# Supplementary material for: The cytokines interleukin-6 and interferon-α induce distinct microglia phenotypes
Source: J Neuroinflammation. 2022 Apr 16;19:96. doi: 10.1186/s12974-022-02441-x (PMC9013466; doi:10.1186/s12974-022-02441-x)
Supplement: Supplementary file 2 — Additional file 2. Table S1. Differential gene expression analysis and top 100 enriched biological processes (BPs) of microglia from WT, GFAP-IL6 and GFAP-IFN mice from Fig. 3. [file 12974_2022_2441_MOESM2_ESM.xlsx]

## Sheet: Legend
The cytokines interleukin-6 and interferon-⍺ induce distinct microglia phenotypes
West et al.
Table S1. Differential gene expression analysis and top 100 enriched biological processes (BPs) of microglia from WT, GFAP-IL6 and GFAP-IFN mice from Fig. 3
Tab Number	Data Contents
Supporting Tab 1	GFAP-IL6 vs WT DEGs (upregulated)
Supporting Tab 2	GFAP-IL6 vs WT DEGs (downregulated)
Supporting Tab 3	GFAP-IL6 vs WT DEG reads (FPKM)
Supporting Tab 4	Top 100 biological processes from GFAP-IL6 vs WT DEGs
Supporting Tab 5	GFAP-IFN vs WT DEGs (upregulated)
Supporting Tab 6	GFAP-IFN vs WT DEGs (downregulated)
Supporting Tab 7	GFAP-IFN vs WT DEG reads (FPKM)
Supporting Tab 8	Top 100 biological processes from GFAP-IFN vs WT DEGs
Supporting Tab 9	GFAP-IL6 vs GFAP-IFN DEGs
Supporting Tab 10	GFAP-IL6 vs GFAP-IFN DEG reads (FPKM)

## Sheet: Supp Tab 1
	log2_FC	log2_CPM	LR	PValue	FDR	ensembl_gene_id	mgi_symbol	entrezgene	gene_biotype	transcript_biotype	description	chromosome_name	start_position	end_position	strand
ENSMUSG00000073418.4	9.70485	5.58294	141.961	9.92e-33	5.65e-29	ENSMUSG00000073418	C4b	12268	protein_coding	retained_intron	complement component 4B (Chido blood group) [Source:MGI Symbol;Acc:MGI:88228]	17	34728380	34743882	-1
ENSMUSG00000029304.14	8.43649	3.55514	73.919	8.14e-18	7.73e-15	ENSMUSG00000029304	Spp1	20750	protein_coding	protein_coding	secreted phosphoprotein 1 [Source:MGI Symbol;Acc:MGI:98389]	5	104435118	104441050	1
ENSMUSG00000090576.2	6.9013	3.10239	35.9305	2.04e-09	5.64e-07	ENSMUSG00000090576	Gm17055	NA	processed_transcript	lincRNA	predicted gene 17055 [Source:MGI Symbol;Acc:MGI:4937882]	6	108656917	108659537	1
ENSMUSG00000022151.16	6.78112	2.29529	45.6501	1.41e-11	6.53e-09	ENSMUSG00000022151	Ttc33	67515	protein_coding	protein_coding	tetratricopeptide repeat domain 33 [Source:MGI Symbol;Acc:MGI:1914765]	15	5185525	5218336	1
ENSMUSG00000036617.16	6.44762	1.79869	25.2528	5.03e-07	7.96e-05	ENSMUSG00000036617	Etl4	208618	protein_coding	protein_coding	enhancer trap locus 4 [Source:MGI Symbol;Acc:MGI:95454]	2	19909780	20810713	1
ENSMUSG00000024066.8	6.38431	2.29358	22.4911	2.11e-06	0.000259716	ENSMUSG00000024066	Xdh	22436	protein_coding	protein_coding	xanthine dehydrogenase [Source:MGI Symbol;Acc:MGI:98973]	17	73883908	73950182	-1
ENSMUSG00000037411.10	6.33755	1.96123	31.3623	2.14e-08	4.63e-06	ENSMUSG00000037411	Serpine1	18787	protein_coding	protein_coding	serine (or cysteine) peptidase inhibitor, clade E, member 1 [Source:MGI Symbol;Acc:MGI:97608]	5	137061504	137072268	-1
ENSMUSG00000030074.9	6.02628	1.57778	24.1658	8.84e-07	0.000122881	ENSMUSG00000030074	Gxylt2	232313	protein_coding	protein_coding	glucoside xylosyltransferase 2 [Source:MGI Symbol;Acc:MGI:2682940]	6	100704734	100810913	1
ENSMUSG00000039735.15	5.66282	1.72611	19.7339	8.9e-06	0.000864778	ENSMUSG00000039735	Fnbp1l	214459	protein_coding	protein_coding	formin binding protein 1-like [Source:MGI Symbol;Acc:MGI:1925642]	3	122538719	122619715	-1
ENSMUSG00000050370.4	5.62106	1.51704	18.3506	1.84e-05	0.00147529	ENSMUSG00000050370	Ch25h	12642	protein_coding	protein_coding	cholesterol 25-hydroxylase [Source:MGI Symbol;Acc:MGI:1333869]	19	34473786	34475135	-1
ENSMUSG00000040026.8	5.48885	1.41023	19.7788	8.69e-06	0.000849565	ENSMUSG00000040026	Saa3	20210	protein_coding	protein_coding	serum amyloid A 3 [Source:MGI Symbol;Acc:MGI:98223]	7	46711998	46715700	-1
ENSMUSG00000030089.15	5.48178	1.27078	20.2231	6.89e-06	0.000714234	ENSMUSG00000030089	Slc41a3	71699	protein_coding	protein_coding	solute carrier family 41, member 3 [Source:MGI Symbol;Acc:MGI:1918949]	6	90604725	90646412	1
ENSMUSG00000022257.4	5.45742	1.41057	15.1396	9.98e-05	0.00526979	ENSMUSG00000022257	Laptm4b	114128	protein_coding	protein_coding	lysosomal-associated protein transmembrane 4B [Source:MGI Symbol;Acc:MGI:1890494]	15	34238028	34284302	1
ENSMUSG00000106950.1	5.41902	1.21368	13.754	0.000208377	0.00912549	ENSMUSG00000106950	4930478M09Rik	NA	TEC	TEC	RIKEN cDNA 4930478M09 gene [Source:MGI Symbol;Acc:MGI:1922156]	5	31451219	31452331	-1
ENSMUSG00000096987.1	5.40409	1.46053	14.7152	0.000125037	0.00619748	ENSMUSG00000096987	Gm26525	NA	lincRNA	lincRNA	predicted gene, 26525 [Source:MGI Symbol;Acc:MGI:5477019]	4	88784455	88794391	-1
ENSMUSG00000053581.13	5.39153	1.56106	19.8842	8.23e-06	0.000813257	ENSMUSG00000053581	Zfand2a	100494	protein_coding	protein_coding	zinc finger, AN1-type domain 2A [Source:MGI Symbol;Acc:MGI:2140729]	5	139471211	139484549	-1
ENSMUSG00000056290.15	5.35213	1.71622	11.6805	0.000631599	0.0198171	ENSMUSG00000056290	Ms4a4b	60361	protein_coding	retained_intron	membrane-spanning 4-domains, subfamily A, member 4B [Source:MGI Symbol;Acc:MGI:1913083]	19	11443553	11463549	1
ENSMUSG00000064359.1	5.34638	1.38969	17.3542	3.1e-05	0.0022195	ENSMUSG00000064359	mt-Tg	NA	Mt_tRNA	Mt_tRNA	mitochondrially encoded tRNA glycine [Source:MGI Symbol;Acc:MGI:102486]	MT	9391	9458	1
ENSMUSG00000091709.1	5.32259	1.1933	16.9207	3.9e-05	0.00256337	ENSMUSG00000091709	Gm17189	NA	antisense_RNA	antisense_RNA	predicted gene 17189 [Source:MGI Symbol;Acc:MGI:4938016]	15	74784065	74800640	1
ENSMUSG00000033350.7	5.30812	2.35747	41.3251	1.29e-10	4.9e-08	ENSMUSG00000033350	Chst2	54371	protein_coding	protein_coding	carbohydrate sulfotransferase 2 [Source:MGI Symbol;Acc:MGI:1891160]	9	95399292	95406722	-1
ENSMUSG00000022246.14	5.3026	1.23273	18.1672	2.02e-05	0.00159445	ENSMUSG00000022246	Rai14	75646	protein_coding	protein_coding	retinoic acid induced 14 [Source:MGI Symbol;Acc:MGI:1922896]	15	10568969	10714624	-1
ENSMUSG00000042451.12	5.29674	5.25908	146.643	9.39e-34	8.03e-30	ENSMUSG00000042451	Mybph	53311	protein_coding	protein_coding	myosin binding protein H [Source:MGI Symbol;Acc:MGI:1858196]	1	134193448	134201232	1
ENSMUSG00000023044.1	5.28867	1.19829	14.954	0.000110162	0.00564004	ENSMUSG00000023044	Csad	246277	protein_coding	protein_coding	cysteine sulfinic acid decarboxylase [Source:MGI Symbol;Acc:MGI:2180098]	15	102176998	102189043	-1
ENSMUSG00000082179.1	5.28717	1.57381	17.5748	2.76e-05	0.00203787	ENSMUSG00000082179	Gm11407	NA	processed_pseudogene	processed_pseudogene	predicted gene 11407 [Source:MGI Symbol;Acc:MGI:3651131]	4	80002331	80003388	1
ENSMUSG00000040564.14	5.23899	1.148	12.5683	0.000392356	0.0142097	ENSMUSG00000040564	Apoc1	11812	protein_coding	protein_coding	apolipoprotein C-I [Source:MGI Symbol;Acc:MGI:88053]	7	19689481	19692660	-1
ENSMUSG00000083538.1	5.23487	1.16985	10.562	0.00115438	0.0298185	ENSMUSG00000083538	Gm16016	NA	processed_pseudogene	processed_pseudogene	predicted gene 16016 [Source:MGI Symbol;Acc:MGI:3802068]	3	57528232	57528781	1
ENSMUSG00000074735.2	5.21707	1.38173	14.6546	0.000129122	0.00631496	ENSMUSG00000074735	Gm21994	NA	protein_coding	protein_coding	predicted gene 21994 [Source:MGI Symbol;Acc:MGI:5439751]	2	150254518	150255591	-1
ENSMUSG00000053684.8	5.21372	1.18896	13.7428	0.00020962	0.00914414	ENSMUSG00000053684	BC048403	270802	protein_coding	protein_coding	cDNA sequence BC048403 [Source:MGI Symbol;Acc:MGI:2670984]	10	121739937	121752878	1
ENSMUSG00000036875.15	5.1906	1.86027	15.5699	7.95e-05	0.0044432	ENSMUSG00000036875	Dna2	327762	protein_coding	protein_coding	DNA replication helicase/nuclease 2 [Source:MGI Symbol;Acc:MGI:2443732]	10	62947026	62974185	1
ENSMUSG00000059089.4	5.1861	1.8607	17.193	3.38e-05	0.00234954	ENSMUSG00000059089	Fcgr4	246256	protein_coding	protein_coding	Fc receptor, IgG, low affinity IV [Source:MGI Symbol;Acc:MGI:2179523]	1	171018920	171029761	1
ENSMUSG00000102985.1	5.18339	1.11043	12.1477	0.000491483	0.0164148	ENSMUSG00000102985	4930456G14Rik	NA	TEC	TEC	RIKEN cDNA 4930456G14 gene [Source:MGI Symbol;Acc:MGI:1921928]	1	40049039	40050368	-1
ENSMUSG00000014602.15	5.18017	1.23493	16.0658	6.12e-05	0.00373639	ENSMUSG00000014602	Kif1a	16560	protein_coding	protein_coding	kinesin family member 1A [Source:MGI Symbol;Acc:MGI:108391]	1	93015464	93101951	-1
ENSMUSG00000104525.1	5.1568	1.81429	13.7049	0.000213893	0.00925968	ENSMUSG00000104525	Gm37334	NA	TEC	TEC	predicted gene, 37334 [Source:MGI Symbol;Acc:MGI:5610562]	1	194993258	194996195	1
ENSMUSG00000050108.12	5.15064	1.29883	11.2333	0.000803435	0.0232834	ENSMUSG00000050108	Bpifc	270757	protein_coding	protein_coding	BPI fold containing family C [Source:MGI Symbol;Acc:MGI:3026884]	10	85959340	86011895	-1
ENSMUSG00000043895.6	5.14266	1.21386	16.3383	5.3e-05	0.00330653	ENSMUSG00000043895	S1pr2	14739	protein_coding	protein_coding	sphingosine-1-phosphate receptor 2 [Source:MGI Symbol;Acc:MGI:99569]	9	20962361	20976781	-1
ENSMUSG00000030103.11	5.13985	2.73845	20.8618	4.94e-06	0.000548139	ENSMUSG00000030103	Bhlhe40	20893	protein_coding	protein_coding	basic helix-loop-helix family, member e40 [Source:MGI Symbol;Acc:MGI:1097714]	6	108660629	108666925	1
ENSMUSG00000083339.1	5.13356	1.16362	15.6918	7.45e-05	0.0042748	ENSMUSG00000083339	Gm11693	NA	processed_pseudogene	processed_pseudogene	predicted gene 11693 [Source:MGI Symbol;Acc:MGI:3650932]	11	113678530	113679331	1
ENSMUSG00000016496.7	5.11524	1.72953	14.0062	0.000182208	0.00819935	ENSMUSG00000016496	Cd274	60533	protein_coding	protein_coding	CD274 antigen [Source:MGI Symbol;Acc:MGI:1926446]	19	29367455	29388095	1
ENSMUSG00000074896.3	5.09943	3.928	14.5833	0.000134099	0.00647766	ENSMUSG00000074896	Ifit3	15959	protein_coding	protein_coding	interferon-induced protein with tetratricopeptide repeats 3 [Source:MGI Symbol;Acc:MGI:1101055]	19	34583531	34588731	1
ENSMUSG00000051483.8	5.08627	1.14368	13.2987	0.000265586	0.0108649	ENSMUSG00000051483	Cbr1	12408	protein_coding	protein_coding	carbonyl reductase 1 [Source:MGI Symbol;Acc:MGI:88284]	16	93607837	93610505	1
ENSMUSG00000049620.8	5.06754	1.08768	15.3389	8.98e-05	0.00484676	ENSMUSG00000049620	Prss33	353130	protein_coding	protein_coding	protease, serine 33 [Source:MGI Symbol;Acc:MGI:2661234]	17	23833360	23836056	-1
ENSMUSG00000024672.11	5.04437	1.26237	11.6259	0.000650402	0.0201483	ENSMUSG00000024672	Ms4a7	109225	protein_coding	protein_coding	membrane-spanning 4-domains, subfamily A, member 7 [Source:MGI Symbol;Acc:MGI:1918846]	19	11321039	11336146	-1
ENSMUSG00000112053.1	5.03437	1.16969	14.7076	0.000125542	0.00620452	ENSMUSG00000112053	Gm46328	NA	lincRNA	lincRNA	predicted gene, 46328 [Source:MGI Symbol;Acc:MGI:5825965]	12	54400176	54405654	1
ENSMUSG00000097039.8	5.03203	1.31919	13.8094	0.000202317	0.00890344	ENSMUSG00000097039	Pvt1	NA	lincRNA	lincRNA	plasmacytoma variant translocation 1 [Source:MGI Symbol;Acc:MGI:97824]	15	62037986	62378096	1
ENSMUSG00000053091.16	5.02306	1.07366	13.446	0.000245527	0.0103667	ENSMUSG00000053091	Lins1	72635	protein_coding	protein_coding	lines homolog 1 [Source:MGI Symbol;Acc:MGI:1919885]	7	66689889	66717256	1
ENSMUSG00000037013.15	5.0228	1.42855	12.6612	0.000373331	0.0137585	ENSMUSG00000037013	Ss18	268996	protein_coding	protein_coding	SS18, nBAF chromatin remodeling complex subunit [Source:MGI Symbol;Acc:MGI:107708]	18	14624198	14682914	-1
ENSMUSG00000045709.10	4.97554	1.24919	12.6366	0.000378271	0.0138808	ENSMUSG00000045709	Smkr-ps	NA	lincRNA	lincRNA	smal lysine rich protein 1, pseudogene [Source:MGI Symbol;Acc:MGI:1923669]	6	29985329	29993776	1
ENSMUSG00000034000.15	4.96121	2.11385	34.3259	4.66e-09	1.23e-06	ENSMUSG00000034000	Neu4	241159	protein_coding	protein_coding	sialidase 4 [Source:MGI Symbol;Acc:MGI:2661364]	1	94020451	94028334	1
ENSMUSG00000002985.16	4.91339	7.14826	150.566	1.3e-34	2.23e-30	ENSMUSG00000002985	Apoe	11816	protein_coding	protein_coding	apolipoprotein E [Source:MGI Symbol;Acc:MGI:88057]	7	19696109	19699188	-1
ENSMUSG00000027469.16	4.90108	1.63036	10.6228	0.001117	0.0291779	ENSMUSG00000027469	Tpx2	72119	protein_coding	protein_coding	TPX2, microtubule-associated [Source:MGI Symbol;Acc:MGI:1919369]	2	152847964	152895321	1
ENSMUSG00000039981.6	4.88502	1.01982	12.7741	0.000351456	0.0132285	ENSMUSG00000039981	Zc3h12d	237256	protein_coding	protein_coding	zinc finger CCCH type containing 12D [Source:MGI Symbol;Acc:MGI:3045313]	10	7832470	7870396	1
ENSMUSG00000033039.9	4.86732	1.21187	13.1183	0.000292427	0.0117108	ENSMUSG00000033039	Micall1	27008	protein_coding	protein_coding	microtubule associated monooxygenase, calponin and LIM domain containing -like 1 [Source:MGI Symbol;Acc:MGI:105870]	15	79108972	79136897	1
ENSMUSG00000103144.1	4.86706	0.997904	11.5251	0.000686631	0.0209294	ENSMUSG00000103144	Pcdhga1	93709	protein_coding	protein_coding	protocadherin gamma subfamily A, 1 [Source:MGI Symbol;Acc:MGI:1935212]	18	37661793	37841873	1
ENSMUSG00000086418.1	4.86671	1.04906	11.546	0.000678957	0.0207695	ENSMUSG00000086418	Gm13362	NA	antisense_RNA	antisense_RNA	predicted gene 13362 [Source:MGI Symbol;Acc:MGI:3652150]	2	20709375	20713234	-1
ENSMUSG00000105774.1	4.86663	1.01289	13.0602	0.00030163	0.012023	ENSMUSG00000105774	Gm43006	NA	TEC	TEC	predicted gene 43006 [Source:MGI Symbol;Acc:MGI:5663143]	3	126657722	126659323	1
ENSMUSG00000039994.15	4.84267	1.78901	11.0484	0.000887627	0.0248776	ENSMUSG00000039994	Timeless	21853	protein_coding	retained_intron	timeless circadian clock 1 [Source:MGI Symbol;Acc:MGI:1321393]	10	128232065	128252941	1
ENSMUSG00000026571.12	4.81772	1.23202	12.3871	0.000432318	0.0150257	ENSMUSG00000026571	Dcaf6	74106	protein_coding	protein_coding	DDB1 and CUL4 associated factor 6 [Source:MGI Symbol;Acc:MGI:1921356]	1	165328698	165460475	-1
ENSMUSG00000071653.9	4.79789	0.983687	12.5151	0.000403682	0.0143812	ENSMUSG00000071653	1810009A15Rik	66276	protein_coding	protein_coding	RIKEN cDNA 1810009A15 gene [Source:MGI Symbol;Acc:MGI:1913526]	19	8888853	8890881	1
ENSMUSG00000039977.16	4.79569	0.983612	12.7279	0.000360238	0.0134346	ENSMUSG00000039977	Deup1	234964	protein_coding	protein_coding	deuterosome assembly protein 1 [Source:MGI Symbol;Acc:MGI:2443026]	9	15559864	15627933	-1
ENSMUSG00000022094.15	4.7827	3.61902	83.5841	6.11e-20	8.03e-17	ENSMUSG00000022094	Slc39a14	213053	protein_coding	protein_coding	solute carrier family 39 (zinc transporter), member 14 [Source:MGI Symbol;Acc:MGI:2384851]	14	70303469	70351425	-1
ENSMUSG00000035105.5	4.77744	1.85995	23.3536	1.35e-06	0.000175953	ENSMUSG00000035105	Egln3	112407	protein_coding	protein_coding	egl-9 family hypoxia-inducible factor 3 [Source:MGI Symbol;Acc:MGI:1932288]	12	54178981	54203860	-1
ENSMUSG00000107227.1	4.77531	1.08507	12.4972	0.00040757	0.0144895	ENSMUSG00000107227	Gm42559	NA	TEC	TEC	predicted gene 42559 [Source:MGI Symbol;Acc:MGI:5662696]	5	34469664	34473195	1
ENSMUSG00000073490.11	4.75553	2.34259	13.5706	0.000229756	0.00977319	ENSMUSG00000073490	Ifi207	226691	protein_coding	protein_coding	interferon activated gene 207 [Source:MGI Symbol;Acc:MGI:2138302]	1	173723427	173741747	-1
ENSMUSG00000027243.8	4.75416	1.16677	10.6689	0.00108952	0.0286186	ENSMUSG00000027243	Harbi1	241547	protein_coding	protein_coding	harbinger transposase derived 1 [Source:MGI Symbol;Acc:MGI:2443194]	2	91710852	91721545	1
ENSMUSG00000087341.4	4.75152	1.31991	12.7713	0.000351986	0.0132285	ENSMUSG00000087341	0610040F04Rik	NA	antisense_RNA	antisense_RNA	RIKEN cDNA 0610040F04 gene [Source:MGI Symbol;Acc:MGI:1922644]	6	108577039	108660934	-1
ENSMUSG00000083555.1	4.73237	1.01394	12.2675	0.000460922	0.0157321	ENSMUSG00000083555	Gm12035	NA	processed_pseudogene	processed_pseudogene	predicted gene 12035 [Source:MGI Symbol;Acc:MGI:3651599]	11	20574567	20575189	-1
ENSMUSG00000103851.1	4.72491	0.997553	9.50407	0.00205016	0.0432526	ENSMUSG00000103851	Gm37606	NA	TEC	TEC	predicted gene, 37606 [Source:MGI Symbol;Acc:MGI:5610834]	16	77561650	77564765	1
ENSMUSG00000061577.12	4.72062	1.35272	10.3747	0.00127754	0.0317529	ENSMUSG00000061577	Adgrg5	382045	protein_coding	protein_coding	adhesion G protein-coupled receptor G5 [Source:MGI Symbol;Acc:MGI:2685955]	8	94923694	94943280	1
ENSMUSG00000082062.1	4.71947	1.08939	11.2286	0.000805475	0.0232834	ENSMUSG00000082062	Ftl2-ps	NA	processed_pseudogene	processed_pseudogene	ferritin light polypeptide 2, pseudogene [Source:MGI Symbol;Acc:MGI:95590]	4	125504288	125504839	1
ENSMUSG00000090996.1	4.68698	1.04085	10.7549	0.00104002	0.0276189	ENSMUSG00000090996	Gm20458	NA	protein_coding	nonsense_mediated_decay	predicted gene 20458 [Source:MGI Symbol;Acc:MGI:5141923]	2	164460967	164490760	1
ENSMUSG00000055333.14	4.6641	1.98131	25.6807	4.03e-07	6.58e-05	ENSMUSG00000055333	Fat2	245827	protein_coding	protein_coding	FAT atypical cadherin 2 [Source:MGI Symbol;Acc:MGI:2685369]	11	55250609	55336564	-1
ENSMUSG00000034220.7	4.65339	1.2978	9.30397	0.00228657	0.0465958	ENSMUSG00000034220	Gpc1	14733	protein_coding	protein_coding	glypican 1 [Source:MGI Symbol;Acc:MGI:1194891]	1	92831645	92860779	1
ENSMUSG00000032531.15	4.65289	1.19101	11.4401	0.00071877	0.0215253	ENSMUSG00000032531	Amotl2	56332	protein_coding	protein_coding	angiomotin-like 2 [Source:MGI Symbol;Acc:MGI:1929286]	9	102716672	102733418	1
ENSMUSG00000061062.4	4.63444	1.05995	10.5794	0.00114354	0.029673	ENSMUSG00000061062	Gm10093	NA	protein_coding	protein_coding	predicted pseudogene 10093 [Source:MGI Symbol;Acc:MGI:3704479]	17	78491565	78493541	1
ENSMUSG00000026068.11	4.60672	0.977332	11.5011	0.000695567	0.0210145	ENSMUSG00000026068	Il18rap	16174	protein_coding	protein_coding	interleukin 18 receptor accessory protein [Source:MGI Symbol;Acc:MGI:1338888]	1	40515362	40551705	1
ENSMUSG00000115167.1	4.58698	1.02177	11.1064	0.000860307	0.024276	ENSMUSG00000115167		NA	antisense_RNA	antisense_RNA		14	79146259	79151389	-1
ENSMUSG00000037406.7	4.58324	1.22639	11.049	0.000887373	0.0248776	ENSMUSG00000037406	Htra4	330723	protein_coding	protein_coding	HtrA serine peptidase 4 [Source:MGI Symbol;Acc:MGI:3036260]	8	25024929	25038962	-1
ENSMUSG00000049907.8	4.56335	0.963636	10.8261	0.00100079	0.0268448	ENSMUSG00000049907	Rasl11b	68939	protein_coding	protein_coding	RAS-like, family 11, member B [Source:MGI Symbol;Acc:MGI:1916189]	5	74195286	74199481	1
ENSMUSG00000030030.5	4.5385	0.959601	10.4198	0.00124668	0.0314429	ENSMUSG00000030030	1700003E16Rik	71837	protein_coding	protein_coding	RIKEN cDNA 1700003E16 gene [Source:MGI Symbol;Acc:MGI:1919087]	6	83156404	83162945	1
ENSMUSG00000114352.1	4.50713	0.880804	9.77504	0.00176896	0.039183	ENSMUSG00000114352		NA	lincRNA	lincRNA		14	21868630	21889766	-1
ENSMUSG00000055866.9	4.5041	0.995235	9.55007	0.00199942	0.0423669	ENSMUSG00000055866	Per2	18627	protein_coding	protein_coding	period circadian clock 2 [Source:MGI Symbol;Acc:MGI:1195265]	1	91415982	91459324	-1
ENSMUSG00000063694.5	4.50226	1.50405	10.4044	0.00125718	0.031568	ENSMUSG00000063694	Cycs	13063	protein_coding	protein_coding	cytochrome c, somatic [Source:MGI Symbol;Acc:MGI:88578]	6	50562563	50566538	-1
ENSMUSG00000102828.5	4.49502	0.884288	10.388	0.00126835	0.0316164	ENSMUSG00000102828	Gm38182	NA	processed_transcript	processed_transcript	predicted gene, 38182 [Source:MGI Symbol;Acc:MGI:5611410]	18	37823879	37840382	1
ENSMUSG00000073775.4	4.47647	1.48764	9.61417	0.00193082	0.0414786	ENSMUSG00000073775	Kti12	100087	protein_coding	protein_coding	KTI12 homolog, chromatin associated [Source:MGI Symbol;Acc:MGI:1923547]	4	108847785	108849413	1
ENSMUSG00000000263.15	4.47382	0.98402	10.1029	0.00148036	0.0348679	ENSMUSG00000000263	Glra1	14654	protein_coding	protein_coding	glycine receptor, alpha 1 subunit [Source:MGI Symbol;Acc:MGI:95747]	11	55514238	55608198	-1
ENSMUSG00000108505.1	4.46991	0.992979	10.2529	0.00136467	0.0332421	ENSMUSG00000108505	1700095K22Rik	NA	lincRNA	lincRNA	RIKEN cDNA 1700095K22 gene [Source:MGI Symbol;Acc:MGI:1915478]	7	3981150	3982877	1
ENSMUSG00000036188.4	4.46203	0.92891	10.3084	0.00132424	0.032676	ENSMUSG00000036188	Ankmy2	217473	protein_coding	protein_coding	ankyrin repeat and MYND domain containing 2 [Source:MGI Symbol;Acc:MGI:2144755]	12	36157114	36197291	1
ENSMUSG00000060591.9	4.45426	1.78736	9.25747	0.00234536	0.0472585	ENSMUSG00000060591	Ifitm2	80876	protein_coding	protein_coding	interferon induced transmembrane protein 2 [Source:MGI Symbol;Acc:MGI:1933382]	7	140954837	140955987	-1
ENSMUSG00000109147.1	4.43759	0.866186	10.4062	0.0012559	0.031568	ENSMUSG00000109147	4930431P19Rik	NA	transcribed_processed_pseudogene	processed_transcript	RIKEN cDNA 4930431P19 gene [Source:MGI Symbol;Acc:MGI:1921136]	7	109752320	109755278	1
ENSMUSG00000068749.9	4.43588	1.40104	10.5847	0.00114026	0.0296346	ENSMUSG00000068749	Psma5	26442	protein_coding	protein_coding	proteasome (prosome, macropain) subunit, alpha type 5 [Source:MGI Symbol;Acc:MGI:1347009]	3	108256926	108279974	1
ENSMUSG00000081143.2	4.42915	1.18642	9.17401	0.00245476	0.0487357	ENSMUSG00000081143	Gm15823	NA	processed_pseudogene	processed_pseudogene	predicted gene 15823 [Source:MGI Symbol;Acc:MGI:3801858]	5	64252556	64253225	-1
ENSMUSG00000086124.2	4.42892	1.39558	9.85766	0.00169126	0.0380533	ENSMUSG00000086124	A530076I17Rik	NA	lincRNA	lincRNA	RIKEN cDNA A530076I17 gene [Source:MGI Symbol;Acc:MGI:2443897]	14	45660770	45668498	-1
ENSMUSG00000044562.12	4.4289	0.921944	9.5449	0.00200506	0.0424338	ENSMUSG00000044562	Rasip1	69903	protein_coding	protein_coding	Ras interacting protein 1 [Source:MGI Symbol;Acc:MGI:1917153]	7	45627488	45639093	1
ENSMUSG00000027398.13	4.40999	0.975107	9.88824	0.00166339	0.0376242	ENSMUSG00000027398	Il1b	16176	protein_coding	protein_coding	interleukin 1 beta [Source:MGI Symbol;Acc:MGI:96543]	2	129364570	129371139	-1
ENSMUSG00000105733.1	4.40946	0.857071	9.81698	0.00172908	0.0385493	ENSMUSG00000105733	Gm42973	NA	TEC	TEC	predicted gene 42973 [Source:MGI Symbol;Acc:MGI:5663110]	3	127240576	127243775	-1
ENSMUSG00000114131.1	4.40942	0.917844	9.81119	0.00173454	0.0386205	ENSMUSG00000114131		NA	antisense_RNA	antisense_RNA		13	45749572	45755206	1
ENSMUSG00000028007.13	4.40363	1.12856	9.82413	0.00172237	0.0385134	ENSMUSG00000028007	Snx7	76561	protein_coding	protein_coding	sorting nexin 7 [Source:MGI Symbol;Acc:MGI:1923811]	3	117781647	117868936	-1
ENSMUSG00000023951.17	4.40227	1.75186	21.9522	2.8e-06	0.000334266	ENSMUSG00000023951	Vegfa	22339	protein_coding	protein_coding	vascular endothelial growth factor A [Source:MGI Symbol;Acc:MGI:103178]	17	46016993	46032369	-1
ENSMUSG00000112458.1	4.39733	1.22345	10.1581	0.00143666	0.0342157	ENSMUSG00000112458	Gm40773	NA	lincRNA	lincRNA	predicted gene, 40773 [Source:MGI Symbol;Acc:MGI:5623658]	10	117864670	117868075	1
ENSMUSG00000002379.6	4.39115	1.12138	9.7754	0.00176862	0.039183	ENSMUSG00000002379	Ndufa11	69875	protein_coding	protein_coding	NADH dehydrogenase (ubiquinone) 1 alpha subcomplex 11 [Source:MGI Symbol;Acc:MGI:1917125]	17	56717762	56724248	1
ENSMUSG00000037679.9	4.38413	1.44466	9.69318	0.00184953	0.0405707	ENSMUSG00000037679	Inf2	70435	protein_coding	protein_coding	inverted formin, FH2 and WH2 domain containing [Source:MGI Symbol;Acc:MGI:1917685]	12	112588784	112615557	1
ENSMUSG00000020641.16	4.37564	2.63656	9.56266	0.00198575	0.0422342	ENSMUSG00000020641	Rsad2	58185	protein_coding	protein_coding	radical S-adenosyl methionine domain containing 2 [Source:MGI Symbol;Acc:MGI:1929628]	12	26442746	26456452	-1
ENSMUSG00000115025.1	4.36837	2.15004	17.8672	2.37e-05	0.00179472	ENSMUSG00000115025		NA	processed_pseudogene	processed_pseudogene		14	70302207	70302939	1
ENSMUSG00000007946.11	4.36301	1.24401	9.27133	0.00232768	0.0471127	ENSMUSG00000007946	Phox2a	11859	protein_coding	protein_coding	paired-like homeobox 2a [Source:MGI Symbol;Acc:MGI:106633]	7	101818313	101822726	1
ENSMUSG00000097219.1	4.34077	0.954097	9.16604	0.00246547	0.0487357	ENSMUSG00000097219	Gm26551	NA	lincRNA	lincRNA	predicted gene, 26551 [Source:MGI Symbol;Acc:MGI:5477045]	11	51949882	52269514	-1
ENSMUSG00000028458.12	4.33739	6.40314	137.227	1.08e-31	4.6e-28	ENSMUSG00000028458	Tesk1	21754	protein_coding	protein_coding	testis specific protein kinase 1 [Source:MGI Symbol;Acc:MGI:1201675]	4	43441939	43448064	1
ENSMUSG00000020728.17	4.32156	1.75989	17.9664	2.25e-05	0.00174344	ENSMUSG00000020728	Cep112	76380	protein_coding	protein_coding	centrosomal protein 112 [Source:MGI Symbol;Acc:MGI:1923673]	11	108425192	108860615	1
ENSMUSG00000026193.15	4.24028	6.25884	91.9738	8.78e-22	1.67e-18	ENSMUSG00000026193	Fn1	14268	protein_coding	protein_coding	fibronectin 1 [Source:MGI Symbol;Acc:MGI:95566]	1	71585520	71653200	-1
ENSMUSG00000047798.15	4.09669	1.84399	10.9415	0.000940332	0.0258516	ENSMUSG00000047798	Cd300lf	246746	protein_coding	processed_transcript	CD300 molecule like family member F [Source:MGI Symbol;Acc:MGI:2442359]	11	115116214	115133992	-1
ENSMUSG00000021360.16	4.09177	4.64689	79.867	4e-19	4.57e-16	ENSMUSG00000021360	Gcnt2	14538	protein_coding	protein_coding	glucosaminyl (N-acetyl) transferase 2, I-branching enzyme [Source:MGI Symbol;Acc:MGI:1100870]	13	40859754	40960892	1
ENSMUSG00000085196.1	4.03724	1.44454	16.458	4.97e-05	0.00315027	ENSMUSG00000085196	Gm14963	NA	processed_transcript	processed_transcript	predicted gene 14963 [Source:MGI Symbol;Acc:MGI:3705162]	19	6268795	6276605	-1
ENSMUSG00000071414.5	3.99674	1.93482	13.8112	0.000202123	0.00890344	ENSMUSG00000071414	Gm6736	NA	processed_pseudogene	processed_pseudogene	predicted gene 6736 [Source:MGI Symbol;Acc:MGI:3643048]	12	13455023	13455970	-1
ENSMUSG00000073652.10	3.98455	5.04846	26.5737	2.54e-07	4.38e-05	ENSMUSG00000073652	Apol7d	NA	antisense_RNA	antisense_RNA	apolipoprotein L 7d [Source:MGI Symbol;Acc:MGI:3723449]	1	71652837	71662843	1
ENSMUSG00000029096.15	3.95953	1.58737	10.2818	0.00134347	0.0330341	ENSMUSG00000029096	Htra3	78558	protein_coding	protein_coding	HtrA serine peptidase 3 [Source:MGI Symbol;Acc:MGI:1925808]	5	35652023	35679782	-1
ENSMUSG00000025389.7	3.93367	2.83845	15.1451	9.96e-05	0.00526979	ENSMUSG00000025389	Mip	17339	protein_coding	protein_coding	major intrinsic protein of lens fiber [Source:MGI Symbol;Acc:MGI:96990]	10	128225838	128231812	1
ENSMUSG00000057329.7	3.92616	1.5455	12.1167	0.000499726	0.0166197	ENSMUSG00000057329	Bcl2	12043	protein_coding	protein_coding	B cell leukemia/lymphoma 2 [Source:MGI Symbol;Acc:MGI:88138]	1	106538178	106714274	-1
ENSMUSG00000028862.6	3.91884	1.54244	15.9238	6.59e-05	0.00390193	ENSMUSG00000028862	Map3k6	53608	protein_coding	protein_coding	mitogen-activated protein kinase kinase kinase 6 [Source:MGI Symbol;Acc:MGI:1855691]	4	133240818	133252929	1
ENSMUSG00000053198.13	3.91213	1.36878	14.6725	0.000127899	0.0062847	ENSMUSG00000053198	Prx	19153	protein_coding	protein_coding	periaxin [Source:MGI Symbol;Acc:MGI:108176]	7	27499324	27520214	1
ENSMUSG00000099644.1	3.91107	1.41714	13.1086	0.000293937	0.0117438	ENSMUSG00000099644	Gm28626	NA	antisense_RNA	antisense_RNA	predicted gene 28626 [Source:MGI Symbol;Acc:MGI:5579332]	1	86303195	86304059	-1
ENSMUSG00000006526.13	3.86561	2.27963	24.3581	8e-07	0.000113984	ENSMUSG00000006526	Tmem110	69179	protein_coding	protein_coding	transmembrane protein 110 [Source:MGI Symbol;Acc:MGI:1921500]	14	30825590	30877210	1
ENSMUSG00000038679.16	3.81249	2.83012	27.6368	1.46e-07	2.61e-05	ENSMUSG00000038679	Trps1	83925	protein_coding	protein_coding	transcriptional repressor GATA binding 1 [Source:MGI Symbol;Acc:MGI:1927616]	15	50654752	50890463	-1
ENSMUSG00000027221.5	3.79665	3.29627	29.1913	6.56e-08	1.27e-05	ENSMUSG00000027221	Chst1	76969	protein_coding	protein_coding	carbohydrate (keratan sulfate Gal-6) sulfotransferase 1 [Source:MGI Symbol;Acc:MGI:1924219]	2	92599707	92615250	1
ENSMUSG00000069114.8	3.79523	1.62596	9.34819	0.00223206	0.0459304	ENSMUSG00000069114	Zbtb10	229055	protein_coding	protein_coding	zinc finger and BTB domain containing 10 [Source:MGI Symbol;Acc:MGI:2139883]	3	9250602	9285333	1
ENSMUSG00000115667.1	3.7484	3.72029	25.6739	4.04e-07	6.58e-05	ENSMUSG00000115667		NA	antisense_RNA	antisense_RNA		15	10600293	10611651	1
ENSMUSG00000073902.5	3.74659	4.057	38.2624	6.18e-10	1.92e-07	ENSMUSG00000073902	Gm1966	NA	unprocessed_pseudogene	unprocessed_pseudogene	predicted gene 1966 [Source:MGI Symbol;Acc:MGI:3584360]	7	106596743	106604035	-1
ENSMUSG00000025075.14	3.72947	1.37265	12.9321	0.000322987	0.012531	ENSMUSG00000025075	Habp2	226243	protein_coding	protein_coding	hyaluronic acid binding protein 2 [Source:MGI Symbol;Acc:MGI:1196378]	19	56287137	56320822	1
ENSMUSG00000022307.15	3.72802	1.58045	12.9353	0.000322439	0.012531	ENSMUSG00000022307	Oxr1	170719	protein_coding	protein_coding	oxidation resistance 1 [Source:MGI Symbol;Acc:MGI:2179326]	15	41447482	41861048	1
ENSMUSG00000086693.1	3.72247	5.63873	44.3523	2.74e-11	1.12e-08	ENSMUSG00000086693	A730081D07Rik	NA	antisense_RNA	antisense_RNA	RIKEN cDNA A730081D07 gene [Source:MGI Symbol;Acc:MGI:2441825]	13	40956414	41001151	-1
ENSMUSG00000086399.1	3.67757	1.31841	13.4291	0.000247747	0.0104338	ENSMUSG00000086399	Gm16144	NA	antisense_RNA	antisense_RNA	predicted gene 16144 [Source:MGI Symbol;Acc:MGI:3801782]	9	69477029	69479598	-1
ENSMUSG00000032194.9	3.6529	1.43273	10.054	0.0015202	0.0354275	ENSMUSG00000032194	Kank2	235041	protein_coding	protein_coding	KN motif and ankyrin repeat domains 2 [Source:MGI Symbol;Acc:MGI:2384568]	9	21766784	21798744	-1
ENSMUSG00000102764.1	3.65117	1.72909	18.9276	1.36e-05	0.00120693	ENSMUSG00000102764	Gm37183	NA	TEC	TEC	predicted gene, 37183 [Source:MGI Symbol;Acc:MGI:5610411]	14	64835855	64839259	-1
ENSMUSG00000027533.10	3.62568	1.76505	15.6055	7.8e-05	0.00437472	ENSMUSG00000027533	Fabp5	16592	protein_coding	protein_coding	fatty acid binding protein 5, epidermal [Source:MGI Symbol;Acc:MGI:101790]	3	10012548	10016607	1
ENSMUSG00000001173.15	3.62061	1.73546	10.1801	0.00141964	0.0338576	ENSMUSG00000001173	Ocrl	320634	protein_coding	protein_coding	OCRL, inositol polyphosphate-5-phosphatase [Source:MGI Symbol;Acc:MGI:109589]	X	47912387	47965868	1
ENSMUSG00000097791.1	3.6184	1.77179	12.87	0.000333896	0.0127732	ENSMUSG00000097791	Gm17315	NA	lincRNA	lincRNA	predicted gene, 17315 [Source:MGI Symbol;Acc:MGI:4936949]	17	79354699	79358022	1
ENSMUSG00000039959.13	3.57732	1.80178	16.8446	4.06e-05	0.00262216	ENSMUSG00000039959	Hip1	215114	protein_coding	protein_coding	huntingtin interacting protein 1 [Source:MGI Symbol;Acc:MGI:1099804]	5	135406531	135545120	-1
ENSMUSG00000021094.10	3.53536	1.35038	10.2187	0.00139025	0.0336067	ENSMUSG00000021094	Dhrs7	66375	protein_coding	protein_coding	dehydrogenase/reductase (SDR family) member 7 [Source:MGI Symbol;Acc:MGI:1913625]	12	72650353	72664909	-1
ENSMUSG00000114723.1	3.53455	4.05668	59.1687	1.45e-14	1.03e-11	ENSMUSG00000114723		NA	TEC	TEC		13	40948889	40949631	-1
ENSMUSG00000050017.11	3.52239	1.29199	10.7672	0.00103316	0.0275616	ENSMUSG00000050017	Pitpnb	56305	protein_coding	protein_coding	phosphatidylinositol transfer protein, beta [Source:MGI Symbol;Acc:MGI:1927542]	5	111330763	111388359	1
ENSMUSG00000036594.14	3.50147	1.95284	9.3021	0.00228891	0.0465958	ENSMUSG00000036594	H2-Aa	14960	protein_coding	protein_coding	histocompatibility 2, class II antigen A, alpha [Source:MGI Symbol;Acc:MGI:95895]	17	34282744	34287827	-1
ENSMUSG00000049999.4	3.49811	1.7567	12.9861	0.000313812	0.012325	ENSMUSG00000049999	Ppp1r3d	228966	protein_coding	protein_coding	protein phosphatase 1, regulatory subunit 3D [Source:MGI Symbol;Acc:MGI:1917664]	2	178411206	178414472	-1
ENSMUSG00000009293.17	3.48414	1.68275	10.5314	0.00117362	0.0302243	ENSMUSG00000009293	Ube2g2	22213	protein_coding	protein_coding	ubiquitin-conjugating enzyme E2G 2 [Source:MGI Symbol;Acc:MGI:1343188]	10	77622275	77645993	1
ENSMUSG00000024856.10	3.48058	1.79127	9.68224	0.00186058	0.0406994	ENSMUSG00000024856	Cdk2ap2	52004	protein_coding	protein_coding	CDK2-associated protein 2 [Source:MGI Symbol;Acc:MGI:1098779]	19	4097182	4099019	1
ENSMUSG00000038055.12	3.4685	2.10198	17.4242	2.99e-05	0.00215735	ENSMUSG00000038055	Dexi	58239	protein_coding	protein_coding	dexamethasone-induced transcript [Source:MGI Symbol;Acc:MGI:1926236]	16	10502531	10543054	-1
ENSMUSG00000036867.7	3.46521	1.55932	11.575	0.000668434	0.0205579	ENSMUSG00000036867	Smad6	17130	protein_coding	protein_coding	SMAD family member 6 [Source:MGI Symbol;Acc:MGI:1336883]	9	63953076	64022059	-1
ENSMUSG00000114456.1	3.46241	2.35637	11.2805	0.000783236	0.0230126	ENSMUSG00000114456	Hist1h2bh	319182	protein_coding	protein_coding	histone cluster 1, H2bh [Source:MGI Symbol;Acc:MGI:2448387]	13	23541714	23543392	-1
ENSMUSG00000107872.2	3.46099	1.27653	11.1844	0.000824858	0.0236266	ENSMUSG00000107872	Gm44511	NA	protein_coding	protein_coding	predicted gene 44511 [Source:MGI Symbol;Acc:MGI:5753087]	6	128780285	128826315	-1
ENSMUSG00000032220.10	3.41215	2.99446	44.3675	2.72e-11	1.12e-08	ENSMUSG00000032220	Myo1e	71602	protein_coding	retained_intron	myosin IE [Source:MGI Symbol;Acc:MGI:106621]	9	70207350	70399766	1
ENSMUSG00000031954.6	3.40274	1.33262	9.79991	0.00174521	0.0387572	ENSMUSG00000031954	Cfdp1	23837	protein_coding	protein_coding	craniofacial development protein 1 [Source:MGI Symbol;Acc:MGI:1344403]	8	111768491	111854291	-1
ENSMUSG00000093815.1	3.39281	3.38043	18.4001	1.79e-05	0.00145104	ENSMUSG00000093815	Gm26444	NA	snRNA	snRNA	predicted gene, 26444 [Source:MGI Symbol;Acc:MGI:5456221]	12	54729602	54729765	1
ENSMUSG00000094826.1	3.39281	3.38043	18.4001	1.79e-05	0.00145104	ENSMUSG00000094826	Gm23804	NA	snRNA	snRNA	predicted gene, 23804 [Source:MGI Symbol;Acc:MGI:5453581]	12	54714218	54714381	1
ENSMUSG00000095969.1	3.39281	3.38043	18.4001	1.79e-05	0.00145104	ENSMUSG00000095969	Rnu1a1	NA	snRNA	snRNA	U1a1 small nuclear RNA [Source:MGI Symbol;Acc:MGI:97972]	11	87422867	87423030	1
ENSMUSG00000096205.1	3.39281	3.38043	18.4001	1.79e-05	0.00145104	ENSMUSG00000096205	Gm22068	NA	snRNA	snRNA	predicted gene, 22068 [Source:MGI Symbol;Acc:MGI:5451845]	11	87426716	87426879	1
ENSMUSG00000096206.1	3.39281	3.38043	18.4001	1.79e-05	0.00145104	ENSMUSG00000096206	Gm22317	NA	snRNA	snRNA	predicted gene, 22317 [Source:MGI Symbol;Acc:MGI:5452094]	12	54738459	54738622	-1
ENSMUSG00000096214.1	3.39281	3.38043	18.4001	1.79e-05	0.00145104	ENSMUSG00000096214	Gm22634	NA	snRNA	snRNA	predicted gene, 22634 [Source:MGI Symbol;Acc:MGI:5452411]	12	54710308	54710471	1
ENSMUSG00000096659.1	3.39281	3.38043	18.4001	1.79e-05	0.00145104	ENSMUSG00000096659	Gm25679	NA	snRNA	snRNA	predicted gene, 25679 [Source:MGI Symbol;Acc:MGI:5455456]	12	54719163	54719326	-1
ENSMUSG00000061751.15	3.36713	3.88253	38.6118	5.17e-10	1.67e-07	ENSMUSG00000061751	Kalrn	545156	protein_coding	protein_coding	kalirin, RhoGEF kinase [Source:MGI Symbol;Acc:MGI:2685385]	16	33974258	34573532	-1
ENSMUSG00000114662.1	3.36362	5.17893	60.5313	7.24e-15	5.38e-12	ENSMUSG00000114662		NA	antisense_RNA	antisense_RNA		13	40907332	40917895	-1
ENSMUSG00000022419.16	3.35955	1.13714	9.31304	0.00227529	0.04654	ENSMUSG00000022419	Deptor	97998	protein_coding	protein_coding	DEP domain containing MTOR-interacting protein [Source:MGI Symbol;Acc:MGI:2146322]	15	55112317	55259271	1
ENSMUSG00000020532.18	3.34956	2.18461	16.0394	6.2e-05	0.0037618	ENSMUSG00000020532	Acaca	107476	protein_coding	protein_coding	acetyl-Coenzyme A carboxylase alpha [Source:MGI Symbol;Acc:MGI:108451]	11	84129672	84401651	1
ENSMUSG00000027531.16	3.34754	1.27988	10.2718	0.00135082	0.0330931	ENSMUSG00000027531	Impa1	55980	protein_coding	protein_coding	inositol (myo)-1(or 4)-monophosphatase 1 [Source:MGI Symbol;Acc:MGI:1933158]	3	10311956	10331439	-1
ENSMUSG00000035385.5	3.34541	2.59236	16.9085	3.92e-05	0.00256992	ENSMUSG00000035385	Ccl2	20296	protein_coding	protein_coding	chemokine (C-C motif) ligand 2 [Source:MGI Symbol;Acc:MGI:98259]	11	82035571	82037453	1
ENSMUSG00000056145.5	3.33368	1.30217	9.59788	0.00194802	0.0417433	ENSMUSG00000056145	AI504432	NA	lincRNA	lincRNA	expressed sequence AI504432 [Source:MGI Symbol;Acc:MGI:2139742]	3	107039504	107054347	1
ENSMUSG00000035191.15	3.33202	1.93819	13.91	0.000191777	0.00850094	ENSMUSG00000035191	Rfpl4	192658	protein_coding	protein_coding	ret finger protein-like 4 [Source:MGI Symbol;Acc:MGI:2149590]	7	5109787	5116950	-1
ENSMUSG00000090247.7	3.31498	1.34298	9.59087	0.00195547	0.0418506	ENSMUSG00000090247	Bloc1s1	14533	protein_coding	protein_coding	biogenesis of lysosomal organelles complex-1, subunit 1 [Source:MGI Symbol;Acc:MGI:1195276]	10	128917882	128924035	-1
ENSMUSG00000006850.7	3.30165	1.97233	9.15776	0.00247666	0.0487357	ENSMUSG00000006850	Tmco6	71983	protein_coding	protein_coding	transmembrane and coiled-coil domains 6 [Source:MGI Symbol;Acc:MGI:1919233]	18	36735068	36742391	1
ENSMUSG00000030286.6	3.29991	1.74957	11.1192	0.000854375	0.0241884	ENSMUSG00000030286	Emc3	66087	protein_coding	protein_coding	ER membrane protein complex subunit 3 [Source:MGI Symbol;Acc:MGI:1913337]	6	113514874	113531652	-1
ENSMUSG00000031805.17	3.29611	2.9563	26.5069	2.63e-07	4.49e-05	ENSMUSG00000031805	Jak3	16453	protein_coding	protein_coding	Janus kinase 3 [Source:MGI Symbol;Acc:MGI:99928]	8	71676296	71690575	1
ENSMUSG00000026271.15	3.29139	3.39285	37.9975	7.08e-10	2.16e-07	ENSMUSG00000026271	Gpr35	64095	protein_coding	protein_coding	G protein-coupled receptor 35 [Source:MGI Symbol;Acc:MGI:1929509]	1	92950865	92986391	1
ENSMUSG00000004707.14	3.28912	4.41626	49.215	2.29e-12	1.19e-09	ENSMUSG00000004707	Ly9	17085	protein_coding	protein_coding	lymphocyte antigen 9 [Source:MGI Symbol;Acc:MGI:96885]	1	171588624	171607410	-1
ENSMUSG00000070407.5	3.25225	1.08841	9.07926	0.00258525	0.0499523	ENSMUSG00000070407	Hs3st3b1	54710	protein_coding	protein_coding	heparan sulfate (glucosamine) 3-O-sulfotransferase 3B1 [Source:MGI Symbol;Acc:MGI:1333853]	11	63885792	63922290	-1
ENSMUSG00000054428.12	3.22558	2.09021	17.0764	3.59e-05	0.00245596	ENSMUSG00000054428	Atpif1	11983	protein_coding	protein_coding	ATPase inhibitory factor 1 [Source:MGI Symbol;Acc:MGI:1196457]	4	132530555	132533659	-1
ENSMUSG00000030657.11	3.21623	1.86627	9.18391	0.00244153	0.0486598	ENSMUSG00000030657	Xylt1	233781	protein_coding	retained_intron	xylosyltransferase 1 [Source:MGI Symbol;Acc:MGI:2451073]	7	117380979	117673580	1
ENSMUSG00000073489.6	3.21061	3.78427	15.3768	8.81e-05	0.00476549	ENSMUSG00000073489	Ifi204	15951	protein_coding	protein_coding	interferon activated gene 204 [Source:MGI Symbol;Acc:MGI:96429]	1	173747293	173766943	-1
ENSMUSG00000085010.1	3.19301	1.4366	9.3603	0.00221735	0.0456828	ENSMUSG00000085010	Gssos1	NA	antisense_RNA	antisense_RNA	glutathione synthase, opposite strand 1 [Source:MGI Symbol;Acc:MGI:1915623]	2	155592319	155594955	1
ENSMUSG00000038838.15	3.11453	1.60537	11.5018	0.000695304	0.0210145	ENSMUSG00000038838	Vars2	68915	protein_coding	protein_coding	valyl-tRNA synthetase 2, mitochondrial [Source:MGI Symbol;Acc:MGI:1916165]	17	35655634	35667592	-1
ENSMUSG00000053113.3	3.11026	5.20001	61.9278	3.56e-15	2.77e-12	ENSMUSG00000053113	Socs3	12702	protein_coding	protein_coding	suppressor of cytokine signaling 3 [Source:MGI Symbol;Acc:MGI:1201791]	11	117966079	117970047	-1
ENSMUSG00000004709.14	3.09446	2.15438	20.035	7.6e-06	0.00076486	ENSMUSG00000004709	Cd244	18106	protein_coding	protein_coding	CD244 natural killer cell receptor 2B4 [Source:MGI Symbol;Acc:MGI:109294]	1	171559193	171609746	1
ENSMUSG00000022962.14	3.04743	3.81404	39.359	3.53e-10	1.16e-07	ENSMUSG00000022962	Gart	14450	protein_coding	protein_coding	phosphoribosylglycinamide formyltransferase [Source:MGI Symbol;Acc:MGI:95654]	16	91621186	91646952	-1
ENSMUSG00000036986.16	3.04104	2.74416	9.22933	0.00238169	0.047698	ENSMUSG00000036986	Pml	18854	protein_coding	protein_coding	promyelocytic leukemia [Source:MGI Symbol;Acc:MGI:104662]	9	58218076	58249786	-1
ENSMUSG00000042770.8	3.03487	1.99439	13.8074	0.00020254	0.00890344	ENSMUSG00000042770	Hebp1	15199	protein_coding	protein_coding	heme binding protein 1 [Source:MGI Symbol;Acc:MGI:1333880]	6	135137522	135198022	-1
ENSMUSG00000105987.4	3.02092	2.27138	12.1884	0.000480871	0.0161233	ENSMUSG00000105987	AI506816	NA	processed_transcript	processed_transcript	expressed sequence AI506816 [Source:MGI Symbol;Acc:MGI:2140929]	5	23698296	23712667	-1
ENSMUSG00000027778.15	2.9862	1.50084	10.0399	0.00153182	0.0355027	ENSMUSG00000027778	Ift80	68259	protein_coding	protein_coding	intraflagellar transport 80 [Source:MGI Symbol;Acc:MGI:1915509]	3	68892499	69004570	-1
ENSMUSG00000078851.4	2.97039	2.73754	9.9581	0.00160144	0.0365127	ENSMUSG00000078851	Hist3h2a	319162	protein_coding	protein_coding	histone cluster 3, H2a [Source:MGI Symbol;Acc:MGI:2448458]	11	58954685	58956830	1
ENSMUSG00000032324.11	2.9652	3.89879	25.875	3.64e-07	6.05e-05	ENSMUSG00000032324	Tspan3	56434	protein_coding	protein_coding	tetraspanin 3 [Source:MGI Symbol;Acc:MGI:1928098]	9	56131725	56165477	-1
ENSMUSG00000061455.13	2.96136	2.16602	9.89369	0.00165846	0.0375625	ENSMUSG00000061455	Stx17	67727	protein_coding	protein_coding	syntaxin 17 [Source:MGI Symbol;Acc:MGI:1914977]	4	48124915	48186507	1
ENSMUSG00000062300.14	2.95852	2.53013	14.3624	0.000150785	0.00712271	ENSMUSG00000062300	Nectin2	19294	protein_coding	protein_coding	nectin cell adhesion molecule 2 [Source:MGI Symbol;Acc:MGI:97822]	7	19716644	19750483	-1
ENSMUSG00000021886.7	2.95077	1.69148	9.64664	0.00189698	0.0411133	ENSMUSG00000021886	Gpr65	14744	protein_coding	protein_coding	G-protein coupled receptor 65 [Source:MGI Symbol;Acc:MGI:108031]	12	98268635	98276644	1
ENSMUSG00000030536.10	2.9397	2.96754	15.957	6.48e-05	0.00388783	ENSMUSG00000030536	Iqgap1	29875	protein_coding	protein_coding	IQ motif containing GTPase activating protein 1 [Source:MGI Symbol;Acc:MGI:1352757]	7	80711583	80825974	-1
ENSMUSG00000104000.1	2.92052	2.00348	12.6801	0.000369564	0.0136491	ENSMUSG00000104000	Gm38335	NA	lincRNA	lincRNA	predicted gene, 38335 [Source:MGI Symbol;Acc:MGI:5611563]	3	10022311	10025539	-1
ENSMUSG00000002984.17	2.9086	2.59473	13.3146	0.000263352	0.0108445	ENSMUSG00000002984	Tomm40	53333	protein_coding	protein_coding	translocase of outer mitochondrial membrane 40 homolog (yeast) [Source:MGI Symbol;Acc:MGI:1858259]	7	19701313	19715438	-1
ENSMUSG00000057191.13	2.90514	1.66098	10.3264	0.00131142	0.0324262	ENSMUSG00000057191	AB124611	382062	protein_coding	protein_coding	cDNA sequence AB124611 [Source:MGI Symbol;Acc:MGI:3043001]	9	21526176	21545333	1
ENSMUSG00000032508.8	2.9025	2.13894	14.8738	0.00011495	0.00579838	ENSMUSG00000032508	Myd88	17874	protein_coding	protein_coding	myeloid differentiation primary response gene 88 [Source:MGI Symbol;Acc:MGI:108005]	9	119335934	119341411	-1
ENSMUSG00000036825.12	2.88842	1.89891	10.3718	0.00127952	0.0317559	ENSMUSG00000036825	Ssx2ip	99167	protein_coding	protein_coding	synovial sarcoma, X 2 interacting protein [Source:MGI Symbol;Acc:MGI:2139150]	3	146404642	146440144	1
ENSMUSG00000097597.2	2.88777	2.46335	14.9676	0.000109373	0.00561648	ENSMUSG00000097597	Gm26674	NA	antisense_RNA	antisense_RNA	predicted gene, 26674 [Source:MGI Symbol;Acc:MGI:5477168]	10	8884637	8886878	1
ENSMUSG00000042429.8	2.88722	4.31433	65.7243	5.19e-16	4.67e-13	ENSMUSG00000042429	Adora1	11539	protein_coding	protein_coding	adenosine A1 receptor [Source:MGI Symbol;Acc:MGI:99401]	1	134199223	134235431	-1
ENSMUSG00000045414.7	2.87529	1.84496	9.96321	0.00159699	0.03646	ENSMUSG00000045414	1190002N15Rik	68861	protein_coding	protein_coding	RIKEN cDNA 1190002N15 gene [Source:MGI Symbol;Acc:MGI:1916111]	9	94517864	94538081	-1
ENSMUSG00000030748.9	2.86311	4.55289	18.7147	1.52e-05	0.00131105	ENSMUSG00000030748	Il4ra	16190	protein_coding	protein_coding	interleukin 4 receptor, alpha [Source:MGI Symbol;Acc:MGI:105367]	7	125552120	125579474	1
ENSMUSG00000002257.7	2.85874	2.43631	12.2173	0.000473484	0.0159696	ENSMUSG00000002257	Def6	23853	protein_coding	protein_coding	differentially expressed in FDCP 6 [Source:MGI Symbol;Acc:MGI:1346328]	17	28207778	28228608	1
ENSMUSG00000027997.9	2.80881	2.72929	10.9543	0.000933848	0.0258395	ENSMUSG00000027997	Casp6	12368	protein_coding	protein_coding	caspase 6 [Source:MGI Symbol;Acc:MGI:1312921]	3	129901425	129914103	1
ENSMUSG00000024539.17	2.80588	1.29817	9.09804	0.00255883	0.0496994	ENSMUSG00000024539	Ptpn2	19255	protein_coding	protein_coding	protein tyrosine phosphatase, non-receptor type 2 [Source:MGI Symbol;Acc:MGI:97806]	18	67665511	67724595	-1
ENSMUSG00000024590.8	2.79745	2.46293	10.1899	0.00141213	0.0337898	ENSMUSG00000024590	Lmnb1	16906	protein_coding	protein_coding	lamin B1 [Source:MGI Symbol;Acc:MGI:96795]	18	56707813	56753424	1
ENSMUSG00000020841.5	2.79325	5.48104	43.9321	3.4e-11	1.35e-08	ENSMUSG00000020841	Cpd	12874	protein_coding	protein_coding	carboxypeptidase D [Source:MGI Symbol;Acc:MGI:107265]	11	76778424	76847018	-1
ENSMUSG00000035352.3	2.75431	2.56258	15.9302	6.57e-05	0.00390193	ENSMUSG00000035352	Ccl12	20293	protein_coding	protein_coding	chemokine (C-C motif) ligand 12 [Source:MGI Symbol;Acc:MGI:108224]	11	82101845	82103400	1
ENSMUSG00000097224.1	2.73968	6.92963	52.2519	4.88e-13	2.98e-10	ENSMUSG00000097224	Gm26716	NA	antisense_RNA	antisense_RNA	predicted gene, 26716 [Source:MGI Symbol;Acc:MGI:5477210]	4	130824394	130826313	-1
ENSMUSG00000028874.14	2.70232	2.4785	9.13199	0.00251178	0.0489754	ENSMUSG00000028874	Fgr	14191	protein_coding	protein_coding	FGR proto-oncogene, Src family tyrosine kinase [Source:MGI Symbol;Acc:MGI:95527]	4	132974095	133001910	1
ENSMUSG00000055675.6	2.68852	1.67057	9.48044	0.00207674	0.0436804	ENSMUSG00000055675	Kbtbd11	74901	protein_coding	protein_coding	kelch repeat and BTB (POZ) domain containing 11 [Source:MGI Symbol;Acc:MGI:1922151]	8	15011025	15033333	1
ENSMUSG00000020267.6	2.68411	2.13946	13.21	0.000278459	0.0112835	ENSMUSG00000020267	Hint1	15254	protein_coding	protein_coding	histidine triad nucleotide binding protein 1 [Source:MGI Symbol;Acc:MGI:1321133]	11	54866383	54870501	1
ENSMUSG00000034212.14	2.64905	2.06252	17.2341	3.3e-05	0.00231583	ENSMUSG00000034212	Ankmy1	241158	protein_coding	protein_coding	ankyrin repeat and MYND domain containing 1 [Source:MGI Symbol;Acc:MGI:3045261]	1	92859803	92902906	-1
ENSMUSG00000026192.13	2.62597	2.03001	14.9886	0.000108162	0.005571	ENSMUSG00000026192	Atic	108147	protein_coding	protein_coding	5-aminoimidazole-4-carboxamide ribonucleotide formyltransferase/IMP cyclohydrolase [Source:MGI Symbol;Acc:MGI:1351352]	1	71557150	71579631	1
ENSMUSG00000036009.16	2.61092	1.62262	9.97489	0.0015869	0.0363752	ENSMUSG00000036009	Mettl25	216292	protein_coding	protein_coding	methyltransferase like 25 [Source:MGI Symbol;Acc:MGI:3041259]	10	105763189	105841380	-1
ENSMUSG00000032382.14	2.60662	2.55533	10.7475	0.00104418	0.0276401	ENSMUSG00000032382	Snx1	56440	protein_coding	protein_coding	sorting nexin 1 [Source:MGI Symbol;Acc:MGI:1928395]	9	66088133	66126587	-1
ENSMUSG00000110529.1	2.60177	1.97809	9.67793	0.00186495	0.0407288	ENSMUSG00000110529	Gm45694	NA	TEC	TEC	predicted gene 45694 [Source:MGI Symbol;Acc:MGI:5804809]	8	71983903	71987153	1
ENSMUSG00000082176.1	2.59611	2.22272	12.8642	0.000334936	0.0127735	ENSMUSG00000082176	Gm13163	NA	processed_pseudogene	processed_pseudogene	predicted gene 13163 [Source:MGI Symbol;Acc:MGI:3651199]	4	147194876	147195211	-1
ENSMUSG00000017715.11	2.57501	3.2781	15.0092	0.000106987	0.00554783	ENSMUSG00000017715	Pgs1	74451	protein_coding	protein_coding	phosphatidylglycerophosphate synthase 1 [Source:MGI Symbol;Acc:MGI:1921701]	11	117986292	118024011	1
ENSMUSG00000017404.12	2.54661	3.76725	22.8159	1.78e-06	0.000224172	ENSMUSG00000017404	Rpl19	19921	protein_coding	protein_coding	ribosomal protein L19 [Source:MGI Symbol;Acc:MGI:98020]	11	98026710	98030492	1
ENSMUSG00000063430.9	2.53955	3.62427	18.1963	1.99e-05	0.00158488	ENSMUSG00000063430	Wscd2	320916	protein_coding	retained_intron	WSC domain containing 2 [Source:MGI Symbol;Acc:MGI:2445030]	5	113490333	113589725	1
ENSMUSG00000037703.14	2.52902	2.01443	9.84327	0.00170454	0.0382294	ENSMUSG00000037703	Lzts3	241638	protein_coding	protein_coding	leucine zipper, putative tumor suppressor family member 3 [Source:MGI Symbol;Acc:MGI:2656976]	2	130632839	130642803	-1
ENSMUSG00000025981.13	2.52809	2.08507	9.15793	0.00247643	0.0487357	ENSMUSG00000025981	Coq10b	67876	protein_coding	protein_coding	coenzyme Q10B [Source:MGI Symbol;Acc:MGI:1915126]	1	55052770	55072702	1
ENSMUSG00000023367.14	2.51891	5.13091	29.6704	5.12e-08	1.01e-05	ENSMUSG00000023367	Tmem176a	66058	protein_coding	protein_coding	transmembrane protein 176A [Source:MGI Symbol;Acc:MGI:1913308]	6	48840919	48847071	1
ENSMUSG00000105112.1	2.51338	1.846	9.08222	0.00258107	0.049928	ENSMUSG00000105112	Gm42778	NA	TEC	TEC	predicted gene 42778 [Source:MGI Symbol;Acc:MGI:5662915]	5	110978665	110979217	1
ENSMUSG00000049313.8	2.51206	3.475	21.2487	4.03e-06	0.000459851	ENSMUSG00000049313	Sorl1	20660	protein_coding	retained_intron	sortilin-related receptor, LDLR class A repeats-containing [Source:MGI Symbol;Acc:MGI:1202296]	9	41964720	42124297	-1
ENSMUSG00000032218.7	2.50648	2.28141	12.5572	0.000394691	0.0142361	ENSMUSG00000032218	Ccnb2	12442	protein_coding	protein_coding	cyclin B2 [Source:MGI Symbol;Acc:MGI:88311]	9	70407692	70421547	-1
ENSMUSG00000052146.15	2.46646	4.28935	27.4041	1.65e-07	2.91e-05	ENSMUSG00000052146	Rps10	67097	protein_coding	protein_coding	ribosomal protein S10 [Source:MGI Symbol;Acc:MGI:1914347]	17	27630422	27636629	-1
ENSMUSG00000025743.14	2.45844	6.04074	44.4714	2.58e-11	1.12e-08	ENSMUSG00000025743	Sdc3	20970	protein_coding	protein_coding	syndecan 3 [Source:MGI Symbol;Acc:MGI:1349163]	4	130792537	130826319	1
ENSMUSG00000074582.10	2.43204	2.37884	10.7161	0.00106208	0.0280272	ENSMUSG00000074582	Arfgef2	99371	protein_coding	protein_coding	ADP-ribosylation factor guanine nucleotide-exchange factor 2 (brefeldin A-inhibited) [Source:MGI Symbol;Acc:MGI:2139354]	2	166805588	166898052	1
ENSMUSG00000000594.7	2.42492	3.23273	12.8442	0.000338529	0.0128389	ENSMUSG00000000594	Gm2a	14667	protein_coding	protein_coding	GM2 ganglioside activator protein [Source:MGI Symbol;Acc:MGI:95762]	11	55098115	55113029	1
ENSMUSG00000040471.17	2.42255	2.49341	12.4369	0.000420938	0.014872	ENSMUSG00000040471	Ggt6	71522	protein_coding	protein_coding	gamma-glutamyltransferase 6 [Source:MGI Symbol;Acc:MGI:1918772]	11	72435526	72438400	1
ENSMUSG00000041453.12	2.41708	3.14333	17.9131	2.31e-05	0.00176515	ENSMUSG00000041453	Rpl21	19933	protein_coding	protein_coding	ribosomal protein L21 [Source:MGI Symbol;Acc:MGI:1278340]	5	146832890	146837032	1
ENSMUSG00000031838.8	2.40257	3.9266	28.2264	1.08e-07	2.03e-05	ENSMUSG00000031838	Ifi30	NA	processed_transcript	processed_transcript	interferon gamma inducible protein 30 [Source:MGI Symbol;Acc:MGI:2137648]	8	70762774	70766663	-1
ENSMUSG00000050721.9	2.37932	3.08087	13.1243	0.000291487	0.0117006	ENSMUSG00000050721	Plekho2	102595	protein_coding	processed_transcript	pleckstrin homology domain containing, family O member 2 [Source:MGI Symbol;Acc:MGI:2143132]	9	65552698	65580040	-1
ENSMUSG00000039763.9	2.37123	6.08382	58.1626	2.41e-14	1.65e-11	ENSMUSG00000039763	Dnajc28	246738	protein_coding	protein_coding	DnaJ heat shock protein family (Hsp40) member C28 [Source:MGI Symbol;Acc:MGI:2181053]	16	91614257	91619026	-1
ENSMUSG00000037108.13	2.36303	2.5828	10.2068	0.00139921	0.0336518	ENSMUSG00000037108	Zcwpw1	381678	protein_coding	protein_coding	zinc finger, CW type with PWWP domain 1 [Source:MGI Symbol;Acc:MGI:2685899]	5	137787798	137822621	1
ENSMUSG00000029534.17	2.34887	2.48964	12.683	0.000368989	0.0136491	ENSMUSG00000029534	St7	64213	protein_coding	retained_intron	suppression of tumorigenicity 7 [Source:MGI Symbol;Acc:MGI:1927450]	6	17692933	17943025	1
ENSMUSG00000075010.4	2.34617	3.15299	11.4494	0.000715174	0.0214929	ENSMUSG00000075010	AW112010	NA	lincRNA	lincRNA	expressed sequence AW112010 [Source:MGI Symbol;Acc:MGI:2147706]	19	11047617	11050566	-1
ENSMUSG00000024430.13	2.33993	2.1578	11.3836	0.000740962	0.022074	ENSMUSG00000024430	Cabyr	71132	protein_coding	protein_coding	calcium-binding tyrosine-(Y)-phosphorylation regulated (fibrousheathin 2) [Source:MGI Symbol;Acc:MGI:1918382]	18	12741324	12755146	1
ENSMUSG00000020400.17	2.33942	1.80769	10.8992	0.000962041	0.0261957	ENSMUSG00000020400	Tnip1	57783	protein_coding	processed_transcript	TNFAIP3 interacting protein 1 [Source:MGI Symbol;Acc:MGI:1926194]	11	54910785	54962917	-1
ENSMUSG00000048327.6	2.33608	1.88984	9.41061	0.00215734	0.0450433	ENSMUSG00000048327	Ckap2l	70466	protein_coding	protein_coding	cytoskeleton associated protein 2-like [Source:MGI Symbol;Acc:MGI:1917716]	2	129268210	129297212	-1
ENSMUSG00000046709.16	2.31673	3.93935	11.6996	0.000625128	0.0196864	ENSMUSG00000046709	Mapk10	26414	protein_coding	protein_coding	mitogen-activated protein kinase 10 [Source:MGI Symbol;Acc:MGI:1346863]	5	102907948	103211334	-1
ENSMUSG00000074129.13	2.30648	4.12511	23.5201	1.24e-06	0.000165145	ENSMUSG00000074129	Rpl13a	22121	protein_coding	protein_coding	ribosomal protein L13A [Source:MGI Symbol;Acc:MGI:1351455]	7	45125558	45128761	-1
ENSMUSG00000020857.11	2.29991	2.86387	11.0458	0.000888903	0.0248776	ENSMUSG00000020857	Nme2	18103	protein_coding	protein_coding	NME/NM23 nucleoside diphosphate kinase 2 [Source:MGI Symbol;Acc:MGI:97356]	11	93949814	93956259	-1
ENSMUSG00000033102.15	2.29615	2.31629	9.58109	0.00196592	0.0420215	ENSMUSG00000033102	Cdc14b	218294	protein_coding	protein_coding	CDC14 cell division cycle 14B [Source:MGI Symbol;Acc:MGI:2441808]	13	64189268	64275290	-1
ENSMUSG00000112510.1	2.2914	4.02462	20.2052	6.96e-06	0.000716578	ENSMUSG00000112510		NA	antisense_RNA	antisense_RNA		12	98274732	98279661	-1
ENSMUSG00000016528.10	2.2849	3.53406	16.4006	5.13e-05	0.0032232	ENSMUSG00000016528	Mapkapk2	17164	protein_coding	protein_coding	MAP kinase-activated protein kinase 2 [Source:MGI Symbol;Acc:MGI:109298]	1	131053700	131097826	-1
ENSMUSG00000055692.19	2.27418	1.74594	9.26928	0.00233029	0.0471127	ENSMUSG00000055692	Tmem191c	224019	protein_coding	retained_intron	transmembrane protein 191C [Source:MGI Symbol;Acc:MGI:107238]	16	17276309	17283229	1
ENSMUSG00000113587.1	2.27156	3.44397	12.7219	0.000361399	0.0134346	ENSMUSG00000113587	Gm36287	NA	lincRNA	lincRNA	predicted gene, 36287 [Source:MGI Symbol;Acc:MGI:5595446]	12	25150915	25209377	1
ENSMUSG00000029413.14	2.25759	2.90362	12.0423	0.000520073	0.0170696	ENSMUSG00000029413	Naaa	67111	protein_coding	protein_coding	N-acylethanolamine acid amidase [Source:MGI Symbol;Acc:MGI:1914361]	5	92257659	92278170	-1
ENSMUSG00000032120.11	2.2438	2.09651	9.69886	0.00184382	0.0405262	ENSMUSG00000032120	C2cd2l	71764	protein_coding	protein_coding	C2 calcium-dependent domain containing 2-like [Source:MGI Symbol;Acc:MGI:1919014]	9	44309237	44320285	-1
ENSMUSG00000032294.17	2.21035	4.46875	19.0166	1.3e-05	0.00116625	ENSMUSG00000032294	Pkm	18746	protein_coding	protein_coding	pyruvate kinase, muscle [Source:MGI Symbol;Acc:MGI:97591]	9	59656368	59679375	1
ENSMUSG00000057092.12	2.1741	5.07564	89.8215	2.61e-21	4.46e-18	ENSMUSG00000057092	Fxyd3	17178	protein_coding	protein_coding	FXYD domain-containing ion transport regulator 3 [Source:MGI Symbol;Acc:MGI:107497]	7	31068172	31076704	-1
ENSMUSG00000085201.1	2.15695	2.94192	11.8342	0.000581521	0.0186217	ENSMUSG00000085201	Nr6a1os	NA	antisense_RNA	antisense_RNA	nuclear receptor subfamily 6, group A, member 1, opposite strand [Source:MGI Symbol;Acc:MGI:3649430]	2	38823257	38852370	1
ENSMUSG00000020919.11	2.15649	2.93006	11.9856	0.000536131	0.017443	ENSMUSG00000020919	Stat5b	20851	protein_coding	protein_coding	signal transducer and activator of transcription 5B [Source:MGI Symbol;Acc:MGI:103035]	11	100780731	100850724	-1
ENSMUSG00000002602.16	2.15399	5.65019	40.8328	1.66e-10	6.03e-08	ENSMUSG00000002602	Axl	26362	protein_coding	protein_coding	AXL receptor tyrosine kinase [Source:MGI Symbol;Acc:MGI:1347244]	7	25757273	25788705	-1
ENSMUSG00000024640.9	2.1187	4.26055	13.147	0.000287976	0.0115868	ENSMUSG00000024640	Psat1	107272	protein_coding	protein_coding	phosphoserine aminotransferase 1 [Source:MGI Symbol;Acc:MGI:2183441]	19	15904678	15947337	-1
ENSMUSG00000063229.15	2.11837	4.11208	25.4379	4.57e-07	7.37e-05	ENSMUSG00000063229	Ldha	16828	protein_coding	protein_coding	lactate dehydrogenase A [Source:MGI Symbol;Acc:MGI:96759]	7	46841475	46855627	1
ENSMUSG00000039126.10	2.11451	7.35177	107.485	3.48e-25	9.93e-22	ENSMUSG00000039126	Prune2	353211	protein_coding	processed_transcript	prune homolog 2 [Source:MGI Symbol;Acc:MGI:1925004]	19	16956118	17223932	1
ENSMUSG00000037936.15	2.10953	2.37977	12.4086	0.000427354	0.014981	ENSMUSG00000037936	Scarb1	20778	protein_coding	protein_coding	scavenger receptor class B, member 1 [Source:MGI Symbol;Acc:MGI:893578]	5	125277087	125341094	-1
ENSMUSG00000047215.14	2.10411	3.76615	16.9889	3.76e-05	0.00253128	ENSMUSG00000047215	Rpl9	20005	protein_coding	retained_intron	ribosomal protein L9 [Source:MGI Symbol;Acc:MGI:1298373]	5	65388364	65391444	-1
ENSMUSG00000028811.11	2.09871	2.4151	10.4864	0.00120255	0.0306007	ENSMUSG00000028811	Yars	107271	protein_coding	protein_coding	tyrosyl-tRNA synthetase [Source:MGI Symbol;Acc:MGI:2147627]	4	129189760	129219607	1
ENSMUSG00000040613.14	2.07122	2.70124	9.69212	0.00185059	0.0405707	ENSMUSG00000040613	Apobec1	11810	protein_coding	protein_coding	apolipoprotein B mRNA editing enzyme, catalytic polypeptide 1 [Source:MGI Symbol;Acc:MGI:103298]	6	122577792	122602444	-1
ENSMUSG00000020644.9	2.06787	3.87906	18.401	1.79e-05	0.00145104	ENSMUSG00000020644	Id2	15902	protein_coding	protein_coding	inhibitor of DNA binding 2 [Source:MGI Symbol;Acc:MGI:96397]	12	25093799	25097140	-1
ENSMUSG00000061787.15	2.06131	3.28907	15.4996	8.25e-05	0.00456671	ENSMUSG00000061787	Rps17	20068	protein_coding	processed_transcript	ribosomal protein S17 [Source:MGI Symbol;Acc:MGI:1309526]	7	81342732	81345254	-1
ENSMUSG00000085521.3	2.0589	2.69648	15.2138	9.6e-05	0.00513007	ENSMUSG00000085521	4930526A20Rik	NA	transcribed_processed_pseudogene	processed_transcript	RIKEN cDNA 4930526A20 gene [Source:MGI Symbol;Acc:MGI:3612449]	17	28075050	28076677	-1
ENSMUSG00000029175.17	2.05416	3.45781	14.368	0.000150333	0.00712103	ENSMUSG00000029175	Slc35f6	74919	protein_coding	protein_coding	solute carrier family 35, member F6 [Source:MGI Symbol;Acc:MGI:1922169]	5	30647933	30659729	1
ENSMUSG00000035109.14	2.05342	6.22028	19.5167	9.97e-06	0.000952671	ENSMUSG00000035109	Shc4	271849	protein_coding	protein_coding	SHC (Src homology 2 domain containing) family, member 4 [Source:MGI Symbol;Acc:MGI:2655364]	2	125627447	125724148	-1
ENSMUSG00000038274.11	2.04059	5.84583	51.7965	6.16e-13	3.63e-10	ENSMUSG00000038274	Fau	14109	protein_coding	protein_coding	Finkel-Biskis-Reilly murine sarcoma virus (FBR-MuSV) ubiquitously expressed (fox derived) [Source:MGI Symbol;Acc:MGI:102547]	19	6057888	6059524	1
ENSMUSG00000097369.1	2.02523	4.51032	19.1151	1.23e-05	0.00111941	ENSMUSG00000097369	Gm26545	NA	lincRNA	lincRNA	predicted gene, 26545 [Source:MGI Symbol;Acc:MGI:5477039]	12	80885549	80887674	-1
ENSMUSG00000108494.1	2.00934	3.45649	11.559	0.000674228	0.0206989	ENSMUSG00000108494	Gm45203	NA	TEC	TEC	predicted gene 45203 [Source:MGI Symbol;Acc:MGI:5753779]	7	80110804	80112634	-1
ENSMUSG00000038517.15	1.99447	2.31399	10.3794	0.00127429	0.0317182	ENSMUSG00000038517	Tbkbp1	73174	protein_coding	protein_coding	TBK1 binding protein 1 [Source:MGI Symbol;Acc:MGI:1920424]	11	97136171	97151495	-1
ENSMUSG00000037720.16	1.99193	2.6126	11.8362	0.0005809	0.0186217	ENSMUSG00000037720	Tmem33	67878	protein_coding	nonsense_mediated_decay	transmembrane protein 33 [Source:MGI Symbol;Acc:MGI:1915128]	5	67260565	67291461	1
ENSMUSG00000033792.12	1.97773	2.96429	13.933	0.000189447	0.00843632	ENSMUSG00000033792	Atp7a	11977	protein_coding	protein_coding	ATPase, Cu++ transporting, alpha polypeptide [Source:MGI Symbol;Acc:MGI:99400]	X	106027276	106124926	1
ENSMUSG00000067889.4	1.97754	2.7061	10.3937	0.00126445	0.0316164	ENSMUSG00000067889	Sptbn2	20743	protein_coding	protein_coding	spectrin beta, non-erythrocytic 2 [Source:MGI Symbol;Acc:MGI:1313261]	19	4711208	4752353	1
ENSMUSG00000015659.12	1.97553	4.15776	14.1624	0.000167687	0.00768754	ENSMUSG00000015659	Serac1	321007	protein_coding	protein_coding	serine active site containing 1 [Source:MGI Symbol;Acc:MGI:2447813]	17	6042196	6079741	-1
ENSMUSG00000071713.4	1.96143	3.88621	24.957	5.86e-07	9.11e-05	ENSMUSG00000071713	Csf2rb	12983	protein_coding	protein_coding	colony stimulating factor 2 receptor, beta, low-affinity (granulocyte-macrophage) [Source:MGI Symbol;Acc:MGI:1339759]	15	78325990	78351000	1
ENSMUSG00000053963.7	1.95606	5.23012	12.8808	0.000331967	0.0127279	ENSMUSG00000053963	Stum	381310	protein_coding	protein_coding	mechanosensory transduction mediator [Source:MGI Symbol;Acc:MGI:2138735]	1	180432387	180483504	-1
ENSMUSG00000021725.9	1.95594	3.11146	14.9414	0.000110905	0.00565599	ENSMUSG00000021725	Parp8	52552	protein_coding	protein_coding	poly (ADP-ribose) polymerase family, member 8 [Source:MGI Symbol;Acc:MGI:1098713]	13	116854820	117025537	-1
ENSMUSG00000004056.15	1.94828	2.71975	9.50302	0.00205134	0.0432526	ENSMUSG00000004056	Akt2	11652	protein_coding	protein_coding	thymoma viral proto-oncogene 2 [Source:MGI Symbol;Acc:MGI:104874]	7	27591552	27640826	1
ENSMUSG00000021427.10	1.94606	2.84089	16.2919	5.43e-05	0.00337616	ENSMUSG00000021427	Ssr1	107513	protein_coding	protein_coding	signal sequence receptor, alpha [Source:MGI Symbol;Acc:MGI:105082]	13	37966605	37994217	-1
ENSMUSG00000053553.11	1.94171	2.84646	11.4569	0.000712301	0.0214443	ENSMUSG00000053553	3110082I17Rik	73212	protein_coding	protein_coding	RIKEN cDNA 3110082I17 gene [Source:MGI Symbol;Acc:MGI:1920462]	5	139359739	139460527	-1
ENSMUSG00000026656.15	1.93023	3.29814	15.0022	0.000107388	0.00554783	ENSMUSG00000026656	Fcgr2b	14130	protein_coding	protein_coding	Fc receptor, IgG, low affinity IIb [Source:MGI Symbol;Acc:MGI:95499]	1	170958617	170976547	-1
ENSMUSG00000101249.1	1.92966	5.21844	14.2869	0.00015695	0.00735302	ENSMUSG00000101249	Gm29216	NA	unprocessed_pseudogene	unprocessed_pseudogene	predicted gene 29216 [Source:MGI Symbol;Acc:MGI:5579922]	1	24615706	24616197	-1
ENSMUSG00000054770.16	1.89515	5.37825	12.3254	0.000446839	0.0154068	ENSMUSG00000054770	Kctd18	51960	protein_coding	protein_coding	potassium channel tetramerisation domain containing 18 [Source:MGI Symbol;Acc:MGI:3603813]	1	57955101	58018956	-1
ENSMUSG00000071644.10	1.88648	3.34341	11.226	0.0008066	0.0232834	ENSMUSG00000071644	Eef1g	67160	protein_coding	protein_coding	eukaryotic translation elongation factor 1 gamma [Source:MGI Symbol;Acc:MGI:1914410]	19	8967041	8978479	1
ENSMUSG00000021567.15	1.88239	4.12844	12.8112	0.000344553	0.0130351	ENSMUSG00000021567	Nkd2	72293	protein_coding	protein_coding	naked cuticle 2 homolog (Drosophila) [Source:MGI Symbol;Acc:MGI:1919543]	13	73818534	73847631	-1
ENSMUSG00000032518.6	1.88164	3.89287	16.3655	5.22e-05	0.00327145	ENSMUSG00000032518	Rpsa	16785	protein_coding	protein_coding	ribosomal protein SA [Source:MGI Symbol;Acc:MGI:105381]	9	120127689	120132369	1
ENSMUSG00000097300.1	1.8758	3.97433	15.9362	6.55e-05	0.00390193	ENSMUSG00000097300	Gm26835	NA	lincRNA	lincRNA	predicted gene, 26835 [Source:MGI Symbol;Acc:MGI:5477329]	10	13967024	14007405	-1
ENSMUSG00000091337.3	1.87443	3.08485	18.5302	1.67e-05	0.00142063	ENSMUSG00000091337	Eid1	58521	protein_coding	protein_coding	EP300 interacting inhibitor of differentiation 1 [Source:MGI Symbol;Acc:MGI:1889651]	2	125673095	125674785	1
ENSMUSG00000024732.7	1.86509	5.9909	32.5352	1.17e-08	2.74e-06	ENSMUSG00000024732	Ccdc86	108673	protein_coding	processed_transcript	coiled-coil domain containing 86 [Source:MGI Symbol;Acc:MGI:1277220]	19	10941481	10949266	-1
ENSMUSG00000032359.14	1.85394	4.41764	17.1023	3.54e-05	0.00244226	ENSMUSG00000032359	Ctsh	13036	protein_coding	protein_coding	cathepsin H [Source:MGI Symbol;Acc:MGI:107285]	9	90054152	90076089	1
ENSMUSG00000037805.14	1.85348	3.74919	15.0074	0.000107092	0.00554783	ENSMUSG00000037805	Rpl10a	19896	protein_coding	protein_coding	ribosomal protein L10A [Source:MGI Symbol;Acc:MGI:1343877]	17	28328471	28331032	1
ENSMUSG00000061032.9	1.83781	2.94522	10.961	0.000930515	0.0257973	ENSMUSG00000061032	Rrp1	18114	protein_coding	nonsense_mediated_decay	ribosomal RNA processing 1 homolog (S. cerevisiae) [Source:MGI Symbol;Acc:MGI:1203500]	10	78400384	78413043	-1
ENSMUSG00000006699.17	1.8371	3.36648	13.9835	0.000184425	0.00825566	ENSMUSG00000006699	Cdc42	12540	protein_coding	protein_coding	cell division cycle 42 [Source:MGI Symbol;Acc:MGI:106211]	4	137319696	137357720	-1
ENSMUSG00000063457.14	1.82766	5.01739	32.1095	1.46e-08	3.28e-06	ENSMUSG00000063457	Rps15	20054	protein_coding	protein_coding	ribosomal protein S15 [Source:MGI Symbol;Acc:MGI:98117]	10	80292453	80294114	1
ENSMUSG00000028073.15	1.81785	2.8622	10.4474	0.00122821	0.0312071	ENSMUSG00000028073	Pear1	73182	protein_coding	nonsense_mediated_decay	platelet endothelial aggregation receptor 1 [Source:MGI Symbol;Acc:MGI:1920432]	3	87747890	87824306	-1
ENSMUSG00000050010.8	1.81656	4.99215	12.1371	0.00049429	0.0164763	ENSMUSG00000050010	Shisa3	330096	protein_coding	protein_coding	shisa family member 3 [Source:MGI Symbol;Acc:MGI:3041225]	5	67607882	67623552	1
ENSMUSG00000062328.7	1.81347	4.70416	17.4371	2.97e-05	0.00215394	ENSMUSG00000062328	Rpl17	319195	protein_coding	protein_coding	ribosomal protein L17 [Source:MGI Symbol;Acc:MGI:2448270]	18	75000477	75003381	1
ENSMUSG00000037685.15	1.80705	5.42083	24.5047	7.41e-07	0.000110225	ENSMUSG00000037685	Atp8a1	11980	protein_coding	protein_coding	ATPase, aminophospholipid transporter (APLT), class I, type 8A, member 1 [Source:MGI Symbol;Acc:MGI:1330848]	5	67618140	67847434	-1
ENSMUSG00000099757.1	1.80474	8.21041	26.3277	2.88e-07	4.83e-05	ENSMUSG00000099757	BE692007	NA	processed_transcript	antisense_RNA	expressed sequence BE692007 [Source:MGI Symbol;Acc:MGI:3035348]	19	11470166	11484578	-1
ENSMUSG00000006649.17	1.80385	3.87641	10.8271	0.00100025	0.0268448	ENSMUSG00000006649	Nphs1	54631	protein_coding	protein_coding	nephrosis 1, nephrin [Source:MGI Symbol;Acc:MGI:1859637]	7	30458315	30487223	1
ENSMUSG00000039782.14	1.79102	2.91106	10.5234	0.00117871	0.0303097	ENSMUSG00000039782	Cpeb2	231207	protein_coding	protein_coding	cytoplasmic polyadenylation element binding protein 2 [Source:MGI Symbol;Acc:MGI:2442640]	5	43233170	43289724	1
ENSMUSG00000038352.15	1.78329	3.7284	9.24582	0.00236034	0.0474286	ENSMUSG00000038352	Arl5c	217151	protein_coding	protein_coding	ADP-ribosylation factor-like 5C [Source:MGI Symbol;Acc:MGI:3028577]	11	97989578	97996181	-1
ENSMUSG00000071379.2	1.77808	3.73715	15.6498	7.62e-05	0.00433024	ENSMUSG00000071379	Hpcal1	53602	protein_coding	protein_coding	hippocalcin-like 1 [Source:MGI Symbol;Acc:MGI:1855689]	12	17690856	17791933	1
ENSMUSG00000032560.14	1.77306	3.76191	9.33385	0.00224959	0.0461943	ENSMUSG00000032560	Dnajc13	235567	protein_coding	protein_coding	DnaJ heat shock protein family (Hsp40) member C13 [Source:MGI Symbol;Acc:MGI:2676368]	9	104151282	104262930	-1
ENSMUSG00000090137.8	1.76394	4.249	24.0118	9.57e-07	0.000129942	ENSMUSG00000090137	Uba52	22186	protein_coding	protein_coding	ubiquitin A-52 residue ribosomal protein fusion product 1 [Source:MGI Symbol;Acc:MGI:98887]	8	70508263	70510801	-1
ENSMUSG00000026663.6	1.7584	3.17626	12.3897	0.000431718	0.0150257	ENSMUSG00000026663	Atf6	226641	protein_coding	protein_coding	activating transcription factor 6 [Source:MGI Symbol;Acc:MGI:1926157]	1	170704674	170867771	-1
ENSMUSG00000079435.9	1.75833	5.33375	23.9901	9.68e-07	0.000130384	ENSMUSG00000079435	Rpl36a	19982	protein_coding	protein_coding	ribosomal protein L36A [Source:MGI Symbol;Acc:MGI:1201789]	X	134585654	134588062	1
ENSMUSG00000020737.12	1.75736	2.92257	11.2172	0.000810436	0.0232915	ENSMUSG00000020737	Jpt1	15374	protein_coding	protein_coding	Jupiter microtubule associated homolog 1 [Source:MGI Symbol;Acc:MGI:1096361]	11	115497353	115514387	-1
ENSMUSG00000063234.4	1.74341	4.0849	14.6255	0.000131126	0.00636891	ENSMUSG00000063234	Gpr84	80910	protein_coding	protein_coding	G protein-coupled receptor 84 [Source:MGI Symbol;Acc:MGI:1934129]	15	103308236	103310438	-1
ENSMUSG00000041841.8	1.73855	6.10142	21.165	4.21e-06	0.000477196	ENSMUSG00000041841	Rpl37	67281	protein_coding	protein_coding	ribosomal protein L37 [Source:MGI Symbol;Acc:MGI:1914531]	15	5116645	5119140	1
ENSMUSG00000062611.4	1.73839	6.35035	18.1676	2.02e-05	0.00159445	ENSMUSG00000062611	Rps3a2	NA	processed_pseudogene	processed_pseudogene	ribosomal protein S3A2 [Source:MGI Symbol;Acc:MGI:3642853]	14	88123017	88123808	-1
ENSMUSG00000054263.12	1.73682	4.36961	16.9344	3.87e-05	0.00256337	ENSMUSG00000054263	Lifr	16880	protein_coding	protein_coding	leukemia inhibitory factor receptor [Source:MGI Symbol;Acc:MGI:96788]	15	7090614	7197489	1
ENSMUSG00000024661.6	1.73217	7.09026	57.9195	2.73e-14	1.8e-11	ENSMUSG00000024661	Fth1	14319	protein_coding	protein_coding	ferritin heavy polypeptide 1 [Source:MGI Symbol;Acc:MGI:95588]	19	9982703	9985092	1
ENSMUSG00000031451.6	1.72291	3.44868	10.087	0.00149317	0.0349769	ENSMUSG00000031451	Gas6	14456	protein_coding	protein_coding	growth arrest specific 6 [Source:MGI Symbol;Acc:MGI:95660]	8	13465374	13494490	-1
ENSMUSG00000029810.15	1.71675	3.5942	15.4387	8.52e-05	0.00464116	ENSMUSG00000029810	Tmem176b	65963	protein_coding	protein_coding	transmembrane protein 176B [Source:MGI Symbol;Acc:MGI:1916348]	6	48833818	48841496	-1
ENSMUSG00000039191.12	1.71494	3.83657	17.0245	3.69e-05	0.00250342	ENSMUSG00000039191	Rbpj	19664	protein_coding	protein_coding	recombination signal binding protein for immunoglobulin kappa J region [Source:MGI Symbol;Acc:MGI:96522]	5	53466152	53657362	1
ENSMUSG00000097838.1	1.70638	5.26189	19.1017	1.24e-05	0.00112132	ENSMUSG00000097838	C530050E15Rik	NA	lincRNA	lincRNA	RIKEN cDNA C530050E15 gene [Source:MGI Symbol;Acc:MGI:2444135]	13	24631918	24638567	-1
ENSMUSG00000040209.12	1.7062	5.48908	34.2077	4.95e-09	1.28e-06	ENSMUSG00000040209	Zfp704	170753	protein_coding	protein_coding	zinc finger protein 704 [Source:MGI Symbol;Acc:MGI:2180715]	3	9427020	9610085	-1
ENSMUSG00000030786.18	1.70548	6.59609	29.1248	6.79e-08	1.3e-05	ENSMUSG00000030786	Itgam	16409	protein_coding	protein_coding	integrin alpha M [Source:MGI Symbol;Acc:MGI:96607]	7	128062640	128118491	1
ENSMUSG00000064363.1	1.6931	5.64302	9.55821	0.00199057	0.0422842	ENSMUSG00000064363	mt-Nd4	17719	protein_coding	protein_coding	mitochondrially encoded NADH dehydrogenase 4 [Source:MGI Symbol;Acc:MGI:102498]	MT	10167	11544	1
ENSMUSG00000022377.16	1.68689	3.56623	13.3083	0.000264236	0.0108445	ENSMUSG00000022377	Asap1	13196	protein_coding	protein_coding	ArfGAP with SH3 domain, ankyrin repeat and PH domain1 [Source:MGI Symbol;Acc:MGI:1342335]	15	64086857	64382919	-1
ENSMUSG00000038642.10	1.67715	8.73892	39.6202	3.08e-10	1.05e-07	ENSMUSG00000038642	Ctss	13040	protein_coding	protein_coding	cathepsin S [Source:MGI Symbol;Acc:MGI:107341]	3	95526786	95556403	1
ENSMUSG00000073676.4	1.66682	3.64294	10.0776	0.00150081	0.035108	ENSMUSG00000073676	Hspe1	15528	protein_coding	protein_coding	heat shock protein 1 (chaperonin 10) [Source:MGI Symbol;Acc:MGI:104680]	1	55088132	55091307	1
ENSMUSG00000029465.14	1.65699	3.08206	13.3111	0.000263835	0.0108445	ENSMUSG00000029465	Arpc3	56378	protein_coding	protein_coding	actin related protein 2/3 complex, subunit 3 [Source:MGI Symbol;Acc:MGI:1928375]	5	122391878	122414184	1
ENSMUSG00000008682.13	1.65413	3.97694	11.0818	0.000871813	0.0245601	ENSMUSG00000008682	Rpl10	110954	protein_coding	retained_intron	ribosomal protein L10 [Source:MGI Symbol;Acc:MGI:105943]	X	74270812	74273135	1
ENSMUSG00000031851.14	1.65192	3.46372	14.0201	0.000180862	0.00816314	ENSMUSG00000031851	Ntpcr	66566	protein_coding	protein_coding	nucleoside-triphosphatase, cancer-related [Source:MGI Symbol;Acc:MGI:1913816]	8	125729963	125748235	1
ENSMUSG00000023169.14	1.64625	4.23999	13.315	0.000263296	0.0108445	ENSMUSG00000023169	Slc38a1	105727	protein_coding	protein_coding	solute carrier family 38, member 1 [Source:MGI Symbol;Acc:MGI:2145895]	15	96571418	96642913	-1
ENSMUSG00000057841.5	1.64204	5.49396	18.0234	2.18e-05	0.00171158	ENSMUSG00000057841	Rpl32	19951	protein_coding	protein_coding	ribosomal protein L32 [Source:MGI Symbol;Acc:MGI:98038]	6	115805505	115808747	-1
ENSMUSG00000047675.15	1.63296	5.52369	30.4175	3.48e-08	7.18e-06	ENSMUSG00000047675	Rps8	20116	protein_coding	protein_coding	ribosomal protein S8 [Source:MGI Symbol;Acc:MGI:98166]	4	117153827	117156243	-1
ENSMUSG00000015488.14	1.62938	6.21226	32.8488	9.96e-09	2.37e-06	ENSMUSG00000015488	Cacfd1	381356	protein_coding	protein_coding	calcium channel flower domain containing 1 [Source:MGI Symbol;Acc:MGI:1924317]	2	27009926	27021089	1
ENSMUSG00000106104.1	1.62381	3.78123	15.9575	6.48e-05	0.00388783	ENSMUSG00000106104	Gm42660	NA	TEC	TEC	predicted gene 42660 [Source:MGI Symbol;Acc:MGI:5662797]	5	21131076	21132022	1
ENSMUSG00000001542.7	1.61074	2.70059	9.45061	0.00211079	0.0442309	ENSMUSG00000001542	Ell2	192657	protein_coding	protein_coding	elongation factor RNA polymerase II 2 [Source:MGI Symbol;Acc:MGI:2183438]	13	75706757	75772364	1
ENSMUSG00000074909.4	1.60631	3.3142	9.86331	0.00168607	0.0379867	ENSMUSG00000074909	Ranbp6	240614	protein_coding	protein_coding	RAN binding protein 6 [Source:MGI Symbol;Acc:MGI:2683212]	19	29808400	29812974	-1
ENSMUSG00000101029.1	1.59054	3.75098	10.5341	0.0011719	0.0302243	ENSMUSG00000101029	Gm29439	NA	antisense_RNA	antisense_RNA	predicted gene 29439 [Source:MGI Symbol;Acc:MGI:5580145]	7	30872733	30873333	1
ENSMUSG00000041769.13	1.57748	3.44127	10.5038	0.00119128	0.0304657	ENSMUSG00000041769	Ppp2r2d	52432	protein_coding	retained_intron	protein phosphatase 2, regulatory subunit B, delta [Source:MGI Symbol;Acc:MGI:1289252]	7	138846079	138883057	1
ENSMUSG00000021477.9	1.57544	5.14433	22.1469	2.53e-06	0.00030415	ENSMUSG00000021477	Ctsl	13039	protein_coding	protein_coding	cathepsin L [Source:MGI Symbol;Acc:MGI:88564]	13	64359337	64370890	-1
ENSMUSG00000030560.17	1.57284	4.90645	19.3543	1.09e-05	0.00102578	ENSMUSG00000030560	Ctsc	13032	protein_coding	protein_coding	cathepsin C [Source:MGI Symbol;Acc:MGI:109553]	7	88278085	88310888	1
ENSMUSG00000033933.13	1.56902	4.40578	10.2533	0.00136438	0.0332421	ENSMUSG00000033933	Vhl	22346	protein_coding	protein_coding	von Hippel-Lindau tumor suppressor [Source:MGI Symbol;Acc:MGI:103223]	6	113623959	113631633	1
ENSMUSG00000061232.15	1.56895	6.43298	9.14295	0.00249679	0.0487943	ENSMUSG00000061232	H2-K1	14972	protein_coding	protein_coding	histocompatibility 2, K1, K region [Source:MGI Symbol;Acc:MGI:95904]	17	33996017	34000333	-1
ENSMUSG00000035673.10	1.5584	4.15228	24.0633	9.32e-07	0.000127523	ENSMUSG00000035673	Sbno2	216161	protein_coding	protein_coding	strawberry notch homolog 2 (Drosophila) [Source:MGI Symbol;Acc:MGI:2448490]	10	80056992	80105571	-1
ENSMUSG00000078308.2	1.54465	4.62766	16.4121	5.1e-05	0.0032154	ENSMUSG00000078308		NA	lincRNA	lincRNA		9	51621425	51655127	-1
ENSMUSG00000027995.10	1.54356	5.33773	10.2947	0.00133411	0.0328721	ENSMUSG00000027995	Tlr2	24088	protein_coding	protein_coding	toll-like receptor 2 [Source:MGI Symbol;Acc:MGI:1346060]	3	83836272	83841767	-1
ENSMUSG00000031320.9	1.53805	5.42036	14.8572	0.000115966	0.0058153	ENSMUSG00000031320	Rps4x	20102	protein_coding	protein_coding	ribosomal protein S4, X-linked [Source:MGI Symbol;Acc:MGI:98158]	X	102184941	102189394	-1
ENSMUSG00000003429.11	1.52804	3.85143	9.29441	0.00229854	0.0466806	ENSMUSG00000003429	Rps11	27207	protein_coding	protein_coding	ribosomal protein S11 [Source:MGI Symbol;Acc:MGI:1351329]	7	45122379	45124439	-1
ENSMUSG00000028461.12	1.52633	8.22842	11.2209	0.000808792	0.0232834	ENSMUSG00000028461	Ccdc107	622404	protein_coding	processed_transcript	coiled-coil domain containing 107 [Source:MGI Symbol;Acc:MGI:1913423]	4	43492900	43495921	1
ENSMUSG00000059291.15	1.51954	5.74166	17.8414	2.4e-05	0.00180865	ENSMUSG00000059291	Rpl11	67025	protein_coding	processed_transcript	ribosomal protein L11 [Source:MGI Symbol;Acc:MGI:1914275]	4	136028265	136053428	-1
ENSMUSG00000040463.16	1.51891	5.21872	12.3879	0.000432119	0.0150257	ENSMUSG00000040463	Mybbp1a	18432	protein_coding	protein_coding	MYB binding protein (P160) 1a [Source:MGI Symbol;Acc:MGI:106181]	11	72441355	72451768	1
ENSMUSG00000035885.4	1.50406	3.94852	13.3875	0.00025331	0.0105867	ENSMUSG00000035885	Cox8a	12868	protein_coding	protein_coding	cytochrome c oxidase subunit VIIIa [Source:MGI Symbol;Acc:MGI:105959]	19	7215158	7217616	-1
ENSMUSG00000040441.10	1.49993	7.43384	28.1343	1.13e-07	2.1e-05	ENSMUSG00000040441	Slc26a10	216441	protein_coding	retained_intron	solute carrier family 26, member 10 [Source:MGI Symbol;Acc:MGI:2143920]	10	127171393	127180645	-1
ENSMUSG00000061477.4	1.4986	4.756	18.2723	1.91e-05	0.00152998	ENSMUSG00000061477	Rps7	20115	protein_coding	protein_coding	ribosomal protein S7 [Source:MGI Symbol;Acc:MGI:1333818]	12	28630854	28635953	-1
ENSMUSG00000019726.11	1.49279	4.27723	12.7308	0.00035968	0.0134346	ENSMUSG00000019726	Lyst	17101	protein_coding	retained_intron	lysosomal trafficking regulator [Source:MGI Symbol;Acc:MGI:107448]	13	13590397	13778803	1
ENSMUSG00000112417.1	1.49036	5.2484	10.2171	0.00139143	0.0336067	ENSMUSG00000112417	A430028G04Rik	NA	TEC	TEC	RIKEN cDNA A430028G04 gene [Source:MGI Symbol;Acc:MGI:2444187]	10	122756438	122758410	-1
ENSMUSG00000047875.6	1.4836	3.55265	12.2569	0.000463543	0.0157684	ENSMUSG00000047875	Gpr157	269604	protein_coding	protein_coding	G protein-coupled receptor 157 [Source:MGI Symbol;Acc:MGI:2442046]	4	150087365	150105927	1
ENSMUSG00000028645.11	1.4819	3.14423	9.70753	0.00183515	0.0403874	ENSMUSG00000028645	Slc2a1	20525	protein_coding	protein_coding	solute carrier family 2 (facilitated glucose transporter), member 1 [Source:MGI Symbol;Acc:MGI:95755]	4	119108711	119137983	1
ENSMUSG00000111868.1	1.48163	4.05923	9.37717	0.00219704	0.0455387	ENSMUSG00000111868		NA	lincRNA	lincRNA		10	44851393	44866786	-1
ENSMUSG00000017466.9	1.47759	4.94825	20.1402	7.2e-06	0.000732545	ENSMUSG00000017466	Timp2	21858	protein_coding	protein_coding	tissue inhibitor of metalloproteinase 2 [Source:MGI Symbol;Acc:MGI:98753]	11	118301069	118355740	-1
ENSMUSG00000049130.6	1.47294	3.79281	10.7852	0.00102314	0.0273799	ENSMUSG00000049130	C5ar1	12273	protein_coding	protein_coding	complement component 5a receptor 1 [Source:MGI Symbol;Acc:MGI:88232]	7	16246743	16259540	-1
ENSMUSG00000046364.14	1.46785	4.75151	24.671	6.8e-07	0.000102901	ENSMUSG00000046364	Rpl27a	26451	protein_coding	protein_coding	ribosomal protein L27A [Source:MGI Symbol;Acc:MGI:1347076]	7	109519147	109522367	1
ENSMUSG00000021939.8	1.45661	7.29836	85.2125	2.68e-20	4.11e-17	ENSMUSG00000021939	Ctsb	13030	protein_coding	protein_coding	cathepsin B [Source:MGI Symbol;Acc:MGI:88561]	14	63122462	63145923	1
ENSMUSG00000035295.10	1.45574	4.02089	15.3042	9.15e-05	0.00492102	ENSMUSG00000035295	Wdr38	76646	protein_coding	nonsense_mediated_decay	WD repeat domain 38 [Source:MGI Symbol;Acc:MGI:1923896]	2	38997476	39006168	1
ENSMUSG00000113471.1	1.44053	5.17666	20.1458	7.18e-06	0.000732545	ENSMUSG00000113471		NA	lincRNA	lincRNA		13	61709556	61711238	1
ENSMUSG00000097108.1	1.43777	5.89324	13.6679	0.000218155	0.00938197	ENSMUSG00000097108	Gm26581	NA	lincRNA	lincRNA	predicted gene, 26581 [Source:MGI Symbol;Acc:MGI:5477075]	10	22212653	22217241	1
ENSMUSG00000058715.11	1.42217	5.22489	22.26	2.38e-06	0.000290846	ENSMUSG00000058715	Fcer1g	14127	protein_coding	protein_coding	Fc receptor, IgE, high affinity I, gamma polypeptide [Source:MGI Symbol;Acc:MGI:95496]	1	171229572	171234365	-1
ENSMUSG00000000290.13	1.40969	4.83703	17.3593	3.09e-05	0.0022195	ENSMUSG00000000290	Itgb2	16414	protein_coding	protein_coding	integrin beta 2 [Source:MGI Symbol;Acc:MGI:96611]	10	77530252	77565708	1
ENSMUSG00000025290.17	1.4036	3.48601	9.21731	0.00239737	0.0479474	ENSMUSG00000025290	Rps24	20088	protein_coding	processed_transcript	ribosomal protein S24 [Source:MGI Symbol;Acc:MGI:98147]	14	24487125	24496959	1
ENSMUSG00000037742.14	1.40036	6.25384	18.5236	1.68e-05	0.00142063	ENSMUSG00000037742	Eef1a1	13627	protein_coding	protein_coding	eukaryotic translation elongation factor 1 alpha 1 [Source:MGI Symbol;Acc:MGI:1096881]	9	78478449	78489151	-1
ENSMUSG00000040829.14	1.39981	6.64933	17.2831	3.22e-05	0.00228499	ENSMUSG00000040829	Zmynd15	574428	protein_coding	protein_coding	zinc finger, MYND-type containing 15 [Source:MGI Symbol;Acc:MGI:3603821]	11	70459433	70466202	1
ENSMUSG00000033885.15	1.39605	3.83685	14.6437	0.000129869	0.00632695	ENSMUSG00000033885	Pxk	218699	protein_coding	protein_coding	PX domain containing serine/threonine kinase [Source:MGI Symbol;Acc:MGI:1289230]	14	8098211	8165117	1
ENSMUSG00000102717.1	1.39181	4.41546	10.9145	0.00095415	0.0260638	ENSMUSG00000102717	Gm37759	NA	antisense_RNA	antisense_RNA	predicted gene, 37759 [Source:MGI Symbol;Acc:MGI:5610987]	1	136116577	136119822	-1
ENSMUSG00000025794.9	1.38552	4.4586	10.0909	0.00149005	0.0349519	ENSMUSG00000025794	Rpl14	67115	protein_coding	protein_coding	ribosomal protein L14 [Source:MGI Symbol;Acc:MGI:1914365]	9	120571444	120574654	1
ENSMUSG00000046671.18	1.38308	3.53395	13.3067	0.000264452	0.0108445	ENSMUSG00000046671	Mtfr1l	76824	protein_coding	protein_coding	mitochondrial fission regulator 1-like [Source:MGI Symbol;Acc:MGI:1924074]	4	134525550	134535387	-1
ENSMUSG00000028495.14	1.38158	4.89421	17.801	2.45e-05	0.0018394	ENSMUSG00000028495	Rps6	20104	protein_coding	protein_coding	ribosomal protein S6 [Source:MGI Symbol;Acc:MGI:98159]	4	86854660	86857412	-1
ENSMUSG00000027111.15	1.37844	5.8334	17.9412	2.28e-05	0.00174704	ENSMUSG00000027111	Itga6	16403	protein_coding	protein_coding	integrin alpha 6 [Source:MGI Symbol;Acc:MGI:96605]	2	71745616	71858416	1
ENSMUSG00000049517.8	1.37437	6.39341	18.8535	1.41e-05	0.00124415	ENSMUSG00000049517	Rps23	66475	protein_coding	protein_coding	ribosomal protein S23 [Source:MGI Symbol;Acc:MGI:1913725]	13	90922958	90924950	1
ENSMUSG00000032399.8	1.37286	5.62397	21.6179	3.33e-06	0.00038971	ENSMUSG00000032399	Rpl4	67891	protein_coding	protein_coding	ribosomal protein L4 [Source:MGI Symbol;Acc:MGI:1915141]	9	64173375	64178666	1
ENSMUSG00000007892.8	1.33533	4.76008	18.7241	1.51e-05	0.00131105	ENSMUSG00000007892	Rplp1	56040	protein_coding	protein_coding	ribosomal protein, large, P1 [Source:MGI Symbol;Acc:MGI:1927099]	9	61913284	61914542	-1
ENSMUSG00000058174.7	1.33038	6.78536	74.9139	4.92e-18	4.95e-15	ENSMUSG00000058174	Gm5148	381438	protein_coding	protein_coding	predicted gene 5148 [Source:MGI Symbol;Acc:MGI:3646006]	3	37714190	37724490	-1
ENSMUSG00000032046.15	1.32564	5.32712	19.2004	1.18e-05	0.00108198	ENSMUSG00000032046	Abhd12	76192	protein_coding	processed_transcript	abhydrolase domain containing 12 [Source:MGI Symbol;Acc:MGI:1923442]	2	150832493	150904741	-1
ENSMUSG00000073411.11	1.32191	8.25205	23.3707	1.34e-06	0.000175731	ENSMUSG00000073411	H2-D1	14964	protein_coding	protein_coding	histocompatibility 2, D region locus 1 [Source:MGI Symbol;Acc:MGI:95896]	17	35262730	35267499	1
ENSMUSG00000097147.1	1.31737	5.94367	37.4499	9.38e-10	2.77e-07	ENSMUSG00000097147	Gm26780	NA	lincRNA	lincRNA	predicted gene, 26780 [Source:MGI Symbol;Acc:MGI:5477274]	11	76614467	76622204	1
ENSMUSG00000051118.9	1.31069	8.33711	16.2718	5.49e-05	0.0033999	ENSMUSG00000051118	Olfr77	258336	protein_coding	protein_coding	olfactory receptor 77 [Source:MGI Symbol;Acc:MGI:2153206]	9	19916865	19929124	1
ENSMUSG00000067274.10	1.30582	3.86085	9.5655	0.00198268	0.0422215	ENSMUSG00000067274	Rplp0	11837	protein_coding	protein_coding	ribosomal protein, large, P0 [Source:MGI Symbol;Acc:MGI:1927636]	5	115559467	115563727	1
ENSMUSG00000024608.10	1.30405	5.10093	19.2518	1.15e-05	0.0010589	ENSMUSG00000024608	Rps14	20044	protein_coding	protein_coding	ribosomal protein S14 [Source:MGI Symbol;Acc:MGI:98107]	18	60774510	60778546	1
ENSMUSG00000032554.15	1.30264	5.86851	10.6585	0.00109567	0.0287361	ENSMUSG00000032554	Trf	22041	protein_coding	protein_coding	transferrin [Source:MGI Symbol;Acc:MGI:98821]	9	103204001	103230444	-1
ENSMUSG00000005142.10	1.28658	4.87594	10.9604	0.000930815	0.0257973	ENSMUSG00000005142	Man2b1	17159	protein_coding	retained_intron	mannosidase 2, alpha B1 [Source:MGI Symbol;Acc:MGI:107286]	8	85083270	85098282	1
ENSMUSG00000029705.17	1.28196	4.64423	16.5071	4.85e-05	0.00308109	ENSMUSG00000029705	Cux1	13047	protein_coding	protein_coding	cut-like homeobox 1 [Source:MGI Symbol;Acc:MGI:88568]	5	136248135	136567490	-1
ENSMUSG00000006333.14	1.27932	5.85079	35.4628	2.6e-09	7.06e-07	ENSMUSG00000006333	Rps9	76846	protein_coding	protein_coding	ribosomal protein S9 [Source:MGI Symbol;Acc:MGI:1924096]	7	3703993	3706897	1
ENSMUSG00000007891.16	1.27825	7.40696	13.0228	0.000307723	0.0121246	ENSMUSG00000007891	Ctsd	13033	protein_coding	protein_coding	cathepsin D [Source:MGI Symbol;Acc:MGI:88562]	7	142375911	142388038	-1
ENSMUSG00000102856.1	1.25666	4.99451	13.9662	0.000186128	0.00831016	ENSMUSG00000102856	Gm37084	NA	TEC	TEC	predicted gene, 37084 [Source:MGI Symbol;Acc:MGI:5610312]	1	131086252	131092149	-1
ENSMUSG00000058546.8	1.24762	5.36246	20.7608	5.2e-06	0.000570396	ENSMUSG00000058546	Rpl23a	268449	protein_coding	retained_intron	ribosomal protein L23A [Source:MGI Symbol;Acc:MGI:3040672]	11	78180932	78183584	-1
ENSMUSG00000020843.15	1.24311	4.24618	11.4417	0.000718142	0.0215253	ENSMUSG00000020843	Timm22	56322	protein_coding	protein_coding	translocase of inner mitochondrial membrane 22 [Source:MGI Symbol;Acc:MGI:1929742]	11	76406952	76416292	1
ENSMUSG00000106415.1	1.23344	5.45205	9.8232	0.00172324	0.0385134	ENSMUSG00000106415	Gm42893	NA	antisense_RNA	antisense_RNA	predicted gene 42893 [Source:MGI Symbol;Acc:MGI:5663030]	3	116629173	116630984	-1
ENSMUSG00000030298.10	1.22761	4.41138	10.9484	0.000936834	0.0258516	ENSMUSG00000030298	Sec13	110379	protein_coding	protein_coding	SEC13 homolog, nuclear pore and COPII coat complex component [Source:MGI Symbol;Acc:MGI:99832]	6	113728062	113740743	-1
ENSMUSG00000097472.1	1.22657	4.37764	12.65	0.00037557	0.0138113	ENSMUSG00000097472	Gm26586	NA	antisense_RNA	antisense_RNA	predicted gene, 26586 [Source:MGI Symbol;Acc:MGI:5477080]	8	72137389	72140820	-1
ENSMUSG00000015243.4	1.2242	6.9937	15.6374	7.67e-05	0.00433251	ENSMUSG00000015243	Abca1	11303	protein_coding	protein_coding	ATP-binding cassette, sub-family A (ABC1), member 1 [Source:MGI Symbol;Acc:MGI:99607]	4	53030787	53159895	-1
ENSMUSG00000053706.2	1.21827	6.67405	40.8384	1.65e-10	6.03e-08	ENSMUSG00000053706	B430305J03Rik	NA	protein_coding	protein_coding	RIKEN cDNA B430305J03 gene [Source:MGI Symbol;Acc:MGI:3697707]	3	61362250	61365951	-1
ENSMUSG00000030096.8	1.21396	3.94679	11.6586	0.000639071	0.0199418	ENSMUSG00000030096	Slc6a6	21366	protein_coding	protein_coding	solute carrier family 6 (neurotransmitter transporter, taurine), member 6 [Source:MGI Symbol;Acc:MGI:98488]	6	91684053	91759066	1
ENSMUSG00000111082.1	1.21341	4.19506	12.1953	0.000479102	0.0161233	ENSMUSG00000111082	Gm30934	NA	antisense_RNA	antisense_RNA	predicted gene, 30934 [Source:MGI Symbol;Acc:MGI:5590093]	9	44920199	44921489	1
ENSMUSG00000041035.8	1.20297	5.80519	47.4913	5.52e-12	2.7e-09	ENSMUSG00000041035	Gm17018	226162	protein_coding	antisense_RNA	predicted gene 17018 [Source:MGI Symbol;Acc:MGI:4820566]	19	45560615	45579763	1
ENSMUSG00000085363.1	1.20029	5.61483	9.37182	0.00220346	0.0456165	ENSMUSG00000085363	Gm15478	NA	antisense_RNA	antisense_RNA	predicted gene 15478 [Source:MGI Symbol;Acc:MGI:3705145]	5	67642401	67646776	1
ENSMUSG00000028245.15	1.15274	4.80368	19.2599	1.14e-05	0.0010589	ENSMUSG00000028245	Nsmaf	18201	protein_coding	protein_coding	neutral sphingomyelinase (N-SMase) activation associated factor [Source:MGI Symbol;Acc:MGI:1341864]	4	6396207	6454271	-1
ENSMUSG00000115801.1	1.13408	5.08658	14.6205	0.000131475	0.00636891	ENSMUSG00000115801		NA	lincRNA	lincRNA		14	44544055	44637201	-1
ENSMUSG00000036887.5	1.11262	5.48128	20.3877	6.32e-06	0.00067163	ENSMUSG00000036887	C1qa	12259	protein_coding	protein_coding	complement component 1, q subcomponent, alpha polypeptide [Source:MGI Symbol;Acc:MGI:88223]	4	136895917	136898803	-1
ENSMUSG00000034330.10	1.09986	5.34817	14.098	0.000173527	0.00793397	ENSMUSG00000034330	Plcg2	234779	protein_coding	protein_coding	phospholipase C, gamma 2 [Source:MGI Symbol;Acc:MGI:97616]	8	117498291	117635142	1
ENSMUSG00000015947.10	1.08985	5.11277	15.9746	6.42e-05	0.00387908	ENSMUSG00000015947	Fcgr1	14129	protein_coding	protein_coding	Fc receptor, IgG, high affinity I [Source:MGI Symbol;Acc:MGI:95498]	3	96282909	96293969	-1
ENSMUSG00000034994.10	1.08365	6.87965	11.2953	0.000777052	0.0228702	ENSMUSG00000034994	Eef2	13629	protein_coding	protein_coding	eukaryotic translation elongation factor 2 [Source:MGI Symbol;Acc:MGI:95288]	10	81176631	81182498	1
ENSMUSG00000019437.17	1.07617	7.33309	20.542	5.83e-06	0.000631363	ENSMUSG00000019437	Tlcd1	68385	protein_coding	protein_coding	TLC domain containing 1 [Source:MGI Symbol;Acc:MGI:1915572]	11	78176711	78181909	1
ENSMUSG00000060126.14	1.06546	6.03812	24.411	7.78e-07	0.000112775	ENSMUSG00000060126	Tpt1	22070	protein_coding	protein_coding	tumor protein, translationally-controlled 1 [Source:MGI Symbol;Acc:MGI:104890]	14	75845093	75848525	1
ENSMUSG00000087530.2	1.04751	4.3715	10.8782	0.000973027	0.0264196	ENSMUSG00000087530	Gm15533	NA	antisense_RNA	antisense_RNA	predicted gene 15533 [Source:MGI Symbol;Acc:MGI:3782982]	7	128001899	128005190	-1
ENSMUSG00000064337.1	1.03613	8.65492	17.4455	2.96e-05	0.00215394	ENSMUSG00000064337	mt-Rnr1	NA	Mt_rRNA	Mt_rRNA	mitochondrially encoded 12S rRNA [Source:MGI Symbol;Acc:MGI:102493]	MT	70	1024	1
ENSMUSG00000035455.12	1.03188	4.73169	9.16998	0.00246017	0.0487357	ENSMUSG00000035455	Fignl1	60530	protein_coding	protein_coding	fidgetin-like 1 [Source:MGI Symbol;Acc:MGI:1890648]	11	11787431	11808962	-1
ENSMUSG00000025878.16	1.03169	7.0788	16.9236	3.89e-05	0.00256337	ENSMUSG00000025878	Uimc1	20184	protein_coding	protein_coding	ubiquitin interaction motif containing 1 [Source:MGI Symbol;Acc:MGI:103185]	13	55027880	55100300	-1
ENSMUSG00000108353.1	1.02992	7.13663	46.1702	1.08e-11	5.15e-09	ENSMUSG00000108353	Gm45205	NA	TEC	TEC	predicted gene 45205 [Source:MGI Symbol;Acc:MGI:5753781]	7	127993269	127996598	1
ENSMUSG00000022952.16	1.02754	5.11198	11.1639	0.000834033	0.0237809	ENSMUSG00000022952	Runx1	12394	protein_coding	protein_coding	runt related transcription factor 1 [Source:MGI Symbol;Acc:MGI:99852]	16	92601466	92826149	-1
ENSMUSG00000022443.16	1.02394	6.33717	12.757	0.000354678	0.0133004	ENSMUSG00000022443	Myh9	17886	protein_coding	protein_coding	myosin, heavy polypeptide 9, non-muscle [Source:MGI Symbol;Acc:MGI:107717]	15	77760587	77842175	-1
ENSMUSG00000106082.4	1.01767	6.08643	12.3252	0.000446888	0.0154068	ENSMUSG00000106082	4930404A12Rik	NA	antisense_RNA	antisense_RNA	RIKEN cDNA 4930404A12 gene [Source:MGI Symbol;Acc:MGI:3605803]	5	124721997	124725079	-1
ENSMUSG00000034707.7	1.01203	5.64698	31.9443	1.59e-08	3.52e-06	ENSMUSG00000034707	Gns	75612	protein_coding	protein_coding	glucosamine (N-acetyl)-6-sulfatase [Source:MGI Symbol;Acc:MGI:1922862]	10	121365090	121397249	1
ENSMUSG00000029614.13	1.01082	4.22914	9.27405	0.00232423	0.0471127	ENSMUSG00000029614	Rpl6	19988	protein_coding	protein_coding	ribosomal protein L6 [Source:MGI Symbol;Acc:MGI:108057]	5	121204481	121209241	1
ENSMUSG00000036905.8	1.00098	7.03366	9.9333	0.00162315	0.0369586	ENSMUSG00000036905	C1qb	12260	protein_coding	protein_coding	complement component 1, q subcomponent, beta polypeptide [Source:MGI Symbol;Acc:MGI:88224]	4	136880129	136886187	-1
ENSMUSG00000064339.1	1.00061	10.4616	18.4746	1.72e-05	0.0014504	ENSMUSG00000064339	mt-Rnr2	NA	Mt_rRNA	Mt_rRNA	mitochondrially encoded 16S rRNA [Source:MGI Symbol;Acc:MGI:102492]	MT	1094	2675	1
ENSMUSG00000090213.1	0.999248	8.14413	21.0151	4.56e-06	0.000512635	ENSMUSG00000090213	Tmem189	407243	protein_coding	protein_coding	transmembrane protein 189 [Source:MGI Symbol;Acc:MGI:2142624]	2	167642608	167689822	-1
ENSMUSG00000064367.1	0.981452	10.0104	14.0334	0.000179593	0.008146	ENSMUSG00000064367	mt-Nd5	17721	protein_coding	protein_coding	mitochondrially encoded NADH dehydrogenase 5 [Source:MGI Symbol;Acc:MGI:102496]	MT	11742	13565	1
ENSMUSG00000108443.1	0.97653	7.77595	9.31816	0.00226894	0.0464658	ENSMUSG00000108443	Gm44510	NA	TEC	TEC	predicted gene 44510 [Source:MGI Symbol;Acc:MGI:5753086]	7	56012948	56017479	-1
ENSMUSG00000021242.9	0.961178	6.35064	33.0909	8.79e-09	2.15e-06	ENSMUSG00000021242	Npc2	67963	protein_coding	protein_coding	NPC intracellular cholesterol transporter 2 [Source:MGI Symbol;Acc:MGI:1915213]	12	84754562	84773152	-1
ENSMUSG00000039936.18	0.947597	4.54233	13.6661	0.000218364	0.00938197	ENSMUSG00000039936	Pik3cd	18707	protein_coding	protein_coding	phosphatidylinositol-4,5-bisphosphate 3-kinase catalytic subunit delta [Source:MGI Symbol;Acc:MGI:1098211]	4	149649168	149702571	-1
ENSMUSG00000022892.11	0.939079	4.70558	10.0457	0.00152701	0.0355027	ENSMUSG00000022892	App	11820	protein_coding	protein_coding	amyloid beta (A4) precursor protein [Source:MGI Symbol;Acc:MGI:88059]	16	84949685	85173766	-1
ENSMUSG00000025017.9	0.935219	5.28799	12.5649	0.000393051	0.0142097	ENSMUSG00000025017	Pik3ap1	83490	protein_coding	protein_coding	phosphoinositide-3-kinase adaptor protein 1 [Source:MGI Symbol;Acc:MGI:1933177]	19	41274218	41385070	-1
ENSMUSG00000064351.1	0.929242	7.65171	12.9835	0.00031425	0.012325	ENSMUSG00000064351	mt-Co1	17708	protein_coding	protein_coding	mitochondrially encoded cytochrome c oxidase I [Source:MGI Symbol;Acc:MGI:102504]	MT	5328	6872	1
ENSMUSG00000026341.16	0.907994	5.49235	10.0973	0.00148487	0.0348782	ENSMUSG00000026341	Actr3	74117	protein_coding	protein_coding	ARP3 actin-related protein 3 [Source:MGI Symbol;Acc:MGI:1921367]	1	125392905	125435727	-1
ENSMUSG00000060802.8	0.891336	7.24817	28.6669	8.6e-08	1.63e-05	ENSMUSG00000060802	B2m	12010	protein_coding	protein_coding	beta-2 microglobulin [Source:MGI Symbol;Acc:MGI:88127]	2	122147686	122153083	1
ENSMUSG00000059277.12	0.871022	5.37913	11.1997	0.000818091	0.0234721	ENSMUSG00000059277	R74862	NA	processed_transcript	processed_transcript	expressed sequence R74862 [Source:MGI Symbol;Acc:MGI:2142382]	7	143021784	143053686	-1
ENSMUSG00000021423.6	0.770986	5.06012	10.1893	0.0014126	0.0337898	ENSMUSG00000021423	Ly86	17084	protein_coding	protein_coding	lymphocyte antigen 86 [Source:MGI Symbol;Acc:MGI:1321404]	13	37345208	37419036	1
ENSMUSG00000110350.1	0.745984	10.2941	16.0463	6.18e-05	0.00376151	ENSMUSG00000110350	Gm10252	NA	TEC	TEC	predicted gene 10252 [Source:MGI Symbol;Acc:MGI:3704292]	7	45459469	45460300	1
ENSMUSG00000085105.2	0.726043	7.11002	32.1341	1.44e-08	3.28e-06	ENSMUSG00000085105	Gm12758	NA	antisense_RNA	antisense_RNA	predicted gene 12758 [Source:MGI Symbol;Acc:MGI:3702543]	7	34234377	34240207	1
ENSMUSG00000004207.14	0.690712	7.11828	11.23	0.00080487	0.0232834	ENSMUSG00000004207	Psap	19156	protein_coding	protein_coding	prosaposin [Source:MGI Symbol;Acc:MGI:97783]	10	60277627	60302597	1
ENSMUSG00000064368.1	0.671154	11.4063	9.26885	0.00233084	0.0471127	ENSMUSG00000064368	mt-Nd6	17722	protein_coding	protein_coding	mitochondrially encoded NADH dehydrogenase 6 [Source:MGI Symbol;Acc:MGI:102495]	MT	13552	14070	-1
ENSMUSG00000097799.1	0.668148	8.62945	14.1782	0.000166288	0.00765291	ENSMUSG00000097799	Gm26899	NA	lincRNA	lincRNA	predicted gene, 26899 [Source:MGI Symbol;Acc:MGI:5477393]	2	120532904	120539846	1
ENSMUSG00000032440.13	0.663687	5.51804	12.5655	0.000392944	0.0142097	ENSMUSG00000032440	Tgfbr2	21813	protein_coding	protein_coding	transforming growth factor, beta receptor II [Source:MGI Symbol;Acc:MGI:98729]	9	116084293	116175360	-1
ENSMUSG00000031821.11	0.662647	6.73153	10.1823	0.00141792	0.0338576	ENSMUSG00000031821	Gins2	272551	protein_coding	retained_intron	GINS complex subunit 2 (Psf2 homolog) [Source:MGI Symbol;Acc:MGI:1921019]	8	120578633	120589304	-1
ENSMUSG00000021273.10	0.661689	6.52644	12.2776	0.000458429	0.0156783	ENSMUSG00000021273	Fdft1	14137	protein_coding	protein_coding	farnesyl diphosphate farnesyl transferase 1 [Source:MGI Symbol;Acc:MGI:102706]	14	63145150	63179578	-1
ENSMUSG00000039452.6	0.658557	7.83441	10.0995	0.0014831	0.0348782	ENSMUSG00000039452	Snx22	382083	protein_coding	protein_coding	sorting nexin 22 [Source:MGI Symbol;Acc:MGI:2685966]	9	66065176	66069719	-1
ENSMUSG00000023104.9	0.573484	7.6219	12.5914	0.000387531	0.0140995	ENSMUSG00000023104	Rfc2	19718	protein_coding	processed_transcript	replication factor C (activator 1) 2 [Source:MGI Symbol;Acc:MGI:1341868]	5	134581366	134601805	1
ENSMUSG00000074622.4	0.570059	6.86057	14.2457	0.000160424	0.00749523	ENSMUSG00000074622	Mafb	16658	protein_coding	protein_coding	v-maf musculoaponeurotic fibrosarcoma oncogene family, protein B (avian) [Source:MGI Symbol;Acc:MGI:104555]	2	160363703	160367065	-1
ENSMUSG00000028459.11	0.552537	7.64911	16.1279	5.92e-05	0.00362874	ENSMUSG00000028459	Cd72	12517	protein_coding	protein_coding	CD72 antigen [Source:MGI Symbol;Acc:MGI:88345]	4	43446462	43454628	-1
ENSMUSG00000040249.15	0.529276	6.97467	19.3018	1.12e-05	0.00104855	ENSMUSG00000040249	Lrp1	16971	protein_coding	protein_coding	low density lipoprotein receptor-related protein 1 [Source:MGI Symbol;Acc:MGI:96828]	10	127538161	127621148	-1
ENSMUSG00000020234.10	0.485083	6.74783	12.2257	0.000471348	0.015929	ENSMUSG00000020234	4930404N11Rik	432479	protein_coding	protein_coding	RIKEN cDNA 4930404N11 gene [Source:MGI Symbol;Acc:MGI:1921072]	10	81363067	81365816	-1
ENSMUSG00000038593.18	0.349011	8.97688	12.5536	0.000395448	0.0142361	ENSMUSG00000038593	Tctn1	654470	protein_coding	protein_coding	tectonic family member 1 [Source:MGI Symbol;Acc:MGI:3603820]	5	122237848	122264460	-1

## Sheet: Supp Tab 2
	log2_FC	log2_CPM	LR	PValue	FDR	ensembl_gene_id	mgi_symbol	entrezgene	gene_biotype	transcript_biotype	description	chromosome_name	start_position	end_position	strand
ENSMUSG00000094306.1	-9.01741	3.99529	15.8173	6.98e-05	0.0040974	ENSMUSG00000094306	Gm24924	NA	snRNA	snRNA	predicted gene, 24924 [Source:MGI Symbol;Acc:MGI:5454701]	18	14647767	14647930	-1
ENSMUSG00000090598.1	-7.30095	3.42029	32.3463	1.29e-08	2.98e-06	ENSMUSG00000090598	Gm8164	NA	processed_pseudogene	processed_pseudogene	predicted gene 8164 [Source:MGI Symbol;Acc:MGI:3648127]	14	4577811	4579002	-1
ENSMUSG00000090675.2	-6.84775	2.57972	38.3729	5.84e-10	1.85e-07	ENSMUSG00000090675	Olfr111	545205	protein_coding	protein_coding	olfactory receptor 111 [Source:MGI Symbol;Acc:MGI:2177494]	17	37508030	37532449	1
ENSMUSG00000052920.14	-6.82188	2.21713	26.8456	2.2e-07	3.85e-05	ENSMUSG00000052920	Prkg1	19091	protein_coding	protein_coding	protein kinase, cGMP-dependent, type I [Source:MGI Symbol;Acc:MGI:108174]	19	30567551	31765033	-1
ENSMUSG00000031613.9	-6.80663	2.53709	21.7538	3.1e-06	0.000368103	ENSMUSG00000031613	Hpgd	15446	protein_coding	protein_coding	hydroxyprostaglandin dehydrogenase 15 (NAD) [Source:MGI Symbol;Acc:MGI:108085]	8	56294585	56321043	1
ENSMUSG00000022311.15	-6.68077	2.18971	27.6764	1.43e-07	2.58e-05	ENSMUSG00000022311	Csmd3	239420	protein_coding	protein_coding	CUB and Sushi multiple domains 3 [Source:MGI Symbol;Acc:MGI:2386403]	15	47580637	48792063	-1
ENSMUSG00000052031.7	-6.42394	2.26504	22.5549	2.04e-06	0.000253061	ENSMUSG00000052031	Tagap1	380608	protein_coding	protein_coding	T cell activation GTPase activating protein 1 [Source:MGI Symbol;Acc:MGI:1919786]	17	6954965	6961156	-1
ENSMUSG00000106725.1	-6.31919	2.33457	27.9969	1.22e-07	2.21e-05	ENSMUSG00000106725	Gm43363	NA	TEC	TEC	predicted gene 43363 [Source:MGI Symbol;Acc:MGI:5663500]	5	90397273	90399919	1
ENSMUSG00000047884.6	-6.22928	1.8376	19.1599	1.2e-05	0.00109925	ENSMUSG00000047884	Klk9	101533	protein_coding	protein_coding	kallikrein related-peptidase 9 [Source:MGI Symbol;Acc:MGI:1921082]	7	43791891	43796757	1
ENSMUSG00000092086.1	-5.95004	2.07937	16.8538	4.04e-05	0.00262216	ENSMUSG00000092086	Gm6793	NA	protein_coding	protein_coding	predicted gene 6793 [Source:MGI Symbol;Acc:MGI:3643578]	8	112013433	112015036	-1
ENSMUSG00000110397.1	-5.87607	1.87262	20.035	7.6e-06	0.00076486	ENSMUSG00000110397	Gm45540	NA	TEC	TEC	predicted gene 45540 [Source:MGI Symbol;Acc:MGI:5791376]	8	56311304	56314909	1
ENSMUSG00000102291.1	-5.87559	1.5912	20.3429	6.47e-06	0.000679538	ENSMUSG00000102291	Gm37542	NA	TEC	TEC	predicted gene, 37542 [Source:MGI Symbol;Acc:MGI:5610770]	1	182907710	182910541	1
ENSMUSG00000103253.1	-5.74875	1.99158	16.9348	3.87e-05	0.00256337	ENSMUSG00000103253	Gm37520	NA	TEC	TEC	predicted gene, 37520 [Source:MGI Symbol;Acc:MGI:5610748]	2	11190641	11193312	-1
ENSMUSG00000075225.14	-5.70956	1.84641	15.1706	9.82e-05	0.00521614	ENSMUSG00000075225	Ccdc162	75973	protein_coding	processed_transcript	coiled-coil domain containing 162 [Source:MGI Symbol;Acc:MGI:1923223]	10	41538846	41716634	-1
ENSMUSG00000074344.6	-5.65951	1.9596	13.7515	0.000208659	0.00912549	ENSMUSG00000074344	Tmigd3	69296	protein_coding	processed_transcript	transmembrane and immunoglobulin domain containing 3 [Source:MGI Symbol;Acc:MGI:5604098]	3	105870903	105924042	1
ENSMUSG00000112373.1	-5.56956	1.42588	16.8415	4.06e-05	0.00262216	ENSMUSG00000112373	Gm18556	NA	processed_pseudogene	processed_pseudogene	predicted gene, 18556 [Source:MGI Symbol;Acc:MGI:5010741]	10	82056108	82057239	-1
ENSMUSG00000108298.1	-5.53317	1.65831	18.6198	1.6e-05	0.00136571	ENSMUSG00000108298	Gm44226	NA	lincRNA	lincRNA	predicted gene, 44226 [Source:MGI Symbol;Acc:MGI:5690618]	6	48754230	48755986	-1
ENSMUSG00000026475.7	-5.51666	1.98921	17.2645	3.25e-05	0.00229796	ENSMUSG00000026475	Rgs16	19734	protein_coding	protein_coding	regulator of G-protein signaling 16 [Source:MGI Symbol;Acc:MGI:108407]	1	153740349	153745468	1
ENSMUSG00000078931.4	-5.46359	1.57766	15.6195	7.75e-05	0.00435664	ENSMUSG00000078931	Pdf	68023	protein_coding	nonsense_mediated_decay	peptide deformylase (mitochondrial) [Source:MGI Symbol;Acc:MGI:1915273]	8	107044698	107048614	-1
ENSMUSG00000080180.3	-5.45603	1.3647	16.9729	3.79e-05	0.00253623	ENSMUSG00000080180	Gm17235	NA	processed_pseudogene	processed_pseudogene	predicted gene 17235 [Source:MGI Symbol;Acc:MGI:4938062]	11	78576237	78577355	1
ENSMUSG00000115219.1	-5.45336	1.48975	13.2367	0.000274528	0.0111772	ENSMUSG00000115219	Eef1akmt4	110599566	protein_coding	protein_coding	EEF1A lysine methyltransferase 4 [Source:MGI Symbol;Acc:MGI:5903914]	16	20611593	20619007	1
ENSMUSG00000038831.16	-5.4485	1.84541	17.9516	2.27e-05	0.00174535	ENSMUSG00000038831	Ralgps1	241308	protein_coding	protein_coding	Ral GEF with PH domain and SH3 binding motif 1 [Source:MGI Symbol;Acc:MGI:1922008]	2	33133417	33371486	-1
ENSMUSG00000036185.9	-5.44277	1.39777	16.1934	5.72e-05	0.00353067	ENSMUSG00000036185	Sapcd1	78376	protein_coding	retained_intron	suppressor APC domain containing 1 [Source:MGI Symbol;Acc:MGI:2388100]	17	35025959	35028016	-1
ENSMUSG00000035914.11	-5.36205	1.44816	14.7777	0.000120954	0.00604772	ENSMUSG00000035914	Cd276	102657	protein_coding	protein_coding	CD276 antigen [Source:MGI Symbol;Acc:MGI:2183926]	9	58524298	58555437	-1
ENSMUSG00000093593.1	-5.34415	1.68607	15.7209	7.34e-05	0.00424089	ENSMUSG00000093593	Gm20683	NA	protein_coding	nonsense_mediated_decay	predicted gene 20683 [Source:MGI Symbol;Acc:MGI:5313130]	17	25834465	25841763	-1
ENSMUSG00000085281.3	-5.34092	1.46945	11.2534	0.000794772	0.0232294	ENSMUSG00000085281	Gm13316	NA	processed_pseudogene	processed_pseudogene	predicted gene 13316 [Source:MGI Symbol;Acc:MGI:3651097]	2	14811848	14812538	-1
ENSMUSG00000108910.1	-5.32471	1.30004	15.7959	7.06e-05	0.0041177	ENSMUSG00000108910	Gm44625	NA	TEC	TEC	predicted gene 44625 [Source:MGI Symbol;Acc:MGI:5753201]	7	131401236	131402796	-1
ENSMUSG00000036955.16	-5.31907	1.42334	16.1651	5.81e-05	0.00357101	ENSMUSG00000036955	Kif1bp	72320	protein_coding	protein_coding	KIF1 binding protein [Source:MGI Symbol;Acc:MGI:1919570]	10	62538626	62578457	-1
ENSMUSG00000043913.14	-5.30298	1.42138	15.7263	7.32e-05	0.00424089	ENSMUSG00000043913	Ccdc60	269693	protein_coding	protein_coding	coiled-coil domain containing 60 [Source:MGI Symbol;Acc:MGI:2141043]	5	116124641	116288985	-1
ENSMUSG00000022401.11	-5.24182	1.25916	13.4247	0.000248338	0.0104338	ENSMUSG00000022401	Xpnpep3	321003	protein_coding	protein_coding	X-prolyl aminopeptidase 3, mitochondrial [Source:MGI Symbol;Acc:MGI:2445217]	15	81400138	81456807	1
ENSMUSG00000049538.14	-5.21228	1.2482	14.4118	0.000146878	0.00697668	ENSMUSG00000049538	Adamts16	271127	protein_coding	protein_coding	a disintegrin-like and metallopeptidase (reprolysin type) with thrombospondin type 1 motif, 16 [Source:MGI Symbol;Acc:MGI:2429637]	13	70727802	70841811	-1
ENSMUSG00000051611.9	-5.15682	1.43682	11.7907	0.000595275	0.0188504	ENSMUSG00000051611	Olfr112	258096	protein_coding	protein_coding	olfactory receptor 112 [Source:MGI Symbol;Acc:MGI:2177495]	17	37561668	37569451	-1
ENSMUSG00000097240.1	-5.15037	1.34831	14.2023	0.000164172	0.00762865	ENSMUSG00000097240	Gm26614	NA	lincRNA	lincRNA	predicted gene, 26614 [Source:MGI Symbol;Acc:MGI:5477108]	9	117873144	117881202	1
ENSMUSG00000038151.13	-5.14457	1.30608	14.4243	0.000145905	0.00694981	ENSMUSG00000038151	Prdm1	12142	protein_coding	protein_coding	PR domain containing 1, with ZNF domain [Source:MGI Symbol;Acc:MGI:99655]	10	44437177	44528501	-1
ENSMUSG00000064023.4	-5.11053	1.28855	12.4079	0.000427528	0.014981	ENSMUSG00000064023	Klk8	259277	protein_coding	protein_coding	kallikrein related-peptidase 8 [Source:MGI Symbol;Acc:MGI:1343327]	7	43797577	43803826	1
ENSMUSG00000049285.4	-5.1077	1.33759	13.0346	0.000305784	0.012076	ENSMUSG00000049285	Mblac1	330216	protein_coding	protein_coding	metallo-beta-lactamase domain containing 1 [Source:MGI Symbol;Acc:MGI:2679717]	5	138194314	138195621	1
ENSMUSG00000108621.1	-5.06576	1.42861	12.1917	0.000480019	0.0161233	ENSMUSG00000108621	Gm37494	NA	lincRNA	lincRNA	predicted gene, 37494 [Source:MGI Symbol;Acc:MGI:5610722]	7	39544402	39580589	1
ENSMUSG00000037239.8	-5.05908	1.51455	11.8149	0.00058759	0.018711	ENSMUSG00000037239	Spred3	101809	protein_coding	protein_coding	sprouty-related, EVH1 domain containing 3 [Source:MGI Symbol;Acc:MGI:2142186]	7	29158829	29170411	-1
ENSMUSG00000110592.1	-5.05026	1.2179	12.0973	0.000504936	0.016701	ENSMUSG00000110592	4930488N15Rik	NA	lincRNA	lincRNA	RIKEN cDNA 4930488N15 gene [Source:MGI Symbol;Acc:MGI:1922282]	8	115585392	115595152	1
ENSMUSG00000089862.8	-5.03907	1.25762	13.585	0.000227997	0.00972257	ENSMUSG00000089862	Umad1	100036521	protein_coding	protein_coding	UMAP1-MVP12 associated (UMA) domain containing 1 [Source:MGI Symbol;Acc:MGI:3840148]	6	8259288	8459470	1
ENSMUSG00000029446.14	-5.03732	1.46173	13.3976	0.000251949	0.0105596	ENSMUSG00000029446	Psph	100678	protein_coding	protein_coding	phosphoserine phosphatase [Source:MGI Symbol;Acc:MGI:97788]	5	129765558	129787449	-1
ENSMUSG00000057561.9	-5.02302	1.38185	12.1696	0.000485744	0.0162548	ENSMUSG00000057561	Eif1a	13664	protein_coding	protein_coding	eukaryotic translation initiation factor 1A [Source:MGI Symbol;Acc:MGI:95298]	18	46597704	46610225	1
ENSMUSG00000071648.3	-5.02181	1.30278	12.6321	0.000379174	0.0138841	ENSMUSG00000071648	Rom1	19881	protein_coding	protein_coding	rod outer segment membrane protein 1 [Source:MGI Symbol;Acc:MGI:97998]	19	8927382	8929356	-1
ENSMUSG00000104339.1	-5.00398	1.20168	12.424	0.000423846	0.0149438	ENSMUSG00000104339	C130089K02Rik	NA	TEC	TEC	RIKEN cDNA C130089K02 gene [Source:MGI Symbol;Acc:MGI:2444420]	3	52057285	52064244	-1
ENSMUSG00000020258.16	-5.0039	1.15749	12.412	0.000426589	0.014981	ENSMUSG00000020258	Glyctk	235582	protein_coding	protein_coding	glycerate kinase [Source:MGI Symbol;Acc:MGI:2444085]	9	106152857	106158138	-1
ENSMUSG00000060450.13	-4.97315	1.45405	10.3904	0.00126675	0.0316164	ENSMUSG00000060450	Rnf14	56736	protein_coding	protein_coding	ring finger protein 14 [Source:MGI Symbol;Acc:MGI:1929668]	18	38296635	38317847	1
ENSMUSG00000097921.2	-4.96373	1.1335	9.98156	0.00158116	0.0362923	ENSMUSG00000097921	Gm26576	NA	lincRNA	lincRNA	predicted gene, 26576 [Source:MGI Symbol;Acc:MGI:5477070]	10	66920302	66923599	1
ENSMUSG00000051331.15	-4.95322	1.1775	11.3659	0.000748028	0.0222457	ENSMUSG00000051331	Cacna1c	12288	protein_coding	protein_coding	calcium channel, voltage-dependent, L type, alpha 1C subunit [Source:MGI Symbol;Acc:MGI:103013]	6	118587240	119196418	-1
ENSMUSG00000001036.17	-4.94237	1.26934	12.7881	0.000348834	0.0131679	ENSMUSG00000001036	Epn2	13855	protein_coding	protein_coding	epsin 2 [Source:MGI Symbol;Acc:MGI:1333766]	11	61517249	61579687	-1
ENSMUSG00000037664.13	-4.94134	1.12867	11.6618	0.000637974	0.0199418	ENSMUSG00000037664	Cdkn1c	12577	protein_coding	protein_coding	cyclin-dependent kinase inhibitor 1C (P57) [Source:MGI Symbol;Acc:MGI:104564]	7	143458339	143461050	-1
ENSMUSG00000114730.1	-4.93453	1.12694	12.9126	0.000326385	0.0125986	ENSMUSG00000114730		NA	processed_pseudogene	processed_pseudogene		13	102604533	102606903	1
ENSMUSG00000109203.1	-4.9255	1.35446	11.2763	0.000785017	0.0230254	ENSMUSG00000109203	Gm32849	NA	lincRNA	lincRNA	predicted gene, 32849 [Source:MGI Symbol;Acc:MGI:5592008]	7	49085083	49086981	1
ENSMUSG00000073414.8	-4.92335	2.37954	32.9705	9.36e-09	2.25e-06	ENSMUSG00000073414	Mpig6b	106722	protein_coding	protein_coding	megakaryocyte and platelet inhibitory receptor G6b [Source:MGI Symbol;Acc:MGI:2146995]	17	35062693	35066184	-1
ENSMUSG00000040231.16	-4.91337	1.1641	11.9005	0.000561191	0.0181063	ENSMUSG00000040231	Syngr4	58867	protein_coding	processed_transcript	synaptogyrin 4 [Source:MGI Symbol;Acc:MGI:1928903]	7	45885222	45896714	-1
ENSMUSG00000037922.13	-4.91047	1.11811	11.5054	0.000693945	0.0210145	ENSMUSG00000037922	Bank1	242248	protein_coding	protein_coding	B cell scaffold protein with ankyrin repeats 1 [Source:MGI Symbol;Acc:MGI:2442120]	3	136053363	136326066	-1
ENSMUSG00000107023.2	-4.84344	1.12218	11.6533	0.000640874	0.0199456	ENSMUSG00000107023	Gm42715	NA	protein_coding	nonsense_mediated_decay	predicted gene 42715 [Source:MGI Symbol;Acc:MGI:5662852]	7	127519584	127567054	1
ENSMUSG00000104469.1	-4.83513	1.08422	9.3023	0.00228867	0.0465958	ENSMUSG00000104469	Gm37663	NA	TEC	TEC	predicted gene, 37663 [Source:MGI Symbol;Acc:MGI:5610891]	9	71988973	71991271	-1
ENSMUSG00000108320.1	-4.83482	1.44785	12.0083	0.000529647	0.0172843	ENSMUSG00000108320	Gm44877	NA	antisense_RNA	antisense_RNA	predicted gene 44877 [Source:MGI Symbol;Acc:MGI:5753453]	7	4626978	4630544	1
ENSMUSG00000020525.17	-4.83069	1.36273	11.2233	0.000807747	0.0232834	ENSMUSG00000020525	Ppm1d	53892	protein_coding	protein_coding	protein phosphatase 1D magnesium-dependent, delta isoform [Source:MGI Symbol;Acc:MGI:1858214]	11	85311244	85347066	1
ENSMUSG00000083382.1	-4.82288	1.43503	12.1137	0.000500534	0.0166197	ENSMUSG00000083382	Gm6433	NA	processed_pseudogene	processed_pseudogene	predicted gene 6433 [Source:MGI Symbol;Acc:MGI:3645394]	5	141267581	141268455	-1
ENSMUSG00000021600.4	-4.81583	1.22573	11.1524	0.000839211	0.0238777	ENSMUSG00000021600	8030423J24Rik	77166	protein_coding	lincRNA	RIKEN cDNA 8030423J24 gene [Source:MGI Symbol;Acc:MGI:1924416]	13	70882948	70884503	1
ENSMUSG00000038806.7	-4.81075	1.39616	12.072	0.000511859	0.0168647	ENSMUSG00000038806	Sde2	208768	protein_coding	protein_coding	SDE2 telomere maintenance homolog (S. pombe) [Source:MGI Symbol;Acc:MGI:2384788]	1	180851127	180868113	1
ENSMUSG00000115522.1	-4.80556	1.07608	10.0271	0.00154255	0.0355973	ENSMUSG00000115522		NA	antisense_RNA	antisense_RNA		15	95802033	95804401	-1
ENSMUSG00000031210.10	-4.80494	2.25547	33.1875	8.37e-09	2.1e-06	ENSMUSG00000031210	Gpr165	76206	protein_coding	retained_intron	G protein-coupled receptor 165 [Source:MGI Symbol;Acc:MGI:1923456]	X	96713441	96719388	1
ENSMUSG00000018865.8	-4.80405	1.25746	10.9452	0.000938482	0.0258516	ENSMUSG00000018865	Sult4a1	29859	protein_coding	protein_coding	sulfotransferase family 4A, member 1 [Source:MGI Symbol;Acc:MGI:1888971]	15	84076097	84105754	-1
ENSMUSG00000081561.1	-4.79014	1.06985	10.9041	0.000959541	0.0261693	ENSMUSG00000081561	Gm12425	NA	processed_pseudogene	processed_pseudogene	predicted gene 12425 [Source:MGI Symbol;Acc:MGI:3650990]	4	47041598	47041960	1
ENSMUSG00000035849.14	-4.79005	1.25572	10.0699	0.0015071	0.035207	ENSMUSG00000035849	Krt222	268481	protein_coding	protein_coding	keratin 222 [Source:MGI Symbol;Acc:MGI:2442728]	11	99232761	99244085	-1
ENSMUSG00000028882.13	-4.77285	1.33261	9.55257	0.00199669	0.0423616	ENSMUSG00000028882	Ppp1r8	100336	protein_coding	protein_coding	protein phosphatase 1, regulatory (inhibitor) subunit 8 [Source:MGI Symbol;Acc:MGI:2140494]	4	132826929	132843169	-1
ENSMUSG00000093628.1	-4.77172	1.15984	9.64348	0.00190025	0.0411319	ENSMUSG00000093628	Gm20616	NA	processed_transcript	processed_transcript	predicted gene 20616 [Source:MGI Symbol;Acc:MGI:5313063]	19	26620822	26623419	-1
ENSMUSG00000028128.13	-4.70913	1.08555	10.3994	0.00126055	0.0316061	ENSMUSG00000028128	F3	14066	protein_coding	protein_coding	coagulation factor III [Source:MGI Symbol;Acc:MGI:88381]	3	121723537	121735048	1
ENSMUSG00000100916.3	-4.70278	1.03538	11.0057	0.000908323	0.0252969	ENSMUSG00000100916	Lhb	16866	protein_coding	protein_coding	luteinizing hormone beta [Source:MGI Symbol;Acc:MGI:96782]	7	45420820	45421897	1
ENSMUSG00000104016.1	-4.6946	1.08023	10.9182	0.000952249	0.0260535	ENSMUSG00000104016	Gm37362	NA	antisense_RNA	antisense_RNA	predicted gene, 37362 [Source:MGI Symbol;Acc:MGI:5610590]	1	161030582	161031456	1
ENSMUSG00000082347.1	-4.69278	1.03082	11.0252	0.000898797	0.0251134	ENSMUSG00000082347	Gm15036	NA	processed_pseudogene	processed_pseudogene	predicted gene 15036 [Source:MGI Symbol;Acc:MGI:3705589]	X	49164908	49165307	1
ENSMUSG00000097288.1	-4.68918	1.12491	10.8368	0.000995003	0.0267946	ENSMUSG00000097288	Gm2155	NA	antisense_RNA	antisense_RNA	predicted gene 2155 [Source:MGI Symbol;Acc:MGI:3780324]	X	56371620	56374790	-1
ENSMUSG00000018809.2	-4.68656	1.4365	9.72034	0.0018224	0.0401586	ENSMUSG00000018809	Smyd4	319822	protein_coding	protein_coding	SET and MYND domain containing 4 [Source:MGI Symbol;Acc:MGI:2442796]	11	75348433	75405705	1
ENSMUSG00000028391.16	-4.68631	1.65511	11.1713	0.000830729	0.023755	ENSMUSG00000028391	Wdr31	71354	protein_coding	processed_transcript	WD repeat domain 31 [Source:MGI Symbol;Acc:MGI:1918604]	4	62448653	62470896	-1
ENSMUSG00000060224.3	-4.68297	1.12811	9.60002	0.00194575	0.0417433	ENSMUSG00000060224	Pyroxd2	74580	protein_coding	protein_coding	pyridine nucleotide-disulphide oxidoreductase domain 2 [Source:MGI Symbol;Acc:MGI:1921830]	19	42725858	42752775	-1
ENSMUSG00000029007.8	-4.68045	1.47542	10.7547	0.00104015	0.0276189	ENSMUSG00000029007	Agtrap	11610	protein_coding	protein_coding	angiotensin II, type I receptor-associated protein [Source:MGI Symbol;Acc:MGI:1339977]	4	148077061	148088031	-1
ENSMUSG00000038967.13	-4.67777	1.02761	9.4289	0.00213593	0.0446508	ENSMUSG00000038967	Pdk2	18604	protein_coding	protein_coding	pyruvate dehydrogenase kinase, isoenzyme 2 [Source:MGI Symbol;Acc:MGI:1343087]	11	95026258	95041354	-1
ENSMUSG00000097822.7	-4.65384	5.12969	62.7992	2.29e-15	1.86e-12	ENSMUSG00000097822	Gm26655	NA	processed_transcript	processed_transcript	predicted gene, 26655 [Source:MGI Symbol;Acc:MGI:5477149]	14	4551493	4585439	-1
ENSMUSG00000042647.13	-4.59375	1.19137	10.4072	0.00125526	0.031568	ENSMUSG00000042647	Acad12	71985	protein_coding	protein_coding	acyl-Coenzyme A dehydrogenase family, member 12 [Source:MGI Symbol;Acc:MGI:2443320]	5	121596775	121618938	-1
ENSMUSG00000097333.7	-4.58322	1.14896	9.96519	0.00159528	0.03646	ENSMUSG00000097333	Zfp87	170763	protein_coding	protein_coding	zinc finger protein 87 [Source:MGI Symbol;Acc:MGI:107768]	13	67515781	67526177	-1
ENSMUSG00000040105.3	-4.58272	0.989953	9.18884	0.00243495	0.0485854	ENSMUSG00000040105	Plpp6	74411	protein_coding	protein_coding	phospholipid phosphatase 6 [Source:MGI Symbol;Acc:MGI:1921661]	19	28963953	28966811	1
ENSMUSG00000035495.15	-4.58272	2.19449	21.5296	3.48e-06	0.000404113	ENSMUSG00000035495	Tstd2	272027	protein_coding	protein_coding	thiosulfate sulfurtransferase (rhodanese)-like domain containing 2 [Source:MGI Symbol;Acc:MGI:3039624]	4	46114746	46138694	-1
ENSMUSG00000109610.1	-4.57336	0.987639	9.72673	0.00181608	0.0400709	ENSMUSG00000109610	Gm7432	NA	processed_pseudogene	processed_pseudogene	predicted gene 7432 [Source:MGI Symbol;Acc:MGI:3645713]	8	61380509	61381387	-1
ENSMUSG00000084519.1	-4.57269	1.4117	10.2112	0.0013959	0.0336476	ENSMUSG00000084519	Gm22478	NA	snoRNA	snoRNA	predicted gene, 22478 [Source:MGI Symbol;Acc:MGI:5452255]	7	45388531	45388684	1
ENSMUSG00000026655.15	-4.56832	1.39269	9.39768	0.0021726	0.0452515	ENSMUSG00000026655	Fam107b	66540	protein_coding	protein_coding	family with sequence similarity 107, member B [Source:MGI Symbol;Acc:MGI:1913790]	2	3570488	3782142	1
ENSMUSG00000022634.9	-4.56182	1.03731	9.7568	0.00178661	0.0395226	ENSMUSG00000022634	Yaf2	67057	protein_coding	protein_coding	YY1 associated factor 2 [Source:MGI Symbol;Acc:MGI:1914307]	15	93284278	93336935	-1
ENSMUSG00000032435.9	-4.55972	1.22524	10.1351	0.00145474	0.0344273	ENSMUSG00000032435	Dync1li1	235661	protein_coding	retained_intron	dynein cytoplasmic 1 light intermediate chain 1 [Source:MGI Symbol;Acc:MGI:2135610]	9	114688790	114724302	1
ENSMUSG00000022889.7	-4.55038	1.27935	9.63012	0.00191412	0.0413276	ENSMUSG00000022889	Mrpl39	27393	protein_coding	protein_coding	mitochondrial ribosomal protein L39 [Source:MGI Symbol;Acc:MGI:1351620]	16	84717576	84735742	-1
ENSMUSG00000025189.9	-4.54437	1.31959	9.63758	0.00190636	0.041212	ENSMUSG00000025189	Cnnm1	83674	protein_coding	protein_coding	cyclin M1 [Source:MGI Symbol;Acc:MGI:1891366]	19	43440436	43497210	1
ENSMUSG00000029090.12	-4.54258	1.08316	9.44847	0.00211325	0.0442309	ENSMUSG00000029090	Adgra3	70693	protein_coding	protein_coding	adhesion G protein-coupled receptor A3 [Source:MGI Symbol;Acc:MGI:1917943]	5	49959956	50059006	-1
ENSMUSG00000006717.7	-4.54129	1.31188	9.14724	0.00249094	0.0487357	ENSMUSG00000006717	Acot13	66834	protein_coding	protein_coding	acyl-CoA thioesterase 13 [Source:MGI Symbol;Acc:MGI:1914084]	13	24817948	24831540	-1
ENSMUSG00000102222.1	-4.4355	0.939144	9.25507	0.00234844	0.0472585	ENSMUSG00000102222	Pcdhga10	93722	protein_coding	protein_coding	protocadherin gamma subfamily A, 10 [Source:MGI Symbol;Acc:MGI:1935227]	18	37746993	37841873	1
ENSMUSG00000055633.6	-4.42367	0.936211	9.25455	0.00234911	0.0472585	ENSMUSG00000055633	Zfp580	68992	protein_coding	protein_coding	zinc finger protein 580 [Source:MGI Symbol;Acc:MGI:1916242]	7	5051538	5053723	1
ENSMUSG00000049038.3	-4.41523	0.932474	9.17875	0.00244841	0.0487357	ENSMUSG00000049038	Mterf2	74238	protein_coding	protein_coding	mitochondrial transcription termination factor 2 [Source:MGI Symbol;Acc:MGI:1921488]	10	85119433	85128027	-1
ENSMUSG00000039115.13	-4.35996	2.255	22.9306	1.68e-06	0.000212741	ENSMUSG00000039115	Itga9	104099	protein_coding	protein_coding	integrin alpha 9 [Source:MGI Symbol;Acc:MGI:104756]	9	118606690	118901003	1
ENSMUSG00000063895.7	-4.33946	2.21639	19.9728	7.86e-06	0.000785513	ENSMUSG00000063895	Nupl1	NA	protein_coding	nonsense_mediated_decay	nucleoporin like 1 [Source:MGI Symbol;Acc:MGI:1919094]	14	60184612	60251431	-1
ENSMUSG00000038068.15	-4.32527	2.14627	20.7878	5.13e-06	0.000566066	ENSMUSG00000038068	Rnf144b	218215	protein_coding	protein_coding	ring finger protein 144B [Source:MGI Symbol;Acc:MGI:2384986]	13	47122656	47247991	1
ENSMUSG00000020246.13	-4.09036	1.95981	10.4208	0.00124607	0.0314429	ENSMUSG00000020246	Hcfc2	67933	protein_coding	processed_transcript	host cell factor C2 [Source:MGI Symbol;Acc:MGI:1915183]	10	82696160	82742428	1
ENSMUSG00000108934.1	-4.08656	2.47275	21.5222	3.5e-06	0.000404113	ENSMUSG00000108934	Gm44732	NA	antisense_RNA	antisense_RNA	predicted gene 44732 [Source:MGI Symbol;Acc:MGI:5753308]	7	143459749	143460640	1
ENSMUSG00000114568.1	-4.04547	2.50626	24.0637	9.32e-07	0.000127523	ENSMUSG00000114568		NA	lincRNA	lincRNA		13	67143672	67145366	-1
ENSMUSG00000086938.8	-4.00667	1.95021	17.9812	2.23e-05	0.001742	ENSMUSG00000086938	4930481A15Rik	NA	antisense_RNA	antisense_RNA	RIKEN cDNA 4930481A15 gene [Source:MGI Symbol;Acc:MGI:1922181]	19	5406740	5422847	1
ENSMUSG00000037098.17	-3.9306	1.7541	15.6528	7.61e-05	0.00433024	ENSMUSG00000037098	Rab11fip3	215445	protein_coding	protein_coding	RAB11 family interacting protein 3 (class II) [Source:MGI Symbol;Acc:MGI:2444431]	17	25989036	26069409	-1
ENSMUSG00000020695.14	-3.92738	1.66095	14.5662	0.000135321	0.00648841	ENSMUSG00000020695	Mrc2	17534	protein_coding	retained_intron	mannose receptor, C type 2 [Source:MGI Symbol;Acc:MGI:107818]	11	105292643	105351139	1
ENSMUSG00000104108.1	-3.92623	3.53733	36.0861	1.89e-09	5.29e-07	ENSMUSG00000104108	Gm37876	NA	antisense_RNA	antisense_RNA	predicted gene, 37876 [Source:MGI Symbol;Acc:MGI:5611104]	3	86768071	86778653	-1
ENSMUSG00000044867.5	-3.86212	2.04215	14.8959	0.000113609	0.00574768	ENSMUSG00000044867	Gimap1os	NA	processed_transcript	antisense_RNA	GTPase, IMAP family member 1, opposite strand [Source:MGI Symbol;Acc:MGI:3781523]	6	48738346	48741444	-1
ENSMUSG00000107629.1	-3.84216	1.6795	14.9222	0.000112039	0.00568505	ENSMUSG00000107629	Gm44011	NA	processed_pseudogene	processed_pseudogene	predicted gene, 44011 [Source:MGI Symbol;Acc:MGI:5690403]	6	85062574	85062967	1
ENSMUSG00000001833.17	-3.76957	1.75194	14.5333	0.000137701	0.00657732	ENSMUSG00000001833	2007-09-01	235072	protein_coding	protein_coding	septin 7 [Source:MGI Symbol;Acc:MGI:1335094]	9	25252439	25308571	1
ENSMUSG00000079563.9	-3.76084	1.63495	11.3174	0.000767829	0.022716	ENSMUSG00000079563	Pglyrp2	57757	protein_coding	protein_coding	peptidoglycan recognition protein 2 [Source:MGI Symbol;Acc:MGI:1928099]	17	32413100	32424167	-1
ENSMUSG00000042476.12	-3.72332	1.76467	10.4962	0.0011962	0.0304845	ENSMUSG00000042476	Abcb4	18670	protein_coding	protein_coding	ATP-binding cassette, sub-family B (MDR/TAP), member 4 [Source:MGI Symbol;Acc:MGI:97569]	5	8893717	8959231	1
ENSMUSG00000073758.10	-3.72254	1.97276	12.2909	0.000455175	0.0155982	ENSMUSG00000073758	Sh3d21	66938	protein_coding	protein_coding	SH3 domain containing 21 [Source:MGI Symbol;Acc:MGI:1914188]	4	126150602	126163491	-1
ENSMUSG00000014747.6	-3.71738	1.646	11.8523	0.000575917	0.0185116	ENSMUSG00000014747	Ankrd53	75305	protein_coding	protein_coding	ankyrin repeat domain 53 [Source:MGI Symbol;Acc:MGI:1922555]	6	83762644	83768326	1
ENSMUSG00000112014.1	-3.71359	1.52419	11.9118	0.000557802	0.018031	ENSMUSG00000112014		NA	antisense_RNA	antisense_RNA		10	121350460	121351644	1
ENSMUSG00000099381.1	-3.70392	2.46483	11.9697	0.000540724	0.0175453	ENSMUSG00000099381	Gm18303	NA	processed_pseudogene	processed_pseudogene	predicted gene, 18303 [Source:MGI Symbol;Acc:MGI:5010488]	1	45905623	45906798	1
ENSMUSG00000038267.15	-3.69532	1.9159	13.0347	0.00030577	0.012076	ENSMUSG00000038267	Slc22a23	73102	protein_coding	protein_coding	solute carrier family 22, member 23 [Source:MGI Symbol;Acc:MGI:1920352]	13	34179158	34345182	-1
ENSMUSG00000100174.1	-3.69138	1.65478	14.3144	0.000154679	0.00728653	ENSMUSG00000100174	Gm28719	NA	TEC	TEC	predicted gene 28719 [Source:MGI Symbol;Acc:MGI:5579425]	6	86498781	86500537	1
ENSMUSG00000104351.1	-3.68405	3.29434	17.3448	3.12e-05	0.00222123	ENSMUSG00000104351	Gm37125	NA	TEC	TEC	predicted gene, 37125 [Source:MGI Symbol;Acc:MGI:5610353]	1	172513249	172514807	1
ENSMUSG00000027394.13	-3.67559	2.56615	20.3417	6.48e-06	0.000679538	ENSMUSG00000027394	Ttl	69737	protein_coding	protein_coding	tubulin tyrosine ligase [Source:MGI Symbol;Acc:MGI:1916987]	2	129065942	129096283	1
ENSMUSG00000111390.1	-3.65637	1.64515	10.8401	0.000993253	0.0267946	ENSMUSG00000111390		NA	antisense_RNA	antisense_RNA		9	27098551	27102343	1
ENSMUSG00000002233.13	-3.65479	2.47416	11.5514	0.000676976	0.0207461	ENSMUSG00000002233	Rhoc	11853	protein_coding	protein_coding	ras homolog family member C [Source:MGI Symbol;Acc:MGI:106028]	3	104788375	104794459	1
ENSMUSG00000033352.11	-3.64286	1.81682	10.4271	0.00124179	0.0314123	ENSMUSG00000033352	Map2k4	26398	protein_coding	protein_coding	mitogen-activated protein kinase kinase 4 [Source:MGI Symbol;Acc:MGI:1346869]	11	65688243	65788297	-1
ENSMUSG00000058396.7	-3.62472	2.53408	13.3354	0.000260448	0.0108099	ENSMUSG00000058396	Gpr182	11536	protein_coding	protein_coding	G protein-coupled receptor 182 [Source:MGI Symbol;Acc:MGI:109545]	10	127747276	127751732	-1
ENSMUSG00000104527.1	-3.5776	1.44004	11.5116	0.000691647	0.0210074	ENSMUSG00000104527	Gm37332	NA	TEC	TEC	predicted gene, 37332 [Source:MGI Symbol;Acc:MGI:5610560]	17	11283922	11286765	-1
ENSMUSG00000083734.1	-3.47571	2.11416	15.016	0.000106602	0.00554783	ENSMUSG00000083734	Gm16209	NA	processed_pseudogene	processed_pseudogene	predicted gene 16209 [Source:MGI Symbol;Acc:MGI:3802095]	8	107037480	107038106	-1
ENSMUSG00000018569.12	-3.4463	1.69896	9.82109	0.00172522	0.0385134	ENSMUSG00000018569	Cldn7	53624	protein_coding	protein_coding	claudin 7 [Source:MGI Symbol;Acc:MGI:1859285]	11	69964779	69967885	1
ENSMUSG00000097914.1	-3.43416	1.5765	10.8535	0.000986103	0.026681	ENSMUSG00000097914	Gm26838	NA	lincRNA	lincRNA	predicted gene, 26838 [Source:MGI Symbol;Acc:MGI:5477332]	16	35805947	35808946	-1
ENSMUSG00000028654.13	-3.43279	1.36909	10.2472	0.00136889	0.0332974	ENSMUSG00000028654	Mycl	16918	protein_coding	protein_coding	v-myc avian myelocytomatosis viral oncogene lung carcinoma derived [Source:MGI Symbol;Acc:MGI:96799]	4	122995652	123002485	1
ENSMUSG00000114947.1	-3.42827	3.34438	44.3995	2.68e-11	1.12e-08	ENSMUSG00000114947		NA	processed_pseudogene	processed_pseudogene		14	19529679	19531632	1
ENSMUSG00000086914.1	-3.39108	2.43275	15.6867	7.47e-05	0.0042748	ENSMUSG00000086914	Gm16124	NA	antisense_RNA	antisense_RNA	predicted gene 16124 [Source:MGI Symbol;Acc:MGI:3802001]	9	53667246	53681265	1
ENSMUSG00000023216.13	-3.38892	1.79427	9.11335	0.0025375	0.0493644	ENSMUSG00000023216	Epb42	13828	protein_coding	protein_coding	erythrocyte membrane protein band 4.2 [Source:MGI Symbol;Acc:MGI:95402]	2	121017891	121037072	-1
ENSMUSG00000050215.6	-3.36371	1.5712	10.3253	0.00131222	0.0324262	ENSMUSG00000050215	Olfr70	56014	protein_coding	protein_coding	olfactory receptor 70 [Source:MGI Symbol;Acc:MGI:1860079]	4	43694784	43700807	-1
ENSMUSG00000104918.1	-3.3421	5.29261	136.434	1.6e-31	5.48e-28	ENSMUSG00000104918	Gm42944	NA	TEC	TEC	predicted gene 42944 [Source:MGI Symbol;Acc:MGI:5663081]	3	18622162	18626141	1
ENSMUSG00000037211.12	-3.33764	1.9881	9.66175	0.00188145	0.0408842	ENSMUSG00000037211	Spry1	24063	protein_coding	protein_coding	sprouty homolog 1 (Drosophila) [Source:MGI Symbol;Acc:MGI:1345139]	3	37639947	37644598	1
ENSMUSG00000030344.11	-3.33369	2.06569	11.1144	0.0008566	0.0242113	ENSMUSG00000030344	Akap3	11642	protein_coding	protein_coding	A kinase (PRKA) anchor protein 3 [Source:MGI Symbol;Acc:MGI:1341149]	6	126853098	126874308	1
ENSMUSG00000042590.16	-3.31366	1.86509	10.4332	0.00123771	0.0313554	ENSMUSG00000042590	Ipo11	76582	protein_coding	processed_transcript	importin 11 [Source:MGI Symbol;Acc:MGI:2442377]	13	106794439	106936958	-1
ENSMUSG00000087604.7	-3.30372	1.36578	9.61456	0.0019304	0.0414786	ENSMUSG00000087604	Cdrt4os1	NA	antisense_RNA	antisense_RNA	CMT1A duplicated region transcript 4, opposite strand 1 [Source:MGI Symbol;Acc:MGI:1922134]	11	62990453	63004134	-1
ENSMUSG00000044390.4	-3.27403	2.34952	13.3836	0.000253833	0.0105867	ENSMUSG00000044390	Tigd3	332359	protein_coding	protein_coding	tigger transposable element derived 3 [Source:MGI Symbol;Acc:MGI:2681860]	19	5891139	5894107	-1
ENSMUSG00000031756.5	-3.25289	2.00375	12.8616	0.000335397	0.0127735	ENSMUSG00000031756	Cenpn	72155	protein_coding	retained_intron	centromere protein N [Source:MGI Symbol;Acc:MGI:1919405]	8	116921730	116941507	1
ENSMUSG00000112121.1	-3.23605	2.48585	13.2225	0.000276611	0.0112352	ENSMUSG00000112121	C230072F16Rik	NA	lincRNA	lincRNA	RIKEN cDNA C230072F16 gene [Source:MGI Symbol;Acc:MGI:2444727]	17	80896793	80933045	1
ENSMUSG00000010751.15	-3.22346	1.41889	9.36843	0.00220755	0.0456458	ENSMUSG00000010751	Tnfrsf22	79202	protein_coding	protein_coding	tumor necrosis factor receptor superfamily, member 22 [Source:MGI Symbol;Acc:MGI:1930270]	7	143634806	143649661	-1
ENSMUSG00000007207.10	-3.22155	1.29317	9.16656	0.00246478	0.0487357	ENSMUSG00000007207	Stx1a	20907	protein_coding	protein_coding	syntaxin 1A (brain) [Source:MGI Symbol;Acc:MGI:109355]	5	135023482	135051100	1
ENSMUSG00000047419.5	-3.18162	1.74358	14.1907	0.000165187	0.00765291	ENSMUSG00000047419	Cmya5	76469	protein_coding	protein_coding	cardiomyopathy associated 5 [Source:MGI Symbol;Acc:MGI:1923719]	13	93040713	93144724	-1
ENSMUSG00000066475.6	-3.17557	1.49958	9.50814	0.00204563	0.0432388	ENSMUSG00000066475	Gm10268	NA	processed_pseudogene	processed_pseudogene	predicted gene 10268 [Source:MGI Symbol;Acc:MGI:3642637]	18	38244828	38245382	1
ENSMUSG00000021572.9	-3.1622	4.06811	16.6045	4.6e-05	0.00293772	ENSMUSG00000021572	Cep72	74470	protein_coding	protein_coding	centrosomal protein 72 [Source:MGI Symbol;Acc:MGI:1921720]	13	74036500	74062299	-1
ENSMUSG00000028690.4	-3.15621	2.02515	10.3277	0.0013105	0.0324262	ENSMUSG00000028690	Mmachc	67096	protein_coding	protein_coding	methylmalonic aciduria cblC type, with homocystinuria [Source:MGI Symbol;Acc:MGI:1914346]	4	116702279	116708406	-1
ENSMUSG00000096284.2	-3.08403	2.0627	10.502	0.00119243	0.0304657	ENSMUSG00000096284	Tcstv1	54382	protein_coding	protein_coding	2-cell-stage, variable group, member 1 [Source:MGI Symbol;Acc:MGI:1933437]	13	119893388	119894785	-1
ENSMUSG00000106535.1	-3.07089	2.34959	12.4788	0.000411595	0.0146022	ENSMUSG00000106535	Gm43031	NA	sense_intronic	sense_intronic	predicted gene 43031 [Source:MGI Symbol;Acc:MGI:5663168]	5	4073571	4075457	1
ENSMUSG00000033486.14	-3.06298	1.81784	9.39124	0.00218025	0.0453182	ENSMUSG00000033486	Catsper2	212670	protein_coding	nonsense_mediated_decay	cation channel, sperm associated 2 [Source:MGI Symbol;Acc:MGI:2387404]	2	121392631	121413792	-1
ENSMUSG00000026546.16	-3.05082	3.23474	30.3103	3.68e-08	7.49e-06	ENSMUSG00000026546	Cfap45	71870	protein_coding	retained_intron	cilia and flagella associated protein 45 [Source:MGI Symbol;Acc:MGI:1919120]	1	172520801	172545870	1
ENSMUSG00000098702.1	-3.01595	3.15026	22.2185	2.43e-06	0.000295094	ENSMUSG00000098702	1500015A07Rik	NA	antisense_RNA	antisense_RNA	RIKEN cDNA 1500015A07 gene [Source:MGI Symbol;Acc:MGI:1916232]	18	61726390	61735917	1
ENSMUSG00000071661.6	-3.01593	1.67527	12.3822	0.00043344	0.0150341	ENSMUSG00000071661	Zbtb3	75291	protein_coding	protein_coding	zinc finger and BTB domain containing 3 [Source:MGI Symbol;Acc:MGI:1922541]	19	8802530	8804854	1
ENSMUSG00000101828.1	-2.99262	2.29721	15.4738	8.37e-05	0.00457039	ENSMUSG00000101828	D130051D11Rik	NA	lincRNA	lincRNA	RIKEN cDNA D130051D11 gene [Source:MGI Symbol;Acc:MGI:2442642]	15	85639747	85645934	1
ENSMUSG00000047182.6	-2.9875	1.6494	11.6492	0.000642305	0.0199456	ENSMUSG00000047182	Irs3	16369	protein_coding	protein_coding	insulin receptor substrate 3 [Source:MGI Symbol;Acc:MGI:1194882]	5	137643031	137645714	-1
ENSMUSG00000021807.6	-2.9589	3.22881	23.4996	1.25e-06	0.000165622	ENSMUSG00000021807	Rtraf	68045	protein_coding	protein_coding	RNA transcription, translation and transport factor [Source:MGI Symbol;Acc:MGI:1915295]	14	19811351	19823824	-1
ENSMUSG00000023079.14	-2.95382	2.38682	12.9503	0.000319863	0.0124878	ENSMUSG00000023079	Gtf2ird1	57080	protein_coding	protein_coding	general transcription factor II I repeat domain-containing 1 [Source:MGI Symbol;Acc:MGI:1861942]	5	134357656	134456716	-1
ENSMUSG00000015711.8	-2.93016	1.65908	10.9716	0.000925178	0.0257245	ENSMUSG00000015711	Prune1	229589	protein_coding	protein_coding	prune exopolyphosphatase [Source:MGI Symbol;Acc:MGI:1925152]	3	95253674	95282076	-1
ENSMUSG00000034209.4	-2.89669	2.44678	12.3167	0.000448915	0.0154145	ENSMUSG00000034209	Rasl10a	75668	protein_coding	protein_coding	RAS-like, family 10, member A [Source:MGI Symbol;Acc:MGI:1922918]	11	5058128	5060385	1
ENSMUSG00000029994.17	-2.8957	1.95595	9.33329	0.00225028	0.0461943	ENSMUSG00000029994	Anxa4	11746	protein_coding	protein_coding	annexin A4 [Source:MGI Symbol;Acc:MGI:88030]	6	86736840	86793584	-1
ENSMUSG00000029556.12	-2.89478	1.63148	10.8776	0.000973352	0.0264196	ENSMUSG00000029556	Hnf1a	21405	protein_coding	protein_coding	HNF1 homeobox A [Source:MGI Symbol;Acc:MGI:98504]	5	114948980	114971094	-1
ENSMUSG00000109559.1	-2.83026	2.37758	17.1083	3.53e-05	0.00244226	ENSMUSG00000109559	Gm34280	NA	antisense_RNA	antisense_RNA	predicted gene, 34280 [Source:MGI Symbol;Acc:MGI:5593439]	7	99694297	99712777	1
ENSMUSG00000022553.15	-2.82059	1.54224	10.1465	0.00144572	0.0342881	ENSMUSG00000022553	Maf1	68877	protein_coding	protein_coding	MAF1 homolog, negative regulator of RNA polymerase III [Source:MGI Symbol;Acc:MGI:1916127]	15	76351294	76354380	1
ENSMUSG00000111792.1	-2.81955	3.4936	18.8027	1.45e-05	0.0012703	ENSMUSG00000111792	Gm33858	NA	antisense_RNA	antisense_RNA	predicted gene, 33858 [Source:MGI Symbol;Acc:MGI:5593017]	9	120068996	120070622	1
ENSMUSG00000047412.16	-2.78632	1.55412	9.258	0.00234469	0.0472585	ENSMUSG00000047412	Zbtb44	235132	protein_coding	protein_coding	zinc finger and BTB domain containing 44 [Source:MGI Symbol;Acc:MGI:1925123]	9	31030644	31075885	1
ENSMUSG00000002384.2	-2.78306	1.84901	10.2097	0.00139706	0.0336476	ENSMUSG00000002384	Bmp8b	12164	protein_coding	protein_coding	bone morphogenetic protein 8b [Source:MGI Symbol;Acc:MGI:107335]	4	123105165	123132099	1
ENSMUSG00000022515.5	-2.77074	2.56775	17.249	3.28e-05	0.0023072	ENSMUSG00000022515	Anks3	72615	protein_coding	protein_coding	ankyrin repeat and sterile alpha motif domain containing 3 [Source:MGI Symbol;Acc:MGI:1919865]	16	4941415	4964237	-1
ENSMUSG00000084997.7	-2.76694	1.85658	10.134	0.00145561	0.0344273	ENSMUSG00000084997	Gm15471	NA	processed_transcript	retained_intron	predicted gene 15471 [Source:MGI Symbol;Acc:MGI:3705197]	3	103803129	103808439	1
ENSMUSG00000104515.1	-2.76495	2.60658	15.2914	9.21e-05	0.00493897	ENSMUSG00000104515	Gm37163	NA	TEC	TEC	predicted gene, 37163 [Source:MGI Symbol;Acc:MGI:5610391]	1	130727132	130728821	-1
ENSMUSG00000028229.11	-2.76488	1.60521	9.11572	0.00253422	0.0493567	ENSMUSG00000028229	Rmdn1	66302	protein_coding	protein_coding	regulator of microtubule dynamics 1 [Source:MGI Symbol;Acc:MGI:1913552]	4	19575162	19606932	1
ENSMUSG00000002489.15	-2.76219	2.59871	9.57201	0.00197566	0.042177	ENSMUSG00000002489	Tiam1	21844	protein_coding	protein_coding	T cell lymphoma invasion and metastasis 1 [Source:MGI Symbol;Acc:MGI:103306]	16	89787111	89980080	-1
ENSMUSG00000038168.5	-2.74566	2.62399	17.0174	3.7e-05	0.00250342	ENSMUSG00000038168	P3h2	210530	protein_coding	protein_coding	prolyl 3-hydroxylase 2 [Source:MGI Symbol;Acc:MGI:2146663]	16	25959288	26105784	-1
ENSMUSG00000039737.11	-2.71282	2.25988	13.1542	0.000286874	0.0115697	ENSMUSG00000039737	Prkrip1	66801	protein_coding	protein_coding	Prkr interacting protein 1 (IL11 inducible) [Source:MGI Symbol;Acc:MGI:1914051]	5	136178127	136198963	-1
ENSMUSG00000031974.8	-2.70688	2.55999	13.7356	0.000210426	0.00915595	ENSMUSG00000031974	Abcb10	56199	protein_coding	protein_coding	ATP-binding cassette, sub-family B (MDR/TAP), member 10 [Source:MGI Symbol;Acc:MGI:1860508]	8	123952459	123983122	-1
ENSMUSG00000003545.3	-2.68631	5.12828	19.9327	8.02e-06	0.000797519	ENSMUSG00000003545	Fosb	14282	protein_coding	protein_coding	FBJ osteosarcoma oncogene B [Source:MGI Symbol;Acc:MGI:95575]	7	19302696	19310051	-1
ENSMUSG00000080966.1	-2.67252	2.17435	10.1087	0.00147571	0.0348063	ENSMUSG00000080966	Gm6263	NA	processed_pseudogene	processed_pseudogene	predicted gene 6263 [Source:MGI Symbol;Acc:MGI:3646097]	13	74018793	74020134	-1
ENSMUSG00000020783.14	-2.67076	4.75298	24.4217	7.74e-07	0.000112775	ENSMUSG00000020783	Ncbp3	66874	protein_coding	protein_coding	nuclear cap binding subunit 3 [Source:MGI Symbol;Acc:MGI:1914124]	11	73047783	73089317	1
ENSMUSG00000005947.11	-2.66939	3.1334	20.5223	5.89e-06	0.000633874	ENSMUSG00000005947	Itgae	16407	protein_coding	protein_coding	integrin alpha E, epithelial-associated [Source:MGI Symbol;Acc:MGI:1298377]	11	73090583	73147446	1
ENSMUSG00000028100.11	-2.63239	3.51638	10.2798	0.00134493	0.0330341	ENSMUSG00000028100	Nudt17	78373	protein_coding	protein_coding	nudix (nucleoside diphosphate linked moiety X)-type motif 17 [Source:MGI Symbol;Acc:MGI:1925623]	3	96706067	96708562	-1
ENSMUSG00000068394.4	-2.62558	2.17624	12.0084	0.000529606	0.0172843	ENSMUSG00000068394	Cep152	99100	protein_coding	protein_coding	centrosomal protein 152 [Source:MGI Symbol;Acc:MGI:2139083]	2	125563088	125625113	-1
ENSMUSG00000029781.7	-2.62367	2.23676	10.4427	0.00123132	0.0312398	ENSMUSG00000029781	Fkbp9	27055	protein_coding	protein_coding	FK506 binding protein 9 [Source:MGI Symbol;Acc:MGI:1350921]	6	56832059	56879358	1
ENSMUSG00000035773.6	-2.62236	1.76243	10.2636	0.0013568	0.0331446	ENSMUSG00000035773	Kiss1r	114229	protein_coding	retained_intron	KISS1 receptor [Source:MGI Symbol;Acc:MGI:2148793]	10	79916971	79922273	1
ENSMUSG00000037022.3	-2.62215	3.30322	9.898	0.00165458	0.0375244	ENSMUSG00000037022	Mmaa	109136	protein_coding	protein_coding	methylmalonic aciduria (cobalamin deficiency) type A [Source:MGI Symbol;Acc:MGI:1923805]	8	79263598	79294937	-1
ENSMUSG00000097011.2	-2.61565	1.87727	9.66368	0.00187947	0.0408842	ENSMUSG00000097011	Gm4651	NA	processed_transcript	antisense_RNA	predicted gene 4651 [Source:MGI Symbol;Acc:MGI:3782833]	6	121064464	121069954	1
ENSMUSG00000056602.11	-2.60979	3.95537	33.6642	6.55e-09	1.67e-06	ENSMUSG00000056602	Fry	320365	protein_coding	protein_coding	FRY microtubule binding protein [Source:MGI Symbol;Acc:MGI:2443895]	5	150118645	150497753	1
ENSMUSG00000034101.14	-2.60897	3.23032	17.573	2.76e-05	0.00203787	ENSMUSG00000034101	Ctnnd1	12388	protein_coding	protein_coding	catenin (cadherin associated protein), delta 1 [Source:MGI Symbol;Acc:MGI:105100]	2	84600071	84650765	-1
ENSMUSG00000114797.1	-2.5988	3.57597	13.5159	0.000236549	0.0100123	ENSMUSG00000114797	Nupl1	71844	protein_coding	protein_coding	nucleoporin like 1 [Source:MGI Symbol;Acc:MGI:1919094]	14	60205282	60251507	-1
ENSMUSG00000115834.1	-2.59281	3.75269	17.8646	2.37e-05	0.00179472	ENSMUSG00000115834		NA	lincRNA	lincRNA		15	36690103	36694949	1
ENSMUSG00000097461.1	-2.5807	7.19026	39.4623	3.34e-10	1.12e-07	ENSMUSG00000097461	Gm26735	NA	lincRNA	lincRNA	predicted gene, 26735 [Source:MGI Symbol;Acc:MGI:5477229]	13	28943048	28951671	1
ENSMUSG00000106025.1	-2.57019	2.49403	14.0464	0.00017835	0.00811852	ENSMUSG00000106025	Gm42940	NA	TEC	TEC	predicted gene 42940 [Source:MGI Symbol;Acc:MGI:5663077]	3	116572063	116574424	-1
ENSMUSG00000031826.20	-2.52805	1.97401	9.4069	0.0021617	0.0450794	ENSMUSG00000031826	Usp10	22224	protein_coding	protein_coding	ubiquitin specific peptidase 10 [Source:MGI Symbol;Acc:MGI:894652]	8	119910360	119957560	1
ENSMUSG00000107724.1	-2.52436	4.09716	13.0371	0.000305379	0.012076	ENSMUSG00000107724	Gm16042	NA	processed_pseudogene	processed_pseudogene	predicted gene 16042 [Source:MGI Symbol;Acc:MGI:3801935]	6	8595743	8596989	-1
ENSMUSG00000101210.1	-2.51777	2.3921	10.2665	0.00135467	0.0331401	ENSMUSG00000101210	Gm28720	NA	TEC	TEC	predicted gene 28720 [Source:MGI Symbol;Acc:MGI:5579426]	6	86494649	86497804	1
ENSMUSG00000057421.12	-2.51369	2.67354	10.0209	0.00154772	0.0356684	ENSMUSG00000057421	Las1l	76130	protein_coding	protein_coding	LAS1-like (S. cerevisiae) [Source:MGI Symbol;Acc:MGI:1923380]	X	95935335	95956962	-1
ENSMUSG00000028278.14	-2.51006	3.77912	24.3079	8.21e-07	0.000115077	ENSMUSG00000028278	Rragd	52187	protein_coding	protein_coding	Ras-related GTP binding D [Source:MGI Symbol;Acc:MGI:1098604]	4	32983037	33022180	1
ENSMUSG00000082828.1	-2.5057	2.81476	12.5491	0.000396403	0.0142405	ENSMUSG00000082828	Gm16106	NA	processed_pseudogene	processed_pseudogene	predicted gene 16106 [Source:MGI Symbol;Acc:MGI:3801781]	10	81504473	81504766	1
ENSMUSG00000107733.1	-2.49587	2.48612	12.8437	0.000338617	0.0128389	ENSMUSG00000107733	Gm8774	NA	processed_pseudogene	processed_pseudogene	predicted gene 8774 [Source:MGI Symbol;Acc:MGI:3646210]	6	128883852	128884543	1
ENSMUSG00000104677.1	-2.48056	2.33202	9.14967	0.00248762	0.0487357	ENSMUSG00000104677	Gm43376	NA	antisense_RNA	antisense_RNA	predicted gene 43376 [Source:MGI Symbol;Acc:MGI:5663513]	3	55890306	55936699	1
ENSMUSG00000020605.9	-2.47757	4.56344	21.3128	3.9e-06	0.000447724	ENSMUSG00000020605	Hs1bp3	58240	protein_coding	protein_coding	HCLS1 binding protein 3 [Source:MGI Symbol;Acc:MGI:1913224]	12	8313432	8343824	1
ENSMUSG00000102742.1	-2.44533	2.31213	12.9311	0.000323168	0.012531	ENSMUSG00000102742	Pcdhga11	93723	protein_coding	protein_coding	protocadherin gamma subfamily A, 11 [Source:MGI Symbol;Acc:MGI:1935228]	18	37755731	37841873	1
ENSMUSG00000074466.12	-2.41957	2.49168	9.87662	0.00167392	0.0378125	ENSMUSG00000074466	Gm15417	NA	antisense_RNA	antisense_RNA	predicted gene 15417 [Source:MGI Symbol;Acc:MGI:3642531]	3	89391850	89398779	1
ENSMUSG00000009566.12	-2.38729	3.00323	18.9213	1.36e-05	0.00120693	ENSMUSG00000009566	Fpgs	14287	protein_coding	protein_coding	folylpolyglutamyl synthetase [Source:MGI Symbol;Acc:MGI:95576]	2	32682609	32704145	-1
ENSMUSG00000028078.14	-2.37832	3.04104	15.7102	7.38e-05	0.00425053	ENSMUSG00000028078	Dclk2	70762	protein_coding	protein_coding	doublecortin-like kinase 2 [Source:MGI Symbol;Acc:MGI:1918012]	3	86786151	86920852	-1
ENSMUSG00000071172.12	-2.36371	2.63998	10.2419	0.00137285	0.0333461	ENSMUSG00000071172	Srsf3	20383	protein_coding	retained_intron	serine/arginine-rich splicing factor 3 [Source:MGI Symbol;Acc:MGI:98285]	17	29032673	29043366	1
ENSMUSG00000030083.11	-2.35888	2.6255	15.203	9.65e-05	0.00514325	ENSMUSG00000030083	Abtb1	80283	protein_coding	protein_coding	ankyrin repeat and BTB (POZ) domain containing 1 [Source:MGI Symbol;Acc:MGI:1933148]	6	88835914	88841984	-1
ENSMUSG00000111155.1	-2.33798	3.3939	20.3057	6.6e-06	0.000688207	ENSMUSG00000111155		NA	TEC	TEC		9	47773791	47776737	-1
ENSMUSG00000035133.9	-2.32756	3.95082	30.5189	3.31e-08	6.89e-06	ENSMUSG00000035133	Arhgap5	11855	protein_coding	processed_transcript	Rho GTPase activating protein 5 [Source:MGI Symbol;Acc:MGI:1332637]	12	52503972	52571975	1
ENSMUSG00000044461.6	-2.32556	3.41398	10.9382	0.00094204	0.025857	ENSMUSG00000044461	Shisa2	219134	protein_coding	protein_coding	shisa family member 2 [Source:MGI Symbol;Acc:MGI:2444716]	14	59625308	59631660	1
ENSMUSG00000035085.5	-2.3012	2.1676	10.7813	0.0010253	0.0273948	ENSMUSG00000035085	1700020L24Rik	66330	protein_coding	protein_coding	RIKEN cDNA 1700020L24 gene [Source:MGI Symbol;Acc:MGI:1913580]	11	83437677	83441233	1
ENSMUSG00000111301.1	-2.29833	2.61117	9.13501	0.00250763	0.0489504	ENSMUSG00000111301	Gm30671	NA	processed_pseudogene	processed_pseudogene	predicted gene, 30671 [Source:MGI Symbol;Acc:MGI:5589830]	9	44610405	44610722	-1
ENSMUSG00000087633.1	-2.28482	4.67725	35.271	2.87e-09	7.66e-07	ENSMUSG00000087633	Gm14455	NA	antisense_RNA	antisense_RNA	predicted gene 14455 [Source:MGI Symbol;Acc:MGI:3711286]	2	172425804	172440560	-1
ENSMUSG00000086491.1	-2.27603	5.58301	54.6888	1.41e-13	8.94e-11	ENSMUSG00000086491	Gm13291	NA	lincRNA	lincRNA	predicted gene 13291 [Source:MGI Symbol;Acc:MGI:3649284]	2	11385003	11387064	1
ENSMUSG00000000317.11	-2.27561	2.36796	12.7096	0.000363792	0.0134942	ENSMUSG00000000317	Bcl6b	12029	protein_coding	protein_coding	B cell CLL/lymphoma 6, member B [Source:MGI Symbol;Acc:MGI:1278332]	11	70224128	70229798	-1
ENSMUSG00000015478.13	-2.26633	3.47979	10.0395	0.00153222	0.0355027	ENSMUSG00000015478	Rnf5	54197	protein_coding	protein_coding	ring finger protein 5 [Source:MGI Symbol;Acc:MGI:1860076]	17	34601091	34603690	-1
ENSMUSG00000021592.17	-2.2483	2.89463	15.6362	7.68e-05	0.00433251	ENSMUSG00000021592	Arsk	77041	protein_coding	protein_coding	arylsulfatase K [Source:MGI Symbol;Acc:MGI:1924291]	13	76060422	76098660	-1
ENSMUSG00000015568.16	-2.24476	1.82796	9.15291	0.00248322	0.0487357	ENSMUSG00000015568	Lpl	16956	protein_coding	protein_coding	lipoprotein lipase [Source:MGI Symbol;Acc:MGI:96820]	8	68880491	68907448	1
ENSMUSG00000114968.1	-2.23559	4.65663	17.6803	2.61e-05	0.00195129	ENSMUSG00000114968		NA	antisense_RNA	antisense_RNA		13	93094833	93098968	1
ENSMUSG00000038732.15	-2.22845	4.44333	17.9623	2.25e-05	0.00174344	ENSMUSG00000038732	Mboat1	218121	protein_coding	processed_transcript	membrane bound O-acyltransferase domain containing 1 [Source:MGI Symbol;Acc:MGI:2387184]	13	30136489	30246717	1
ENSMUSG00000111116.1	-2.22578	4.98685	25.2938	4.92e-07	7.87e-05	ENSMUSG00000111116		NA	lincRNA	lincRNA		10	44597889	44602174	-1
ENSMUSG00000036186.5	-2.21291	3.40364	13.5246	0.000235455	0.00999078	ENSMUSG00000036186	Fam69b	56279	protein_coding	protein_coding	family with sequence similarity 69, member B [Source:MGI Symbol;Acc:MGI:1927576]	2	26628457	26636497	1
ENSMUSG00000062510.12	-2.21227	3.22124	15.4293	8.56e-05	0.00464947	ENSMUSG00000062510	Nsl1	381318	protein_coding	protein_coding	NSL1, MIS12 kinetochore complex component [Source:MGI Symbol;Acc:MGI:2685830]	1	191063012	191086474	1
ENSMUSG00000097242.1	-2.21145	5.03586	12.0114	0.000528768	0.0172843	ENSMUSG00000097242	Gm16907	NA	lincRNA	lincRNA	predicted gene, 16907 [Source:MGI Symbol;Acc:MGI:4439831]	13	63289601	63297147	-1
ENSMUSG00000042589.18	-2.20516	2.80155	10.5879	0.0011383	0.0296346	ENSMUSG00000042589	Cux2	13048	protein_coding	protein_coding	cut-like homeobox 2 [Source:MGI Symbol;Acc:MGI:107321]	5	121856366	122050102	-1
ENSMUSG00000024217.9	-2.20407	6.28871	41.7753	1.02e-10	3.98e-08	ENSMUSG00000024217	Snrpc	20630	protein_coding	protein_coding	U1 small nuclear ribonucleoprotein C [Source:MGI Symbol;Acc:MGI:109489]	17	27839974	27851968	1
ENSMUSG00000110120.1	-2.20392	2.33344	9.36335	0.00221367	0.0456778	ENSMUSG00000110120	Gm45251	NA	TEC	TEC	predicted gene 45251 [Source:MGI Symbol;Acc:MGI:5791087]	8	26131178	26132642	-1
ENSMUSG00000045514.5	-2.17183	2.78376	15.4804	8.34e-05	0.00457039	ENSMUSG00000045514	Olfr460	258381	protein_coding	protein_coding	olfactory receptor 460 [Source:MGI Symbol;Acc:MGI:3030294]	6	40569487	40574343	1
ENSMUSG00000093722.1	-2.17118	2.29665	9.22901	0.00238211	0.047698	ENSMUSG00000093722	Gm20612	NA	processed_pseudogene	processed_pseudogene	predicted gene 20612 [Source:MGI Symbol;Acc:MGI:5313059]	9	45261055	45261290	1
ENSMUSG00000108472.1	-2.15996	2.94844	12.8884	0.000330633	0.0127052	ENSMUSG00000108472	Gm45212	NA	TEC	TEC	predicted gene 45212 [Source:MGI Symbol;Acc:MGI:5753788]	7	64284808	64288210	-1
ENSMUSG00000056529.7	-2.15745	4.53201	24.6177	6.99e-07	0.000104859	ENSMUSG00000056529	Ptafr	19204	protein_coding	protein_coding	platelet-activating factor receptor [Source:MGI Symbol;Acc:MGI:106066]	4	132564067	132582683	1
ENSMUSG00000026825.17	-2.14856	2.89895	11.7677	0.00060266	0.0190479	ENSMUSG00000026825	Dnm1	13429	protein_coding	protein_coding	dynamin 1 [Source:MGI Symbol;Acc:MGI:107384]	2	32308471	32353338	-1
ENSMUSG00000102428.1	-2.14853	4.02928	14.7221	0.00012458	0.00619276	ENSMUSG00000102428	Pcdhga12	93724	protein_coding	protein_coding	protocadherin gamma subfamily A, 12 [Source:MGI Symbol;Acc:MGI:1935229]	18	37765580	37841873	1
ENSMUSG00000111147.1	-2.12601	3.38712	14.0195	0.000180926	0.00816314	ENSMUSG00000111147		NA	lincRNA	lincRNA		9	61032212	61059116	1
ENSMUSG00000096931.1	-2.10963	5.16874	49.2791	2.22e-12	1.19e-09	ENSMUSG00000096931	Gm26656	NA	lincRNA	lincRNA	predicted gene, 26656 [Source:MGI Symbol;Acc:MGI:5477150]	6	128843786	128846959	1
ENSMUSG00000044139.12	-2.10895	3.33382	15.9358	6.55e-05	0.00390193	ENSMUSG00000044139	Prss53	330657	protein_coding	protein_coding	protease, serine 53 [Source:MGI Symbol;Acc:MGI:2652890]	7	127885841	127890970	-1
ENSMUSG00000041147.10	-2.09915	3.25498	16.9703	3.8e-05	0.00253623	ENSMUSG00000041147	Brca2	12190	protein_coding	retained_intron	breast cancer 2, early onset [Source:MGI Symbol;Acc:MGI:109337]	5	150522630	150570329	1
ENSMUSG00000050103.18	-2.07162	3.48604	11.7644	0.00060374	0.0190479	ENSMUSG00000050103	Agmo	319660	protein_coding	protein_coding	alkylglycerol monooxygenase [Source:MGI Symbol;Acc:MGI:2442495]	12	37241641	37582202	1
ENSMUSG00000080058.2	-2.06493	9.6465	104.497	1.57e-24	3.37e-21	ENSMUSG00000080058	Gm11175	NA	antisense_RNA	antisense_RNA	predicted gene 11175 [Source:MGI Symbol;Acc:MGI:3809055]	8	70699162	70700080	-1
ENSMUSG00000045672.15	-2.06399	3.15523	10.5846	0.00114033	0.0296346	ENSMUSG00000045672	Col27a1	373864	protein_coding	retained_intron	collagen, type XXVII, alpha 1 [Source:MGI Symbol;Acc:MGI:2672118]	4	63214004	63334991	1
ENSMUSG00000007944.8	-2.01892	2.37616	9.86908	0.00168079	0.0379176	ENSMUSG00000007944	Ttc9b	73032	protein_coding	protein_coding	tetratricopeptide repeat domain 9B [Source:MGI Symbol;Acc:MGI:1920282]	7	27653915	27657346	1
ENSMUSG00000030774.13	-1.99633	3.21582	12.7233	0.000361132	0.0134346	ENSMUSG00000030774	Pak1	18479	protein_coding	retained_intron	p21 protein (Cdc42/Rac)-activated kinase 1 [Source:MGI Symbol;Acc:MGI:1339975]	7	97788541	97912381	1
ENSMUSG00000022305.13	-1.98949	3.23851	17.5182	2.85e-05	0.00208843	ENSMUSG00000022305	Lrp12	239393	protein_coding	protein_coding	low density lipoprotein-related protein 12 [Source:MGI Symbol;Acc:MGI:2443132]	15	39870589	39943994	-1
ENSMUSG00000071036.2	-1.98448	2.95483	15.8689	6.79e-05	0.00400293	ENSMUSG00000071036	Gm10309	NA	protein_coding	protein_coding	predicted gene 10309 [Source:MGI Symbol;Acc:MGI:3641941]	17	86497732	86505232	-1
ENSMUSG00000033152.13	-1.98396	2.77639	11.1372	0.000846127	0.0240345	ENSMUSG00000033152	Podxl2	319655	protein_coding	processed_transcript	podocalyxin-like 2 [Source:MGI Symbol;Acc:MGI:2442488]	6	88842558	88875044	-1
ENSMUSG00000092305.1	-1.97965	4.65158	37.7897	7.88e-10	2.36e-07	ENSMUSG00000092305	Prps1l1	75456	protein_coding	protein_coding	phosphoribosyl pyrophosphate synthetase 1-like 1 [Source:MGI Symbol;Acc:MGI:1922706]	12	34984761	34986436	1
ENSMUSG00000066150.12	-1.97547	4.06569	31.2882	2.22e-08	4.75e-06	ENSMUSG00000066150	Slc31a1	20529	protein_coding	protein_coding	solute carrier family 31, member 1 [Source:MGI Symbol;Acc:MGI:1333843]	4	62360727	62391769	1
ENSMUSG00000050860.6	-1.96795	5.27254	16.7563	4.25e-05	0.0027219	ENSMUSG00000050860	Phospho1	237928	protein_coding	protein_coding	phosphatase, orphan 1 [Source:MGI Symbol;Acc:MGI:2447348]	11	95824499	95832140	1
ENSMUSG00000021771.14	-1.95645	4.00208	15.1185	0.000100969	0.00531255	ENSMUSG00000021771	Vdac2	22334	protein_coding	protein_coding	voltage-dependent anion channel 2 [Source:MGI Symbol;Acc:MGI:106915]	14	21825238	21845879	1
ENSMUSG00000042569.13	-1.94729	3.07835	10.2329	0.00137956	0.03346	ENSMUSG00000042569	Dhrs7b	216820	protein_coding	protein_coding	dehydrogenase/reductase (SDR family) member 7B [Source:MGI Symbol;Acc:MGI:2384931]	11	60830631	60860195	1
ENSMUSG00000114593.1	-1.94538	6.7159	63.2018	1.87e-15	1.6e-12	ENSMUSG00000114593		NA	transcribed_processed_pseudogene	processed_transcript		14	59642312	59644384	1
ENSMUSG00000078787.8	-1.93244	2.73446	9.80506	0.00174033	0.0386991	ENSMUSG00000078787	Cyp2t4	384724	protein_coding	protein_coding	cytochrome P450, family 2, subfamily t, polypeptide 4 [Source:MGI Symbol;Acc:MGI:2686296]	7	27153714	27158668	1
ENSMUSG00000022125.7	-1.92939	2.69812	11.5403	0.00068105	0.0207963	ENSMUSG00000022125	Cln5	211286	protein_coding	protein_coding	ceroid-lipofuscinosis, neuronal 5 [Source:MGI Symbol;Acc:MGI:2442253]	14	103070216	103077628	1
ENSMUSG00000024816.12	-1.92913	3.02487	10.764	0.00103493	0.0275659	ENSMUSG00000024816	Frmd8	67457	protein_coding	protein_coding	FERM domain containing 8 [Source:MGI Symbol;Acc:MGI:1914707]	19	5849702	5875274	-1
ENSMUSG00000029587.16	-1.9119	2.5491	10.189	0.00141285	0.0337898	ENSMUSG00000029587	Zfp12	231866	protein_coding	protein_coding	zinc finger protein 12 [Source:MGI Symbol;Acc:MGI:99157]	5	143235163	143248834	1
ENSMUSG00000108957.1	-1.90864	2.70962	10.1519	0.00144155	0.0342843	ENSMUSG00000108957	Gm45235	NA	processed_transcript	processed_transcript	predicted gene 45235 [Source:MGI Symbol;Acc:MGI:5753811]	7	51855585	51860049	1
ENSMUSG00000086717.1	-1.90278	5.64297	25.1626	5.27e-07	8.27e-05	ENSMUSG00000086717	Gm15655	NA	antisense_RNA	antisense_RNA	predicted gene 15655 [Source:MGI Symbol;Acc:MGI:3805551]	8	115705078	115707233	1
ENSMUSG00000040327.16	-1.8984	4.08429	31.8689	1.65e-08	3.62e-06	ENSMUSG00000040327	Cul9	78309	protein_coding	retained_intron	cullin 9 [Source:MGI Symbol;Acc:MGI:1925559]	17	46500572	46546388	-1
ENSMUSG00000075467.4	-1.89718	2.62777	10.0396	0.00153214	0.0355027	ENSMUSG00000075467	Dnlz	52838	protein_coding	processed_transcript	DNL-type zinc finger [Source:MGI Symbol;Acc:MGI:106559]	2	26348121	26352110	-1
ENSMUSG00000106543.1	-1.89419	3.64942	19.616	9.47e-06	0.000909494	ENSMUSG00000106543	Gm43378	NA	sense_intronic	sense_intronic	predicted gene 43378 [Source:MGI Symbol;Acc:MGI:5663515]	5	143049462	143050043	-1
ENSMUSG00000110580.1	-1.89172	3.14227	15.0663	0.000103802	0.00544485	ENSMUSG00000110580	D830024N08Rik	NA	antisense_RNA	antisense_RNA	RIKEN cDNA D830024N08 gene [Source:MGI Symbol;Acc:MGI:2442966]	8	83576044	83585919	1
ENSMUSG00000097504.1	-1.88037	4.05089	12.6117	0.00038333	0.0139764	ENSMUSG00000097504	4930516B21Rik	NA	lincRNA	lincRNA	RIKEN cDNA 4930516B21 gene [Source:MGI Symbol;Acc:MGI:1922364]	9	119440278	119444830	-1
ENSMUSG00000025408.15	-1.86981	3.10573	11.3569	0.000751665	0.0223151	ENSMUSG00000025408	Ddit3	13198	protein_coding	protein_coding	DNA-damage inducible transcript 3 [Source:MGI Symbol;Acc:MGI:109247]	10	127290774	127296288	1
ENSMUSG00000029832.16	-1.86174	5.56734	20.5103	5.93e-06	0.000633896	ENSMUSG00000029832	Nfe2l3	18025	protein_coding	protein_coding	nuclear factor, erythroid derived 2, like 3 [Source:MGI Symbol;Acc:MGI:1339958]	6	51432670	51458768	1
ENSMUSG00000019818.15	-1.84593	5.08931	11.8072	0.000590025	0.0187536	ENSMUSG00000019818	Cd164	53599	protein_coding	protein_coding	CD164 antigen [Source:MGI Symbol;Acc:MGI:1859568]	10	41519414	41531048	1
ENSMUSG00000105871.1	-1.84491	3.81917	24.3798	7.91e-07	0.000113657	ENSMUSG00000105871	Gm43147	NA	TEC	TEC	predicted gene 43147 [Source:MGI Symbol;Acc:MGI:5663284]	5	96912700	96913241	-1
ENSMUSG00000067879.3	-1.84437	5.11178	36.5362	1.5e-09	4.34e-07	ENSMUSG00000067879	3110035E14Rik	76982	protein_coding	protein_coding	RIKEN cDNA 3110035E14 gene [Source:MGI Symbol;Acc:MGI:1924232]	1	9601199	9627143	1
ENSMUSG00000001100.10	-1.84214	3.45983	11.9841	0.00053655	0.017443	ENSMUSG00000001100	Poldip2	67811	protein_coding	protein_coding	polymerase (DNA-directed), delta interacting protein 2 [Source:MGI Symbol;Acc:MGI:1915061]	11	78512193	78522736	1
ENSMUSG00000105176.1	-1.82876	3.1607	12.3174	0.000448759	0.0154145	ENSMUSG00000105176	Gm43668	NA	TEC	TEC	predicted gene 43668 [Source:MGI Symbol;Acc:MGI:5663805]	3	34070659	34076000	1
ENSMUSG00000041915.8	-1.82698	3.05448	11.3013	0.000774548	0.0228358	ENSMUSG00000041915	Ammecr1l	225339	protein_coding	protein_coding	AMME chromosomal region gene 1-like [Source:MGI Symbol;Acc:MGI:2442711]	18	31759824	31784071	1
ENSMUSG00000082715.1	-1.82639	3.73327	12.2557	0.000463831	0.0157684	ENSMUSG00000082715	Gm11633	NA	processed_pseudogene	processed_pseudogene	predicted gene 11633 [Source:MGI Symbol;Acc:MGI:3650676]	11	97968792	97969235	1
ENSMUSG00000035671.6	-1.81324	3.74971	14.6526	0.000129254	0.00631496	ENSMUSG00000035671	Zswim4	212168	protein_coding	protein_coding	zinc finger SWIM-type containing 4 [Source:MGI Symbol;Acc:MGI:2443726]	8	84210678	84237055	-1
ENSMUSG00000045078.12	-1.81081	6.23156	39.9354	2.63e-10	9.16e-08	ENSMUSG00000045078	Rnf216	108086	protein_coding	protein_coding	ring finger protein 216 [Source:MGI Symbol;Acc:MGI:1344349]	5	142990893	143112994	-1
ENSMUSG00000074405.7	-1.79886	4.12765	12.076	0.000510754	0.0168608	ENSMUSG00000074405	Zfp865	319748	protein_coding	protein_coding	zinc finger protein 865 [Source:MGI Symbol;Acc:MGI:2442656]	7	5020376	5036768	1
ENSMUSG00000024597.10	-1.7986	4.77091	10.1476	0.00144487	0.0342881	ENSMUSG00000024597	Slc12a2	20496	protein_coding	protein_coding	solute carrier family 12, member 2 [Source:MGI Symbol;Acc:MGI:101924]	18	57878678	57946821	1
ENSMUSG00000030516.14	-1.79634	3.85914	11.5172	0.000689543	0.0209808	ENSMUSG00000030516	Tjp1	21872	protein_coding	protein_coding	tight junction protein 1 [Source:MGI Symbol;Acc:MGI:98759]	7	65296165	65527781	-1
ENSMUSG00000102289.1	-1.79309	4.06806	14.0005	0.000182763	0.00820273	ENSMUSG00000102289	Gm31258	NA	TEC	TEC	predicted gene, 31258 [Source:MGI Symbol;Acc:MGI:5590417]	16	77302264	77305560	-1
ENSMUSG00000036353.13	-1.78582	8.58592	21.6442	3.28e-06	0.000387048	ENSMUSG00000036353	P2ry12	70839	protein_coding	protein_coding	purinergic receptor P2Y, G-protein coupled 12 [Source:MGI Symbol;Acc:MGI:1918089]	3	59216272	59262871	-1
ENSMUSG00000038393.14	-1.78241	5.56416	33.1226	8.65e-09	2.14e-06	ENSMUSG00000038393	Txnip	56338	protein_coding	protein_coding	thioredoxin interacting protein [Source:MGI Symbol;Acc:MGI:1889549]	3	96557957	96561883	1
ENSMUSG00000108314.1	-1.77562	3.71962	10.2304	0.00138145	0.03346	ENSMUSG00000108314	Prkcz2	NA	processed_pseudogene	processed_pseudogene	protein kinase C, zeta 2 [Source:MGI Symbol;Acc:MGI:3029152]	7	27882755	27884510	-1
ENSMUSG00000020248.18	-1.77142	3.53092	11.2362	0.000802165	0.0232834	ENSMUSG00000020248	Nfyb	18045	protein_coding	protein_coding	nuclear transcription factor-Y beta [Source:MGI Symbol;Acc:MGI:97317]	10	82748701	82764144	-1
ENSMUSG00000021417.15	-1.76197	3.49993	14.3055	0.000155411	0.0073009	ENSMUSG00000021417	Eci2	23986	protein_coding	protein_coding	enoyl-Coenzyme A delta isomerase 2 [Source:MGI Symbol;Acc:MGI:1346064]	13	34977748	35027096	-1
ENSMUSG00000020149.17	-1.7614	5.24288	48.0062	4.25e-12	2.14e-09	ENSMUSG00000020149	Rab1a	19324	protein_coding	protein_coding	RAB1A, member RAS oncogene family [Source:MGI Symbol;Acc:MGI:97842]	11	20201432	20226856	1
ENSMUSG00000042606.9	-1.75084	5.26272	19.6701	9.2e-06	0.000889115	ENSMUSG00000042606	Hirip3	233876	protein_coding	protein_coding	HIRA interacting protein 3 [Source:MGI Symbol;Acc:MGI:2142364]	7	126861972	126865377	1
ENSMUSG00000005907.14	-1.74414	3.83463	9.38125	0.00219216	0.0454928	ENSMUSG00000005907	Pex1	71382	protein_coding	protein_coding	peroxisomal biogenesis factor 1 [Source:MGI Symbol;Acc:MGI:1918632]	5	3596066	3637232	1
ENSMUSG00000097816.1	-1.73728	2.94765	9.96855	0.00159237	0.0364519	ENSMUSG00000097816	Gm26811	NA	antisense_RNA	antisense_RNA	predicted gene, 26811 [Source:MGI Symbol;Acc:MGI:5477305]	6	89304630	89327621	1
ENSMUSG00000047793.13	-1.73253	3.22025	11.226	0.000806611	0.0232834	ENSMUSG00000047793	Sned1	208777	protein_coding	protein_coding	sushi, nidogen and EGF-like domains 1 [Source:MGI Symbol;Acc:MGI:3045960]	1	93235841	93301065	1
ENSMUSG00000046658.16	-1.72613	3.91791	12.0552	0.00051649	0.0169846	ENSMUSG00000046658	Zfp316	54201	protein_coding	protein_coding	zinc finger protein 316 [Source:MGI Symbol;Acc:MGI:1860402]	5	143249697	143270022	-1
ENSMUSG00000032305.15	-1.7235	6.46283	40.6299	1.84e-10	6.55e-08	ENSMUSG00000032305	Fam219b	78323	protein_coding	protein_coding	family with sequence similarity 219, member B [Source:MGI Symbol;Acc:MGI:1925573]	9	57537528	57543184	1
ENSMUSG00000086805.9	-1.7191	3.09952	11.3081	0.000771696	0.022791	ENSMUSG00000086805	4932443L11Rik	NA	antisense_RNA	antisense_RNA	RIKEN cDNA 4932443L11 gene [Source:MGI Symbol;Acc:MGI:1926149]	8	4162522	4206882	-1
ENSMUSG00000108709.1	-1.71721	4.41264	17.1912	3.38e-05	0.00234954	ENSMUSG00000108709	4933431G14Rik	NA	antisense_RNA	antisense_RNA	RIKEN cDNA 4933431G14 gene [Source:MGI Symbol;Acc:MGI:1918515]	6	72120213	72123197	-1
ENSMUSG00000021983.16	-1.70277	4.08387	10.9263	0.000948081	0.0259811	ENSMUSG00000021983	Atp8a2	50769	protein_coding	protein_coding	ATPase, aminophospholipid transporter-like, class I, type 8A, member 2 [Source:MGI Symbol;Acc:MGI:1354710]	14	59638540	60197179	-1
ENSMUSG00000020600.13	-1.69274	4.11026	14.176	0.000166484	0.00765291	ENSMUSG00000020600	Slc7a15	328059	protein_coding	protein_coding	solute carrier family 7 (cationic amino acid transporter, y+ system), member 15 [Source:MGI Symbol;Acc:MGI:3045351]	12	8528483	8599066	-1
ENSMUSG00000084803.8	-1.67735	3.55492	10.6411	0.00110602	0.0289632	ENSMUSG00000084803	5830444B04Rik	NA	processed_transcript	processed_transcript	RIKEN cDNA 5830444B04 gene [Source:MGI Symbol;Acc:MGI:3603170]	4	155398763	155421704	-1
ENSMUSG00000007338.9	-1.67609	3.99305	13.048	0.000303614	0.0120739	ENSMUSG00000007338	Mrpl49	18120	protein_coding	protein_coding	mitochondrial ribosomal protein L49 [Source:MGI Symbol;Acc:MGI:108180]	19	6053630	6057751	-1
ENSMUSG00000030407.2	-1.67027	3.5805	9.15435	0.00248128	0.0487357	ENSMUSG00000030407	Qpctl	67369	protein_coding	protein_coding	glutaminyl-peptide cyclotransferase-like [Source:MGI Symbol;Acc:MGI:1914619]	7	19139702	19149291	-1
ENSMUSG00000039656.16	-1.66961	2.89619	9.23319	0.00237668	0.047698	ENSMUSG00000039656	Rxrb	20182	protein_coding	protein_coding	retinoid X receptor beta [Source:MGI Symbol;Acc:MGI:98215]	17	34031812	34038393	1
ENSMUSG00000043059.16	-1.64875	5.77042	24.8486	6.2e-07	9.47e-05	ENSMUSG00000043059	Zfp513	101023	protein_coding	protein_coding	zinc finger protein 513 [Source:MGI Symbol;Acc:MGI:2141255]	5	31198981	31202303	-1
ENSMUSG00000022353.10	-1.63733	3.41295	10.0067	0.00155974	0.0358971	ENSMUSG00000022353	Mtss1	211401	protein_coding	protein_coding	metastasis suppressor 1 [Source:MGI Symbol;Acc:MGI:2384818]	15	58941234	59082005	-1
ENSMUSG00000002010.17	-1.62942	3.15329	10.705	0.00106848	0.0281526	ENSMUSG00000002010	Idh3g	15929	protein_coding	protein_coding	isocitrate dehydrogenase 3 (NAD+), gamma [Source:MGI Symbol;Acc:MGI:1099463]	X	73778963	73786897	-1
ENSMUSG00000109452.1	-1.60666	3.55258	14.181	0.000166037	0.00765291	ENSMUSG00000109452	Gm44530	NA	TEC	TEC	predicted gene 44530 [Source:MGI Symbol;Acc:MGI:5753106]	7	83874362	83877920	1
ENSMUSG00000030105.8	-1.59265	4.27149	29.6954	5.06e-08	1.01e-05	ENSMUSG00000030105	Arl8b	67166	protein_coding	protein_coding	ADP-ribosylation factor-like 8B [Source:MGI Symbol;Acc:MGI:1914416]	6	108783099	108825278	1
ENSMUSG00000053460.8	-1.56192	4.34114	13.1875	0.000281828	0.011393	ENSMUSG00000053460	Ggcx	56316	protein_coding	protein_coding	gamma-glutamyl carboxylase [Source:MGI Symbol;Acc:MGI:1927655]	6	72414308	72430712	1
ENSMUSG00000032489.17	-1.55804	3.9756	10.873	0.000975756	0.0264428	ENSMUSG00000032489	Kif9	16578	protein_coding	protein_coding	kinesin family member 9 [Source:MGI Symbol;Acc:MGI:1098237]	9	110476958	110525179	1
ENSMUSG00000021135.8	-1.55606	5.23576	15.0162	0.000106594	0.00554783	ENSMUSG00000021135	Slc10a1	20493	protein_coding	protein_coding	solute carrier family 10 (sodium/bile acid cotransporter family), member 1 [Source:MGI Symbol;Acc:MGI:97379]	12	80953183	80968705	-1
ENSMUSG00000097542.1	-1.55551	4.111	13.6861	0.000216044	0.00932917	ENSMUSG00000097542	Gm26751	NA	lincRNA	lincRNA	predicted gene, 26751 [Source:MGI Symbol;Acc:MGI:5477245]	14	55864311	55874735	-1
ENSMUSG00000009731.4	-1.53889	3.14855	10.5188	0.00118163	0.0303393	ENSMUSG00000009731	Kcnd1	16506	protein_coding	protein_coding	potassium voltage-gated channel, Shal-related family, member 1 [Source:MGI Symbol;Acc:MGI:96671]	X	7822289	7838280	1
ENSMUSG00000028553.12	-1.51881	3.80837	10.1144	0.00147115	0.0347469	ENSMUSG00000028553	Angptl3	30924	protein_coding	protein_coding	angiopoietin-like 3 [Source:MGI Symbol;Acc:MGI:1353627]	4	99030954	99046111	1
ENSMUSG00000086546.1	-1.51638	4.08752	19.2815	1.13e-05	0.001054	ENSMUSG00000086546	Gm13709	NA	antisense_RNA	antisense_RNA	predicted gene 13709 [Source:MGI Symbol;Acc:MGI:3651118]	2	73370909	73379297	1
ENSMUSG00000029649.10	-1.51562	5.83038	13.7211	0.000212061	0.00920368	ENSMUSG00000029649	Pomp	66537	protein_coding	protein_coding	proteasome maturation protein [Source:MGI Symbol;Acc:MGI:1913787]	5	147860461	147876456	1
ENSMUSG00000066647.6	-1.5111	4.03979	12.9138	0.000326163	0.0125986	ENSMUSG00000066647	Gm5113	330503	protein_coding	lincRNA	predicted gene 5113 [Source:MGI Symbol;Acc:MGI:3644651]	7	30169875	30182324	1
ENSMUSG00000071076.6	-1.50753	4.4861	15.477	8.35e-05	0.00457039	ENSMUSG00000071076	Jund	16478	protein_coding	protein_coding	jun D proto-oncogene [Source:MGI Symbol;Acc:MGI:96648]	8	70698949	70700616	1
ENSMUSG00000048897.15	-1.50125	5.68665	24.3213	8.15e-07	0.000115077	ENSMUSG00000048897	Zfp710	209225	protein_coding	protein_coding	zinc finger protein 710 [Source:MGI Symbol;Acc:MGI:1921747]	7	80024814	80094173	1
ENSMUSG00000022105.6	-1.49231	4.49397	17.4352	2.97e-05	0.00215394	ENSMUSG00000022105	Rb1	19645	protein_coding	processed_transcript	RB transcriptional corepressor 1 [Source:MGI Symbol;Acc:MGI:97874]	14	73183673	73325822	-1
ENSMUSG00000054412.5	-1.47848	3.36416	11.2602	0.000791858	0.0231862	ENSMUSG00000054412	Gm4793	NA	antisense_RNA	antisense_RNA	predicted gene 4793 [Source:MGI Symbol;Acc:MGI:3646955]	1	135584773	135599948	1
ENSMUSG00000079144.7	-1.47843	4.4269	10.1904	0.00141175	0.0337898	ENSMUSG00000079144	A130010J15Rik	319266	protein_coding	protein_coding	RIKEN cDNA A130010J15 gene [Source:MGI Symbol;Acc:MGI:2441776]	1	193168046	193177832	1
ENSMUSG00000014778.10	-1.47444	3.77618	11.4106	0.000730267	0.0217933	ENSMUSG00000014778	Fhod1	234686	protein_coding	retained_intron	formin homology 2 domain containing 1 [Source:MGI Symbol;Acc:MGI:2679008]	8	105329163	105347953	-1
ENSMUSG00000043415.5	-1.46986	3.2131	9.30808	0.00228146	0.0465958	ENSMUSG00000043415	Otud1	71198	protein_coding	protein_coding	OTU domain containing 1 [Source:MGI Symbol;Acc:MGI:1918448]	2	19657752	19660583	1
ENSMUSG00000022498.16	-1.46299	5.45476	14.7465	0.000122973	0.00613073	ENSMUSG00000022498	Txndc11	106200	protein_coding	protein_coding	thioredoxin domain containing 11 [Source:MGI Symbol;Acc:MGI:1923620]	16	11074911	11134650	-1
ENSMUSG00000085741.8	-1.4589	6.30764	22.5949	2e-06	0.000249659	ENSMUSG00000085741	5430405H02Rik	NA	processed_transcript	antisense_RNA	RIKEN cDNA 5430405H02 gene [Source:MGI Symbol;Acc:MGI:1921737]	2	156844351	156862963	-1
ENSMUSG00000040957.15	-1.45243	4.61584	11.5872	0.000664071	0.0204606	ENSMUSG00000040957	Cables1	63955	protein_coding	protein_coding	CDK5 and Abl enzyme substrate 1 [Source:MGI Symbol;Acc:MGI:1927065]	18	11839220	11945630	1
ENSMUSG00000041153.9	-1.44876	2.99686	9.33078	0.00225336	0.046202	ENSMUSG00000041153	Osgin2	209212	protein_coding	protein_coding	oxidative stress induced growth inhibitor family member 2 [Source:MGI Symbol;Acc:MGI:2384798]	4	15997121	16013888	-1
ENSMUSG00000027583.13	-1.44571	5.06785	13.9089	0.000191893	0.00850094	ENSMUSG00000027583	Zbtb46	72147	protein_coding	protein_coding	zinc finger and BTB domain containing 46 [Source:MGI Symbol;Acc:MGI:1919397]	2	181387762	181459426	-1
ENSMUSG00000087366.7	-1.44152	6.24511	12.9048	0.000327737	0.0126223	ENSMUSG00000087366	Junos	NA	antisense_RNA	antisense_RNA	jun proto-oncogene, opposite strand [Source:MGI Symbol;Acc:MGI:2652837]	4	95051534	95167318	1
ENSMUSG00000034557.14	-1.4063	3.89903	9.90834	0.00164532	0.0374135	ENSMUSG00000034557	Zfyve9	230597	protein_coding	protein_coding	zinc finger, FYVE domain containing 9 [Source:MGI Symbol;Acc:MGI:2652838]	4	108637466	108780798	-1
ENSMUSG00000020700.11	-1.40472	5.30359	14.2038	0.000164038	0.00762865	ENSMUSG00000020700	Map3k3	26406	protein_coding	protein_coding	mitogen-activated protein kinase kinase kinase 3 [Source:MGI Symbol;Acc:MGI:1346874]	11	106084613	106155446	1
ENSMUSG00000073805.5	-1.39887	4.30528	10.7326	0.00105265	0.0278212	ENSMUSG00000073805	Fam196a	627214	protein_coding	processed_transcript	family with sequence similarity 196, member A [Source:MGI Symbol;Acc:MGI:3605068]	7	134881926	134938430	-1
ENSMUSG00000043257.15	-1.39008	4.05063	10.6955	0.00107398	0.0282539	ENSMUSG00000043257	Pigv	230801	protein_coding	protein_coding	phosphatidylinositol glycan anchor biosynthesis, class V [Source:MGI Symbol;Acc:MGI:2442480]	4	133660387	133672647	-1
ENSMUSG00000047369.15	-1.38589	4.54903	12.3552	0.00043976	0.0152225	ENSMUSG00000047369	Dnah14	NA	protein_coding	protein_coding	dynein, axonemal, heavy chain 14 [Source:MGI Symbol;Acc:MGI:2444525]	1	181576559	181815774	1
ENSMUSG00000052271.7	-1.37223	3.79332	9.67004	0.00187298	0.0408519	ENSMUSG00000052271	Bhlha15	17341	protein_coding	protein_coding	basic helix-loop-helix family, member a15 [Source:MGI Symbol;Acc:MGI:891976]	5	144190286	144194441	1
ENSMUSG00000036208.13	-1.36982	4.86064	11.6806	0.000631544	0.0198171	ENSMUSG00000036208	Nepro	212547	protein_coding	protein_coding	nucleolus and neural progenitor protein [Source:MGI Symbol;Acc:MGI:2384836]	16	44724301	44737284	1
ENSMUSG00000024276.7	-1.36919	3.55286	9.56845	0.0019795	0.0422062	ENSMUSG00000024276	Zfp397	69256	protein_coding	retained_intron	zinc finger protein 397 [Source:MGI Symbol;Acc:MGI:1916506]	18	23954692	23964673	1
ENSMUSG00000023467.18	-1.36197	4.44705	10.942	0.00094011	0.0258516	ENSMUSG00000023467	Tulp2	56734	protein_coding	processed_transcript	tubby-like protein 2 [Source:MGI Symbol;Acc:MGI:1861600]	7	45481877	45523632	1
ENSMUSG00000055435.6	-1.35971	5.02613	23.0795	1.55e-06	0.000198355	ENSMUSG00000055435	Maf	17132	protein_coding	protein_coding	avian musculoaponeurotic fibrosarcoma oncogene homolog [Source:MGI Symbol;Acc:MGI:96909]	8	115682942	115707794	-1
ENSMUSG00000030708.14	-1.35887	6.86285	28.0271	1.2e-07	2.2e-05	ENSMUSG00000030708	Dnajb13	69387	protein_coding	protein_coding	DnaJ heat shock protein family (Hsp40) member B13 [Source:MGI Symbol;Acc:MGI:1916637]	7	100501716	100514960	-1
ENSMUSG00000090257.1	-1.3588	8.15782	80.7694	2.54e-19	3.1e-16	ENSMUSG00000090257	Gm4524	NA	antisense_RNA	antisense_RNA	predicted gene 4524 [Source:MGI Symbol;Acc:MGI:3782709]	16	25956475	25960342	1
ENSMUSG00000103217.1	-1.35843	4.48404	9.17011	0.00246	0.0487357	ENSMUSG00000103217	Gm38287	NA	antisense_RNA	antisense_RNA	predicted gene, 38287 [Source:MGI Symbol;Acc:MGI:5611515]	2	25180781	25183339	-1
ENSMUSG00000033594.11	-1.35102	4.76486	12.2421	0.000467243	0.0158229	ENSMUSG00000033594	Spata2l	78779	protein_coding	processed_transcript	spermatogenesis associated 2-like [Source:MGI Symbol;Acc:MGI:1926029]	8	123229801	123236233	-1
ENSMUSG00000027896.15	-1.3421	3.79798	12.5189	0.000402851	0.0143812	ENSMUSG00000027896	Slc16a4	229699	protein_coding	protein_coding	solute carrier family 16 (monocarboxylic acid transporters), member 4 [Source:MGI Symbol;Acc:MGI:2385183]	3	107291230	107312115	1
ENSMUSG00000043795.9	-1.34156	4.87341	17.0399	3.66e-05	0.00249367	ENSMUSG00000043795	Prr33	NA	lincRNA	lincRNA	proline rich 33 [Source:MGI Symbol;Acc:MGI:3642289]	7	142491074	142506771	-1
ENSMUSG00000109722.1	-1.33924	3.41089	9.66157	0.00188163	0.0408842	ENSMUSG00000109722	Gm10578	NA	antisense_RNA	antisense_RNA	predicted gene 10578 [Source:MGI Symbol;Acc:MGI:3642555]	7	137234683	137242609	1
ENSMUSG00000105881.1	-1.33562	4.69599	9.29792	0.00229414	0.0466467	ENSMUSG00000105881	4932422M17Rik	NA	lincRNA	lincRNA	RIKEN cDNA 4932422M17 gene [Source:MGI Symbol;Acc:MGI:1921616]	5	123138931	123141569	1
ENSMUSG00000083718.2	-1.32951	3.57907	10.8246	0.00100158	0.0268448	ENSMUSG00000083718	Ccnb2-ps	NA	transcribed_processed_pseudogene	processed_transcript	cyclin B2, pseudogene [Source:MGI Symbol;Acc:MGI:3779896]	8	71916556	71918851	-1
ENSMUSG00000103593.1	-1.32781	6.37448	11.1631	0.000834416	0.0237809	ENSMUSG00000103593	Gm37352	NA	TEC	TEC	predicted gene, 37352 [Source:MGI Symbol;Acc:MGI:5610580]	8	84200869	84203049	1
ENSMUSG00000078813.3	-1.30354	4.21479	9.09683	0.00256054	0.0496994	ENSMUSG00000078813	Leng1	69757	protein_coding	protein_coding	leukocyte receptor cluster (LRC) member 1 [Source:MGI Symbol;Acc:MGI:1917007]	7	3660098	3665840	-1
ENSMUSG00000045896.14	-1.30313	5.06194	23.1713	1.48e-06	0.00019053	ENSMUSG00000045896	Paip2b	232164	protein_coding	protein_coding	poly(A) binding protein interacting protein 2B [Source:MGI Symbol;Acc:MGI:2386865]	6	83805401	83831741	-1
ENSMUSG00000040339.10	-1.29789	4.11727	10.2777	0.00134648	0.0330341	ENSMUSG00000040339	Fam102b	329739	protein_coding	protein_coding	family with sequence similarity 102, member B [Source:MGI Symbol;Acc:MGI:3036259]	3	108970997	109027607	-1
ENSMUSG00000052748.14	-1.28482	3.55729	9.15194	0.00248454	0.0487357	ENSMUSG00000052748	Swt1	66875	protein_coding	protein_coding	SWT1 RNA endoribonuclease homolog (S. cerevisiae) [Source:MGI Symbol;Acc:MGI:1914125]	1	151367699	151428455	-1
ENSMUSG00000070953.13	-1.28282	8.05801	16.8866	3.97e-05	0.00258979	ENSMUSG00000070953	Rabepk	227746	protein_coding	protein_coding	Rab9 effector protein with kelch motifs [Source:MGI Symbol;Acc:MGI:2139530]	2	34777556	34799912	-1
ENSMUSG00000024807.17	-1.28209	4.31304	10.7477	0.00104408	0.0276401	ENSMUSG00000024807	Syvn1	74126	protein_coding	protein_coding	synovial apoptosis inhibitor 1, synoviolin [Source:MGI Symbol;Acc:MGI:1921376]	19	6046576	6053712	1
ENSMUSG00000085118.2	-1.2617	5.16959	17.5863	2.75e-05	0.00203787	ENSMUSG00000085118	Gm15774	NA	antisense_RNA	antisense_RNA	predicted gene 15774 [Source:MGI Symbol;Acc:MGI:3783215]	7	120865509	120875298	-1
ENSMUSG00000074398.5	-1.25366	7.89494	45.1151	1.86e-11	8.36e-09	ENSMUSG00000074398	Gm15441	NA	antisense_RNA	antisense_RNA	predicted gene 15441 [Source:MGI Symbol;Acc:MGI:3641753]	3	96555765	96566801	-1
ENSMUSG00000038384.16	-1.23421	4.82423	10.5063	0.00118966	0.0304657	ENSMUSG00000038384	Setd1b	208043	protein_coding	retained_intron	SET domain containing 1B [Source:MGI Symbol;Acc:MGI:2652820]	5	123142193	123168629	1
ENSMUSG00000112384.1	-1.23236	4.45753	11.8182	0.000586558	0.018711	ENSMUSG00000112384	Gm34921	NA	lincRNA	lincRNA	predicted gene, 34921 [Source:MGI Symbol;Acc:MGI:5594080]	10	99267686	99270446	-1
ENSMUSG00000021200.14	-1.2315	4.35754	13.6066	0.000225394	0.00963559	ENSMUSG00000021200	Asb2	65256	protein_coding	protein_coding	ankyrin repeat and SOCS box-containing 2 [Source:MGI Symbol;Acc:MGI:1929743]	12	103321142	103356001	-1
ENSMUSG00000108571.1	-1.2276	3.50656	9.39052	0.0021811	0.0453182	ENSMUSG00000108571	Gm6855	NA	processed_pseudogene	processed_pseudogene	predicted gene 6855 [Source:MGI Symbol;Acc:MGI:3648447]	7	4638536	4639325	1
ENSMUSG00000033004.15	-1.22727	4.69439	9.65099	0.0018925	0.0410682	ENSMUSG00000033004	Mycbp2	105689	protein_coding	protein_coding	MYC binding protein 2 [Source:MGI Symbol;Acc:MGI:2179432]	14	103113411	103346814	-1
ENSMUSG00000029029.14	-1.21061	4.71946	9.36272	0.00221444	0.0456778	ENSMUSG00000029029	Wrap73	59002	protein_coding	protein_coding	WD repeat containing, antisense to Trp73 [Source:MGI Symbol;Acc:MGI:1891749]	4	154142372	154167420	1
ENSMUSG00000098041.1	-1.20783	6.29161	18.9441	1.35e-05	0.00120509	ENSMUSG00000098041	Gm26981	NA	lincRNA	lincRNA	predicted gene, 26981 [Source:MGI Symbol;Acc:MGI:5504096]	7	92729840	92733748	1
ENSMUSG00000049672.14	-1.18077	4.67665	11.5912	0.00066266	0.0204539	ENSMUSG00000049672	Zbtb14	22666	protein_coding	protein_coding	zinc finger and BTB domain containing 14 [Source:MGI Symbol;Acc:MGI:1195345]	17	69383050	69390750	1
ENSMUSG00000089827.1	-1.17583	6.7231	30.629	3.12e-08	6.59e-06	ENSMUSG00000089827	1700023H06Rik	NA	processed_transcript	processed_transcript	RIKEN cDNA 1700023H06 gene [Source:MGI Symbol;Acc:MGI:1916692]	13	80884224	80885524	-1
ENSMUSG00000085587.1	-1.16868	5.92714	26.4423	2.72e-07	4.6e-05	ENSMUSG00000085587	Gm14493	NA	antisense_RNA	antisense_RNA	predicted gene 14493 [Source:MGI Symbol;Acc:MGI:3705313]	X	10717473	10718710	-1
ENSMUSG00000012819.15	-1.1659	6.52035	15.8117	7e-05	0.0040974	ENSMUSG00000012819	Cdh23	22295	protein_coding	protein_coding	cadherin 23 (otocadherin) [Source:MGI Symbol;Acc:MGI:1890219]	10	60302748	60696490	-1
ENSMUSG00000090936.2	-1.14963	5.56236	12.4703	0.000413463	0.0146381	ENSMUSG00000090936	Gm17705	NA	lincRNA	lincRNA	predicted gene, 17705 [Source:MGI Symbol;Acc:MGI:4937339]	17	35165119	35167186	1
ENSMUSG00000109274.1	-1.14164	4.95472	10.5737	0.00114705	0.029719	ENSMUSG00000109274	Gm45133	NA	TEC	TEC	predicted gene 45133 [Source:MGI Symbol;Acc:MGI:5753709]	7	5059277	5062049	-1
ENSMUSG00000023764.18	-1.14138	6.95823	19.3689	1.08e-05	0.00102362	ENSMUSG00000023764	Sfi1	78887	protein_coding	protein_coding	Sfi1 homolog, spindle assembly associated (yeast) [Source:MGI Symbol;Acc:MGI:1926137]	11	3131850	3193463	-1
ENSMUSG00000110138.1	-1.14049	4.86268	15.48	8.34e-05	0.00457039	ENSMUSG00000110138	4831440D22Rik	NA	antisense_RNA	antisense_RNA	RIKEN cDNA 4831440D22 gene [Source:MGI Symbol;Acc:MGI:2444771]	8	91449521	91474598	-1
ENSMUSG00000057137.9	-1.139	5.16451	14.9374	0.000111135	0.00565599	ENSMUSG00000057137	Tmem140	68487	protein_coding	processed_transcript	transmembrane protein 140 [Source:MGI Symbol;Acc:MGI:1915737]	6	34863146	34874946	1
ENSMUSG00000052684.4	-1.13874	6.33796	85.0647	2.89e-20	4.11e-17	ENSMUSG00000052684	Jun	16476	protein_coding	protein_coding	jun proto-oncogene [Source:MGI Symbol;Acc:MGI:96646]	4	95049034	95052222	-1
ENSMUSG00000101162.2	-1.13706	6.10643	17.0885	3.57e-05	0.0024502	ENSMUSG00000101162	Gm26728	NA	processed_transcript	antisense_RNA	predicted gene, 26728 [Source:MGI Symbol;Acc:MGI:5477222]	6	125494424	125509135	1
ENSMUSG00000003617.16	-1.13669	4.74958	9.14761	0.00249043	0.0487357	ENSMUSG00000003617	Cp	12870	protein_coding	protein_coding	ceruloplasmin [Source:MGI Symbol;Acc:MGI:88476]	3	19957054	20009145	1
ENSMUSG00000061702.10	-1.12428	5.02111	18.7943	1.46e-05	0.0012703	ENSMUSG00000061702	Tmem91	320208	protein_coding	protein_coding	transmembrane protein 91 [Source:MGI Symbol;Acc:MGI:2443589]	7	25669139	25675166	-1
ENSMUSG00000074781.5	-1.11815	4.05859	10.6218	0.00111763	0.0291779	ENSMUSG00000074781	Ube2n	93765	protein_coding	protein_coding	ubiquitin-conjugating enzyme E2N [Source:MGI Symbol;Acc:MGI:1934835]	10	95515145	95545657	1
ENSMUSG00000009112.4	-1.11202	4.54288	11.6481	0.000642693	0.0199456	ENSMUSG00000009112	Bcl2l13	94044	protein_coding	protein_coding	BCL2-like 13 (apoptosis facilitator) [Source:MGI Symbol;Acc:MGI:2136959]	6	120836212	120892842	1
ENSMUSG00000010097.13	-1.10392	3.97961	9.16459	0.00246744	0.0487357	ENSMUSG00000010097	Nxf1	53319	protein_coding	protein_coding	nuclear RNA export factor 1 [Source:MGI Symbol;Acc:MGI:1858330]	19	8757073	8772475	1
ENSMUSG00000086507.1	-1.09998	5.47082	13.6144	0.000224461	0.00961977	ENSMUSG00000086507	Adap2os	NA	antisense_RNA	antisense_RNA	ArfGAP with dual PH domains 2, opposite strand [Source:MGI Symbol;Acc:MGI:3650197]	11	80158861	80177629	-1
ENSMUSG00000045302.13	-1.09601	4.65743	11.4886	0.000700241	0.0211184	ENSMUSG00000045302	Preb	50907	protein_coding	protein_coding	prolactin regulatory element binding [Source:MGI Symbol;Acc:MGI:1355326]	5	30950853	30960361	-1
ENSMUSG00000050908.12	-1.09368	4.449	10.5661	0.00115178	0.0297965	ENSMUSG00000050908	Tvp23a	383103	protein_coding	protein_coding	trans-golgi network vesicle protein 23A [Source:MGI Symbol;Acc:MGI:3665441]	16	10420557	10447362	-1
ENSMUSG00000046417.14	-1.09138	6.81514	18.6177	1.6e-05	0.00136571	ENSMUSG00000046417	Lrrc75a	192976	protein_coding	protein_coding	leucine rich repeat containing 75A [Source:MGI Symbol;Acc:MGI:2682293]	11	62604884	62648523	-1
ENSMUSG00000089796.1	-1.07364	6.64163	24.4367	7.68e-07	0.000112775	ENSMUSG00000089796	Gm16575	NA	processed_transcript	processed_transcript	predicted gene 16575 [Source:MGI Symbol;Acc:MGI:4414995]	15	79739574	79741798	1
ENSMUSG00000051212.8	-1.05936	4.87891	11.4126	0.000729457	0.0217933	ENSMUSG00000051212	Gpr183	321019	protein_coding	protein_coding	G protein-coupled receptor 183 [Source:MGI Symbol;Acc:MGI:2442034]	14	121952551	121965195	-1
ENSMUSG00000030615.12	-1.05362	5.52438	11.1288	0.00084998	0.0241039	ENSMUSG00000030615	Tmem126a	66271	protein_coding	nonsense_mediated_decay	transmembrane protein 126A [Source:MGI Symbol;Acc:MGI:1913521]	7	90450700	90457229	-1
ENSMUSG00000030530.15	-1.05228	6.40917	15.7406	7.26e-05	0.0042255	ENSMUSG00000030530	Furin	18550	protein_coding	retained_intron	furin (paired basic amino acid cleaving enzyme) [Source:MGI Symbol;Acc:MGI:97513]	7	80388585	80405436	-1
ENSMUSG00000097272.1	-1.03978	5.96632	18.3565	1.83e-05	0.00147529	ENSMUSG00000097272	Gm26649	NA	lincRNA	lincRNA	predicted gene, 26649 [Source:MGI Symbol;Acc:MGI:5477143]	1	64029463	64032927	1
ENSMUSG00000028467.15	-1.02663	5.12546	12.6147	0.000382724	0.0139764	ENSMUSG00000028467	Gba2	230101	protein_coding	retained_intron	glucosidase beta 2 [Source:MGI Symbol;Acc:MGI:2654325]	4	43566928	43578873	-1
ENSMUSG00000035107.13	-1.02178	7.98512	24.8681	6.14e-07	9.46e-05	ENSMUSG00000035107	Dcbld2	73379	protein_coding	protein_coding	discoidin, CUB and LCCL domain containing 2 [Source:MGI Symbol;Acc:MGI:1920629]	16	58408443	58469727	1
ENSMUSG00000046463.5	-1.02159	6.13341	29.9619	4.41e-08	8.86e-06	ENSMUSG00000046463	5930403N24Rik	NA	processed_transcript	retained_intron	RIKEN cDNA 5930403N24 gene [Source:MGI Symbol;Acc:MGI:2444171]	10	37139402	37151315	1
ENSMUSG00000021488.8	-1.01237	5.78717	11.7922	0.000594788	0.0188504	ENSMUSG00000021488	Nsd1	18193	protein_coding	protein_coding	nuclear receptor-binding SET-domain protein 1 [Source:MGI Symbol;Acc:MGI:1276545]	13	55209782	55318325	1
ENSMUSG00000021773.11	-1.01133	4.65785	10.5001	0.00119369	0.0304657	ENSMUSG00000021773	Comtd1	69156	protein_coding	protein_coding	catechol-O-methyltransferase domain containing 1 [Source:MGI Symbol;Acc:MGI:1916406]	14	21845855	21848977	-1
ENSMUSG00000059479.7	-1.00389	6.37661	15.5456	8.05e-05	0.00448613	ENSMUSG00000059479	B3gnt8	232984	protein_coding	protein_coding	UDP-GlcNAc:betaGal beta-1,3-N-acetylglucosaminyltransferase 8 [Source:MGI Symbol;Acc:MGI:2385269]	7	25626654	25635100	1
ENSMUSG00000106904.1	-0.984473	5.15603	12.2419	0.000467284	0.0158229	ENSMUSG00000106904	Gm43029	NA	TEC	TEC	predicted gene 43029 [Source:MGI Symbol;Acc:MGI:5663166]	6	29546604	29548138	-1
ENSMUSG00000106933.1	-0.974808	7.99783	49.5948	1.89e-12	1.04e-09	ENSMUSG00000106933	Gm43621	NA	TEC	TEC	predicted gene 43621 [Source:MGI Symbol;Acc:MGI:5663758]	2	36248709	36250730	-1
ENSMUSG00000048076.14	-0.973436	4.62657	11.9519	0.000545916	0.0176802	ENSMUSG00000048076	Arf1	11840	protein_coding	protein_coding	ADP-ribosylation factor 1 [Source:MGI Symbol;Acc:MGI:99431]	11	59211412	59228270	-1
ENSMUSG00000111160.1	-0.949293	5.43343	10.0534	0.00152069	0.0354275	ENSMUSG00000111160		NA	lincRNA	lincRNA		9	64228339	64230795	1
ENSMUSG00000097440.2	-0.943972	6.00844	23.2343	1.43e-06	0.00018579	ENSMUSG00000097440	Gm6277	NA	antisense_RNA	antisense_RNA	predicted gene 6277 [Source:MGI Symbol;Acc:MGI:3779583]	18	11820671	11840869	-1
ENSMUSG00000075593.10	-0.940728	5.6972	14.5664	0.000135308	0.00648841	ENSMUSG00000075593	Gal3st4	330217	protein_coding	protein_coding	galactose-3-O-sulfotransferase 4 [Source:MGI Symbol;Acc:MGI:1916254]	5	138264921	138272840	-1
ENSMUSG00000029147.10	-0.926136	5.53476	12.954	0.000319234	0.0124878	ENSMUSG00000029147	Ppm1g	14208	protein_coding	protein_coding	protein phosphatase 1G (formerly 2C), magnesium-dependent, gamma isoform [Source:MGI Symbol;Acc:MGI:106065]	5	31202664	31220687	-1
ENSMUSG00000002803.14	-0.905066	6.12823	11.5924	0.000662207	0.0204539	ENSMUSG00000002803	Btbd6	399566	protein_coding	protein_coding	BTB (POZ) domain containing 6 [Source:MGI Symbol;Acc:MGI:3026623]	12	112976482	112978945	1
ENSMUSG00000011658.15	-0.903337	5.39062	13.3577	0.000257362	0.0107078	ENSMUSG00000011658	Fuz	70300	protein_coding	protein_coding	fuzzy planar cell polarity protein [Source:MGI Symbol;Acc:MGI:1917550]	7	44896079	44902631	1
ENSMUSG00000017679.16	-0.896053	8.78665	77.731	1.18e-18	1.26e-15	ENSMUSG00000017679	Ttpal	76080	protein_coding	protein_coding	tocopherol (alpha) transfer protein-like [Source:MGI Symbol;Acc:MGI:1923330]	2	163602314	163619013	1
ENSMUSG00000090069.2	-0.888739	8.10799	14.5643	0.00013546	0.00648841	ENSMUSG00000090069	E430024P14Rik	NA	antisense_RNA	antisense_RNA	RIKEN cDNA E430024P14 gene [Source:MGI Symbol;Acc:MGI:2445079]	17	7881106	7946426	-1
ENSMUSG00000021040.15	-0.887865	6.19206	12.1007	0.00050403	0.016701	ENSMUSG00000021040	Slirp	380773	protein_coding	protein_coding	SRA stem-loop interacting RNA binding protein [Source:MGI Symbol;Acc:MGI:1916394]	12	87443896	87452206	1
ENSMUSG00000036478.8	-0.879863	5.77341	14.8619	0.000115678	0.0058153	ENSMUSG00000036478	Btg1	12226	protein_coding	protein_coding	B cell translocation gene 1, anti-proliferative [Source:MGI Symbol;Acc:MGI:88215]	10	96617006	96622809	1
ENSMUSG00000085687.1	-0.879709	6.27113	11.2504	0.000796049	0.0232294	ENSMUSG00000085687	Gm16153	NA	processed_transcript	processed_transcript	predicted gene 16153 [Source:MGI Symbol;Acc:MGI:3802057]	10	4409033	4423369	1
ENSMUSG00000091996.8	-0.878686	5.69591	11.0491	0.0008873	0.0248776	ENSMUSG00000091996	BC049352	408059	protein_coding	processed_transcript	cDNA sequence BC049352 [Source:MGI Symbol;Acc:MGI:3040681]	9	45182007	45250020	1
ENSMUSG00000055188.12	-0.867455	5.06389	11.8161	0.000587201	0.018711	ENSMUSG00000055188	Rbm3os	NA	antisense_RNA	antisense_RNA	RNA binding motif protein 3, opposite strand [Source:MGI Symbol;Acc:MGI:1917476]	X	8145429	8147964	1
ENSMUSG00000004268.11	-0.867432	6.44478	10.8369	0.000994948	0.0267946	ENSMUSG00000004268	Emg1	14791	protein_coding	retained_intron	EMG1 N1-specific pseudouridine methyltransferase [Source:MGI Symbol;Acc:MGI:1315195]	6	124704085	124712178	-1
ENSMUSG00000100954.4	-0.847065	6.20631	16.7996	4.15e-05	0.00267052	ENSMUSG00000100954	Gm10138	NA	antisense_RNA	antisense_RNA	predicted gene 10138 [Source:MGI Symbol;Acc:MGI:3708522]	1	151339604	151345231	-1
ENSMUSG00000040044.11	-0.834525	6.41145	9.84192	0.00170579	0.0382294	ENSMUSG00000040044	Orc3	50793	protein_coding	protein_coding	origin recognition complex, subunit 3 [Source:MGI Symbol;Acc:MGI:1354944]	4	34570796	34614944	-1
ENSMUSG00000007589.9	-0.825806	6.02078	10.0296	0.00154041	0.0355959	ENSMUSG00000007589	Tinf2	28113	protein_coding	protein_coding	Terf1 (TRF1)-interacting nuclear factor 2 [Source:MGI Symbol;Acc:MGI:107246]	14	55674689	55681820	-1
ENSMUSG00000041629.7	-0.797763	5.16777	12.5297	0.000400534	0.0143588	ENSMUSG00000041629	Fam104a	28081	protein_coding	protein_coding	family with sequence similarity 104, member A [Source:MGI Symbol;Acc:MGI:106351]	11	113661319	113684155	-1
ENSMUSG00000102344.1	-0.79716	5.2509	11.8697	0.000570559	0.0183739	ENSMUSG00000102344	9430053O09Rik	NA	TEC	TEC	RIKEN cDNA 9430053O09 gene [Source:MGI Symbol;Acc:MGI:2442604]	16	77419251	77421820	-1
ENSMUSG00000025736.14	-0.796819	5.5224	12.5215	0.000402291	0.0143812	ENSMUSG00000025736	Jmjd8	72106	protein_coding	protein_coding	jumonji domain containing 8 [Source:MGI Symbol;Acc:MGI:1919356]	17	25828867	25831842	1
ENSMUSG00000097537.1	-0.795711	6.14429	14.0447	0.000178512	0.00811852	ENSMUSG00000097537	2610020C07Rik	NA	lincRNA	lincRNA	RIKEN cDNA 2610020C07 gene [Source:MGI Symbol;Acc:MGI:1917168]	16	11203383	11225796	1
ENSMUSG00000084960.1	-0.784691	7.48008	20.8939	4.85e-06	0.000542556	ENSMUSG00000084960	B430010I23Rik	NA	antisense_RNA	antisense_RNA	RIKEN cDNA B430010I23 gene [Source:MGI Symbol;Acc:MGI:1926099]	8	41017468	41024216	1
ENSMUSG00000115597.1	-0.78391	5.36545	9.84716	0.00170094	0.0382209	ENSMUSG00000115597		NA	antisense_RNA	antisense_RNA		14	33218044	33220931	-1
ENSMUSG00000085819.7	-0.777454	5.07175	9.61566	0.00192925	0.0414786	ENSMUSG00000085819	Ube4bos1	NA	antisense_RNA	antisense_RNA	ubiquitination factor E4B, opposite strand 1 [Source:MGI Symbol;Acc:MGI:1925072]	4	149347885	149365277	1
ENSMUSG00000025574.13	-0.774018	6.29133	9.6816	0.00186122	0.0406994	ENSMUSG00000025574	Tk1	21877	protein_coding	protein_coding	thymidine kinase 1 [Source:MGI Symbol;Acc:MGI:98763]	11	117815526	117826092	-1
ENSMUSG00000087660.1	-0.772049	5.1548	9.9039	0.00164929	0.0374539	ENSMUSG00000087660	B230398E01Rik	NA	antisense_RNA	antisense_RNA	RIKEN cDNA B230398E01 gene [Source:MGI Symbol;Acc:MGI:1925930]	3	94959034	94962048	-1
ENSMUSG00000073478.6	-0.758462	6.10807	9.45294	0.00210811	0.0442309	ENSMUSG00000073478	D730003I15Rik	NA	lincRNA	lincRNA	RIKEN cDNA D730003I15 gene [Source:MGI Symbol;Acc:MGI:1925971]	1	191224454	191226140	1
ENSMUSG00000046027.17	-0.755524	9.0025	105.181	1.11e-24	2.72e-21	ENSMUSG00000046027	Stard5	170460	protein_coding	protein_coding	StAR-related lipid transfer (START) domain containing 5 [Source:MGI Symbol;Acc:MGI:2156765]	7	83631959	83653127	1
ENSMUSG00000097026.1	-0.729138	8.40954	36.4427	1.57e-09	4.48e-07	ENSMUSG00000097026	Gm26786	NA	lincRNA	lincRNA	predicted gene, 26786 [Source:MGI Symbol;Acc:MGI:5477280]	8	106237903	106425728	-1
ENSMUSG00000085095.2	-0.712214	8.54247	51.6988	6.47e-13	3.69e-10	ENSMUSG00000085095	Gm15635	NA	antisense_RNA	antisense_RNA	predicted gene 15635 [Source:MGI Symbol;Acc:MGI:3783079]	7	99660130	99667500	1
ENSMUSG00000005763.15	-0.711857	6.23189	14.6779	0.000127535	0.0062847	ENSMUSG00000005763	Cd247	12503	protein_coding	protein_coding	CD247 antigen [Source:MGI Symbol;Acc:MGI:88334]	1	165788681	165877277	1
ENSMUSG00000097294.1	-0.706677	6.00409	13.2734	0.0002692	0.0109864	ENSMUSG00000097294	Gm26888	NA	lincRNA	lincRNA	predicted gene, 26888 [Source:MGI Symbol;Acc:MGI:5477382]	11	119151651	119156994	1
ENSMUSG00000028820.13	-0.705328	5.22527	10.0026	0.00156315	0.0359273	ENSMUSG00000028820	Sfpq	71514	protein_coding	protein_coding	splicing factor proline/glutamine rich (polypyrimidine tract binding protein associated) [Source:MGI Symbol;Acc:MGI:1918764]	4	127021324	127037013	1
ENSMUSG00000097142.1	-0.684712	12.6063	19.8071	8.57e-06	0.00084188	ENSMUSG00000097142	Gm26778	NA	lincRNA	lincRNA	predicted gene, 26778 [Source:MGI Symbol;Acc:MGI:5477272]	14	102978220	102982528	1
ENSMUSG00000024335.19	-0.674821	5.91059	9.46707	0.00209193	0.043946	ENSMUSG00000024335	Brd2	14312	protein_coding	protein_coding	bromodomain containing 2 [Source:MGI Symbol;Acc:MGI:99495]	17	34112023	34122634	-1
ENSMUSG00000084911.1	-0.65019	6.63507	11.0076	0.000907372	0.0252969	ENSMUSG00000084911	Gm16185	NA	antisense_RNA	antisense_RNA	predicted gene 16185 [Source:MGI Symbol;Acc:MGI:3802169]	9	97085326	97088610	1
ENSMUSG00000024843.15	-0.636063	5.56903	9.7283	0.00181452	0.0400709	ENSMUSG00000024843	Chka	12660	protein_coding	nonsense_mediated_decay	choline kinase alpha [Source:MGI Symbol;Acc:MGI:107760]	19	3851773	3894369	1
ENSMUSG00000045968.7	-0.630714	6.82867	11.3428	0.000757405	0.0224465	ENSMUSG00000045968	Teddm2	240817	protein_coding	protein_coding	transmembrane epididymal family member 2 [Source:MGI Symbol;Acc:MGI:1923273]	1	153849542	153900228	-1
ENSMUSG00000090841.2	-0.620254	6.19999	9.15932	0.00247454	0.0487357	ENSMUSG00000090841	Myl6	17904	protein_coding	protein_coding	myosin, light polypeptide 6, alkali, smooth muscle and non-muscle [Source:MGI Symbol;Acc:MGI:109318]	10	128490860	128494145	-1
ENSMUSG00000007613.15	-0.613482	6.17874	9.08973	0.00257049	0.0497834	ENSMUSG00000007613	Tgfbr1	21812	protein_coding	protein_coding	transforming growth factor, beta receptor I [Source:MGI Symbol;Acc:MGI:98728]	4	47353222	47414931	1
ENSMUSG00000097889.1	-0.605825	7.67368	11.6709	0.000634868	0.0198832	ENSMUSG00000097889	Gm26541	NA	lincRNA	lincRNA	predicted gene, 26541 [Source:MGI Symbol;Acc:MGI:5477035]	10	80681838	80687176	1
ENSMUSG00000021666.16	-0.58508	10.7	20.716	5.33e-06	0.000580186	ENSMUSG00000021666	Gfm2	320806	protein_coding	protein_coding	G elongation factor, mitochondrial 2 [Source:MGI Symbol;Acc:MGI:2444783]	13	97137937	97181195	1
ENSMUSG00000097206.1	-0.57078	7.91357	12.3943	0.000430635	0.0150257	ENSMUSG00000097206	Gm26699	NA	lincRNA	lincRNA	predicted gene, 26699 [Source:MGI Symbol;Acc:MGI:5477193]	6	38551531	38554007	-1
ENSMUSG00000098557.1	-0.554759	7.85326	9.08959	0.00257069	0.0497834	ENSMUSG00000098557	Kctd12	239217	protein_coding	protein_coding	potassium channel tetramerisation domain containing 12 [Source:MGI Symbol;Acc:MGI:2145823]	14	102976581	102982637	-1
ENSMUSG00000027447.6	-0.553529	8.41595	10.3931	0.00126489	0.0316164	ENSMUSG00000027447	Cst3	13010	protein_coding	protein_coding	cystatin C [Source:MGI Symbol;Acc:MGI:102519]	2	148871722	148875692	-1
ENSMUSG00000004815.12	-0.522201	5.66166	10.0339	0.00153688	0.0355624	ENSMUSG00000004815	Dgkq	110524	protein_coding	protein_coding	diacylglycerol kinase, theta [Source:MGI Symbol;Acc:MGI:102918]	5	108646693	108669672	-1
ENSMUSG00000108591.1	-0.510421	6.96037	9.49828	0.00205665	0.0433112	ENSMUSG00000108591	Particl	NA	TEC	TEC	promoter of Mat2a antisense radiation induced circulating long non-coding RNA [Source:MGI Symbol;Acc:MGI:1925358]	6	72439051	72440610	1
ENSMUSG00000014551.8	-0.482098	6.99947	15.526	8.14e-05	0.00451797	ENSMUSG00000014551	Mrps25	64658	protein_coding	protein_coding	mitochondrial ribosomal protein S25 [Source:MGI Symbol;Acc:MGI:1928140]	6	92169525	92184033	-1
ENSMUSG00000004071.12	-0.47949	7.69933	9.61832	0.00192646	0.0414786	ENSMUSG00000004071	Cdip1	66626	protein_coding	protein_coding	cell death inducing Trp53 target 1 [Source:MGI Symbol;Acc:MGI:1913876]	16	4750348	4790292	-1

## Sheet: Supp Tab 3
ensembl_gene_id	mgi_symbol	WT 1	WT 2	WT 3	GFAP-IL6 1	GFAP-IL6 2	GFAP-IL6 3	GFAP-IFN 1	GFAP-IFN 2	GFAP-IFN 3
ENSMUSG00000000263.15	Glra1	0	0	0	1.53329	3.40333	0.574912	0	0	1.21566
ENSMUSG00000000290.13	Itgb2	15.1224	17.9993	9.97293	39.8656	43.3924	31.6202	36.2148	30.6822	22.4898
ENSMUSG00000000317.11	Bcl6b	7.86367	7.31222	9.97293	2.29994	1.70166	1.14982	0	2.99339	0
ENSMUSG00000000594.7	Gm2a	2.41959	1.12496	3.98917	12.2663	17.8675	12.0732	4.82864	16.4636	3.64699
ENSMUSG00000001036.17	Epn2	3.02449	2.81239	1.49594	0	0	0	0	1.49669	0.607832
ENSMUSG00000001100.10	Poldip2	20.5665	8.99965	21.4418	6.13317	2.5525	5.17421	4.82864	6.73512	9.11748
ENSMUSG00000001173.15	Ocrl	0.604898	0	0.498647	8.4331	7.65749	0.574912	0	2.24504	0
ENSMUSG00000001542.7	Ell2	3.02449	1.68743	2.99188	7.66646	7.65749	8.62369	8.04773	3.74174	4.25482
ENSMUSG00000001833.17	2007-09-01	4.83918	2.81239	4.98647	0	0	0.574912	3.21909	0.748347	0.607832
ENSMUSG00000002010.17	Idh3g	13.3077	10.6871	11.9675	3.06658	5.10499	3.44947	9.65728	7.48347	3.03916
ENSMUSG00000002233.13	Rhoc	8.46857	1.68743	1.99459	0	0.850832	0	10.4621	6.73512	8.50964
ENSMUSG00000002257.7	Def6	1.2098	0	1.49594	6.13317	13.6133	2.29965	4.02387	5.98678	4.25482
ENSMUSG00000002379.6	Ndufa11	0	0	0	2.29994	0	2.29965	0	2.24504	1.21566
ENSMUSG00000002384.2	Bmp8b	4.83918	2.81239	3.49053	0	0	1.14982	3.21909	1.49669	3.03916
ENSMUSG00000002489.15	Tiam1	2.41959	5.0623	3.49053	0.766646	0	0.574912	7.24296	15.7153	7.90181
ENSMUSG00000002602.16	Axl	3.02449	5.62478	5.48511	18.3995	22.9725	22.9965	111.059	118.987	133.723
ENSMUSG00000002803.14	Btbd6	108.277	100.121	106.71	44.4655	51.9007	70.7142	57.9437	36.669	39.5091
ENSMUSG00000002984.17	Tomm40	1.2098	0.562478	1.49594	3.83323	12.7625	9.77351	3.21909	1.49669	9.11748
ENSMUSG00000002985.16	Apoe	10.2833	15.7494	11.4689	416.289	301.194	419.686	20.1193	29.1855	43.1561
ENSMUSG00000003429.11	Rps11	5.44408	7.8747	4.98647	9.19975	23.8233	20.1219	12.0716	23.1988	12.7645
ENSMUSG00000003545.3	Fosb	72.5877	46.6857	88.2605	16.8662	5.95582	9.1986	29.7766	23.9471	7.29398
ENSMUSG00000003617.16	Cp	32.6645	37.1236	36.4012	19.9328	15.315	13.223	32.1909	13.4702	29.1759
ENSMUSG00000004056.15	Akt2	3.62939	2.24991	0.997293	6.13317	15.315	5.74912	5.63341	5.98678	3.64699
ENSMUSG00000004071.12	Cdip1	227.441	232.304	180.011	134.93	170.166	153.559	255.918	246.206	258.322
ENSMUSG00000004207.14	Psap	62.3045	73.1222	94.2442	133.396	128.476	110.958	232.579	211.782	193.29
ENSMUSG00000004268.11	Emg1	140.953	132.638	131.653	70.4164	91.039	61.5156	32.9957	50.1393	59.5371
ENSMUSG00000004707.14	Ly9	4.23428	2.24991	4.98647	45.9987	42.5416	27.0209	23.3384	11.9736	20.6663
ENSMUSG00000004709.14	Cd244	0	1.68743	0.498647	8.4331	5.95582	6.32404	2.41432	2.24504	1.8235
ENSMUSG00000004815.12	Dgkq	58.0702	61.7489	63.3281	40.6322	40.8399	45.4181	45.0673	48.6426	39.5091
ENSMUSG00000005142.10	Man2b1	13.9126	16.8743	17.9513	42.1655	49.3482	28.7456	21.7289	21.7021	41.3326
ENSMUSG00000005763.15	Cd247	93.1542	108.558	81.7781	64.3982	48.4974	59.216	69.2105	71.093	68.0772
ENSMUSG00000005907.14	Pex1	18.1469	20.2492	25.431	3.83323	10.21	5.17421	6.43819	5.98678	19.4506
ENSMUSG00000005947.11	Itgae	12.098	10.1246	9.97293	0.766646	0	3.44947	12.8764	6.73512	10.3331
ENSMUSG00000006333.14	Rps9	27.2204	28.6864	25.431	59.7984	64.493	72.439	68.4057	92.0467	70.5085
ENSMUSG00000006526.13	Tmem110	0	0.562478	0.997293	6.89981	5.95582	13.7979	0.804773	0.748347	2.43133
ENSMUSG00000006649.17	Nphs1	9.20654	4.65732	4.51275	10.4954	35.4797	18.6732	12.6671	16.2092	10.4973
ENSMUSG00000006699.17	Cdc42	3.62939	6.18726	3.98917	13.7996	19.5691	16.6725	6.43819	9.72851	2.43133
ENSMUSG00000006717.7	Acot13	1.81469	0	3.49053	0	0	0	0.804773	2.24504	1.8235
ENSMUSG00000006850.7	Tmco6	0	0	0.498647	2.29994	0.850832	4.02439	4.02387	2.99339	9.11748
ENSMUSG00000007207.10	Stx1a	1.2098	3.93735	3.49053	0	0.850832	0	0	0	0
ENSMUSG00000007338.9	Mrpl49	23.591	21.9367	11.4689	3.06658	6.80665	7.47386	20.1193	20.9537	15.8036
ENSMUSG00000007589.9	Tinf2	81.0563	77.622	98.732	40.6322	47.6466	56.3414	48.2864	48.6426	72.332
ENSMUSG00000007613.15	Tgfbr1	74.4024	94.4963	90.7537	50.5986	67.2157	52.8919	66.7962	62.8612	79.626
ENSMUSG00000007891.16	Ctsd	57.7435	94.5413	130.002	223.838	248.919	213.597	139.338	179.925	228.855
ENSMUSG00000007892.8	Rplp1	9.67836	14.062	13.4635	23.766	34.9777	35.6446	31.3862	30.6822	39.5091
ENSMUSG00000007944.8	Ttc9b	7.86367	4.49983	5.98376	1.53329	2.5525	0.574912	4.82864	3.74174	3.04524
ENSMUSG00000007946.11	Phox2a	0	0	0	1.53329	0	2.87456	0.724296	0.748347	3.64699
ENSMUSG00000008682.13	Rpl10	7.34346	5.88915	10.2721	18.2078	42.1162	15.3789	9.65728	11.2252	11.8406
ENSMUSG00000009112.4	Bcl2l13	38.7134	23.0616	30.9161	16.0996	12.7625	13.7979	17.705	24.6955	19.4506
ENSMUSG00000009293.17	Ube2g2	0	0.562478	0	5.36652	1.70166	1.72474	4.82864	2.99339	1.21566
ENSMUSG00000009566.12	Fpgs	11.4931	8.99965	10.4716	0.766646	3.40333	1.72474	5.63341	10.4769	6.68615
ENSMUSG00000009731.4	Kcnd1	10.8882	12.3745	15.458	4.59987	1.70166	6.32404	4.82864	6.73512	3.64699
ENSMUSG00000010097.13	Nxf1	14.5175	15.7494	20.4445	7.66646	6.80665	8.83065	20.1193	14.2186	21.2741
ENSMUSG00000010751.15	Tnfrsf22	1.2098	4.35358	3.10158	0	0.850832	0	0.804773	0.748347	0.607832
ENSMUSG00000011658.15	Fuz	53.848	49.4981	52.8566	36.0324	23.8233	23.8991	49.8959	35.9207	39.5091
ENSMUSG00000012819.15	Cdh23	159.088	104.627	180.51	71.2981	60.4091	66.1149	50.6685	48.6426	71.1163
ENSMUSG00000014551.8	Mrps25	153.644	174.368	151.589	111.164	111.459	119.582	95.768	104.769	116.704
ENSMUSG00000014602.15	Kif1a	0	0	0	4.59987	1.70166	2.29965	1.60955	0	0
ENSMUSG00000014747.6	Ankrd53	1.81469	7.31222	2.99188	0	0	0.574912	0	0.748347	1.8235
ENSMUSG00000014778.10	Fhod1	18.7518	17.9993	25.431	9.96639	6.80665	5.74912	8.04773	12.7219	4.86265
ENSMUSG00000015243.4	Abca1	88.3151	79.8719	70.3092	183.995	140.387	231.69	81.2821	114.497	145.272
ENSMUSG00000015478.13	Rnf5	9.67836	19.1243	22.4391	1.53329	7.65749	1.72474	9.65728	12.7219	3.03916
ENSMUSG00000015488.14	Cacfd1	18.1469	20.2492	23.4364	57.4984	75.724	59.7909	170.612	118.239	114.272
ENSMUSG00000015568.16	Lpl	3.62939	5.62478	4.98647	1.53329	0	1.14982	1.60955	0	0.607832
ENSMUSG00000015659.12	Serac1	6.46636	9.56213	6.48241	36.799	22.9725	29.3205	5.63341	23.1988	9.72531
ENSMUSG00000015711.8	Prune1	5.44408	3.93735	2.99188	0	0	1.14982	0.804773	1.49669	0
ENSMUSG00000015947.10	Fcgr1	13.3077	19.1243	17.4526	30.6658	30.6299	44.2683	48.2864	50.1393	46.803
ENSMUSG00000016496.7	Cd274	0	0	0	3.83323	0	4.02439	2.41432	6.73512	1.8235
ENSMUSG00000016528.10	Mapkapk2	2.41959	2.81239	3.98917	10.733	17.0166	18.3972	20.1193	12.7219	6.07832
ENSMUSG00000017404.12	Rpl19	1.81469	1.76056	3.98917	11.4997	22.1216	13.1138	12.8764	22.2933	23.0551
ENSMUSG00000017466.9	Timp2	15.1224	9.56213	17.9513	32.9658	48.4974	38.5191	32.1909	30.6822	41.9404
ENSMUSG00000017679.16	Ttpal	710.755	603.539	725.032	363.39	365.007	367.369	256.723	291.107	278.387
ENSMUSG00000017715.11	Pgs1	0.604898	4.49983	2.99188	19.9328	5.95582	23.5714	4.82864	7.48347	6.07832
ENSMUSG00000018569.12	Cldn7	1.81469	6.74974	1.49594	0	0	0.574912	1.60955	1.49669	3.03916
ENSMUSG00000018809.2	Smyd4	2.41959	0.562478	2.99188	0	0	0	0	4.49008	1.8235
ENSMUSG00000018865.8	Sult4a1	2.41959	0.562478	3.49053	0	0	0	0	0.748347	1.8235
ENSMUSG00000019437.17	Tlcd1	80.4514	119.808	92.7483	169.413	247.592	201.794	196.365	166.133	166.546
ENSMUSG00000019726.11	Lyst	10.8882	4.49983	13.9621	32.9658	27.2266	23.5714	13.6811	20.2054	17.0193
ENSMUSG00000019818.15	Cd164	44.1575	51.1855	45.8755	16.8662	5.10499	16.6725	22.5336	27.6888	62.6067
ENSMUSG00000020149.17	Rab1a	58.6751	74.2471	69.3119	16.0996	26.3758	17.8223	22.5336	19.457	22.4898
ENSMUSG00000020234.10	4930404N11Rik	52.0212	59.0602	53.3552	74.3646	84.2323	73.0139	198.779	184.093	178.095
ENSMUSG00000020246.13	Hcfc2	5.44408	2.24991	8.47699	0.766646	0	0	0	5.23843	0
ENSMUSG00000020248.18	Nfyb	13.9126	17.9993	23.4364	4.59987	8.50832	3.44947	8.04773	2.24504	8.50964
ENSMUSG00000020258.16	Glyctk	1.2098	1.68743	4.48782	0	0	0	0	0	0
ENSMUSG00000020267.6	Hint1	0.604898	0.562478	0.997293	3.83323	5.10499	6.32404	4.82864	1.49669	4.86265
ENSMUSG00000020400.17	Tnip1	0.604898	0.562478	1.49594	5.36652	4.25416	5.17421	1.60955	0	1.21566
ENSMUSG00000020525.17	Ppm1d	3.62939	1.12496	1.99459	0	0	0	3.21909	0	1.21566
ENSMUSG00000020532.18	Acaca	1.2098	0	0.498647	3.06658	10.21	6.11132	5.63341	1.49669	2.43133
ENSMUSG00000020600.13	Slc7a15	30.8498	13.4995	28.4229	6.13317	10.21	6.32404	16.9002	16.4636	13.9801
ENSMUSG00000020605.9	Hs1bp3	33.8743	41.0609	77.7889	10.733	5.95582	10.3484	4.82864	2.99339	9.72531
ENSMUSG00000020641.16	Rsad2	0	0	0	0.766646	0.850832	2.87456	22.5336	6.73512	12.1566
ENSMUSG00000020644.9	Id2	9.07346	7.31222	2.99188	26.066	20.42	33.9198	6.43819	10.4769	4.86265
ENSMUSG00000020695.14	Mrc2	4.23428	2.24991	7.4797	0	0	0.574912	0	0.748347	0
ENSMUSG00000020700.11	Map3k3	70.773	59.0602	44.3796	28.3659	14.4641	22.4216	23.3384	38.1657	41.3326
ENSMUSG00000020728.17	Cep112	0	0	0.498647	7.66646	5.95582	2.29965	2.41432	1.49669	0
ENSMUSG00000020737.12	Jpt1	1.81469	1.12496	3.49053	8.4331	7.65749	6.89895	8.8525	8.98016	10.3331
ENSMUSG00000020783.14	Ncbp3	26.6155	48.9356	86.2659	7.66646	7.65749	9.77351	14.4859	17.212	9.11748
ENSMUSG00000020841.5	Cpd	16.9371	8.43717	8.47699	54.4318	87.6357	91.986	37.0196	53.881	33.4307
ENSMUSG00000020843.15	Timm22	11.3237	17.7012	9.97293	29.1325	34.8841	28.6824	11.1622	11.8538	5.47049
ENSMUSG00000020857.11	Nme2	0.604898	1.68743	2.99188	6.89981	16.1658	5.17421	4.82864	5.98678	10.941
ENSMUSG00000020919.11	Stat5b	1.2098	3.93735	1.99459	9.00042	12.2775	11.4982	7.24296	1.49669	9.11748
ENSMUSG00000021040.15	Slirp	70.773	95.0588	94.7429	51.3653	54.4532	36.2195	92.5489	81.5698	69.2928
ENSMUSG00000021094.10	Dhrs7	0.604898	0	0	5.36652	0	3.44947	0.804773	0.748347	0.607832
ENSMUSG00000021135.8	Slc10a1	71.9828	52.873	45.8755	15.3329	12.7625	28.7456	24.948	41.1591	32.1178
ENSMUSG00000021200.14	Asb2	23.591	27.5614	31.4147	13.7996	11.9116	9.77351	12.0716	20.2054	21.2741
ENSMUSG00000021242.9	Npc2	45.3673	46.1232	49.8647	77.4312	103.801	94.8605	107.035	94.2917	105.155
ENSMUSG00000021273.10	Fdft1	83.4759	93.9339	73.7997	136.463	134.431	126.584	70.0153	45.6492	54.097
ENSMUSG00000021360.16	Gcnt2	3.62939	3.37487	2.49323	47.532	44.2432	71.864	10.4621	19.457	12.1566
ENSMUSG00000021417.15	Eci2	12.7028	14.6244	18.4499	2.29994	5.10499	5.74912	7.24296	14.2186	8.50964
ENSMUSG00000021423.6	Ly86	17.542	20.2492	20.4445	31.4325	40.8399	28.7456	43.4578	46.3975	40.7247
ENSMUSG00000021427.10	Ssr1	3.02449	3.93735	2.49323	13.7996	14.4641	9.1986	3.21909	1.49669	2.43133
ENSMUSG00000021477.9	Ctsl	26.6155	15.7494	12.4662	52.1319	45.9449	63.8153	32.1909	27.6888	30.9994
ENSMUSG00000021488.8	Nsd1	87.1053	66.3724	66.32	32.9658	28.0774	46.5679	51.5055	41.9074	63.2145
ENSMUSG00000021567.15	Nkd2	11.4931	13.4995	3.98917	42.9322	23.8233	39.669	4.02387	5.23843	1.8235
ENSMUSG00000021572.9	Cep72	32.0596	34.3112	28.9215	1.53329	0.850832	7.47386	2.41432	10.4769	18.235
ENSMUSG00000021592.17	Arsk	13.3077	13.4995	7.4797	2.29994	0.850832	3.44947	4.02387	5.98678	3.03916
ENSMUSG00000021600.4	8030423J24Rik	1.2098	3.37487	1.99459	0	0	0	0	2.24504	0
ENSMUSG00000021666.16	Gfm2	2250.72	2466.25	2208.29	1340.76	1782.03	1495.05	1093.95	1130.1	1191.43
ENSMUSG00000021725.9	Parp8	2.41959	2.81239	2.99188	10.733	7.65749	13.7979	5.63341	8.98016	11.5488
ENSMUSG00000021771.14	Vdac2	22.3812	23.6241	24.9323	3.06658	2.5525	11.4982	13.6811	11.2252	17.6271
ENSMUSG00000021773.11	Comtd1	33.2694	37.686	37.3985	18.3995	11.9116	22.4216	12.8764	17.9603	21.8819
ENSMUSG00000021807.6	Rtraf	13.3077	17.9993	16.4553	1.53329	5.10499	0	7.24296	5.98678	3.64699
ENSMUSG00000021886.7	Gpr65	0	0	0.997293	3.06658	4.25416	2.87456	3.21909	0	3.64699
ENSMUSG00000021939.8	Ctsb	65.9338	75.9346	65.3227	169.429	217.813	182.822	227.751	207.292	194.506
ENSMUSG00000021983.16	Atp8a2	18.7518	28.6864	31.9134	7.66646	11.9116	5.17421	8.04773	7.48347	19.4506
ENSMUSG00000022094.15	Slc39a14	0.604898	0.562478	1.99459	27.5992	34.8841	34.4947	0	0	0.607832
ENSMUSG00000022105.6	Rb1	39.9232	39.3735	30.4174	17.6329	11.0608	10.3484	17.705	14.2186	9.11748
ENSMUSG00000022125.7	Cln5	10.2833	7.31222	13.4635	3.06658	4.25416	1.14982	2.41432	2.24504	1.21566
ENSMUSG00000022151.16	Ttc33	0	0	0	8.4331	10.21	8.04877	3.21909	2.99339	1.21566
ENSMUSG00000022246.14	Rai14	0	0	0	3.83323	3.40333	2.29965	0	0	0.607832
ENSMUSG00000022257.4	Laptm4b	0	0	0	3.06658	0	6.89895	0	1.49669	0.607832
ENSMUSG00000022305.13	Lrp12	10.2833	13.4995	10.9702	3.06658	3.40333	2.29965	7.24296	11.9736	9.72531
ENSMUSG00000022307.15	Oxr1	0.604898	0	0	5.36652	4.25416	1.14982	2.41432	1.49669	1.21566
ENSMUSG00000022311.15	Csmd3	6.04898	4.49983	13.9621	0	0	0	0	0.748347	1.8235
ENSMUSG00000022353.10	Mtss1	12.098	17.4368	16.4553	6.89981	5.95582	2.29965	8.04773	10.4769	3.64699
ENSMUSG00000022377.16	Asap1	4.83918	3.37487	7.4797	15.3329	11.9116	23.5714	9.65728	7.48347	11.5488
ENSMUSG00000022401.11	Xpnpep3	2.41959	5.62478	0.997293	0	0	0	0	0	0
ENSMUSG00000022419.16	Deptor	0.604898	0	0	0.766646	5.10499	2.29965	0	0	0
ENSMUSG00000022443.16	Myh9	41.7379	52.3105	49.366	82.7977	129.326	81.0626	90.875	112.97	77.1399
ENSMUSG00000022498.16	Txndc11	96.1787	53.4354	88.2605	40.6322	19.5691	25.8711	17.705	17.212	21.8819
ENSMUSG00000022515.5	Anks3	12.7028	5.62478	11.9675	1.53329	0.850832	1.72474	1.60955	0.748347	3.03916
ENSMUSG00000022553.15	Maf1	2.41959	3.93735	4.98647	0.766646	0	0.574912	0	0	0.607832
ENSMUSG00000022634.9	Yaf2	2.41959	0.562478	2.49323	0	0	0	0	0.748347	0
ENSMUSG00000022889.7	Mrpl39	0.604898	2.24991	2.49323	0	0	0	3.21909	0.748347	0.607832
ENSMUSG00000022892.11	App	21.1714	14.6244	11.9675	27.5992	32.3316	31.0453	29.7766	23.9471	31.6073
ENSMUSG00000022952.16	Runx1	21.1714	27.5614	18.4499	41.3989	35.7349	58.6411	31.3862	28.4372	37.0777
ENSMUSG00000022962.14	Gart	0.604898	2.81239	1.99459	19.1661	11.0608	16.6725	20.9241	19.457	23.7054
ENSMUSG00000023044.1	Csad	0	0	0	0.766646	1.70166	6.32404	0	0	0
ENSMUSG00000023079.14	Gtf2ird1	3.02449	4.49983	4.98647	0.766646	0	0.574912	8.04773	5.98678	7.29398
ENSMUSG00000023104.9	Rfc2	155.459	151.869	118.678	185.528	231.426	216.127	222.117	249.2	231.584
ENSMUSG00000023169.14	Slc38a1	10.8882	8.99965	7.97835	14.5663	38.2874	34.4947	18.5098	11.2252	14.588
ENSMUSG00000023216.13	Epb42	4.83918	0.562478	4.48782	0	0.850832	0	0.804773	3.74174	3.64699
ENSMUSG00000023367.14	Tmem176a	21.7763	12.937	8.47699	94.2974	62.1107	90.2612	3.21909	8.23182	3.64699
ENSMUSG00000023467.18	Tulp2	17.542	29.2489	25.9296	9.96639	7.65749	10.3484	33.8005	17.212	32.2151
ENSMUSG00000023764.18	Sfi1	182.685	165.369	219.903	97.364	94.4423	66.6898	74.0391	93.5434	111.841
ENSMUSG00000023951.17	Vegfa	0.604898	0	0	5.36652	3.40333	7.47386	0.804773	1.49669	0
ENSMUSG00000024066.8	Xdh	0	0	0	0.766646	11.9116	7.47386	3.21909	8.23182	2.43133
ENSMUSG00000024217.9	Snrpc	128.843	127.683	180.51	21.4661	45.0941	28.7456	58.6197	55.3777	43.1561
ENSMUSG00000024276.7	Zfp397	15.7273	12.3745	19.9459	7.66646	5.10499	5.74912	6.43819	6.73512	12.7645
ENSMUSG00000024335.19	Brd2	76.2171	78.747	72.3038	50.5986	41.6908	49.4425	56.3341	63.6095	40.1169
ENSMUSG00000024430.13	Cabyr	1.81469	1.12496	0.997293	9.19975	5.10499	6.32404	0	0.748347	3.64699
ENSMUSG00000024539.17	Ptpn2	0	0	0.997293	2.29994	2.5525	4.02439	0	0.748347	0
ENSMUSG00000024590.8	Lmnb1	1.81469	0.562478	0	4.59987	6.80665	5.74912	4.02387	13.4702	2.43133
ENSMUSG00000024597.10	Slc12a2	29.0351	46.1232	43.8809	13.7996	4.25416	15.5226	11.2668	32.1789	35.8621
ENSMUSG00000024608.10	Rps14	12.7028	14.6244	18.9486	27.5992	45.0941	42.532	43.4578	44.16	49.2344
ENSMUSG00000024640.9	Psat1	7.86367	15.7494	3.49053	28.3659	41.6908	47.7177	9.65728	3.74174	3.64699
ENSMUSG00000024661.6	Fth1	53.231	66.3724	46.8728	189.361	204.2	160.401	189.926	169.126	137.37
ENSMUSG00000024672.11	Ms4a7	0	0	0	3.06658	5.10499	0	2.41432	0.748347	0
ENSMUSG00000024732.7	Ccdc86	22.9861	35.4361	21.9405	77.4312	97.8456	117.282	47.4816	66.6029	74.7633
ENSMUSG00000024807.17	Syvn1	23.591	24.1866	37.3985	15.3329	5.95582	13.223	14.4859	14.9669	16.4115
ENSMUSG00000024816.12	Frmd8	13.9126	9.56213	10.4716	3.06658	4.25416	1.72474	4.02387	2.99339	10.3331
ENSMUSG00000024843.15	Chka	56.2555	52.873	59.8376	39.0989	42.5416	28.7456	45.8721	41.9074	48.0187
ENSMUSG00000024856.10	Cdk2ap2	0	0.562478	0	1.53329	0.850832	5.74912	1.60955	2.99339	6.07832
ENSMUSG00000025017.9	Pik3ap1	13.9126	13.4995	17.9513	27.5992	30.6299	29.3205	58.7484	71.093	78.4103
ENSMUSG00000025075.14	Habp2	0	0	0.498647	4.59987	4.25416	1.72474	0	1.49669	0
ENSMUSG00000025189.9	Cnnm1	0.604898	1.68743	2.99188	0	0	0	1.60955	2.99339	0.607832
ENSMUSG00000025290.17	Rps24	2.41959	5.62478	4.98647	13.033	12.7625	9.77351	9.65728	18.7087	13.3723
ENSMUSG00000025389.7	Mip	0	0.562478	0	2.29994	8.50832	1.72474	16.0955	13.4702	12.1566
ENSMUSG00000025408.15	Ddit3	7.25877	13.4995	9.97293	1.53329	0.850832	5.17421	8.8525	9.72851	7.90181
ENSMUSG00000025574.13	Tk1	108.277	90.559	133.139	75.8979	58.7074	59.7909	66.7962	50.8876	48.0187
ENSMUSG00000025736.14	Jmjd8	59.28	61.8726	58.3417	24.5327	39.1383	39.094	34.6052	43.4041	40.7247
ENSMUSG00000025743.14	Sdc3	7.25877	8.99965	10.9702	34.4991	66.3649	51.1614	109.449	148.921	145.272
ENSMUSG00000025794.9	Rpl14	9.4727	9.77587	13.3587	29.6999	28.0774	28.1707	12.0716	20.2054	35.9411
ENSMUSG00000025878.16	Uimc1	60.4898	89.9515	70.2693	117.297	187.974	146.988	183.649	180.292	169.543
ENSMUSG00000025981.13	Coq10b	0	1.68743	0.997293	11.4997	3.40333	2.29965	2.41432	2.24504	3.03916
ENSMUSG00000026068.11	Il18rap	0	0	0	3.06658	0.850832	1.72474	0.804773	0	0
ENSMUSG00000026192.13	Atic	1.81469	0	1.49594	7.66646	5.10499	8.62369	0.804773	0	0
ENSMUSG00000026193.15	Fn1	13.9126	14.062	5.48511	203.161	261.205	167.299	5.63341	5.98678	4.25482
ENSMUSG00000026271.15	Gpr35	3.02449	0	2.99188	18.3995	17.8675	24.7212	4.02387	7.48347	5.47049
ENSMUSG00000026341.16	Actr3	24.1959	28.1239	25.9296	52.0016	59.5582	36.7829	44.5683	66.6029	57.0329
ENSMUSG00000026475.7	Rgs16	3.02449	2.24991	5.48511	0	0	0	6.43819	1.49669	4.86265
ENSMUSG00000026546.16	Cfap45	12.098	18.5618	17.9513	0.766646	2.5525	2.29965	7.24296	6.73512	3.03916
ENSMUSG00000026571.12	Dcaf6	0	0	0	1.53329	4.25416	1.14982	0	0.748347	2.43133
ENSMUSG00000026655.15	Fam107b	2.41959	1.12496	1.99459	0	0	0	1.60955	0	4.25482
ENSMUSG00000026656.15	Fcgr2b	3.02449	3.93735	5.48511	13.033	14.4641	20.6968	9.65728	2.99339	4.25482
ENSMUSG00000026663.6	Atf6	2.41959	3.93735	5.98376	17.6329	10.21	14.9477	2.41432	5.23843	7.29398
ENSMUSG00000026825.17	Dnm1	13.9126	9.56213	9.97293	1.53329	5.10499	1.14982	8.04773	2.99339	2.43133
ENSMUSG00000027111.15	Itga6	35.0841	39.936	26.9269	72.0647	96.144	96.5853	28.9718	56.8744	49.8422
ENSMUSG00000027221.5	Chst1	0.604898	2.24991	0.997293	18.3995	21.2708	17.2474	1.60955	11.9736	4.25482
ENSMUSG00000027243.8	Harbi1	0	0	0	0	3.40333	2.87456	0	0	2.43133
ENSMUSG00000027394.13	Ttl	9.07346	9.56213	10.9702	0.766646	0	1.14982	5.63341	2.99339	0
ENSMUSG00000027398.13	Il1b	0	0	0	3.06658	0	1.72474	0.804773	0.748347	0
ENSMUSG00000027447.6	Cst3	383.505	493.293	504.63	285.192	348.841	308.153	216.484	256.683	264.407
ENSMUSG00000027469.16	Tpx2	0	0	0	2.29994	5.10499	0	7.24296	0.748347	2.43133
ENSMUSG00000027531.16	Impa1	0.604898	0	0	2.29994	3.40333	2.29965	0.804773	1.49669	0
ENSMUSG00000027533.10	Fabp5	0	0.562478	0.498647	3.83323	3.40333	8.62369	0	2.17021	0
ENSMUSG00000027583.13	Zbtb46	73.1926	55.6853	41.3877	15.3329	23.8233	22.9965	11.2668	20.9537	23.7054
ENSMUSG00000027778.15	Ift80	0	0	0.997293	3.06658	1.70166	5.17421	1.60955	1.49669	0
ENSMUSG00000027896.15	Slc16a4	15.7273	20.2492	14.4608	6.89981	4.25416	8.04877	16.9002	13.4702	12.7645
ENSMUSG00000027995.10	Tlr2	9.67836	24.1866	8.47699	33.7324	51.0499	39.094	51.5055	86.0599	50.45
ENSMUSG00000027997.9	Casp6	0.604898	0.562478	3.49053	15.3329	11.9116	8.04877	7.24296	0	2.43133
ENSMUSG00000028007.13	Snx7	0	0	0	0.766646	1.70166	2.29965	0	2.99339	0.607832
ENSMUSG00000028073.15	Pear1	6.04898	1.70431	1.99459	10.733	15.315	8.62369	4.82864	2.24504	3.64699
ENSMUSG00000028078.14	Dclk2	13.3077	14.6244	19.9459	3.83323	0.850832	4.02439	0	0	3.03916
ENSMUSG00000028100.11	Nudt17	15.1224	12.3745	17.4526	0	7.65749	0	9.65728	14.2186	13.9801
ENSMUSG00000028128.13	F3	3.62939	0.562478	1.99459	0	0	0	0	0	0.607832
ENSMUSG00000028229.11	Rmdn1	5.44408	3.37487	2.49323	1.53329	0	0	1.60955	0	0.607832
ENSMUSG00000028245.15	Nsmaf	17.542	16.3119	17.9513	45.2321	31.4808	38.5191	28.9718	20.2054	24.3133
ENSMUSG00000028278.14	Rragd	20.5665	26.4365	14.9594	4.59987	2.5525	3.44947	15.2907	15.7153	7.29398
ENSMUSG00000028391.16	Wdr31	1.2098	1.68743	2.99188	0	0	0	2.41432	4.49008	3.64699
ENSMUSG00000028458.12	Tesk1	4.77869	11.2496	7.97835	132.415	192.918	167.299	90.9394	60.6161	84.4947
ENSMUSG00000028459.11	Cd72	133.077	158.056	146.602	198.561	233.128	211.568	210.046	243.153	261.368
ENSMUSG00000028461.12	Ccdc107	131.868	179.993	184.001	396.356	306.299	725.539	262.42	353.22	148.311
ENSMUSG00000028467.15	Gba2	43.5526	34.8736	48.3687	17.6329	21.2708	22.9965	44.2625	40.4107	28.5681
ENSMUSG00000028495.14	Rps6	12.098	14.6244	13.9621	41.8052	39.9891	25.7618	29.5432	35.1723	44.4264
ENSMUSG00000028553.12	Angptl3	24.1959	22.4991	18.4499	12.2663	2.5525	7.47386	12.0716	7.48347	6.07832
ENSMUSG00000028645.11	Slc2a1	1.81469	6.74974	3.98917	9.96639	11.0608	14.3728	5.63341	7.48347	7.29398
ENSMUSG00000028654.13	Mycl	4.83918	1.12496	3.98917	0	0	0.574912	0	0	0
ENSMUSG00000028690.4	Mmachc	3.62939	4.49983	5.98376	0	0	1.14982	6.43819	0	2.43133
ENSMUSG00000028811.11	Yars	0.604898	0.562478	3.98917	7.66646	10.21	6.32404	3.21909	2.99339	1.8235
ENSMUSG00000028820.13	Sfpq	47.7869	40.4984	42.385	22.2327	27.2266	29.8954	33.8005	36.669	43.7639
ENSMUSG00000028862.6	Map3k6	0.604898	0	0	4.59987	1.70166	5.17421	0.804773	0.748347	1.21566
ENSMUSG00000028874.14	Fgr	0.604898	1.68743	0	0.766646	4.25416	10.3484	8.04773	5.98678	7.29398
ENSMUSG00000028882.13	Ppp1r8	1.2098	0.562478	4.48782	0	0	0	0	0.748347	3.03916
ENSMUSG00000029007.8	Agtrap	0.604898	2.24991	2.99188	0	0	0	1.60955	3.74174	1.8235
ENSMUSG00000029029.14	Wrap73	49.6016	43.3108	43.3823	19.1661	16.1658	22.9965	3.21909	15.7153	9.72531
ENSMUSG00000029090.12	Adgra3	0.604898	1.68743	2.99188	0	0	0	0	1.49669	0
ENSMUSG00000029096.15	Htra3	0	0.562478	0	8.4331	3.40333	0.574912	0.804773	2.99339	0
ENSMUSG00000029147.10	Ppm1g	67.1436	73.1222	62.3308	34.4991	32.3316	39.094	28.9718	23.9471	42.5482
ENSMUSG00000029175.17	Slc35f6	3.62939	4.49983	3.49053	13.7996	22.9725	12.6481	14.4859	3.74174	9.72531
ENSMUSG00000029304.14	Spp1	0	0	0	22.2327	26.3758	35.0697	7.24296	3.74174	1.21566
ENSMUSG00000029413.14	Naaa	2.41959	1.12496	3.49053	16.8662	12.7625	5.74912	2.41432	8.23182	4.25482
ENSMUSG00000029446.14	Psph	3.02449	2.24991	2.49323	0	0	0	1.60955	0	3.03916
ENSMUSG00000029465.14	Arpc3	2.41959	3.37487	3.98917	9.96639	9.35915	12.0732	6.43819	9.72851	7.90181
ENSMUSG00000029534.17	St7	2.41959	0.562478	0.997293	6.13317	8.50832	6.32404	8.10407	2.24504	4.86265
ENSMUSG00000029556.12	Hnf1a	4.83918	4.49983	2.99188	1.53329	0	0	0.804773	0.748347	0
ENSMUSG00000029587.16	Zfp12	5.44408	7.31222	6.48241	0.766646	1.70166	2.29965	6.43819	3.74174	6.07832
ENSMUSG00000029614.13	Rpl6	14.4631	7.31222	12.4662	18.7828	25.525	24.7385	16.9002	19.457	18.241
ENSMUSG00000029649.10	Pomp	145.78	96.7463	58.3417	36.0324	33.1824	35.6446	28.1671	23.9471	40.7247
ENSMUSG00000029705.17	Cux1	10.8882	16.3119	15.9567	41.3989	29.7791	34.4947	19.3146	17.9603	27.9603
ENSMUSG00000029781.7	Fkbp9	3.62939	7.31222	3.49053	1.53329	0	0.574912	7.24296	2.99339	3.64699
ENSMUSG00000029810.15	Tmem176b	6.65387	4.49983	9.47429	21.4661	21.2708	25.8711	4.82864	2.99339	0.607832
ENSMUSG00000029832.16	Nfe2l3	103.437	48.9356	107.209	24.5327	21.2708	25.2961	25.7527	20.2054	35.8621
ENSMUSG00000029994.17	Anxa4	2.41959	2.24991	7.4797	0.766646	0.850832	0	4.82864	2.24504	1.8235
ENSMUSG00000030030.5	1700003E16Rik	0	0	0	1.53329	0	3.44947	0.804773	0	0
ENSMUSG00000030074.9	Gxylt2	0	0	0	3.83323	9.35915	2.87456	0	0	0.528814
ENSMUSG00000030083.11	Abtb1	15.1224	7.8747	7.4797	2.29994	1.70166	1.72474	1.60955	2.24504	2.43133
ENSMUSG00000030089.15	Slc41a3	0	0	0	2.29994	4.25416	4.02439	0	0	0
ENSMUSG00000030096.8	Slc6a6	9.07346	7.31222	7.97835	22.2327	15.315	18.9721	19.3146	16.4636	11.5488
ENSMUSG00000030103.11	Bhlhe40	0.604898	0	0	13.033	11.9116	3.44947	12.0716	8.98016	1.21566
ENSMUSG00000030105.8	Arl8b	27.2204	30.9363	33.908	8.4331	10.21	11.4982	11.2668	13.4702	13.3723
ENSMUSG00000030286.6	Emc3	0	0.562478	0.498647	3.83323	8.50832	1.14982	0.804773	1.49669	3.03916
ENSMUSG00000030298.10	Sec13	16.3322	13.4995	12.4662	42.9322	35.7349	21.2718	15.2907	13.4702	10.3331
ENSMUSG00000030344.11	Akap3	6.04898	1.68743	8.97564	1.53329	0	0	2.41432	3.74174	0.607832
ENSMUSG00000030407.2	Qpctl	14.5175	11.2496	24.9323	4.59987	6.80665	4.5993	5.63341	6.73512	15.1958
ENSMUSG00000030516.14	Tjp1	13.3077	19.1243	17.9513	2.29994	7.65749	4.5993	11.2668	14.2186	27.3524
ENSMUSG00000030530.15	Furin	98.5983	88.3091	111.198	31.4325	51.0499	60.3658	96.5728	108.51	106.371
ENSMUSG00000030536.10	Iqgap1	0.604898	1.12496	0.997293	3.83323	13.6133	5.74912	11.2668	15.7153	7.90181
ENSMUSG00000030560.17	Ctsc	12.7028	14.062	15.9567	44.4655	34.0333	48.8675	20.9241	42.6558	25.5289
ENSMUSG00000030615.12	Tmem126a	58.0702	82.1218	66.8187	28.3659	42.5416	29.3205	24.948	26.9405	41.9404
ENSMUSG00000030657.11	Xylt1	0.604898	0	0.997293	4.59987	11.9116	1.14982	0.804773	2.99339	0
ENSMUSG00000030708.14	Dnajb13	207.48	172.118	186.993	69.7648	63.8124	86.2369	98.9871	89.8016	58.9597
ENSMUSG00000030748.9	Il4ra	1.2098	8.43717	7.97835	33.7324	30.6299	66.1149	27.3623	9.72851	15.1958
ENSMUSG00000030774.13	Pak1	12.098	6.74974	7.4797	3.06658	0.850832	2.29965	10.4621	12.7219	15.8036
ENSMUSG00000030786.18	Itgam	53.8359	36.5611	72.8024	176.329	171.017	186.272	47.4816	69.6711	46.1952
ENSMUSG00000031210.10	Gpr165	9.07346	9.56213	7.97835	0	0.850832	0	0	0.748347	1.21566
ENSMUSG00000031320.9	Rps4x	18.1469	20.8117	19.4472	56.7318	57.7885	55.6688	23.3384	58.3711	64.4302
ENSMUSG00000031451.6	Gas6	4.83918	4.49983	5.48511	9.96639	18.7183	20.6968	5.63341	3.74174	13.3723
ENSMUSG00000031613.9	Hpgd	6.04898	12.937	7.97835	0	0	0	9.65728	2.99339	0
ENSMUSG00000031756.5	Cenpn	4.23428	4.49983	6.48241	0	0	1.14982	2.41432	0	4.25482
ENSMUSG00000031805.17	Jak3	0.604898	1.94055	0.997293	9.19975	15.315	12.6481	2.41432	9.72851	6.68615
ENSMUSG00000031821.11	Gins2	79.8465	87.7466	80.7808	114.997	164.211	115.557	86.9155	108.51	106.978
ENSMUSG00000031826.20	Usp10	3.62939	5.0623	4.98647	0.766646	1.70166	0	0	2.99339	3.64699
ENSMUSG00000031838.8	Ifi30	6.04898	3.37487	3.49053	22.9994	18.7183	26.446	20.1193	16.4636	9.11748
ENSMUSG00000031851.14	Ntpcr	4.83918	3.93735	4.98647	12.2663	15.315	16.0975	5.63341	11.2252	13.9801
ENSMUSG00000031954.6	Cfdp1	0	0.562478	0	2.29994	0.850832	4.5993	0	0.748347	1.8235
ENSMUSG00000031974.8	Abcb10	7.25877	6.18726	10.9702	1.53329	0.850832	1.14982	7.24296	0.748347	4.25482
ENSMUSG00000032046.15	Abhd12	20.5665	22.4991	23.4364	63.6316	59.5582	44.8432	38.6291	50.1393	27.9603
ENSMUSG00000032120.11	C2cd2l	0	1.68743	1.49594	3.06658	4.25416	8.62369	3.21909	2.24504	2.43133
ENSMUSG00000032194.9	Kank2	0	0.562478	0	0	5.10499	4.5993	1.60955	0	1.21566
ENSMUSG00000032218.7	Ccnb2	3.62939	1.12496	0	9.96639	7.65749	9.1986	0	0	1.21566
ENSMUSG00000032220.10	Myo1e	3.02449	1.12496	0.997293	17.6329	19.5691	18.3972	0.804773	0	0
ENSMUSG00000032294.17	Pkm	6.65387	2.81239	12.4662	36.799	44.2432	22.9965	24.1432	20.9537	18.8124
ENSMUSG00000032305.15	Fam219b	134.892	128.808	120.673	31.4325	37.4366	46.5679	68.4057	98.0335	114.272
ENSMUSG00000032324.11	Tspan3	3.02449	4.49983	3.98917	40.6322	12.7625	37.9442	4.02387	9.72851	6.68615
ENSMUSG00000032359.14	Ctsh	5.44408	14.062	7.4797	29.8992	39.9891	28.7456	19.3146	25.4438	12.1566
ENSMUSG00000032382.14	Snx1	1.2098	1.12496	0.997293	6.89981	5.10499	9.1986	2.41432	2.24504	12.1566
ENSMUSG00000032399.8	Rpl4	26.6155	26.4365	22.4391	53.6652	90.1882	52.8919	57.9437	54.6293	49.2344
ENSMUSG00000032435.9	Dync1li1	1.81469	1.12496	2.49323	0	0	0	0.804773	0.748347	1.8235
ENSMUSG00000032440.13	Tgfbr2	33.8743	32.0613	40.889	52.1319	57.0057	60.3658	38.6291	41.1591	44.9795
ENSMUSG00000032489.17	Kif9	24.8008	19.6867	33.908	11.4997	7.65749	7.47386	10.4621	9.72851	3.03916
ENSMUSG00000032508.8	Myd88	0	1.68743	0.498647	6.89981	6.80665	4.5993	1.60955	5.23843	1.8235
ENSMUSG00000032518.6	Rpsa	2.79463	7.8747	5.98376	24.4943	22.9725	15.4939	20.1193	9.72851	14.2901
ENSMUSG00000032531.15	Amotl2	0	0	0	3.06658	2.5525	0.574912	1.60955	0	1.8235
ENSMUSG00000032554.15	Trf	38.7134	41.6234	51.3606	110.397	118.266	97.1602	7.24296	28.4372	21.809
ENSMUSG00000032560.14	Dnajc13	9.07346	3.93735	3.98917	16.0996	17.0166	24.7212	5.63341	21.7021	9.11748
ENSMUSG00000033004.15	Mycbp2	31.4547	48.3731	42.8836	15.3329	26.3758	11.4982	15.2907	17.9603	10.941
ENSMUSG00000033039.9	Micall1	0	0	0	0.766646	1.70166	4.02439	1.60955	0	1.21566
ENSMUSG00000033102.15	Cdc14b	2.41959	0.562478	0.997293	10.733	4.25416	5.17421	5.63341	0.748347	3.64699
ENSMUSG00000033152.13	Podxl2	9.67836	9.56213	12.4662	3.06658	2.5525	2.29965	3.21909	0	5.47049
ENSMUSG00000033350.7	Chst2	0	0	0.498647	10.733	12.7625	8.04877	0.804773	0.748347	2.43133
ENSMUSG00000033352.11	Map2k4	7.25877	1.12496	3.49053	0.766646	0	0	0.804773	1.49669	4.25482
ENSMUSG00000033486.14	Catsper2	3.02449	1.68743	8.97564	1.53329	0	0	1.60955	0.748347	1.21566
ENSMUSG00000033594.11	Spata2l	41.133	47.8106	38.3958	16.0996	11.0608	21.8467	27.3623	14.9669	12.7645
ENSMUSG00000033792.12	Atp7a	2.41959	2.81239	3.98917	9.19975	17.0166	11.4982	6.43819	1.49669	4.86265
ENSMUSG00000033885.15	Pxk	4.23428	6.74974	8.97564	20.6994	17.8675	15.5226	13.6811	15.7153	14.588
ENSMUSG00000033933.13	Vhl	6.65387	12.937	12.9648	29.8992	34.8841	32.77	12.0716	8.98016	28.5681
ENSMUSG00000034000.15	Neu4	0	0	0.498647	8.4331	9.35915	6.89895	0	1.49669	1.8235
ENSMUSG00000034101.14	Ctnnd1	21.1714	9.669	15.2835	0.559651	0.96144	5.17421	6.43819	5.10373	6.56458
ENSMUSG00000034209.4	Rasl10a	10.2833	8.99965	4.48782	0.766646	2.5525	0	1.60955	1.49669	6.07832
ENSMUSG00000034212.14	Ankmy1	0.604898	1.68743	0.997293	6.89981	7.65749	7.47386	0	0	1.21566
ENSMUSG00000034220.7	Gpc1	0	0	0	2.29994	2.5525	1.14982	5.63341	0	0
ENSMUSG00000034330.10	Plcg2	23.591	20.2492	31.9134	51.3653	53.6024	58.0661	27.3623	45.6492	43.7639
ENSMUSG00000034557.14	Zfyve9	19.9616	22.4991	21.9405	8.4331	7.65749	8.04877	4.02387	11.9736	16.4115
ENSMUSG00000034707.7	Gns	29.0351	35.9986	30.9161	60.565	62.1107	70.1393	50.7007	53.881	46.803
ENSMUSG00000034994.10	Eef2	73.1926	80.9969	51.8593	135.696	185.481	116.132	98.1823	151.166	156.821
ENSMUSG00000035085.5	1700020L24Rik	7.25877	7.8747	7.4797	0	4.25416	0.574912	0	0	0
ENSMUSG00000035105.5	Egln3	0	0	0.498647	12.2663	3.40333	5.74912	0	0	0
ENSMUSG00000035107.13	Dcbld2	465.771	377.637	361.02	215.427	166.763	209.843	128.764	178.855	162.899
ENSMUSG00000035109.14	Shc4	44.7624	33.7487	30.9161	112.697	207.603	134.529	39.4339	43.4041	14.588
ENSMUSG00000035133.9	Arhgap5	18.7518	21.3742	30.9161	3.83323	3.40333	6.32404	12.0716	14.9669	13.9801
ENSMUSG00000035191.15	Rfpl4	1.2098	0	0.498647	7.66646	1.70166	9.1986	0	0.748347	1.8235
ENSMUSG00000035295.10	Wdr38	4.97226	8.43717	6.48241	23.766	16.1658	15.5226	22.5336	17.212	20.6663
ENSMUSG00000035352.3	Ccl12	1.2098	0	0.997293	6.13317	4.25416	5.74912	8.04773	8.98016	7.29398
ENSMUSG00000035385.5	Ccl2	1.81469	0.562478	0	9.96639	2.5525	12.0732	3.21909	7.48347	5.47049
ENSMUSG00000035455.12	Fignl1	25.4057	19.6867	13.4635	37.5656	38.2874	43.1184	23.3384	12.7219	14.588
ENSMUSG00000035495.15	Tstd2	7.86367	10.1246	4.98647	0	0.850832	0	0	3.74174	0.607832
ENSMUSG00000035671.6	Zswim4	29.64	24.749	22.9377	11.4997	2.5525	7.47386	1.60955	2.24504	4.25482
ENSMUSG00000035673.10	Sbno2	6.65387	8.43717	9.97293	21.4661	25.525	27.5958	13.6811	17.212	18.6604
ENSMUSG00000035773.6	Kiss1r	2.41959	6.18726	5.48511	0.766646	0	1.14982	0.804773	0.748347	0
ENSMUSG00000035849.14	Krt222	0	3.37487	2.99188	0	0	0	0.804773	0	1.8235
ENSMUSG00000035885.4	Cox8a	4.83918	7.31222	5.48511	17.6329	22.9725	10.9233	20.1193	20.9537	18.8428
ENSMUSG00000035914.11	Cd276	3.02449	1.12496	5.48511	0	0	0	1.60955	0.748347	0
ENSMUSG00000036009.16	Mettl25	0.604898	1.12496	0	4.59987	3.40333	3.44947	1.60955	0	1.8235
ENSMUSG00000036185.9	Sapcd1	1.2098	4.49983	4.48782	0	0	0	0	0	0.607832
ENSMUSG00000036186.5	Fam69b	12.7028	19.6867	22.4391	1.53329	3.40333	6.32404	5.63341	1.49669	7.90181
ENSMUSG00000036188.4	Ankmy2	0	0	0	2.29994	2.5525	0.574912	0	0	0.607832
ENSMUSG00000036208.13	Nepro	42.9477	36.5555	32.9107	17.6329	8.50832	16.6725	20.1193	29.9339	43.1561
ENSMUSG00000036353.13	P2ry12	616.996	722.222	727.027	130.33	169.316	298.38	182.684	300.836	296.014
ENSMUSG00000036478.8	Btg1	64.1191	68.0599	65.3227	37.5656	44.2432	27.0209	62.7723	61.3645	49.8604
ENSMUSG00000036594.14	H2-Aa	0	0.562478	0	3.83323	3.40333	1.72474	8.04773	6.73512	0.607832
ENSMUSG00000036617.16	Etl4	0	0	0	13.033	5.95582	2.29965	0	0	0
ENSMUSG00000036825.12	Ssx2ip	0	0.562478	0.498647	1.53329	2.5525	5.17421	4.02387	3.74174	4.25482
ENSMUSG00000036867.7	Smad6	0.604898	0	0	1.53329	4.25416	2.87456	2.41432	1.49669	2.43133
ENSMUSG00000036875.15	Dna2	0	0	0	6.13317	0.850832	1.72474	2.41432	5.23843	5.47049
ENSMUSG00000036887.5	C1qa	19.3567	21.9367	30.4174	48.2987	61.2599	47.7177	57.9437	53.1326	51.6657
ENSMUSG00000036905.8	C1qb	59.8849	110.246	103.22	170.195	206.752	171.324	86.9155	117.49	142.233
ENSMUSG00000036955.16	Kif1bp	4.83918	2.24991	2.49323	0	0	0	0.804773	0.748347	0.607832
ENSMUSG00000036986.16	Pml	0	0	0.997293	0.766646	2.5525	6.89895	17.705	6.73512	13.9801
ENSMUSG00000037013.15	Ss18	0	0	0	0.766646	6.80665	0.574912	2.41432	1.49669	1.8235
ENSMUSG00000037022.3	Mmaa	21.1714	7.31222	28.4229	5.36652	3.40333	0.574912	0.804773	1.49669	6.07832
ENSMUSG00000037098.17	Rab11fip3	2.41959	5.62478	5.98376	0	0	0.574912	0	0.748347	1.8235
ENSMUSG00000037108.13	Zcwpw1	0.604898	2.24991	0	4.59987	7.65749	3.44947	8.04773	11.2252	6.07832
ENSMUSG00000037211.12	Spry1	3.62939	1.68743	10.4716	0	0	1.14982	2.41432	0	3.03916
ENSMUSG00000037239.8	Spred3	3.02449	3.93735	0.997293	0	0	0	0	4.49008	1.21566
ENSMUSG00000037406.7	Htra4	0	0	0	0	2.5525	2.87456	1.60955	2.24504	0.607832
ENSMUSG00000037411.10	Serpine1	0	0	0	8.4331	2.5525	8.04877	1.60955	1.49669	1.8235
ENSMUSG00000037664.13	Cdkn1c	4.23428	0.562478	2.49323	0	0	0	0	0	0
ENSMUSG00000037679.9	Inf2	0	0	0	0	1.70166	2.87456	3.21909	4.49008	1.21566
ENSMUSG00000037685.15	Atp8a1	22.3812	17.9993	22.4391	74.3646	58.7074	86.8118	34.6052	17.212	40.1169
ENSMUSG00000037703.14	Lzts3	1.2098	0	1.49594	5.36652	2.5525	8.62369	0	2.99339	2.43133
ENSMUSG00000037720.16	Tmem33	2.41959	1.68743	1.49594	5.36652	9.35915	8.04877	8.04773	4.49008	3.64699
ENSMUSG00000037742.14	Eef1a1	30.2449	28.6583	44.3796	100.285	93.4043	80.4877	75.5602	88.3049	134.939
ENSMUSG00000037805.14	Rpl10a	4.83918	4.49983	4.98647	17.6329	24.6741	10.9521	12.0716	11.2252	20.0584
ENSMUSG00000037922.13	Bank1	2.41959	0.562478	3.98917	0	0	0	0	0	0
ENSMUSG00000037936.15	Scarb1	1.2098	1.12496	1.99459	5.36652	6.80665	7.47386	2.41432	4.49008	4.86265
ENSMUSG00000038055.12	Dexi	1.2098	0.562478	0	9.19975	6.80665	5.17421	4.02387	1.49669	0
ENSMUSG00000038068.15	Rnf144b	3.62939	9.56213	5.48511	0	0	0.574912	1.60955	2.24504	3.64699
ENSMUSG00000038151.13	Prdm1	4.23428	2.24991	1.99459	0	0	0	0.804773	0	0.607832
ENSMUSG00000038168.5	P3h2	8.46857	13.4995	7.4797	1.53329	0	2.29965	1.60955	2.24504	4.86265
ENSMUSG00000038267.15	Slc22a23	1.81469	5.0623	4.98647	0	0	0.574912	0.804773	3.74174	4.25482
ENSMUSG00000038274.11	Fau	15.1224	23.0616	16.954	57.4984	91.039	79.3379	82.0869	67.9873	74.7572
ENSMUSG00000038352.15	Arl5c	7.86367	1.68743	4.48782	16.0996	7.65749	24.1463	18.5098	11.9736	15.8036
ENSMUSG00000038384.16	Setd1b	44.1575	37.686	24.9323	15.3329	16.1658	13.7979	26.5575	22.4504	41.3326
ENSMUSG00000038393.14	Txnip	68.3534	77.622	69.8105	21.4661	17.0166	23.5714	28.9718	50.1393	55.3127
ENSMUSG00000038517.15	Tbkbp1	1.81469	1.12496	2.49323	5.36652	5.10499	11.4982	1.60955	2.24504	1.8235
ENSMUSG00000038593.18	Tctn1	447.019	534.354	440.804	573.451	625.361	612.282	417.677	437.117	435.208
ENSMUSG00000038642.10	Ctss	140.336	191.805	212.922	508.286	695.13	542.142	403.996	567.995	572.578
ENSMUSG00000038679.16	Trps1	0.604898	0	1.49594	8.4331	12.7625	12.6481	9.65728	5.98678	2.43133
ENSMUSG00000038732.15	Mboat1	35.0841	26.999	58.3417	4.59987	8.50832	12.0732	6.43819	16.4636	12.7645
ENSMUSG00000038806.7	Sde2	1.81469	1.68743	2.99188	0	0	0	2.41432	1.49669	1.21566
ENSMUSG00000038831.16	Ralgps1	2.41959	2.81239	4.98647	0	0	0	3.21909	2.24504	4.25482
ENSMUSG00000038838.15	Vars2	0.604898	0.562478	0	3.06658	5.10499	3.44947	3.21909	0.748347	0
ENSMUSG00000038967.13	Pdk2	2.41959	0	3.49053	0	0	0	0	0	0
ENSMUSG00000039115.13	Itga9	4.83918	7.31222	6.98105	0	0	0.574912	3.21909	1.49669	5.47049
ENSMUSG00000039126.10	Prune2	64.1191	75.3721	78.7862	258.36	349.692	339.198	110.254	84.5632	99.6844
ENSMUSG00000039191.12	Rbpj	5.44408	4.49983	8.97564	24.5327	18.7183	20.1219	16.0955	7.48347	12.1566
ENSMUSG00000039452.6	Snx22	185.704	177.181	152.087	216.194	334.377	262.735	251.894	246.955	216.388
ENSMUSG00000039656.16	Rxrb	7.86367	6.18726	11.4689	3.06658	3.40333	1.72474	8.04773	8.23182	4.86265
ENSMUSG00000039735.15	Fnbp1l	0	0	0	3.83323	7.65749	1.14982	2.41432	1.49669	3.03916
ENSMUSG00000039737.11	Prkrip1	4.23428	6.74974	8.47699	0.766646	0	1.72474	4.82864	2.24504	1.21566
ENSMUSG00000039763.9	Dnajc28	19.3567	20.8117	8.47699	85.0977	77.4257	87.3867	95.768	105.517	100.9
ENSMUSG00000039782.14	Cpeb2	4.83918	1.68743	1.99459	5.36652	11.9116	12.0732	5.63341	5.98678	7.29398
ENSMUSG00000039936.18	Pik3cd	14.5175	15.1869	17.4526	35.2657	25.525	30.4704	19.3146	20.2054	20.6663
ENSMUSG00000039959.13	Hip1	0	0.562478	0.498647	8.4331	3.40333	4.02439	2.41432	0.748347	0.607832
ENSMUSG00000039977.16	Deup1	0	0	0	3.83323	1.70166	1.14982	0	0	0
ENSMUSG00000039981.6	Zc3h12d	0	0	0	3.83323	0	2.87456	0	0	0
ENSMUSG00000039994.15	Timeless	0	0	0	0.766646	5.10499	1.14982	8.8525	0.748347	4.25482
ENSMUSG00000040026.8	Saa3	0	0	0	3.83323	3.40333	3.44947	2.41432	0	0
ENSMUSG00000040044.11	Orc3	131.868	127.683	101.225	62.0983	67.2157	72.439	45.8721	61.3645	83.2729
ENSMUSG00000040105.3	Plpp6	1.2098	3.93735	0.498647	0	0	0	0	0	0
ENSMUSG00000040209.12	Zfp704	24.8008	16.8743	28.9215	72.0647	71.4699	87.3867	25.7527	38.914	27.3524
ENSMUSG00000040231.16	Syngr4	0.604898	3.37487	2.99188	0	0	0	0	0	0.607832
ENSMUSG00000040249.15	Lrp1	95.5738	101.809	114.689	147.196	165.912	140.854	116.692	118.987	119.135
ENSMUSG00000040327.16	Cul9	29.0351	24.749	33.908	6.13317	8.50832	8.62369	9.65728	10.4769	7.90181
ENSMUSG00000040339.10	Fam102b	19.9616	19.6867	30.9161	6.13317	13.6133	9.1986	14.4859	17.9603	11.5488
ENSMUSG00000040441.10	Slc26a10	74.4024	124.308	71.3115	241.133	292.686	230.592	178.66	184.842	148.317
ENSMUSG00000040463.16	Mybbp1a	12.7028	22.3585	16.4553	65.9315	51.9007	31.0453	28.1671	41.1366	55.2641
ENSMUSG00000040471.17	Ggt6	3.02449	1.12496	0.498647	11.4997	6.80665	6.89895	0.804773	3.74174	5.47049
ENSMUSG00000040564.14	Apoc1	0	0	0	7.66646	0.850832	0.574912	0	0	0
ENSMUSG00000040613.14	Apobec1	1.81469	1.12496	1.49594	3.83323	9.35915	6.32404	12.0716	8.23182	4.25482
ENSMUSG00000040829.14	Zmynd15	36.2939	48.3731	33.908	114.997	104.652	93.7107	200.389	163.888	97.8609
ENSMUSG00000040957.15	Cables1	27.2204	47.8106	44.8782	21.4661	7.65749	14.3728	12.8764	17.9603	12.7645
ENSMUSG00000041035.8	Gm17018	32.0596	32.0613	29.9188	78.1979	73.1715	66.1149	65.9914	61.3645	54.097
ENSMUSG00000041147.10	Brca2	13.3077	18.5618	14.4608	5.36652	1.70166	3.44947	8.04773	2.24504	5.47049
ENSMUSG00000041153.9	Osgin2	9.67836	9.56213	9.97293	3.83323	1.70166	4.5993	8.04773	4.49008	7.29398
ENSMUSG00000041453.12	Rpl21	0	3.37487	2.49323	9.19975	11.8351	12.0732	8.04773	14.2186	7.90181
ENSMUSG00000041629.7	Fam104a	56.8604	43.3108	51.3606	30.6658	24.6741	31.0453	22.5336	27.6888	22.4898
ENSMUSG00000041769.13	Ppp2r2d	10.8882	2.81239	5.98376	16.0996	23.8233	18.9721	2.41432	2.99339	3.03916
ENSMUSG00000041841.8	Rpl37	30.1783	29.2489	26.9269	91.0162	118.802	79.2919	43.9084	83.0216	105.422
ENSMUSG00000041915.8	Ammecr1l	12.7028	10.6871	6.98105	2.29994	0.850832	4.5993	6.43819	9.72851	7.90181
ENSMUSG00000042429.8	Adora1	3.02449	6.18726	2.99188	26.8326	32.3316	32.1951	24.948	19.457	21.2741
ENSMUSG00000042451.12	Mybph	0.604898	3.93735	1.99459	69.7648	108.056	91.4111	16.9002	21.7021	21.2741
ENSMUSG00000042476.12	Abcb4	3.62939	4.49983	3.98917	0	0	0.574912	0	0	4.86265
ENSMUSG00000042569.13	Dhrs7b	8.46857	11.812	9.97293	3.06658	0.850832	3.44947	4.82864	14.9669	6.07832
ENSMUSG00000042589.18	Cux2	6.04898	11.812	14.9594	0.766646	2.5525	3.44947	3.21909	0.748347	5.47049
ENSMUSG00000042590.16	Ipo11	1.2098	3.93735	3.98917	0.766646	0	0	4.02387	4.49008	2.43133
ENSMUSG00000042606.9	Hirip3	61.0947	52.873	59.339	14.5663	28.0774	9.77351	41.0434	38.1657	27.9603
ENSMUSG00000042647.13	Acad12	1.81469	1.80556	1.99459	0	0	0	0	1.49669	1.21566
ENSMUSG00000042770.8	Hebp1	0	0.562478	0.997293	6.89981	5.10499	3.44947	1.60955	1.49669	4.86265
ENSMUSG00000043059.16	Zfp513	108.277	75.3721	91.2523	19.9328	39.1383	28.7456	40.2387	29.1855	45.5874
ENSMUSG00000043257.15	Pigv	32.0596	16.8743	24.9323	5.36652	10.21	12.0732	8.8525	13.4702	12.1566
ENSMUSG00000043415.5	Otud1	12.7028	8.99965	15.9567	4.59987	4.25416	4.5993	5.63341	9.72851	4.25482
ENSMUSG00000043795.9	Prr33	30.2449	29.2489	23.935	11.4997	10.21	10.9233	57.1389	43.4041	35.8621
ENSMUSG00000043895.6	S1pr2	0	0	0	2.29994	1.70166	4.02439	0	0.748347	0.607832
ENSMUSG00000043913.14	Ccdc60	3.02449	2.81239	3.49053	0	0	0	2.41432	0	0
ENSMUSG00000044139.12	Prss53	12.098	20.2492	15.458	3.01292	0.850832	6.32404	4.82864	8.23182	6.07832
ENSMUSG00000044390.4	Tigd3	3.62939	7.8747	11.9675	0	2.5525	0	3.21909	2.99339	0.607832
ENSMUSG00000044461.6	Shisa2	24.8008	19.6867	12.9648	2.29994	7.65749	1.72474	4.82864	0.748347	7.90181
ENSMUSG00000044562.12	Rasip1	0	0	0	3.83323	0	1.14982	0	0.748347	0
ENSMUSG00000044867.5	Gimap1os	5.44408	2.81239	5.48511	0	0.850832	0	6.43819	1.49669	2.43133
ENSMUSG00000045078.12	Rnf216	119.77	192.368	134.136	50.5986	39.9891	36.7944	30.5814	32.1789	25.5289
ENSMUSG00000045302.13	Preb	30.2449	30.9363	30.4174	9.19975	18.7183	14.9477	25.7527	20.9537	33.4307
ENSMUSG00000045414.7	1190002N15Rik	0	0.562478	1.49594	3.06658	11.9116	2.87456	1.60955	0	0.607832
ENSMUSG00000045514.5	Olfr460	10.8882	10.1246	11.4689	0.766646	2.5525	3.44947	5.63341	1.49669	2.43133
ENSMUSG00000045672.15	Col27a1	7.86367	8.43717	19.9459	2.29994	3.40333	2.87456	3.21909	9.72851	9.11748
ENSMUSG00000045709.10	Smkr-ps	0	0	0	5.36652	1.70166	0.574912	1.60955	1.49669	0
ENSMUSG00000045896.14	Paip2b	48.9967	47.8106	42.8836	13.033	20.42	22.4216	32.9957	34.424	24.9211
ENSMUSG00000045968.7	Teddm2	146.99	187.868	142.114	101.964	110.608	96.0104	63.5771	77.8281	83.2729
ENSMUSG00000046027.17	Stard5	788.182	748.096	744.978	428.555	460.3	461.08	305.814	325.531	340.386
ENSMUSG00000046364.14	Rpl27a	9.69046	10.6983	13.9671	36.799	33.1824	26.9116	28.1993	38.0983	34.6464
ENSMUSG00000046417.14	Lrrc75a	136.707	177.181	153.085	75.8979	66.3649	76.4633	85.306	91.2983	137.978
ENSMUSG00000046463.5	5930403N24Rik	82.2661	82.6843	81.2794	32.1991	44.2432	44.2683	71.6248	89.0533	91.7826
ENSMUSG00000046658.16	Zfp316	25.4057	16.3119	20.4445	3.06658	9.35915	6.32404	21.7289	11.9736	9.11748
ENSMUSG00000046671.18	Mtfr1l	5.44408	6.18726	4.98647	17.6329	13.6133	12.6481	9.65728	11.2252	12.1566
ENSMUSG00000046709.16	Mapk10	10.2833	3.37487	3.49053	47.532	8.50832	29.3205	8.8525	7.48347	8.50964
ENSMUSG00000047182.6	Irs3	3.02449	5.0623	4.98647	0	1.70166	0	0	0.748347	0
ENSMUSG00000047215.14	Rpl9	3.62939	3.37487	3.49053	22.0871	11.9116	12.0732	27.3623	14.2186	14.588
ENSMUSG00000047369.15	Dnah14	26.0106	23.0616	27.9242	8.4331	11.9116	9.1986	41.8482	18.7087	31.6073
ENSMUSG00000047412.16	Zbtb44	2.41959	5.62478	2.99188	0	0	1.14982	0.804773	0.748347	0
ENSMUSG00000047419.5	Cmya5	6.04898	4.49983	4.48782	1.53329	0	0	0.804773	0	0
ENSMUSG00000047675.15	Rps8	24.8008	24.6478	20.9432	63.6546	93.5915	62.1078	28.1671	44.1525	41.9404
ENSMUSG00000047793.13	Sned1	12.098	8.43717	13.4635	3.83323	4.25416	2.29965	4.82864	10.4769	11.5488
ENSMUSG00000047798.15	Cd300lf	0.604898	0	0	9.19975	0.850832	3.44947	0	1.49669	5.47049
ENSMUSG00000047875.6	Gpr157	7.25877	5.62478	5.98376	22.2327	12.7625	17.8223	11.2668	4.49008	7.29398
ENSMUSG00000047884.6	Klk9	1.2098	5.62478	10.9702	0	0	0	0	0	0.607832
ENSMUSG00000048076.14	Arf1	36.8988	29.8113	26.9269	13.033	16.1658	17.8223	26.5575	20.2054	22.4898
ENSMUSG00000048327.6	Ckap2l	1.81469	1.12496	0	6.13317	5.10499	4.02439	3.21909	0	1.21566
ENSMUSG00000048897.15	Zfp710	67.7485	74.8096	91.2523	33.7324	17.0166	31.0453	51.5055	37.4174	45.5874
ENSMUSG00000049038.3	Mterf2	1.2098	1.68743	1.99459	0	0	0	0	0	0
ENSMUSG00000049130.6	C5ar1	6.65387	10.1246	9.97293	28.3659	18.7183	27.5958	8.04773	2.24504	1.8235
ENSMUSG00000049285.4	Mblac1	1.2098	2.81239	3.98917	0	0	0	0	2.24504	0
ENSMUSG00000049313.8	Sorl1	4.23428	2.24991	2.99188	13.033	20.42	21.2718	8.04773	3.74174	13.3723
ENSMUSG00000049517.8	Rps23	35.689	47.2032	41.8863	95.0641	109.757	119.007	61.9675	113	122.211
ENSMUSG00000049538.14	Adamts16	1.2098	4.49983	2.99188	0	0	0	0	0	0
ENSMUSG00000049620.8	Prss33	0	0	0	1.53329	4.25416	2.29965	0	0	0
ENSMUSG00000049672.14	Zbtb14	38.7134	39.3735	37.8971	25.2993	12.7625	13.223	20.9241	11.9736	17.0193
ENSMUSG00000049907.8	Rasl11b	0	0	0	2.29994	0	2.87456	0	0.748347	0
ENSMUSG00000049999.4	Ppp1r3d	0	0	0.997293	3.83323	5.10499	5.74912	0	3.74174	0
ENSMUSG00000050010.8	Shisa3	14.5175	17.9993	13.9621	62.0983	37.4366	64.3902	30.5814	27.6888	7.29398
ENSMUSG00000050017.11	Pitpnb	0	0.562478	0	3.06658	0.850832	4.5993	0	0	1.21566
ENSMUSG00000050103.18	Agmo	10.8882	23.6241	25.9296	2.29994	6.80665	5.17421	1.60955	7.48347	3.03916
ENSMUSG00000050108.12	Bpifc	0	0	0	6.89981	1.70166	0	2.41432	0	0.607832
ENSMUSG00000050215.6	Olfr70	4.23428	3.37487	1.99459	0	0	0.574912	0	2.99339	1.21566
ENSMUSG00000050370.4	Ch25h	0	0	0	4.59987	1.70166	5.17421	3.21909	0	0
ENSMUSG00000050721.9	Plekho2	3.02449	2.24991	0.997293	9.19975	16.1658	8.04877	15.2907	7.48347	4.25482
ENSMUSG00000050860.6	Phospho1	58.7114	44.447	88.5497	25.8436	14.4046	9.07212	29.7283	23.4532	39.8859
ENSMUSG00000050908.12	Tvp23a	30.8498	23.0616	26.4283	11.4997	11.9116	13.7979	19.3146	17.212	29.7838
ENSMUSG00000051118.9	Olfr77	173.606	224.991	114.689	365.69	555.585	352.421	393.534	371.928	348.288
ENSMUSG00000051212.8	Gpr183	45.9722	39.936	46.3741	24.5327	18.7183	20.1219	10.4621	21.7021	23.7054
ENSMUSG00000051331.15	Cacna1c	4.83918	0.562478	1.99459	0	0	0	0	0	0.607832
ENSMUSG00000051483.8	Cbr1	0	0	0	6.13317	0.850832	1.14982	0.804773	0	0
ENSMUSG00000051611.9	Olfr112	4.83918	1.68743	1.99459	0	0	0	0	3.74174	0
ENSMUSG00000052031.7	Tagap1	8.03304	7.7397	4.93162	0	0	0	3.46857	6.66029	0
ENSMUSG00000052146.15	Rps10	4.23428	7.31222	3.98917	19.7335	41.4185	26.0435	22.5336	14.8248	26.1368
ENSMUSG00000052271.7	Bhlha15	29.0351	18.5618	15.458	6.89981	8.50832	8.62369	4.82864	8.23182	11.5488
ENSMUSG00000052684.4	Jun	127.633	129.932	137.626	59.7984	56.1549	62.6654	50.7007	45.6492	44.3717
ENSMUSG00000052748.14	Swt1	18.7518	11.812	23.4364	8.4331	6.80665	6.89895	6.43819	5.98678	4.25482
ENSMUSG00000052920.14	Prkg1	3.02449	15.1869	8.97564	0	0	0	0	0.748347	0
ENSMUSG00000053091.16	Lins1	0	0	0	4.59987	0	2.87456	0	0	0
ENSMUSG00000053113.3	Socs3	11.4931	11.812	6.98105	85.8643	66.3649	108.658	10.4621	12.7219	6.07832
ENSMUSG00000053198.13	Prx	0	0	0.498647	2.29994	6.80665	2.87456	0	0	0
ENSMUSG00000053460.8	Ggcx	21.7763	35.9986	28.9215	5.36652	10.21	13.223	24.1432	12.7219	17.0193
ENSMUSG00000053553.11	3110082I17Rik	2.41959	2.81239	0.997293	5.36652	10.21	8.62369	4.82864	8.98016	9.72531
ENSMUSG00000053581.13	Zfand2a	0	0	0	2.29994	4.25416	3.44947	1.60955	2.24504	1.8235
ENSMUSG00000053684.8	BC048403	0	0	0	6.89981	0.850832	1.14982	0	0	0.607832
ENSMUSG00000053706.2	B430305J03Rik	52.0212	52.3105	39.3931	95.8307	123.371	114.408	148.078	130.212	153.174
ENSMUSG00000053963.7	Stum	33.2694	16.3119	8.47699	97.364	59.5582	67.8397	18.5098	17.9603	8.50964
ENSMUSG00000054263.12	Lifr	7.25877	11.812	8.47699	36.0324	22.1216	33.9198	11.2668	17.9603	26.1368
ENSMUSG00000054412.5	Gm4793	15.7273	17.9993	13.4635	3.06658	5.10499	8.04877	3.21909	5.98678	6.68615
ENSMUSG00000054428.12	Atpif1	0	0.562478	0.997293	3.83323	9.35915	4.5993	2.41432	3.74174	2.43133
ENSMUSG00000054770.16	Kctd18	9.07346	10.1246	2.99188	19.9328	45.9449	17.2474	86.1107	86.8083	86.9199
ENSMUSG00000055188.12	Rbm3os	45.3673	50.0606	36.4012	25.2993	19.5691	26.446	28.9718	31.4306	24.9211
ENSMUSG00000055333.14	Fat2	0.604898	0	0	3.83323	5.95582	9.77351	1.60955	0.748347	1.8235
ENSMUSG00000055435.6	Maf	44.1575	56.2478	42.385	22.2327	19.5691	14.3728	26.5575	23.1988	31.6073
ENSMUSG00000055633.6	Zfp580	1.81469	1.68743	1.49594	0	0	0	0	0	0
ENSMUSG00000055675.6	Kbtbd11	0	0.562478	0.997293	2.29994	4.25416	5.17421	0.804773	0	3.03916
ENSMUSG00000055692.19	Tmem191c	0.604898	0	1.99459	4.59987	4.25416	5.17421	1.60955	0.748347	0
ENSMUSG00000055866.9	Per2	0	0	0	3.06658	2.5525	0	0	1.49669	0
ENSMUSG00000056145.5	AI504432	0	0.562478	0	2.29994	2.5525	2.87456	0	0	2.43133
ENSMUSG00000056290.15	Ms4a4b	0	0	0	6.13317	0	3.44947	7.24296	2.24504	0
ENSMUSG00000056529.7	Ptafr	32.0596	35.9986	37.8971	6.13317	5.95582	10.9233	12.8764	20.9537	31.6073
ENSMUSG00000056602.11	Fry	15.7273	23.0616	18.4499	1.53329	3.40333	4.02439	16.0955	20.2054	24.3133
ENSMUSG00000057092.12	Fxyd3	16.3322	17.4368	17.9513	85.8643	72.3207	76.4633	3.21909	2.99339	0.607832
ENSMUSG00000057137.9	Tmem140	56.8604	57.9353	61.8322	20.6994	36.5858	23.5714	13.6811	15.7153	22.4898
ENSMUSG00000057191.13	AB124611	1.2098	0	0	3.83323	2.5525	3.44947	3.21909	0.748347	2.43133
ENSMUSG00000057329.7	Bcl2	0.604898	0	0	7.66646	3.40333	1.14982	0.804773	2.24504	0
ENSMUSG00000057421.12	Las1l	7.86367	14.062	9.47429	0.766646	0	4.02439	3.21909	0	4.25482
ENSMUSG00000057561.9	Eif1a	0.604898	4.49983	2.49323	0	0	0	1.60955	0	1.8235
ENSMUSG00000057841.5	Rpl32	9.07346	21.9367	16.4553	36.799	68.0665	44.8432	61.9675	66.6852	69.9007
ENSMUSG00000058174.7	Gm5148	57.7435	55.8091	42.8786	139.139	134.219	119.657	140.521	143.002	149.666
ENSMUSG00000058396.7	Gpr182	5.44408	6.74974	15.9567	0.766646	0	1.14982	6.43819	2.24504	0
ENSMUSG00000058546.8	Rpl23a	20.5665	25.9696	19.4472	55.1985	57.6609	44.7282	39.3534	57.6377	39.5212
ENSMUSG00000058715.11	Fcer1g	11.4931	14.062	22.4391	43.6988	46.7957	40.2439	49.0912	56.126	42.5482
ENSMUSG00000059089.4	Fcgr4	0	0	0	3.06658	3.40333	2.29965	4.82864	2.24504	6.07832
ENSMUSG00000059277.12	R74862	33.2694	29.2489	33.908	68.2315	57.78	51.1672	39.4339	27.6888	23.0976
ENSMUSG00000059291.15	Rpl11	19.9616	29.8113	26.4283	55.1985	91.8898	72.439	37.8243	69.5963	68.0225
ENSMUSG00000059479.7	B3gnt8	145.78	98.9962	120.174	70.5314	49.3482	61.5156	74.8439	59.6433	54.097
ENSMUSG00000060126.14	Tpt1	30.8498	37.686	43.3723	68.2315	95.2591	73.0139	77.2582	76.3314	79.0181
ENSMUSG00000060224.3	Pyroxd2	0	3.93735	1.99459	0	0	0	0	0.748347	0.607832
ENSMUSG00000060450.13	Rnf14	0.604898	1.12496	5.48511	0	0	0	3.21909	0	1.8235
ENSMUSG00000060591.9	Ifitm2	0	0	0	4.59987	0	0.574912	4.82864	8.23182	2.43133
ENSMUSG00000060802.8	B2m	48.9967	51.1855	54.8511	81.2644	106.354	100.61	283.28	334.511	297.23
ENSMUSG00000061032.9	Rrp1	0.604898	3.93735	2.99188	6.89981	9.35915	11.4982	4.82864	8.98016	9.11748
ENSMUSG00000061062.4	Gm10093	0	0	0	0	3.4799	2.33989	1.86707	0	0
ENSMUSG00000061232.15	H2-K1	12.7028	19.3661	4.48782	26.8326	29.7791	51.1614	184.703	252.013	187.006
ENSMUSG00000061455.13	Stx17	1.2098	0.562478	0	4.59987	1.70166	8.04877	0.804773	4.49008	7.29398
ENSMUSG00000061477.4	Rps7	12.7028	12.937	9.97293	30.6658	32.3316	37.3693	20.1193	41.1591	35.2542
ENSMUSG00000061577.12	Adgrg5	0	0	0	0	2.5525	3.44947	0	4.49008	1.21566
ENSMUSG00000061702.10	Tmem91	39.3183	52.873	51.3606	26.066	21.2708	18.9721	24.948	19.457	24.9211
ENSMUSG00000061751.15	Kalrn	4.23428	1.12496	4.98647	46.7654	27.2266	35.6446	0	0.748347	1.8235
ENSMUSG00000061787.15	Rps17	2.41959	6.18726	1.99459	12.2663	17.0166	15.4939	4.02387	7.48347	10.3331
ENSMUSG00000062300.14	Nectin2	0.604898	1.68743	0.498647	6.89981	12.7625	4.02439	2.41432	8.98016	4.25482
ENSMUSG00000062328.7	Rpl17	6.04898	7.90282	8.20274	22.8997	32.3316	23.8876	56.2375	23.9097	43.4417
ENSMUSG00000062510.12	Nsl1	19.3567	16.3119	8.47699	3.06658	3.40333	2.87456	7.24296	7.48347	3.03916
ENSMUSG00000062611.4	Rps3a2	41.8589	22.8366	41.6071	86.1633	154.809	114.678	69.4922	70.6664	121.955
ENSMUSG00000063229.15	Ldha	3.62939	5.62478	4.98647	26.8326	17.8675	18.3972	28.9718	23.1988	16.4115
ENSMUSG00000063234.4	Gpr84	7.86367	10.6871	2.49323	23.766	22.1216	24.1463	20.1193	17.9603	13.3723
ENSMUSG00000063430.9	Wscd2	4.23428	5.62478	0.997293	23.766	10.21	28.7456	8.04773	10.4769	7.90181
ENSMUSG00000063457.14	Rps15	12.7028	14.6244	13.4635	49.0653	37.4366	58.0661	22.5336	34.424	38.2934
ENSMUSG00000063694.5	Cycs	0	0	0	0	3.6841	1.72474	4.82864	1.49669	3.03916
ENSMUSG00000063895.7	Nupl1	8.08143	2.81239	8.47699	0	0.85934	0	2.55918	4.51253	1.8235
ENSMUSG00000064023.4	Klk8	3.02449	0.562478	4.48782	0	0	0	0	0	1.21566
ENSMUSG00000064337.1	mt-Rnr1	143.361	134.432	183.003	270.626	384.576	291.481	892.493	678.758	639.439
ENSMUSG00000064339.1	mt-Rnr2	596.429	668.224	885.098	1207.47	1780.79	1315.4	2064.24	2131.29	2031.98
ENSMUSG00000064351.1	mt-Co1	104.23	136.238	99.9338	163.081	275.27	210.516	268.81	294.355	247.193
ENSMUSG00000064359.1	mt-Tg	0	0	0	0.766646	3.40333	5.17421	0.804773	1.49669	0.607832
ENSMUSG00000064363.1	mt-Nd4	8.80126	14.0113	20.4445	35.2657	78.2765	28.1707	123.13	56.126	76.5868
ENSMUSG00000064367.1	mt-Nd5	416.762	512.468	495.655	775.799	1263.45	775.965	1898.9	1656.77	1477.02
ENSMUSG00000064368.1	mt-Nd6	2408.1	2313.77	2012.99	3033.62	4602.15	3089.6	2473.07	2429.13	2053.86
ENSMUSG00000066150.12	Slc31a1	24.8008	30.3738	24.4337	5.36652	9.35915	5.74912	15.2907	11.9736	10.3331
ENSMUSG00000066475.6	Gm10268	3.62939	2.78427	2.08933	0.766646	0	0	0.748439	2.12531	1.13665
ENSMUSG00000066647.6	Gm5113	22.9861	31.4988	23.935	8.4331	7.65749	10.9233	16.0955	5.98678	7.29398
ENSMUSG00000067274.10	Rplp0	3.62939	7.8747	6.98105	19.1661	13.6133	13.7979	21.7289	12.7219	20.6663
ENSMUSG00000067879.3	3110035E14Rik	62.9094	68.0599	47.8701	12.2663	18.7183	18.3972	17.705	25.4438	26.1368
ENSMUSG00000067889.4	Sptbn2	1.81469	2.81239	3.98917	6.13317	14.4641	14.3728	0	0.748347	3.03916
ENSMUSG00000068394.4	Cep152	6.04898	3.93735	8.97564	0	2.5525	0.574912	1.60955	2.99339	1.21566
ENSMUSG00000068749.9	Psma5	0	0	0	2.29994	1.70166	1.14982	1.60955	2.24504	3.64699
ENSMUSG00000069114.8	Zbtb10	0.604898	0	0	6.13317	0	4.5993	1.60955	3.74174	0
ENSMUSG00000070407.5	Hs3st3b1	0	0	0.498647	3.06658	3.40333	1.14982	0	0	0
ENSMUSG00000070953.13	Rabepk	612.156	524.23	295.199	180.928	190.586	216.167	136.811	118.239	110.625
ENSMUSG00000071036.2	Gm10309	10.2833	10.6871	10.9702	2.29994	4.25416	1.72474	6.43819	3.74174	6.68615
ENSMUSG00000071076.6	Jund	43.5526	23.6241	36.4012	13.033	7.65749	14.9477	14.4859	15.7153	18.8428
ENSMUSG00000071172.12	Srsf3	9.67836	5.0623	5.48511	1.63296	1.70166	0.574912	5.63341	2.99339	10.941
ENSMUSG00000071379.2	Hpcal1	7.25877	6.18726	2.49323	22.2327	18.7183	13.7979	11.2668	16.4636	11.5488
ENSMUSG00000071414.5	Gm6736	0.217763	0	0.518593	6.48582	7.71704	2.01794	2.60747	4.99147	0
ENSMUSG00000071644.10	Eef1g	3.02449	1.12496	2.49323	13.033	4.57747	7.47386	13.6811	17.212	18.235
ENSMUSG00000071648.3	Rom1	1.2098	3.37487	2.99188	0	0	0	0	2.24504	0
ENSMUSG00000071653.9	1810009A15Rik	0	0	0	0.766646	4.25416	1.72474	0	0	0
ENSMUSG00000071661.6	Zbtb3	4.83918	3.37487	4.98647	0	0.850832	0.574912	0	0	1.21566
ENSMUSG00000071713.4	Csf2rb	8.2508	3.93735	5.48511	18.3995	28.4518	22.4216	14.3652	11.9736	9.72531
ENSMUSG00000073411.11	H2-D1	39.8749	60.4608	43.0232	89.6976	146.343	122.991	665.322	776.792	789.719
ENSMUSG00000073414.8	Mpig6b	7.86367	7.8747	12.9648	0	0.850832	0	0.804773	1.49669	1.21566
ENSMUSG00000073418.4	C4b	0	0	0	67.4648	53.6024	81.0626	53.115	65.8545	100.292
ENSMUSG00000073478.6	D730003I15Rik	101.623	92.8089	92.7483	43.6988	57.8566	67.2647	63.5771	47.1459	41.3326
ENSMUSG00000073489.6	Ifi204	1.81469	0	0.498647	8.4331	12.5753	2.29965	31.8449	21.4027	35.6007
ENSMUSG00000073490.11	Ifi207	0	0	0	2.29994	0.850832	2.87456	8.11211	10.4769	10.3331
ENSMUSG00000073652.10	Apol7d	10.8882	2.24991	3.49053	91.2308	105.503	67.8397	0.804773	6.73512	0.607832
ENSMUSG00000073676.4	Hspe1	4.23428	1.68743	1.99459	5.36652	8.50832	10.9233	19.3226	22.4504	27.3524
ENSMUSG00000073758.10	Sh3d21	4.23428	4.49983	3.49053	0	0	0.574912	0	3.74174	6.07832
ENSMUSG00000073775.4	Kti12	0	0	0	2.29994	2.5525	0.574912	0	5.23843	3.64699
ENSMUSG00000073805.5	Fam196a	42.3428	27.5614	28.9215	14.5663	11.9116	10.9233	16.0955	5.23843	7.29398
ENSMUSG00000073902.5	Gm1966	1.2098	1.12496	1.49594	22.2327	7.65749	24.1463	28.1671	26.1921	27.3524
ENSMUSG00000074129.13	Rpl13a	5.44408	2.24991	5.98376	17.6329	32.3316	19.4608	27.3623	15.7153	21.2741
ENSMUSG00000074344.6	Tmigd3	1.2098	7.31222	3.49053	0	0	0	3.34786	0	6.94144
ENSMUSG00000074398.5	Gm15441	406.491	352.111	322.624	121.897	174.421	156.951	181.074	214.776	198.761
ENSMUSG00000074405.7	Zfp865	23.591	34.3112	18.9486	6.13317	4.25416	10.9233	15.2907	22.4504	8.50964
ENSMUSG00000074466.12	Gm15417	7.25877	2.81239	9.97293	0.766646	1.70166	1.14982	8.04773	2.24504	4.25482
ENSMUSG00000074582.10	Arfgef2	0.604898	0.562478	1.99459	9.19975	1.70166	7.47386	5.63341	2.99339	5.47049
ENSMUSG00000074622.4	Mafb	93.1542	107.996	86.7645	144.129	145.492	137.979	91.7441	120.484	106.978
ENSMUSG00000074735.2	Gm21994	0	0	0	3.83323	0	4.5993	1.60955	0	1.8235
ENSMUSG00000074781.5	Ube2n	25.4057	19.1243	24.4337	13.033	11.0608	8.04877	9.65728	11.2252	15.1958
ENSMUSG00000074896.3	Ifit3	0	0	0	0.766646	5.95582	1.72474	42.9105	22.7722	52.8449
ENSMUSG00000074909.4	Ranbp6	6.65387	3.93735	5.48511	13.7996	11.9116	22.9965	8.04773	2.24504	3.03916
ENSMUSG00000075010.4	AW112010	0	2.24991	0.997293	6.89981	5.10499	5.74912	23.3384	15.7153	10.3331
ENSMUSG00000075225.14	Ccdc162	2.41959	4.49983	5.48511	0	0	0	0.804773	0	6.07832
ENSMUSG00000075467.4	Dnlz	7.86367	7.8747	11.4689	3.83323	1.70166	1.72474	3.21909	4.49008	0.607832
ENSMUSG00000075593.10	Gal3st4	64.0647	70.3379	82.4861	30.8192	45.7152	36.9496	32.4565	46.0084	45.168
ENSMUSG00000078308.2		9.07346	15.1869	12.9648	37.5656	49.3482	23.5714	24.1432	20.2054	20.6663
ENSMUSG00000078787.8	Cyp2t4	6.04898	6.18726	12.4662	3.06658	0.850832	2.29965	3.21909	6.73512	6.07832
ENSMUSG00000078813.3	Leng1	17.542	28.1239	22.4391	11.4997	5.95582	9.77351	15.2907	14.9669	28.5681
ENSMUSG00000078851.4	Hist3h2a	1.10091	1.17558	0	1.75562	3.57349	13.016	4.75621	15.4833	7.98083
ENSMUSG00000078931.4	Pdf	0.985983	3.96547	5.36544	0	0	0	0	1.69126	1.99369
ENSMUSG00000079144.7	A130010J15Rik	34.4792	24.1866	32.412	5.36652	8.50832	17.8223	25.7527	14.9669	17.0193
ENSMUSG00000079435.9	Rpl36a	16.3322	19.1243	14.9594	52.1319	63.8124	55.1916	25.4872	47.1459	58.3397
ENSMUSG00000079563.9	Pglyrp2	1.81469	2.81239	7.97835	0.766646	0	0	1.60955	0	0
ENSMUSG00000080058.2	Gm11175	1865.5	1315.64	1484.97	382.556	365.007	367.369	560.122	441.525	416.365
ENSMUSG00000080180.3	Gm17235	1.81469	5.0623	3.49053	0	0	0	0	0	0
ENSMUSG00000080966.1	Gm6263	3.62939	7.31222	11.4689	0	0	2.87456	0	0.815698	0.607832
ENSMUSG00000081143.2	Gm15823	0	0	0	3.83323	0	1.14982	3.21909	0	1.21566
ENSMUSG00000081561.1	Gm12425	1.2098	1.12496	3.98917	0	0	0	0	0	0
ENSMUSG00000082062.1	Ftl2-ps	0	0	0	3.5879	0	2.39738	1.87512	0	0
ENSMUSG00000082176.1	Gm13163	1.81469	0.562478	0.997293	8.4331	10.1164	3.34599	3.21909	2.6716	0.875278
ENSMUSG00000082179.1	Gm11407	0	0	0	2.34594	2.58653	4.09913	4.00777	2.30491	0.61391
ENSMUSG00000082347.1	Gm15036	1.81469	1.68743	2.49323	0	0	0	0	0	0
ENSMUSG00000082715.1	Gm11633	12.7028	17.4368	23.4364	8.4331	2.5525	4.02439	12.0716	8.23182	17.6271
ENSMUSG00000082828.1	Gm16106	7.25877	5.0623	12.4662	0	0.161658	3.44947	8.04773	6.73512	7.29398
ENSMUSG00000083339.1	Gm11693	0	0	0	3.06658	0.850832	4.02439	0	0	0.607832
ENSMUSG00000083382.1	Gm6433	1.81469	2.81239	2.00955	0	0	0	2.95352	0.748347	1.9633
ENSMUSG00000083538.1	Gm16016	0	0	0	0.766646	8.50832	0	0.804773	0	0
ENSMUSG00000083555.1	Gm12035	0	0	0	0.766646	1.70166	3.44947	0	0	0.607832
ENSMUSG00000083718.2	Ccnb2-ps	13.3077	20.2492	19.4472	5.36652	5.95582	9.1986	8.8525	5.23843	6.68615
ENSMUSG00000083734.1	Gm16209	3.62939	8.99965	5.98376	0	1.70166	0	4.02387	0.748347	1.21566
ENSMUSG00000084519.1	Gm22478	2.41959	1.68743	1.49594	0	0	0	1.60955	3.74174	1.21566
ENSMUSG00000084803.8	5830444B04Rik	18.1469	23.0616	16.4553	5.36652	6.80665	5.74912	0.804773	6.73512	9.11748
ENSMUSG00000084911.1	Gm16185	119.165	91.684	112.196	62.865	74.0224	68.9895	116.692	136.199	100.9
ENSMUSG00000084960.1	B430010I23Rik	222.602	215.429	293.204	144.896	137.835	142.003	132.788	148.921	156.213
ENSMUSG00000084997.7	Gm15471	3.02449	5.0623	2.99188	0.766646	0	0.574912	2.41432	3.74174	1.8235
ENSMUSG00000085010.1	Gssos1	0.604898	0	0	2.29994	1.70166	2.87456	1.60955	2.24504	1.8235
ENSMUSG00000085095.2	Gm15635	524.446	575.415	533.053	292.859	357.349	346.097	226.141	238.723	248.603
ENSMUSG00000085105.2	Gm12758	125.214	100.684	102.223	175.562	180.376	185.122	111.059	121.232	130.684
ENSMUSG00000085118.2	Gm15774	67.7485	55.6853	50.862	18.3995	22.1216	31.0453	16.0955	24.6955	23.7054
ENSMUSG00000085196.1	Gm14963	0.604898	0	0	6.89981	2.5525	3.44947	0	0	0
ENSMUSG00000085201.1	Nr6a1os	3.62939	3.37487	1.99459	12.2663	19.5691	9.1986	0	5.98678	3.03916
ENSMUSG00000085281.3	Gm13316	0	1.68743	7.73401	0	0	0	1.60955	0.568744	0.461952
ENSMUSG00000085363.1	Gm15478	44.1575	25.874	28.9215	103.497	49.3482	74.1637	31.3862	44.9008	27.9603
ENSMUSG00000085521.3	4930526A20Rik	0.810563	3.76298	2.99188	11.4997	11.0608	10.3484	0.804773	3.74174	2.43133
ENSMUSG00000085587.1	Gm14493	86.5004	80.9969	80.2821	31.4325	36.5858	41.3937	45.0673	71.093	61.391
ENSMUSG00000085687.1	Gm16153	101.623	93.9339	63.3281	49.832	45.0941	45.4181	78.8678	97.2851	107.586
ENSMUSG00000085741.8	5430405H02Rik	136.707	147.369	117.681	51.3653	33.1824	60.3658	62.7723	37.4174	52.2735
ENSMUSG00000085819.7	Ube4bos1	48.9967	41.6234	43.3823	30.6658	28.9283	19.547	24.948	29.1855	23.0976
ENSMUSG00000086124.2	A530076I17Rik	0	0	0	0.766646	2.5525	1.72474	0	3.74174	3.64699
ENSMUSG00000086399.1	Gm16144	0.604898	0	0	2.29994	4.25416	3.44947	0.804773	0	0
ENSMUSG00000086418.1	Gm13362	0	0	0	3.83323	3.40333	0	0	0	0.607832
ENSMUSG00000086491.1	Gm13291	82.871	95.6213	104.217	17.6329	17.0166	22.9965	22.5336	35.1723	18.8428
ENSMUSG00000086507.1	Adap2os	57.8585	70.8048	78.2875	25.2993	42.5416	29.3205	30.5814	20.2054	30.9994
ENSMUSG00000086546.1	Gm13709	26.6155	24.1866	26.4283	4.59987	11.0608	10.9233	12.8764	9.72851	13.3723
ENSMUSG00000086693.1	A730081D07Rik	5.44408	3.93735	12.4662	82.2994	106.354	105.784	22.5336	63.6095	36.4699
ENSMUSG00000086717.1	Gm15655	67.1436	98.4337	70.3092	15.3329	18.7183	28.1707	30.5814	50.1393	57.1362
ENSMUSG00000086805.9	4932443L11Rik	8.46857	11.812	14.4608	3.06658	1.70166	5.17421	8.8525	4.49008	6.07832
ENSMUSG00000086914.1	Gm16124	7.86367	3.37487	12.4662	0	0	1.72474	1.60955	4.49008	3.64699
ENSMUSG00000086938.8	4930481A15Rik	6.65387	3.93735	4.48782	0	0	0.574912	1.60955	3.74174	1.21566
ENSMUSG00000087341.4	0610040F04Rik	0	0	0	1.53329	1.70166	2.87456	3.21909	1.49669	0.607832
ENSMUSG00000087366.7	Junos	163.322	126.558	113.193	45.9987	42.5416	59.216	63.5771	25.4438	29.1759
ENSMUSG00000087530.2	Gm15533	18.1469	15.1869	16.4553	39.8656	29.7791	33.3449	4.82864	11.9736	5.47049
ENSMUSG00000087604.7	Cdrt4os1	1.2098	3.37487	4.48782	0.766646	0	0	0	0	0.607832
ENSMUSG00000087633.1	Gm14455	63.5142	52.3105	46.8728	6.89981	9.35915	16.0975	4.82864	8.98016	6.68615
ENSMUSG00000087660.1	B230398E01Rik	35.0841	41.0609	49.366	23.766	28.0774	22.4216	35.41	40.4107	32.8229
ENSMUSG00000089796.1	Gm16575	107.672	152.994	131.643	52.1319	73.1715	61.5156	111.863	100.279	94.8218
ENSMUSG00000089827.1	1700023H06Rik	110.696	84.3717	125.659	47.532	49.3482	45.4181	160.15	170.623	145.272
ENSMUSG00000089862.8	Umad1	2.41959	3.37487	1.99459	0	0	0	0	0	1.21566
ENSMUSG00000090069.2	E430024P14Rik	346.001	353.799	477.205	203.928	181.227	249.512	249.48	225.252	183.565
ENSMUSG00000090137.8	Uba52	6.65387	6.74974	8.97564	20.6994	34.0333	22.9907	16.9807	23.9471	20.0037
ENSMUSG00000090213.1	Tmem189	160.298	164.806	117.681	249.927	315.659	318.501	456.306	409.346	343.425
ENSMUSG00000090247.7	Bloc1s1	0.604898	0	0	1.53329	2.5525	3.44947	0	0.748347	2.43133
ENSMUSG00000090257.1	Gm4524	529.285	461.232	439.702	160.996	188.034	206.968	171.417	196.067	202.991
ENSMUSG00000090576.2	Gm17055	0	0	0	8.4331	9.35915	10.9233	8.8525	23.9471	6.07832
ENSMUSG00000090598.1	Gm8164	29.1561	13.297	23.935	0.153329	0.0425416	0	0	11.2252	4.25482
ENSMUSG00000090675.2	Olfr111	7.86367	13.4995	6.48241	0	0	0	5.63341	3.74174	3.64699
ENSMUSG00000090841.2	Myl6	105.857	107.9	80.7808	61.3317	73.6395	57.2153	48.2864	55.8417	58.3518
ENSMUSG00000090936.2	Gm17705	61.0947	81.5593	64.8241	22.2327	44.2432	27.5958	43.4578	29.1855	38.2934
ENSMUSG00000090996.1	Gm20458	0	0	0	1.27263	0	4.2831	0	0	0.996844
ENSMUSG00000091337.3	Eid1	5.44408	2.81239	4.98647	15.3329	17.8675	16.0975	0.804773	2.24504	0
ENSMUSG00000091709.1	Gm17189	0	0	0	1.53329	5.95582	2.29965	0	0	0
ENSMUSG00000091996.8	BC049352	64.1191	64.685	81.7781	28.3659	49.3482	37.3693	42.653	37.4174	48.0187
ENSMUSG00000092086.1	Gm6793	3.07288	7.93094	3.78473	0	0	0	6.3899	4.87922	0
ENSMUSG00000092305.1	Prps1l1	46.5771	35.9986	46.3741	13.033	7.65749	11.4982	18.5098	20.2054	12.7645
ENSMUSG00000093593.1	Gm20683	2.41959	3.46487	3.68999	0	0	0	4.02387	0	3.03916
ENSMUSG00000093628.1	Gm20616	0	2.24991	3.98917	0	0	0	0	0	1.21566
ENSMUSG00000093722.1	Gm20612	6.04898	3.93735	9.47429	1.53329	0	2.29965	1.60955	4.49008	1.8235
ENSMUSG00000093815.1	Gm26444	3.96208	0	0.00997293	11.7833	10.0398	19.5988	16.3047	14.3608	7.52496
ENSMUSG00000094306.1	Gm24924	3.96208	0	121.705	0	0	0	0	0	0
ENSMUSG00000094826.1	Gm23804	3.96208	0	0.00997293	11.7833	10.0398	19.5988	16.3047	14.3608	7.52496
ENSMUSG00000095969.1	Rnu1a1	3.96208	0	0.00997293	11.7833	10.0398	19.5988	16.3047	14.3608	7.52496
ENSMUSG00000096205.1	Gm22068	3.96208	0	0.00997293	11.7833	10.0398	19.5988	16.3047	14.3608	7.52496
ENSMUSG00000096206.1	Gm22317	3.96208	0	0.00997293	11.7833	10.0398	19.5988	16.3047	14.3608	7.52496
ENSMUSG00000096214.1	Gm22634	3.96208	0	0.00997293	11.7833	10.0398	19.5988	16.3047	14.3608	7.52496
ENSMUSG00000096284.2	Tcstv1	8.46857	2.24991	2.99188	0	0	1.14982	1.60955	4.49008	4.25482
ENSMUSG00000096659.1	Gm25679	3.96208	0	0.00997293	11.7833	10.0398	19.5988	16.3047	14.3608	7.52496
ENSMUSG00000096931.1	Gm26656	70.1681	55.6853	66.32	16.8662	10.21	16.6725	29.7766	17.9603	26.1368
ENSMUSG00000096987.1	Gm26525	0	0	0	1.41829	2.78222	5.59965	3.83072	0	0
ENSMUSG00000097011.2	Gm4651	4.23428	2.24991	7.4797	0.766646	0	1.14982	0.804773	2.24504	1.21566
ENSMUSG00000097026.1	Gm26786	417.984	473.607	427.34	240.727	306.299	250.662	325.128	298.59	307.563
ENSMUSG00000097039.8	Pvt1	0	0	0	0.766646	3.40333	3.44947	3.21909	0	0.607832
ENSMUSG00000097108.1	Gm26581	38.1085	22.4991	30.5122	94.0214	81.6798	71.5536	34.5489	82.3182	69.2928
ENSMUSG00000097142.1	Gm26778	8637.94	9498.43	7078.29	4789.24	5914.98	4983.25	4876.93	5311.77	5015.83
ENSMUSG00000097147.1	Gm26780	41.7379	32.6237	33.4093	94.2974	88.4865	85.6619	45.8721	53.1326	68.0772
ENSMUSG00000097206.1	Gm26699	308.498	263.24	273.258	183.228	177.824	206.394	285.694	208.04	251.642
ENSMUSG00000097219.1	Gm26551	0	0	0	0.766646	0	3.44947	0	0.748347	0.607832
ENSMUSG00000097224.1	Gm26716	13.9126	21.3742	9.47429	75.8979	135.282	88.5365	262.356	242.464	238.878
ENSMUSG00000097240.1	Gm26614	4.23428	2.81239	1.49594	0	0	0	0.804773	0	1.21566
ENSMUSG00000097242.1	Gm16907	107.672	69.1848	29.9188	24.5327	5.95582	13.7979	13.6811	10.4769	6.07832
ENSMUSG00000097272.1	Gm26649	102.228	92.2464	69.8105	40.6322	45.0941	42.5435	42.653	53.881	60.7832
ENSMUSG00000097288.1	Gm2155	1.2098	2.24991	2.49323	0	0	0	0	0	1.21566
ENSMUSG00000097294.1	Gm26888	89.5248	90.559	86.7645	59.7984	45.9449	56.9163	44.2625	54.6293	36.4699
ENSMUSG00000097300.1	Gm26835	4.23428	4.49983	7.4797	18.3995	28.0774	14.9477	15.2907	25.4438	13.3723
ENSMUSG00000097333.7	Zfp87	3.02449	1.68743	0.997293	0	0	0	0.804773	1.49669	0
ENSMUSG00000097369.1	Gm26545	6.65387	7.8747	12.4662	43.6988	22.9725	44.2683	27.3623	12.7219	16.4115
ENSMUSG00000097440.2	Gm6277	102.228	81.5593	104.217	47.532	45.9449	55.2778	37.0196	44.9008	47.4109
ENSMUSG00000097461.1	Gm26735	291.561	361.111	302.679	42.1655	80.829	37.3693	39.4339	65.8545	78.4103
ENSMUSG00000097472.1	Gm26586	9.67836	12.3745	7.4797	26.8326	20.42	21.8467	32.9957	23.9471	21.2741
ENSMUSG00000097504.1	4930516B21Rik	28.4302	32.0613	30.4174	13.7996	5.10499	5.74912	6.43819	2.24504	10.941
ENSMUSG00000097537.1	2610020C07Rik	88.3151	116.995	91.751	54.4318	66.3649	51.1672	44.2625	54.6293	55.9205
ENSMUSG00000097542.1	Gm26751	21.1714	27.5614	22.9377	6.89981	9.35915	8.04877	8.04773	16.4636	21.8819
ENSMUSG00000097597.2	Gm26674	1.81469	0.562478	0.498647	13.033	3.40333	5.74912	3.21909	5.23843	5.47049
ENSMUSG00000097791.1	Gm17315	0.604898	0	0.498647	9.96639	4.25416	2.29965	0	0	2.43133
ENSMUSG00000097799.1	Gm26899	310.312	347.612	269.768	454.621	587.925	432.909	358.929	388.392	402.992
ENSMUSG00000097816.1	Gm26811	9.67836	8.43717	8.97564	4.59987	2.5525	1.14982	8.8525	8.98016	4.25482
ENSMUSG00000097822.7	Gm26655	114.598	69.5336	83.5383	4.74554	2.97791	2.76533	1.94755	12.0933	7.20888
ENSMUSG00000097838.1	C530050E15Rik	17.542	19.6867	14.4608	82.0311	33.1824	53.4668	40.2387	32.9273	41.3326
ENSMUSG00000097889.1	Gm26541	251.033	230.054	260.294	148.729	198.244	142.003	202.803	175.862	216.382
ENSMUSG00000097914.1	Gm26838	5.44408	3.37487	1.49594	0.766646	0	0	0.804773	1.49669	1.21566
ENSMUSG00000097921.2	Gm26576	5.44408	0	1.99459	0	0	0	0	0	0
ENSMUSG00000098041.1	Gm26981	127.028	114.746	109.204	47.532	61.2599	43.6933	79.6725	43.4041	65.6458
ENSMUSG00000098557.1	Kctd12	297.005	341.424	267.773	199.328	198.244	218.467	153.712	220.014	172.624
ENSMUSG00000098702.1	1500015A07Rik	19.3567	10.6871	18.9486	3.06658	2.5525	0.574912	4.82864	5.23843	1.21566
ENSMUSG00000099381.1	Gm18303	7.25877	10.1246	11.4689	0	0	1.72474	5.63341	0	0
ENSMUSG00000099644.1	Gm28626	0	0	0.498647	0.766646	4.25416	6.32404	0	0	0.607832
ENSMUSG00000099757.1	BE692007	134.305	77.622	77.2902	308.958	367.559	333.449	622.09	380.909	354.366
ENSMUSG00000100174.1	Gm28719	4.83918	3.37487	3.98917	0	0.850832	0	0.804773	0	1.8235
ENSMUSG00000100916.3	Lhb	1.81469	2.81239	1.49594	0	0	0	0	0	0
ENSMUSG00000100954.4	Gm10138	102.228	111.933	76.7916	55.9651	48.4974	56.3414	68.4057	64.3578	67.4693
ENSMUSG00000101029.1	Gm29439	4.83918	6.74974	1.49594	9.19975	13.6133	16.0975	20.1193	21.7021	17.0193
ENSMUSG00000101162.2	Gm26728	54.4408	82.6843	57.3444	26.066	35.7349	27.0209	115.083	116.742	93.6061
ENSMUSG00000101210.1	Gm28720	4.23428	9.56213	8.47699	1.53329	2.5525	0	5.63341	1.49669	1.21566
ENSMUSG00000101249.1	Gm29216	11.9104	7.1941	20.2401	39.3136	81.2289	31.5224	49.0751	47.6398	37.8801
ENSMUSG00000101828.1	D130051D11Rik	6.65387	7.8747	4.48782	1.53329	0.850832	0	1.60955	3.74174	4.86265
ENSMUSG00000102222.1	Pcdhga10	1.41546	1.22058	2.31372	0	0	0	0	0	0
ENSMUSG00000102289.1	Gm31258	29.0351	22.4991	20.4445	2.29994	10.21	8.04877	10.4621	14.2186	20.6663
ENSMUSG00000102291.1	Gm37542	2.41959	3.93735	7.4797	0	0	0	0	0	0
ENSMUSG00000102344.1	9430053O09Rik	58.0702	55.1229	63.8268	34.4991	27.2266	39.094	20.9241	17.212	13.3723
ENSMUSG00000102428.1	Pcdhga12	16.0842	32.3537	27.8793	4.17055	4.84123	7.73257	21.7128	12.7518	6.30929
ENSMUSG00000102717.1	Gm37759	6.04898	5.53479	4.48782	13.7996	16.1658	12.6481	55.5293	33.6756	34.6464
ENSMUSG00000102742.1	Pcdhga11	9.18839	6.10289	7.09574	3.20458	1.01249	0	1.05425	2.66412	1.61075
ENSMUSG00000102764.1	Gm37183	0	0	0.997293	5.36652	6.80665	4.5993	0	0	1.21566
ENSMUSG00000102828.5	Gm38182	0	0	0	2.01628	0	2.87456	0	0	0
ENSMUSG00000102856.1	Gm37084	13.9126	20.8117	31.4147	55.1985	50.1991	54.0418	20.1193	14.9669	15.1958
ENSMUSG00000102985.1	4930456G14Rik	0	0	0	0.766646	7.65749	0.574912	0	0	0
ENSMUSG00000103144.1	Pcdhga1	0	0	0	3.83323	3.40333	0	0	0	0
ENSMUSG00000103217.1	Gm38287	38.7134	31.4988	30.4174	4.59987	19.5691	14.9477	20.1193	13.4702	15.1958
ENSMUSG00000103253.1	Gm37520	2.41959	2.24991	7.97835	0	0	0	0.804773	5.98678	3.64699
ENSMUSG00000103593.1	Gm37352	124.609	121.495	164.055	43.7141	51.9007	67.2647	84.5012	36.669	38.9012
ENSMUSG00000103851.1	Gm37606	0	0	0	0	5.95582	0.574912	0	0.748347	0
ENSMUSG00000104000.1	Gm38335	1.81469	0.562478	0	7.66646	2.5525	8.04877	0	2.24504	1.8235
ENSMUSG00000104016.1	Gm37362	1.2098	2.81239	1.99459	0	0	0	0	0	0.607832
ENSMUSG00000104108.1	Gm37876	20.5665	29.2489	29.4202	3.83323	0	1.14982	2.41432	2.99339	0
ENSMUSG00000104339.1	C130089K02Rik	1.2098	1.68743	4.48782	0	0	0	0	0	0.607832
ENSMUSG00000104351.1	Gm37125	16.3322	10.1246	29.9188	2.29994	0	1.72474	10.4621	1.49669	1.8235
ENSMUSG00000104469.1	Gm37663	0.604898	5.62478	0.498647	0	0	0	0	0	0
ENSMUSG00000104515.1	Gm37163	9.07346	3.93735	7.97835	0	2.5525	0.574912	5.63341	6.73512	6.07832
ENSMUSG00000104525.1	Gm37334	0	0	0	1.53329	0	6.32404	6.43819	3.74174	2.43133
ENSMUSG00000104527.1	Gm37332	1.81469	6.18726	2.99188	0	0	0.574912	0	0	0
ENSMUSG00000104677.1	Gm43376	9.07346	2.81239	13.4635	3.06658	0.850832	0.574912	0	0.748347	1.21566
ENSMUSG00000104918.1	Gm42944	77.4269	87.7466	92.2496	10.733	10.21	5.17421	17.705	16.4636	20.0584
ENSMUSG00000105112.1	Gm42778	1.2098	0.562478	0	3.83323	3.40333	3.44947	2.41432	1.49669	4.86265
ENSMUSG00000105176.1	Gm43668	15.1224	17.4368	14.4608	7.66646	3.40333	2.29965	4.02387	2.24504	0.607832
ENSMUSG00000105733.1	Gm42973	0	0	0	3.06658	0	1.72474	0	0	0
ENSMUSG00000105774.1	Gm43006	0	0	0	0.766646	1.70166	4.02439	0	0	0
ENSMUSG00000105871.1	Gm43147	19.3567	16.8743	23.4364	6.13317	6.80665	4.02439	12.0716	12.7219	12.7645
ENSMUSG00000105881.1	4932422M17Rik	24.8008	38.2485	34.4066	6.89981	9.35915	21.2718	32.9957	26.9405	25.5289
ENSMUSG00000105987.4	AI506816	0	0	0.997293	2.29994	4.25416	4.02439	8.04773	5.23843	7.90181
ENSMUSG00000106025.1	Gm42940	6.65387	6.18726	9.47429	0	2.5525	1.14982	1.60955	5.98678	4.25482
ENSMUSG00000106082.4	4930404A12Rik	30.8498	36.5611	32.9107	65.1649	79.1273	59.7909	86.9155	132.457	77.8025
ENSMUSG00000106104.1	Gm42660	8.46857	8.99965	5.98376	19.1661	19.5691	32.77	6.43819	6.73512	4.25482
ENSMUSG00000106415.1	Gm42893	7.25877	12.3745	3.98917	19.1661	20.42	16.0975	100.597	112.252	92.3904
ENSMUSG00000106535.1	Gm43031	4.83918	3.37487	5.48511	0	0.850832	0.574912	2.41432	7.48347	8.50964
ENSMUSG00000106543.1	Gm43378	27.8253	18.5618	21.4418	8.4331	5.95582	4.02439	2.41432	5.23843	5.47049
ENSMUSG00000106725.1	Gm43363	3.02449	9.56213	6.48241	0	0	0	4.82864	5.23843	3.64699
ENSMUSG00000106904.1	Gm43029	53.8359	53.9979	46.3741	24.5327	28.0774	25.2961	29.7766	15.7153	30.3916
ENSMUSG00000106933.1	Gm43621	312.732	348.736	396.923	192.428	159.106	186.272	218.898	237.226	235.231
ENSMUSG00000106950.1	4930478M09Rik	0	0	0	4.59987	5.95582	0	0	0	0
ENSMUSG00000107023.2	Gm42715	2.24417	0.939339	3.46559	0	0	0	0.507007	0	0
ENSMUSG00000107227.1	Gm42559	0	0	0	0.766646	3.40333	2.29965	0	1.49669	0
ENSMUSG00000107629.1	Gm44011	3.62939	6.74974	2.99188	0	0	0.574912	0.804773	0	1.21566
ENSMUSG00000107724.1	Gm16042	21.7763	33.1862	8.47699	4.59987	0	5.74912	20.1193	27.6888	20.0584
ENSMUSG00000107733.1	Gm8774	8.46857	5.62478	6.48241	0	0	2.87456	6.43819	2.99339	4.86265
ENSMUSG00000107872.2	Gm44511	0.604898	0	0	2.29994	3.40333	2.87456	1.60955	0	0
ENSMUSG00000108298.1	Gm44226	3.62939	3.37487	3.98917	0	0	0	2.41432	0	2.43133
ENSMUSG00000108314.1	Prkcz2	19.1571	22.5216	10.8555	1.53329	5.10499	8.04877	10.4621	17.9603	10.2967
ENSMUSG00000108320.1	Gm44877	3.02449	2.81239	0.997293	0	0	0	2.41432	2.24504	1.21566
ENSMUSG00000108353.1	Gm45205	88.3151	84.9342	73.3011	141.829	184.63	175.923	175.441	166.881	164.722
ENSMUSG00000108443.1	Gm44510	133.549	159.586	80.7558	214.906	280.545	240.037	228.765	279.388	344.476
ENSMUSG00000108472.1	Gm45212	7.86367	12.937	18.4499	5.36652	1.70166	1.72474	3.21909	1.49669	3.03916
ENSMUSG00000108494.1	Gm45203	6.65387	7.31222	1.99459	31.4325	18.7183	14.3728	0.804773	2.99339	4.25482
ENSMUSG00000108505.1	1700095K22Rik	0	0	0	1.53329	3.40333	0.574912	0.804773	0.748347	0
ENSMUSG00000108571.1	Gm6855	12.0375	15.7494	10.8605	5.36652	5.10499	5.74912	10.4621	11.2252	13.3723
ENSMUSG00000108591.1	Particl	166.347	181.68	132.141	118.063	105.503	112.683	96.5728	101.775	93.6061
ENSMUSG00000108621.1	Gm37494	4.23428	2.81239	0.997293	0	0	0	0.804773	0	3.03916
ENSMUSG00000108709.1	4933431G14Rik	37.5037	20.2492	35.4039	12.2663	9.35915	6.89895	24.1432	17.9603	15.1958
ENSMUSG00000108910.1	Gm44625	4.83918	2.81239	1.99459	0	0	0	0	0	0
ENSMUSG00000108934.1	Gm44732	11.4931	8.99965	7.4797	0.766646	0	0.574912	2.41432	5.23843	0
ENSMUSG00000108957.1	Gm45235	7.25877	7.31222	7.4797	2.29994	1.70166	1.72474	2.41432	8.23182	7.90181
ENSMUSG00000109147.1	4930431P19Rik	0	0	0	2.29994	1.70166	1.14982	0	0	0
ENSMUSG00000109203.1	Gm32849	1.81469	2.81239	2.49323	0	0	0	0	3.74174	0
ENSMUSG00000109274.1	Gm45133	35.689	48.9356	50.3633	14.5663	22.1216	24.1463	28.9718	14.9669	26.1368
ENSMUSG00000109452.1	Gm44530	15.7273	19.1243	13.4635	4.59987	5.95582	5.17421	8.8525	13.4702	6.68615
ENSMUSG00000109559.1	Gm34280	9.07346	6.74974	11.4689	2.29994	1.70166	0	0	1.49669	0.607832
ENSMUSG00000109610.1	Gm7432	1.2098	3.37487	0.997293	0	0	0	0	0	0
ENSMUSG00000109722.1	Gm10578	18.7518	13.4995	15.9567	6.89981	3.40333	8.04877	8.04773	3.74174	4.25482
ENSMUSG00000110120.1	Gm45251	7.25877	2.81239	6.98105	0.766646	0.850832	1.72474	3.21909	2.99339	6.07832
ENSMUSG00000110138.1	4831440D22Rik	36.8988	34.8736	34.9053	17.6329	9.35915	20.1219	33.8005	26.9405	34.6464
ENSMUSG00000110350.1	Gm10252	887.494	893.947	625.697	1225.25	1525.54	1285.98	1574.28	1616.41	1654.68
ENSMUSG00000110397.1	Gm45540	7.25877	3.93735	2.99188	0	0	0	3.21909	0	3.03916
ENSMUSG00000110529.1	Gm45694	1.81469	0.562478	0	2.29994	6.80665	5.74912	4.02387	2.99339	0.607832
ENSMUSG00000110580.1	D830024N08Rik	9.67836	11.2496	13.4635	3.83323	0.850832	4.02439	6.43819	9.72851	7.29398
ENSMUSG00000110592.1	4930488N15Rik	4.83918	0.562478	2.49323	0	0	0	0	0	0.607832
ENSMUSG00000111082.1	Gm30934	10.8882	9.56213	8.47699	19.1661	19.5691	27.5958	14.4859	20.2054	23.7054
ENSMUSG00000111116.1		46.5771	46.6857	41.3877	16.8662	4.25416	7.47386	41.0434	26.1921	41.9404
ENSMUSG00000111147.1		15.1224	8.43717	8.47699	3.06658	1.70166	2.29965	17.705	8.98016	16.4115
ENSMUSG00000111155.1		12.098	12.3745	15.9567	0.766646	4.25416	2.87456	15.2907	7.48347	10.941
ENSMUSG00000111160.1		54.4408	49.4981	80.2821	30.6658	39.1383	26.446	28.1671	35.1723	32.2151
ENSMUSG00000111301.1	Gm30671	5.44408	9.56213	2.99188	0.766646	0	2.29965	8.04773	4.49008	9.11748
ENSMUSG00000111390.1		2.41959	6.18726	2.99188	0	0	0.574912	0	0	3.03916
ENSMUSG00000111792.1	Gm33858	9.67836	22.4991	20.9432	2.29994	4.25416	1.14982	14.4859	8.23182	4.86265
ENSMUSG00000111868.1		8.46857	8.99965	6.48241	18.3995	35.7349	13.7979	17.705	10.4769	20.0584
ENSMUSG00000112014.1		4.23428	6.74974	1.49594	0.766646	0	0	0	0	0
ENSMUSG00000112053.1	Gm46328	0	0	0	3.83323	0.850832	2.87456	0	0	1.21566
ENSMUSG00000112121.1	C230072F16Rik	3.02449	5.62478	13.9621	0.766646	1.70166	0	6.43819	2.99339	3.03916
ENSMUSG00000112373.1	Gm18556	1.81469	2.81239	6.48241	0	0	0	0	0	0
ENSMUSG00000112384.1	Gm34921	27.2204	30.3738	43.3823	13.7996	9.35915	18.9721	12.8764	13.4702	14.588
ENSMUSG00000112417.1	A430028G04Rik	18.7518	20.8117	22.9377	87.3976	45.9449	43.1184	28.9718	47.1459	17.0193
ENSMUSG00000112458.1	Gm40773	0	0	0	2.29994	0	2.29965	2.41432	1.49669	1.21566
ENSMUSG00000112510.1		5.44408	6.74974	1.99459	22.2327	25.525	21.8467	27.3623	14.2186	11.5488
ENSMUSG00000113471.1		16.181	22.7354	13.1842	38.5546	60.4091	43.0437	34.1304	42.9402	44.1407
ENSMUSG00000113587.1	Gm36287	3.62939	3.37487	5.48511	19.1661	10.21	31.6202	8.04773	3.74174	1.21566
ENSMUSG00000114131.1		0	0	0	3.06658	0	1.72474	0.804773	0	0
ENSMUSG00000114352.1		0	0	0	2.29994	3.40333	0	0	0	0
ENSMUSG00000114456.1	Hist1h2bh	1.34287	0	0	1.57162	10.5418	4.36933	1.91536	10.4769	5.67107
ENSMUSG00000114568.1		10.8882	7.31222	8.97564	0.766646	0	0.574912	0.804773	2.24504	6.07832
ENSMUSG00000114593.1		201.431	216.554	204.944	66.6982	46.7957	48.2926	42.653	63.6095	40.7247
ENSMUSG00000114662.1		3.62939	8.99965	8.97564	49.832	91.8898	85.087	20.9241	20.2054	26.7446
ENSMUSG00000114723.1		3.02449	2.81239	2.49323	39.0989	29.7791	29.8954	8.8525	7.48347	16.4115
ENSMUSG00000114730.1		2.41959	2.81239	1.99459	0	0	0	0	0	0
ENSMUSG00000114797.1	Nupl1	12.4851	16.8743	27.4256	1.53329	7.70003	0.574912	8.70765	12.8192	6.07832
ENSMUSG00000114947.1		22.9861	22.4991	18.4499	1.53329	2.5525	1.72474	4.02387	2.99339	0.607832
ENSMUSG00000114968.1		54.4408	37.686	46.8728	2.29994	13.6133	13.223	12.0716	11.9736	20.6663
ENSMUSG00000115025.1		0	1.12496	0	13.033	1.70166	12.6481	0	0	0
ENSMUSG00000115167.1		0	0	0	2.39193	0	2.87456	0	0.748347	0.607832
ENSMUSG00000115219.1	Eef1akmt4	4.83918	0.562478	4.98647	0	0	0	2.41432	0	0
ENSMUSG00000115522.1		3.02449	0	3.49053	0	0	0	0	0	0
ENSMUSG00000115597.1		67.7485	66.2149	53.2405	33.7171	36.5858	37.9442	28.1671	18.7087	15.8036
ENSMUSG00000115667.1		2.41959	2.24991	1.49594	45.9987	20.42	18.9721	12.0716	1.49669	4.25482
ENSMUSG00000115801.1		30.8498	15.7494	22.4391	49.832	55.3126	46.5679	20.9241	25.4438	27.9603
ENSMUSG00000115834.1		19.9616	18.5618	28.4229	1.53329	6.80665	2.87456	4.02387	16.4636	9.11748

## Sheet: Supp Tab 4
geneSet	description	link	size	overlap	expect	enrichmentRatio	pValue	FDR	geneList
GO:0043043	peptide biosynthetic process	http://amigo.geneontology.org/amigo/term/GO:0043043	572	50	15.5458	3.21631	3.2041e-13	1.76111e-09	ENSMUSG00000039981,ENSMUSG00000055866,ENSMUSG00000038838,ENSMUSG00000036986,ENSMUSG00000017404,ENSMUSG00000040471,ENSMUSG00000074129,ENSMUSG00000047215,ENSMUSG00000028811,ENSMUSG00000061787,ENSMUSG00000004056,ENSMUSG00000071644,ENSMUSG00000032518,ENSMUSG00000063457,ENSMUSG00000090137,ENSMUSG00000079435,ENSMUSG00000041841,ENSMUSG00000008682,ENSMUSG00000057841,ENSMUSG00000047675,ENSMUSG00000031320,…
GO:0043604	amide biosynthetic process	http://amigo.geneontology.org/amigo/term/GO:0043604	677	55	18.3995	2.98922	3.90576e-13	1.76111e-09	ENSMUSG00000039981,ENSMUSG00000055866,ENSMUSG00000020532,ENSMUSG00000038838,ENSMUSG00000022962,ENSMUSG00000036986,ENSMUSG00000026192,ENSMUSG00000017404,ENSMUSG00000040471,ENSMUSG00000074129,ENSMUSG00000047215,ENSMUSG00000028811,ENSMUSG00000061787,ENSMUSG00000004056,ENSMUSG00000071644,ENSMUSG00000032518,ENSMUSG00000063457,ENSMUSG00000090137,ENSMUSG00000079435,ENSMUSG00000041841,ENSMUSG00000008682,…
GO:0006518	peptide metabolic process	http://amigo.geneontology.org/amigo/term/GO:0006518	705	56	19.1604	2.92269	5.90306e-13	1.77446e-09	ENSMUSG00000002985,ENSMUSG00000039981,ENSMUSG00000055866,ENSMUSG00000038838,ENSMUSG00000036986,ENSMUSG00000020841,ENSMUSG00000017404,ENSMUSG00000049313,ENSMUSG00000040471,ENSMUSG00000074129,ENSMUSG00000047215,ENSMUSG00000028811,ENSMUSG00000061787,ENSMUSG00000004056,ENSMUSG00000071644,ENSMUSG00000032518,ENSMUSG00000032359,ENSMUSG00000063457,ENSMUSG00000090137,ENSMUSG00000079435,ENSMUSG00000041841,…
GO:0006412	translation	http://amigo.geneontology.org/amigo/term/GO:0006412	555	48	15.0837	3.18223	1.4484e-12	3.26541e-09	ENSMUSG00000039981,ENSMUSG00000055866,ENSMUSG00000038838,ENSMUSG00000036986,ENSMUSG00000017404,ENSMUSG00000074129,ENSMUSG00000047215,ENSMUSG00000028811,ENSMUSG00000061787,ENSMUSG00000004056,ENSMUSG00000071644,ENSMUSG00000032518,ENSMUSG00000063457,ENSMUSG00000090137,ENSMUSG00000079435,ENSMUSG00000041841,ENSMUSG00000008682,ENSMUSG00000057841,ENSMUSG00000047675,ENSMUSG00000031320,ENSMUSG00000003429,…
GO:0043603	cellular amide metabolic process	http://amigo.geneontology.org/amigo/term/GO:0043603	929	65	25.2483	2.57443	2.28928e-12	4.12895e-09	ENSMUSG00000034000,ENSMUSG00000002985,ENSMUSG00000039981,ENSMUSG00000055866,ENSMUSG00000020532,ENSMUSG00000038838,ENSMUSG00000022962,ENSMUSG00000036986,ENSMUSG00000020841,ENSMUSG00000026192,ENSMUSG00000017404,ENSMUSG00000049313,ENSMUSG00000000594,ENSMUSG00000040471,ENSMUSG00000074129,ENSMUSG00000047215,ENSMUSG00000028811,ENSMUSG00000061787,ENSMUSG00000004056,ENSMUSG00000071644,ENSMUSG00000032518,…
GO:1901566	organonitrogen compound biosynthetic process	http://amigo.geneontology.org/amigo/term/GO:1901566	1532	86	41.6366	2.06549	7.04156e-11	1.05835e-07	ENSMUSG00000030074,ENSMUSG00000023044,ENSMUSG00000002985,ENSMUSG00000039981,ENSMUSG00000055866,ENSMUSG00000027398,ENSMUSG00000021360,ENSMUSG00000057329,ENSMUSG00000027533,ENSMUSG00000009293,ENSMUSG00000020532,ENSMUSG00000031805,ENSMUSG00000054428,ENSMUSG00000030657,ENSMUSG00000038838,ENSMUSG00000022962,ENSMUSG00000036986,ENSMUSG00000026192,ENSMUSG00000017404,ENSMUSG00000040471,ENSMUSG00000020400,…
GO:0002262	myeloid cell homeostasis	http://amigo.geneontology.org/amigo/term/GO:0002262	164	20	4.45718	4.48714	2.17492e-08	2.80192e-05	ENSMUSG00000023951,ENSMUSG00000035385,ENSMUSG00000031805,ENSMUSG00000054428,ENSMUSG00000024539,ENSMUSG00000020919,ENSMUSG00000002602,ENSMUSG00000020644,ENSMUSG00000061787,ENSMUSG00000026656,ENSMUSG00000058715,ENSMUSG00000025290,ENSMUSG00000028495,ENSMUSG00000024608,ENSMUSG00000039936,ENSMUSG00000060802,ENSMUSG00000074622,ENSMUSG00000073414,ENSMUSG00000023216,ENSMUSG00000022105
GO:0007167	enzyme linked receptor protein signaling pathway	http://amigo.geneontology.org/amigo/term/GO:0007167	827	51	22.4761	2.26907	4.33593e-08	4.12155e-05	ENSMUSG00000024066,ENSMUSG00000037013,ENSMUSG00000034220,ENSMUSG00000049907,ENSMUSG00000027398,ENSMUSG00000023951,ENSMUSG00000021360,ENSMUSG00000029096,ENSMUSG00000039959,ENSMUSG00000036867,ENSMUSG00000032220,ENSMUSG00000035385,ENSMUSG00000031805,ENSMUSG00000053113,ENSMUSG00000036986,ENSMUSG00000030536,ENSMUSG00000032508,ENSMUSG00000042429,ENSMUSG00000024539,ENSMUSG00000028874,ENSMUSG00000032382,…
GO:0008283	cell proliferation	http://amigo.geneontology.org/amigo/term/GO:0008283	1924	92	52.2903	1.75941	4.73404e-08	4.12155e-05	ENSMUSG00000024066,ENSMUSG00000016496,ENSMUSG00000074896,ENSMUSG00000002985,ENSMUSG00000039981,ENSMUSG00000035105,ENSMUSG00000026068,ENSMUSG00000055866,ENSMUSG00000044562,ENSMUSG00000027398,ENSMUSG00000023951,ENSMUSG00000026193,ENSMUSG00000021360,ENSMUSG00000057329,ENSMUSG00000032194,ENSMUSG00000036867,ENSMUSG00000031954,ENSMUSG00000035385,ENSMUSG00000031805,ENSMUSG00000054428,ENSMUSG00000004709,…
GO:0002684	positive regulation of immune system process	http://amigo.geneontology.org/amigo/term/GO:0002684	879	53	23.8894	2.21856	4.84006e-08	4.12155e-05	ENSMUSG00000073418,ENSMUSG00000016496,ENSMUSG00000073490,ENSMUSG00000026068,ENSMUSG00000027398,ENSMUSG00000023951,ENSMUSG00000020641,ENSMUSG00000047798,ENSMUSG00000057329,ENSMUSG00000035385,ENSMUSG00000031805,ENSMUSG00000073489,ENSMUSG00000004709,ENSMUSG00000062300,ENSMUSG00000032508,ENSMUSG00000030748,ENSMUSG00000024539,ENSMUSG00000035352,ENSMUSG00000028874,ENSMUSG00000020400,ENSMUSG00000016528,…
GO:0002521	leukocyte differentiation	http://amigo.geneontology.org/amigo/term/GO:0002521	527	38	14.3228	2.65312	5.0274e-08	4.12155e-05	ENSMUSG00000027398,ENSMUSG00000023951,ENSMUSG00000020641,ENSMUSG00000047798,ENSMUSG00000057329,ENSMUSG00000031805,ENSMUSG00000004707,ENSMUSG00000030748,ENSMUSG00000024539,ENSMUSG00000023367,ENSMUSG00000020857,ENSMUSG00000020919,ENSMUSG00000002602,ENSMUSG00000020644,ENSMUSG00000033792,ENSMUSG00000031451,ENSMUSG00000029810,ENSMUSG00000039191,ENSMUSG00000035673,ENSMUSG00000027995,ENSMUSG00000058715,…
GO:0012501	programmed cell death	http://amigo.geneontology.org/amigo/term/GO:0012501	1875	90	50.9586	1.76614	5.74571e-08	4.3179e-05	ENSMUSG00000029304,ENSMUSG00000024066,ENSMUSG00000016496,ENSMUSG00000074896,ENSMUSG00000002985,ENSMUSG00000027469,ENSMUSG00000035105,ENSMUSG00000063694,ENSMUSG00000027398,ENSMUSG00000023951,ENSMUSG00000026193,ENSMUSG00000057329,ENSMUSG00000022307,ENSMUSG00000032194,ENSMUSG00000039959,ENSMUSG00000036867,ENSMUSG00000031954,ENSMUSG00000022419,ENSMUSG00000031805,ENSMUSG00000054428,ENSMUSG00000073489,…
GO:0006952	defense response	http://amigo.geneontology.org/amigo/term/GO:0006952	1361	71	36.9891	1.91948	8.04171e-08	5.20106e-05	ENSMUSG00000073418,ENSMUSG00000040026,ENSMUSG00000033350,ENSMUSG00000074896,ENSMUSG00000002985,ENSMUSG00000073490,ENSMUSG00000026068,ENSMUSG00000060591,ENSMUSG00000027398,ENSMUSG00000020641,ENSMUSG00000026193,ENSMUSG00000047798,ENSMUSG00000057329,ENSMUSG00000027221,ENSMUSG00000035385,ENSMUSG00000031805,ENSMUSG00000004707,ENSMUSG00000073489,ENSMUSG00000053113,ENSMUSG00000004709,ENSMUSG00000036986,…
GO:0001775	cell activation	http://amigo.geneontology.org/amigo/term/GO:0001775	893	53	24.2699	2.18378	8.07439e-08	5.20106e-05	ENSMUSG00000059089,ENSMUSG00000016496,ENSMUSG00000002985,ENSMUSG00000039981,ENSMUSG00000026068,ENSMUSG00000027398,ENSMUSG00000020641,ENSMUSG00000026193,ENSMUSG00000047798,ENSMUSG00000057329,ENSMUSG00000035385,ENSMUSG00000031805,ENSMUSG00000004707,ENSMUSG00000004709,ENSMUSG00000062300,ENSMUSG00000032508,ENSMUSG00000030748,ENSMUSG00000024539,ENSMUSG00000028874,ENSMUSG00000020919,ENSMUSG00000002602,…
GO:0002682	regulation of immune system process	http://amigo.geneontology.org/amigo/term/GO:0002682	1230	66	33.4288	1.97434	8.69888e-08	5.22977e-05	ENSMUSG00000073418,ENSMUSG00000059089,ENSMUSG00000016496,ENSMUSG00000002985,ENSMUSG00000039981,ENSMUSG00000073490,ENSMUSG00000026068,ENSMUSG00000027398,ENSMUSG00000023951,ENSMUSG00000020641,ENSMUSG00000047798,ENSMUSG00000057329,ENSMUSG00000035385,ENSMUSG00000031805,ENSMUSG00000073489,ENSMUSG00000004709,ENSMUSG00000036986,ENSMUSG00000062300,ENSMUSG00000032508,ENSMUSG00000042429,ENSMUSG00000030748,…
GO:0009607	response to biotic stimulus	http://amigo.geneontology.org/amigo/term/GO:0009607	977	56	26.5528	2.109	1.08424e-07	6.11106e-05	ENSMUSG00000040026,ENSMUSG00000059089,ENSMUSG00000016496,ENSMUSG00000074896,ENSMUSG00000060591,ENSMUSG00000027398,ENSMUSG00000020641,ENSMUSG00000057329,ENSMUSG00000035385,ENSMUSG00000073489,ENSMUSG00000036986,ENSMUSG00000062300,ENSMUSG00000032508,ENSMUSG00000030748,ENSMUSG00000035352,ENSMUSG00000028874,ENSMUSG00000074129,ENSMUSG00000016528,ENSMUSG00000020919,ENSMUSG00000002602,ENSMUSG00000037936,…
GO:0050900	leukocyte migration	http://amigo.geneontology.org/amigo/term/GO:0050900	315	27	8.56104	3.15382	1.56717e-07	8.3134e-05	ENSMUSG00000029304,ENSMUSG00000050370,ENSMUSG00000027398,ENSMUSG00000023951,ENSMUSG00000035385,ENSMUSG00000026271,ENSMUSG00000032508,ENSMUSG00000042429,ENSMUSG00000035352,ENSMUSG00000074129,ENSMUSG00000020919,ENSMUSG00000006699,ENSMUSG00000031451,ENSMUSG00000027995,ENSMUSG00000019726,ENSMUSG00000049130,ENSMUSG00000058715,ENSMUSG00000000290,ENSMUSG00000027111,ENSMUSG00000022892,ENSMUSG00000055633,…
GO:0006915	apoptotic process	http://amigo.geneontology.org/amigo/term/GO:0006915	1839	87	49.9802	1.74069	1.89869e-07	9.51245e-05	ENSMUSG00000029304,ENSMUSG00000024066,ENSMUSG00000016496,ENSMUSG00000074896,ENSMUSG00000002985,ENSMUSG00000027469,ENSMUSG00000035105,ENSMUSG00000063694,ENSMUSG00000027398,ENSMUSG00000023951,ENSMUSG00000026193,ENSMUSG00000057329,ENSMUSG00000022307,ENSMUSG00000032194,ENSMUSG00000039959,ENSMUSG00000036867,ENSMUSG00000031954,ENSMUSG00000022419,ENSMUSG00000031805,ENSMUSG00000054428,ENSMUSG00000073489,…
GO:0006955	immune response	http://amigo.geneontology.org/amigo/term/GO:0006955	1293	67	35.1411	1.9066	2.50512e-07	0.000112722	ENSMUSG00000073418,ENSMUSG00000059089,ENSMUSG00000016496,ENSMUSG00000074896,ENSMUSG00000002985,ENSMUSG00000073490,ENSMUSG00000026068,ENSMUSG00000060591,ENSMUSG00000027398,ENSMUSG00000023951,ENSMUSG00000020641,ENSMUSG00000047798,ENSMUSG00000057329,ENSMUSG00000036867,ENSMUSG00000035385,ENSMUSG00000031805,ENSMUSG00000004707,ENSMUSG00000073489,ENSMUSG00000004709,ENSMUSG00000036986,ENSMUSG00000062300,…
GO:0006897	endocytosis	http://amigo.geneontology.org/amigo/term/GO:0006897	585	39	15.8991	2.45297	2.5992e-07	0.000112722	ENSMUSG00000040564,ENSMUSG00000002985,ENSMUSG00000033039,ENSMUSG00000027398,ENSMUSG00000023951,ENSMUSG00000047798,ENSMUSG00000039959,ENSMUSG00000032220,ENSMUSG00000035385,ENSMUSG00000028874,ENSMUSG00000032382,ENSMUSG00000049313,ENSMUSG00000016528,ENSMUSG00000002602,ENSMUSG00000037936,ENSMUSG00000026656,ENSMUSG00000006699,ENSMUSG00000028073,ENSMUSG00000032560,ENSMUSG00000031451,ENSMUSG00000027995,…
GO:0030099	myeloid cell differentiation	http://amigo.geneontology.org/amigo/term/GO:0030099	365	29	9.91994	2.9234	2.73928e-07	0.000112722	ENSMUSG00000023951,ENSMUSG00000047798,ENSMUSG00000031805,ENSMUSG00000054428,ENSMUSG00000036986,ENSMUSG00000024539,ENSMUSG00000020857,ENSMUSG00000020919,ENSMUSG00000020644,ENSMUSG00000039191,ENSMUSG00000035673,ENSMUSG00000027995,ENSMUSG00000058715,ENSMUSG00000028495,ENSMUSG00000024608,ENSMUSG00000032554,ENSMUSG00000022443,ENSMUSG00000022892,ENSMUSG00000060802,ENSMUSG00000032440,ENSMUSG00000074622,…
GO:0043067	regulation of programmed cell death	http://amigo.geneontology.org/amigo/term/GO:0043067	1518	75	41.2561	1.81791	2.92025e-07	0.000112722	ENSMUSG00000029304,ENSMUSG00000024066,ENSMUSG00000016496,ENSMUSG00000074896,ENSMUSG00000002985,ENSMUSG00000035105,ENSMUSG00000063694,ENSMUSG00000027398,ENSMUSG00000023951,ENSMUSG00000026193,ENSMUSG00000057329,ENSMUSG00000022307,ENSMUSG00000032194,ENSMUSG00000039959,ENSMUSG00000036867,ENSMUSG00000031954,ENSMUSG00000022419,ENSMUSG00000031805,ENSMUSG00000054428,ENSMUSG00000053113,ENSMUSG00000036986,…
GO:0010941	regulation of cell death	http://amigo.geneontology.org/amigo/term/GO:0010941	1659	80	45.0882	1.7743	2.9911e-07	0.000112722	ENSMUSG00000029304,ENSMUSG00000024066,ENSMUSG00000016496,ENSMUSG00000074896,ENSMUSG00000002985,ENSMUSG00000035105,ENSMUSG00000063694,ENSMUSG00000027398,ENSMUSG00000023951,ENSMUSG00000026193,ENSMUSG00000057329,ENSMUSG00000022307,ENSMUSG00000032194,ENSMUSG00000039959,ENSMUSG00000036867,ENSMUSG00000031954,ENSMUSG00000022419,ENSMUSG00000031805,ENSMUSG00000054428,ENSMUSG00000053113,ENSMUSG00000036986,…
GO:0048534	hematopoietic or lymphoid organ development	http://amigo.geneontology.org/amigo/term/GO:0048534	881	51	23.9437	2.12999	3.10113e-07	0.000112722	ENSMUSG00000027398,ENSMUSG00000023951,ENSMUSG00000020641,ENSMUSG00000047798,ENSMUSG00000057329,ENSMUSG00000032220,ENSMUSG00000031805,ENSMUSG00000004707,ENSMUSG00000054428,ENSMUSG00000036986,ENSMUSG00000030748,ENSMUSG00000024539,ENSMUSG00000023367,ENSMUSG00000032218,ENSMUSG00000020857,ENSMUSG00000020919,ENSMUSG00000002602,ENSMUSG00000020644,ENSMUSG00000033792,ENSMUSG00000031451,ENSMUSG00000029810,…
GO:0002520	immune system development	http://amigo.geneontology.org/amigo/term/GO:0002520	932	53	25.3298	2.0924	3.12491e-07	0.000112722	ENSMUSG00000016496,ENSMUSG00000027398,ENSMUSG00000023951,ENSMUSG00000020641,ENSMUSG00000047798,ENSMUSG00000057329,ENSMUSG00000032220,ENSMUSG00000031805,ENSMUSG00000004707,ENSMUSG00000054428,ENSMUSG00000036986,ENSMUSG00000030748,ENSMUSG00000024539,ENSMUSG00000023367,ENSMUSG00000032218,ENSMUSG00000020857,ENSMUSG00000020919,ENSMUSG00000002602,ENSMUSG00000020644,ENSMUSG00000033792,ENSMUSG00000031451,…
GO:0030097	hemopoiesis	http://amigo.geneontology.org/amigo/term/GO:0030097	835	49	22.6936	2.1592	3.60136e-07	0.000121959	ENSMUSG00000027398,ENSMUSG00000023951,ENSMUSG00000020641,ENSMUSG00000047798,ENSMUSG00000057329,ENSMUSG00000032220,ENSMUSG00000031805,ENSMUSG00000004707,ENSMUSG00000054428,ENSMUSG00000036986,ENSMUSG00000030748,ENSMUSG00000024539,ENSMUSG00000023367,ENSMUSG00000020857,ENSMUSG00000020919,ENSMUSG00000002602,ENSMUSG00000020644,ENSMUSG00000033792,ENSMUSG00000031451,ENSMUSG00000029810,ENSMUSG00000039191,…
GO:0006954	inflammatory response	http://amigo.geneontology.org/amigo/term/GO:0006954	640	41	17.3939	2.35715	3.65147e-07	0.000121959	ENSMUSG00000073418,ENSMUSG00000040026,ENSMUSG00000033350,ENSMUSG00000002985,ENSMUSG00000026068,ENSMUSG00000027398,ENSMUSG00000026193,ENSMUSG00000027221,ENSMUSG00000035385,ENSMUSG00000053113,ENSMUSG00000032508,ENSMUSG00000042429,ENSMUSG00000030748,ENSMUSG00000027997,ENSMUSG00000024539,ENSMUSG00000035352,ENSMUSG00000020400,ENSMUSG00000016528,ENSMUSG00000020919,ENSMUSG00000002602,ENSMUSG00000026656,…
GO:0051707	response to other organism	http://amigo.geneontology.org/amigo/term/GO:0051707	942	53	25.6016	2.07018	4.34942e-07	0.000133165	ENSMUSG00000040026,ENSMUSG00000059089,ENSMUSG00000016496,ENSMUSG00000074896,ENSMUSG00000060591,ENSMUSG00000027398,ENSMUSG00000020641,ENSMUSG00000057329,ENSMUSG00000035385,ENSMUSG00000073489,ENSMUSG00000036986,ENSMUSG00000032508,ENSMUSG00000030748,ENSMUSG00000035352,ENSMUSG00000028874,ENSMUSG00000074129,ENSMUSG00000016528,ENSMUSG00000020919,ENSMUSG00000002602,ENSMUSG00000037936,ENSMUSG00000040613,…
GO:0042127	regulation of cell proliferation	http://amigo.geneontology.org/amigo/term/GO:0042127	1590	77	43.2129	1.78188	4.38369e-07	0.000133165	ENSMUSG00000024066,ENSMUSG00000016496,ENSMUSG00000074896,ENSMUSG00000002985,ENSMUSG00000039981,ENSMUSG00000035105,ENSMUSG00000055866,ENSMUSG00000044562,ENSMUSG00000027398,ENSMUSG00000023951,ENSMUSG00000026193,ENSMUSG00000021360,ENSMUSG00000057329,ENSMUSG00000032194,ENSMUSG00000036867,ENSMUSG00000031954,ENSMUSG00000035385,ENSMUSG00000031805,ENSMUSG00000054428,ENSMUSG00000004709,ENSMUSG00000036986,…
GO:0034101	erythrocyte homeostasis	http://amigo.geneontology.org/amigo/term/GO:0034101	129	16	3.50595	4.56367	4.42997e-07	0.000133165	ENSMUSG00000023951,ENSMUSG00000031805,ENSMUSG00000054428,ENSMUSG00000024539,ENSMUSG00000020919,ENSMUSG00000002602,ENSMUSG00000020644,ENSMUSG00000061787,ENSMUSG00000025290,ENSMUSG00000028495,ENSMUSG00000024608,ENSMUSG00000060802,ENSMUSG00000074622,ENSMUSG00000073414,ENSMUSG00000023216,ENSMUSG00000022105
GO:0043207	response to external biotic stimulus	http://amigo.geneontology.org/amigo/term/GO:0043207	945	53	25.6831	2.06361	4.79695e-07	0.000139545	ENSMUSG00000040026,ENSMUSG00000059089,ENSMUSG00000016496,ENSMUSG00000074896,ENSMUSG00000060591,ENSMUSG00000027398,ENSMUSG00000020641,ENSMUSG00000057329,ENSMUSG00000035385,ENSMUSG00000073489,ENSMUSG00000036986,ENSMUSG00000032508,ENSMUSG00000030748,ENSMUSG00000035352,ENSMUSG00000028874,ENSMUSG00000074129,ENSMUSG00000016528,ENSMUSG00000020919,ENSMUSG00000002602,ENSMUSG00000037936,ENSMUSG00000040613,…
GO:0045807	positive regulation of endocytosis	http://amigo.geneontology.org/amigo/term/GO:0045807	147	17	3.99515	4.25515	5.34415e-07	0.000150605	ENSMUSG00000002985,ENSMUSG00000027398,ENSMUSG00000023951,ENSMUSG00000047798,ENSMUSG00000039959,ENSMUSG00000035385,ENSMUSG00000002602,ENSMUSG00000026656,ENSMUSG00000031451,ENSMUSG00000058715,ENSMUSG00000032554,ENSMUSG00000034330,ENSMUSG00000015947,ENSMUSG00000060802,ENSMUSG00000040249,ENSMUSG00000026825,ENSMUSG00000048076
GO:0098657	import into cell	http://amigo.geneontology.org/amigo/term/GO:0098657	705	43	19.1604	2.24421	7.05987e-07	0.000189838	ENSMUSG00000040564,ENSMUSG00000002985,ENSMUSG00000033039,ENSMUSG00000022094,ENSMUSG00000055866,ENSMUSG00000027398,ENSMUSG00000023951,ENSMUSG00000047798,ENSMUSG00000039959,ENSMUSG00000032220,ENSMUSG00000035385,ENSMUSG00000028874,ENSMUSG00000032382,ENSMUSG00000049313,ENSMUSG00000016528,ENSMUSG00000002602,ENSMUSG00000037936,ENSMUSG00000026656,ENSMUSG00000006699,ENSMUSG00000028073,ENSMUSG00000032560,…
GO:0001816	cytokine production	http://amigo.geneontology.org/amigo/term/GO:0001816	681	42	18.5082	2.26927	7.15733e-07	0.000189838	ENSMUSG00000022257,ENSMUSG00000016496,ENSMUSG00000026068,ENSMUSG00000027398,ENSMUSG00000020641,ENSMUSG00000026193,ENSMUSG00000035385,ENSMUSG00000031805,ENSMUSG00000004707,ENSMUSG00000004709,ENSMUSG00000036986,ENSMUSG00000030536,ENSMUSG00000032508,ENSMUSG00000030748,ENSMUSG00000028874,ENSMUSG00000074582,ENSMUSG00000016528,ENSMUSG00000020919,ENSMUSG00000002602,ENSMUSG00000026656,ENSMUSG00000031451,…
GO:0045321	leukocyte activation	http://amigo.geneontology.org/amigo/term/GO:0045321	784	46	21.3075	2.15887	8.41188e-07	0.000215757	ENSMUSG00000059089,ENSMUSG00000016496,ENSMUSG00000039981,ENSMUSG00000026068,ENSMUSG00000027398,ENSMUSG00000020641,ENSMUSG00000047798,ENSMUSG00000057329,ENSMUSG00000035385,ENSMUSG00000031805,ENSMUSG00000004707,ENSMUSG00000004709,ENSMUSG00000062300,ENSMUSG00000032508,ENSMUSG00000030748,ENSMUSG00000024539,ENSMUSG00000028874,ENSMUSG00000020919,ENSMUSG00000002602,ENSMUSG00000020644,ENSMUSG00000033792,…
GO:0030100	regulation of endocytosis	http://amigo.geneontology.org/amigo/term/GO:0030100	262	23	7.12062	3.23006	8.61305e-07	0.000215757	ENSMUSG00000040564,ENSMUSG00000002985,ENSMUSG00000027398,ENSMUSG00000023951,ENSMUSG00000047798,ENSMUSG00000039959,ENSMUSG00000035385,ENSMUSG00000028874,ENSMUSG00000002602,ENSMUSG00000037936,ENSMUSG00000026656,ENSMUSG00000031451,ENSMUSG00000027995,ENSMUSG00000058715,ENSMUSG00000032554,ENSMUSG00000034330,ENSMUSG00000015947,ENSMUSG00000060802,ENSMUSG00000040249,ENSMUSG00000001036,ENSMUSG00000026825,…
GO:0009617	response to bacterium	http://amigo.geneontology.org/amigo/term/GO:0009617	674	41	18.3179	2.23825	1.38299e-06	0.000337076	ENSMUSG00000040026,ENSMUSG00000059089,ENSMUSG00000016496,ENSMUSG00000074896,ENSMUSG00000027398,ENSMUSG00000035385,ENSMUSG00000073489,ENSMUSG00000032508,ENSMUSG00000035352,ENSMUSG00000028874,ENSMUSG00000074129,ENSMUSG00000016528,ENSMUSG00000020919,ENSMUSG00000002602,ENSMUSG00000037936,ENSMUSG00000038274,ENSMUSG00000026656,ENSMUSG00000039191,ENSMUSG00000061232,ENSMUSG00000035673,ENSMUSG00000027995,…
GO:0042981	regulation of apoptotic process	http://amigo.geneontology.org/amigo/term/GO:0042981	1500	72	40.7669	1.76614	1.51757e-06	0.000360144	ENSMUSG00000029304,ENSMUSG00000024066,ENSMUSG00000016496,ENSMUSG00000074896,ENSMUSG00000002985,ENSMUSG00000035105,ENSMUSG00000063694,ENSMUSG00000027398,ENSMUSG00000023951,ENSMUSG00000026193,ENSMUSG00000057329,ENSMUSG00000022307,ENSMUSG00000039959,ENSMUSG00000036867,ENSMUSG00000031954,ENSMUSG00000022419,ENSMUSG00000031805,ENSMUSG00000054428,ENSMUSG00000053113,ENSMUSG00000036986,ENSMUSG00000002984,…
GO:0016192	vesicle-mediated transport	http://amigo.geneontology.org/amigo/term/GO:0016192	1308	65	35.5487	1.82848	1.64597e-06	0.000376803	ENSMUSG00000022257,ENSMUSG00000040564,ENSMUSG00000002985,ENSMUSG00000033039,ENSMUSG00000027398,ENSMUSG00000023951,ENSMUSG00000047798,ENSMUSG00000039959,ENSMUSG00000032220,ENSMUSG00000035385,ENSMUSG00000090247,ENSMUSG00000061455,ENSMUSG00000045414,ENSMUSG00000030748,ENSMUSG00000035352,ENSMUSG00000028874,ENSMUSG00000032382,ENSMUSG00000049313,ENSMUSG00000074582,ENSMUSG00000039763,ENSMUSG00000046709,…
GO:0009719	response to endogenous stimulus	http://amigo.geneontology.org/amigo/term/GO:0009719	1504	72	40.8756	1.76144	1.67134e-06	0.000376803	ENSMUSG00000029304,ENSMUSG00000002985,ENSMUSG00000033039,ENSMUSG00000039994,ENSMUSG00000034220,ENSMUSG00000049907,ENSMUSG00000000263,ENSMUSG00000027398,ENSMUSG00000021360,ENSMUSG00000029096,ENSMUSG00000057329,ENSMUSG00000032194,ENSMUSG00000036867,ENSMUSG00000020532,ENSMUSG00000035385,ENSMUSG00000053113,ENSMUSG00000036986,ENSMUSG00000030536,ENSMUSG00000032508,ENSMUSG00000027997,ENSMUSG00000024539,…
GO:0008285	negative regulation of cell proliferation	http://amigo.geneontology.org/amigo/term/GO:0008285	634	39	17.2308	2.26339	1.92508e-06	0.000423424	ENSMUSG00000024066,ENSMUSG00000016496,ENSMUSG00000074896,ENSMUSG00000002985,ENSMUSG00000039981,ENSMUSG00000055866,ENSMUSG00000027398,ENSMUSG00000057329,ENSMUSG00000032194,ENSMUSG00000036867,ENSMUSG00000054428,ENSMUSG00000036986,ENSMUSG00000027778,ENSMUSG00000042429,ENSMUSG00000024539,ENSMUSG00000035352,ENSMUSG00000031838,ENSMUSG00000020644,ENSMUSG00000026656,ENSMUSG00000024661,ENSMUSG00000039191,…
GO:0051272	positive regulation of cellular component movement	http://amigo.geneontology.org/amigo/term/GO:0051272	540	35	14.6761	2.38483	2.05871e-06	0.000442035	ENSMUSG00000016496,ENSMUSG00000027398,ENSMUSG00000023951,ENSMUSG00000026193,ENSMUSG00000021360,ENSMUSG00000057329,ENSMUSG00000035385,ENSMUSG00000030536,ENSMUSG00000035352,ENSMUSG00000028874,ENSMUSG00000020919,ENSMUSG00000033792,ENSMUSG00000004056,ENSMUSG00000032359,ENSMUSG00000037685,ENSMUSG00000031451,ENSMUSG00000027995,ENSMUSG00000049130,ENSMUSG00000027111,ENSMUSG00000032554,ENSMUSG00000039936,…
GO:0048872	homeostasis of number of cells	http://amigo.geneontology.org/amigo/term/GO:0048872	297	24	8.07184	2.9733	2.18497e-06	0.000458234	ENSMUSG00000023951,ENSMUSG00000057329,ENSMUSG00000035385,ENSMUSG00000031805,ENSMUSG00000054428,ENSMUSG00000024539,ENSMUSG00000032218,ENSMUSG00000020919,ENSMUSG00000002602,ENSMUSG00000020644,ENSMUSG00000061787,ENSMUSG00000026656,ENSMUSG00000033933,ENSMUSG00000058715,ENSMUSG00000025290,ENSMUSG00000028495,ENSMUSG00000024608,ENSMUSG00000039936,ENSMUSG00000060802,ENSMUSG00000074622,ENSMUSG00000073414,…
GO:0045087	innate immune response	http://amigo.geneontology.org/amigo/term/GO:0045087	665	40	18.0733	2.21321	2.46075e-06	0.000504343	ENSMUSG00000073418,ENSMUSG00000074896,ENSMUSG00000002985,ENSMUSG00000073490,ENSMUSG00000026068,ENSMUSG00000060591,ENSMUSG00000020641,ENSMUSG00000047798,ENSMUSG00000035385,ENSMUSG00000031805,ENSMUSG00000004707,ENSMUSG00000073489,ENSMUSG00000004709,ENSMUSG00000036986,ENSMUSG00000062300,ENSMUSG00000032508,ENSMUSG00000024539,ENSMUSG00000035352,ENSMUSG00000028874,ENSMUSG00000020400,ENSMUSG00000074129,…
GO:2000147	positive regulation of cell motility	http://amigo.geneontology.org/amigo/term/GO:2000147	524	34	14.2412	2.38743	2.81836e-06	0.000564799	ENSMUSG00000016496,ENSMUSG00000027398,ENSMUSG00000023951,ENSMUSG00000026193,ENSMUSG00000021360,ENSMUSG00000057329,ENSMUSG00000035385,ENSMUSG00000030536,ENSMUSG00000035352,ENSMUSG00000028874,ENSMUSG00000033792,ENSMUSG00000004056,ENSMUSG00000032359,ENSMUSG00000037685,ENSMUSG00000031451,ENSMUSG00000027995,ENSMUSG00000049130,ENSMUSG00000027111,ENSMUSG00000032554,ENSMUSG00000039936,ENSMUSG00000022892,…
GO:0016477	cell migration	http://amigo.geneontology.org/amigo/term/GO:0016477	1334	65	36.2553	1.79284	3.18389e-06	0.000606926	ENSMUSG00000029304,ENSMUSG00000050370,ENSMUSG00000040026,ENSMUSG00000016496,ENSMUSG00000002985,ENSMUSG00000055333,ENSMUSG00000032531,ENSMUSG00000027398,ENSMUSG00000023951,ENSMUSG00000026193,ENSMUSG00000021360,ENSMUSG00000057329,ENSMUSG00000032194,ENSMUSG00000035385,ENSMUSG00000026271,ENSMUSG00000036986,ENSMUSG00000030536,ENSMUSG00000032508,ENSMUSG00000042429,ENSMUSG00000035352,ENSMUSG00000028874,…
GO:0006909	phagocytosis	http://amigo.geneontology.org/amigo/term/GO:0006909	167	17	4.53871	3.74556	3.19416e-06	0.000606926	ENSMUSG00000027398,ENSMUSG00000047798,ENSMUSG00000035385,ENSMUSG00000028874,ENSMUSG00000002602,ENSMUSG00000037936,ENSMUSG00000026656,ENSMUSG00000006699,ENSMUSG00000028073,ENSMUSG00000031451,ENSMUSG00000027995,ENSMUSG00000058715,ENSMUSG00000000290,ENSMUSG00000015243,ENSMUSG00000015947,ENSMUSG00000022443,ENSMUSG00000040249
GO:0048870	cell motility	http://amigo.geneontology.org/amigo/term/GO:0048870	1476	70	40.1146	1.745	3.29778e-06	0.000606926	ENSMUSG00000029304,ENSMUSG00000050370,ENSMUSG00000040026,ENSMUSG00000016496,ENSMUSG00000002985,ENSMUSG00000055333,ENSMUSG00000032531,ENSMUSG00000027398,ENSMUSG00000023951,ENSMUSG00000026193,ENSMUSG00000021360,ENSMUSG00000057329,ENSMUSG00000032194,ENSMUSG00000035385,ENSMUSG00000026271,ENSMUSG00000036986,ENSMUSG00000030536,ENSMUSG00000032508,ENSMUSG00000036825,ENSMUSG00000042429,ENSMUSG00000035352,…
GO:0051674	localization of cell	http://amigo.geneontology.org/amigo/term/GO:0051674	1476	70	40.1146	1.745	3.29778e-06	0.000606926	ENSMUSG00000029304,ENSMUSG00000050370,ENSMUSG00000040026,ENSMUSG00000016496,ENSMUSG00000002985,ENSMUSG00000055333,ENSMUSG00000032531,ENSMUSG00000027398,ENSMUSG00000023951,ENSMUSG00000026193,ENSMUSG00000021360,ENSMUSG00000057329,ENSMUSG00000032194,ENSMUSG00000035385,ENSMUSG00000026271,ENSMUSG00000036986,ENSMUSG00000030536,ENSMUSG00000032508,ENSMUSG00000036825,ENSMUSG00000042429,ENSMUSG00000035352,…
GO:0043933	protein-containing complex subunit organization	http://amigo.geneontology.org/amigo/term/GO:0043933	1857	83	50.4694	1.64456	3.74161e-06	0.000674838	ENSMUSG00000040564,ENSMUSG00000002985,ENSMUSG00000055866,ENSMUSG00000000263,ENSMUSG00000044562,ENSMUSG00000023951,ENSMUSG00000026193,ENSMUSG00000025389,ENSMUSG00000039959,ENSMUSG00000036867,ENSMUSG00000114456,ENSMUSG00000020532,ENSMUSG00000054428,ENSMUSG00000036986,ENSMUSG00000078851,ENSMUSG00000061455,ENSMUSG00000037703,ENSMUSG00000049313,ENSMUSG00000052146,ENSMUSG00000039763,ENSMUSG00000024430,…
GO:0002252	immune effector process	http://amigo.geneontology.org/amigo/term/GO:0002252	678	40	18.4266	2.17077	3.93538e-06	0.000695868	ENSMUSG00000073418,ENSMUSG00000074896,ENSMUSG00000026068,ENSMUSG00000060591,ENSMUSG00000027398,ENSMUSG00000020641,ENSMUSG00000057329,ENSMUSG00000035385,ENSMUSG00000031805,ENSMUSG00000004707,ENSMUSG00000004709,ENSMUSG00000036986,ENSMUSG00000062300,ENSMUSG00000032508,ENSMUSG00000030748,ENSMUSG00000028874,ENSMUSG00000020919,ENSMUSG00000040613,ENSMUSG00000033792,ENSMUSG00000026656,ENSMUSG00000032359,…
GO:0002573	myeloid leukocyte differentiation	http://amigo.geneontology.org/amigo/term/GO:0002573	208	19	5.65301	3.36104	4.30663e-06	0.000746869	ENSMUSG00000023951,ENSMUSG00000047798,ENSMUSG00000024539,ENSMUSG00000020857,ENSMUSG00000020644,ENSMUSG00000039191,ENSMUSG00000035673,ENSMUSG00000027995,ENSMUSG00000058715,ENSMUSG00000032554,ENSMUSG00000022443,ENSMUSG00000022892,ENSMUSG00000032440,ENSMUSG00000074622,ENSMUSG00000042569,ENSMUSG00000022105,ENSMUSG00000027583,ENSMUSG00000052684,ENSMUSG00000051212
GO:0010876	lipid localization	http://amigo.geneontology.org/amigo/term/GO:0010876	375	27	10.1917	2.64921	4.61054e-06	0.000773825	ENSMUSG00000029304,ENSMUSG00000040564,ENSMUSG00000002985,ENSMUSG00000027398,ENSMUSG00000025389,ENSMUSG00000050017,ENSMUSG00000024539,ENSMUSG00000049313,ENSMUSG00000000594,ENSMUSG00000032120,ENSMUSG00000020919,ENSMUSG00000037936,ENSMUSG00000015659,ENSMUSG00000004056,ENSMUSG00000037685,ENSMUSG00000015243,ENSMUSG00000021242,ENSMUSG00000004207,ENSMUSG00000040249,ENSMUSG00000042476,ENSMUSG00000029556,…
GO:0022008	neurogenesis	http://amigo.geneontology.org/amigo/term/GO:0022008	1634	75	44.4087	1.68886	4.63368e-06	0.000773825	ENSMUSG00000030103,ENSMUSG00000002985,ENSMUSG00000033039,ENSMUSG00000034220,ENSMUSG00000055866,ENSMUSG00000027398,ENSMUSG00000023951,ENSMUSG00000007946,ENSMUSG00000026193,ENSMUSG00000057329,ENSMUSG00000053198,ENSMUSG00000061751,ENSMUSG00000035385,ENSMUSG00000090247,ENSMUSG00000030657,ENSMUSG00000030536,ENSMUSG00000027997,ENSMUSG00000035352,ENSMUSG00000032382,ENSMUSG00000037703,ENSMUSG00000049313,…
GO:0002478	antigen processing and presentation of exogenous peptide antigen	http://amigo.geneontology.org/amigo/term/GO:0002478	18	6	0.489203	12.2649	5.50191e-06	0.000902113	ENSMUSG00000031838,ENSMUSG00000026656,ENSMUSG00000061232,ENSMUSG00000058715,ENSMUSG00000015947,ENSMUSG00000060802
GO:0040012	regulation of locomotion	http://amigo.geneontology.org/amigo/term/GO:0040012	951	50	25.8462	1.93452	6.38225e-06	0.00102777	ENSMUSG00000016496,ENSMUSG00000002985,ENSMUSG00000032531,ENSMUSG00000027398,ENSMUSG00000023951,ENSMUSG00000026193,ENSMUSG00000021360,ENSMUSG00000057329,ENSMUSG00000035385,ENSMUSG00000036986,ENSMUSG00000030536,ENSMUSG00000032508,ENSMUSG00000036825,ENSMUSG00000042429,ENSMUSG00000024539,ENSMUSG00000035352,ENSMUSG00000028874,ENSMUSG00000049313,ENSMUSG00000025743,ENSMUSG00000033792,ENSMUSG00000004056,…
GO:0050778	positive regulation of immune response	http://amigo.geneontology.org/amigo/term/GO:0050778	572	35	15.5458	2.25142	7.33736e-06	0.00116085	ENSMUSG00000073418,ENSMUSG00000016496,ENSMUSG00000073490,ENSMUSG00000026068,ENSMUSG00000027398,ENSMUSG00000020641,ENSMUSG00000047798,ENSMUSG00000057329,ENSMUSG00000073489,ENSMUSG00000062300,ENSMUSG00000032508,ENSMUSG00000030748,ENSMUSG00000024539,ENSMUSG00000028874,ENSMUSG00000020400,ENSMUSG00000016528,ENSMUSG00000020919,ENSMUSG00000026656,ENSMUSG00000061232,ENSMUSG00000027995,ENSMUSG00000049130,…
GO:0060429	epithelium development	http://amigo.geneontology.org/amigo/term/GO:0060429	1119	56	30.4121	1.84137	7.51795e-06	0.00116891	ENSMUSG00000024066,ENSMUSG00000043895,ENSMUSG00000030103,ENSMUSG00000039994,ENSMUSG00000039977,ENSMUSG00000044562,ENSMUSG00000027398,ENSMUSG00000023951,ENSMUSG00000057329,ENSMUSG00000032194,ENSMUSG00000036867,ENSMUSG00000032220,ENSMUSG00000053113,ENSMUSG00000036986,ENSMUSG00000030536,ENSMUSG00000032508,ENSMUSG00000027997,ENSMUSG00000020857,ENSMUSG00000020919,ENSMUSG00000020644,ENSMUSG00000033792,…
GO:0030335	positive regulation of cell migration	http://amigo.geneontology.org/amigo/term/GO:0030335	501	32	13.6161	2.35015	7.65043e-06	0.00116935	ENSMUSG00000016496,ENSMUSG00000027398,ENSMUSG00000023951,ENSMUSG00000026193,ENSMUSG00000021360,ENSMUSG00000057329,ENSMUSG00000035385,ENSMUSG00000030536,ENSMUSG00000035352,ENSMUSG00000028874,ENSMUSG00000033792,ENSMUSG00000004056,ENSMUSG00000032359,ENSMUSG00000037685,ENSMUSG00000031451,ENSMUSG00000027995,ENSMUSG00000049130,ENSMUSG00000027111,ENSMUSG00000039936,ENSMUSG00000022892,ENSMUSG00000026341,…
GO:0051270	regulation of cellular component movement	http://amigo.geneontology.org/amigo/term/GO:0051270	960	50	26.0908	1.91638	8.24867e-06	0.00123978	ENSMUSG00000016496,ENSMUSG00000002985,ENSMUSG00000032531,ENSMUSG00000027398,ENSMUSG00000023951,ENSMUSG00000026193,ENSMUSG00000021360,ENSMUSG00000057329,ENSMUSG00000035385,ENSMUSG00000030536,ENSMUSG00000032508,ENSMUSG00000036825,ENSMUSG00000042429,ENSMUSG00000035352,ENSMUSG00000028874,ENSMUSG00000049313,ENSMUSG00000025743,ENSMUSG00000020919,ENSMUSG00000033792,ENSMUSG00000004056,ENSMUSG00000032359,…
GO:0040017	positive regulation of locomotion	http://amigo.geneontology.org/amigo/term/GO:0040017	554	34	15.0566	2.25815	9.31575e-06	0.0013772	ENSMUSG00000016496,ENSMUSG00000027398,ENSMUSG00000023951,ENSMUSG00000026193,ENSMUSG00000021360,ENSMUSG00000057329,ENSMUSG00000035385,ENSMUSG00000030536,ENSMUSG00000035352,ENSMUSG00000028874,ENSMUSG00000033792,ENSMUSG00000004056,ENSMUSG00000032359,ENSMUSG00000037685,ENSMUSG00000031451,ENSMUSG00000027995,ENSMUSG00000049130,ENSMUSG00000027111,ENSMUSG00000032554,ENSMUSG00000039936,ENSMUSG00000022892,…
GO:0001779	natural killer cell differentiation	http://amigo.geneontology.org/amigo/term/GO:0001779	29	7	0.78816	8.88145	9.76192e-06	0.00141989	ENSMUSG00000020919,ENSMUSG00000002602,ENSMUSG00000020644,ENSMUSG00000031451,ENSMUSG00000038151,ENSMUSG00000079563,ENSMUSG00000029556
GO:0034097	response to cytokine	http://amigo.geneontology.org/amigo/term/GO:0034097	865	46	23.5089	1.95671	1.1415e-05	0.00163397	ENSMUSG00000029304,ENSMUSG00000040026,ENSMUSG00000016496,ENSMUSG00000074896,ENSMUSG00000035105,ENSMUSG00000073490,ENSMUSG00000026068,ENSMUSG00000060591,ENSMUSG00000027398,ENSMUSG00000026193,ENSMUSG00000047798,ENSMUSG00000057329,ENSMUSG00000009293,ENSMUSG00000035385,ENSMUSG00000031805,ENSMUSG00000026271,ENSMUSG00000073489,ENSMUSG00000053113,ENSMUSG00000036986,ENSMUSG00000032508,ENSMUSG00000030748,…
GO:1901700	response to oxygen-containing compound	http://amigo.geneontology.org/amigo/term/GO:1901700	1591	72	43.2401	1.66512	1.19619e-05	0.00168551	ENSMUSG00000029304,ENSMUSG00000059089,ENSMUSG00000016496,ENSMUSG00000039994,ENSMUSG00000026068,ENSMUSG00000000263,ENSMUSG00000027398,ENSMUSG00000057329,ENSMUSG00000022307,ENSMUSG00000032194,ENSMUSG00000020532,ENSMUSG00000035385,ENSMUSG00000053113,ENSMUSG00000030536,ENSMUSG00000032508,ENSMUSG00000027997,ENSMUSG00000024539,ENSMUSG00000035352,ENSMUSG00000074129,ENSMUSG00000020857,ENSMUSG00000016528,…
GO:0071402	cellular response to lipoprotein particle stimulus	http://amigo.geneontology.org/amigo/term/GO:0071402	30	7	0.815338	8.5854	1.24365e-05	0.00172542	ENSMUSG00000002985,ENSMUSG00000035385,ENSMUSG00000032508,ENSMUSG00000058715,ENSMUSG00000000290,ENSMUSG00000015243,ENSMUSG00000015568
GO:0030855	epithelial cell differentiation	http://amigo.geneontology.org/amigo/term/GO:0030855	616	36	16.7416	2.15033	1.48223e-05	0.00202526	ENSMUSG00000024066,ENSMUSG00000043895,ENSMUSG00000039977,ENSMUSG00000027398,ENSMUSG00000023951,ENSMUSG00000032220,ENSMUSG00000030536,ENSMUSG00000032508,ENSMUSG00000027997,ENSMUSG00000020857,ENSMUSG00000020919,ENSMUSG00000020644,ENSMUSG00000032518,ENSMUSG00000006699,ENSMUSG00000006649,ENSMUSG00000039191,ENSMUSG00000021477,ENSMUSG00000033933,ENSMUSG00000021939,ENSMUSG00000029705,ENSMUSG00000004207,…
GO:0042592	homeostatic process	http://amigo.geneontology.org/amigo/term/GO:0042592	1809	79	49.1649	1.60684	1.54301e-05	0.00207685	ENSMUSG00000029304,ENSMUSG00000036875,ENSMUSG00000059089,ENSMUSG00000002985,ENSMUSG00000022094,ENSMUSG00000055866,ENSMUSG00000027398,ENSMUSG00000023951,ENSMUSG00000021360,ENSMUSG00000057329,ENSMUSG00000027533,ENSMUSG00000020532,ENSMUSG00000035385,ENSMUSG00000031805,ENSMUSG00000026271,ENSMUSG00000054428,ENSMUSG00000036986,ENSMUSG00000021886,ENSMUSG00000042429,ENSMUSG00000030748,ENSMUSG00000024539,…
GO:0044093	positive regulation of molecular function	http://amigo.geneontology.org/amigo/term/GO:0044093	1577	71	42.8596	1.65657	1.64451e-05	0.00214253	ENSMUSG00000024066,ENSMUSG00000002985,ENSMUSG00000027469,ENSMUSG00000035105,ENSMUSG00000026068,ENSMUSG00000063694,ENSMUSG00000027398,ENSMUSG00000023951,ENSMUSG00000026193,ENSMUSG00000057329,ENSMUSG00000006526,ENSMUSG00000001173,ENSMUSG00000039959,ENSMUSG00000061751,ENSMUSG00000035385,ENSMUSG00000036986,ENSMUSG00000021886,ENSMUSG00000030536,ENSMUSG00000032508,ENSMUSG00000042429,ENSMUSG00000035352,…
GO:0040011	locomotion	http://amigo.geneontology.org/amigo/term/GO:0040011	1665	74	45.2512	1.63531	1.65532e-05	0.00214253	ENSMUSG00000029304,ENSMUSG00000050370,ENSMUSG00000040026,ENSMUSG00000016496,ENSMUSG00000002985,ENSMUSG00000055333,ENSMUSG00000032531,ENSMUSG00000027398,ENSMUSG00000023951,ENSMUSG00000026193,ENSMUSG00000021360,ENSMUSG00000057329,ENSMUSG00000032194,ENSMUSG00000035385,ENSMUSG00000026271,ENSMUSG00000036986,ENSMUSG00000030536,ENSMUSG00000032508,ENSMUSG00000036825,ENSMUSG00000042429,ENSMUSG00000024539,…
GO:2000145	regulation of cell motility	http://amigo.geneontology.org/amigo/term/GO:2000145	878	46	23.8622	1.92773	1.66309e-05	0.00214253	ENSMUSG00000016496,ENSMUSG00000002985,ENSMUSG00000032531,ENSMUSG00000027398,ENSMUSG00000023951,ENSMUSG00000026193,ENSMUSG00000021360,ENSMUSG00000057329,ENSMUSG00000035385,ENSMUSG00000030536,ENSMUSG00000032508,ENSMUSG00000036825,ENSMUSG00000042429,ENSMUSG00000035352,ENSMUSG00000028874,ENSMUSG00000049313,ENSMUSG00000025743,ENSMUSG00000033792,ENSMUSG00000004056,ENSMUSG00000032359,ENSMUSG00000037685,…
GO:0042255	ribosome assembly	http://amigo.geneontology.org/amigo/term/GO:0042255	56	9	1.52196	5.91341	1.83419e-05	0.00232968	ENSMUSG00000052146,ENSMUSG00000032518,ENSMUSG00000063457,ENSMUSG00000008682,ENSMUSG00000059291,ENSMUSG00000067274,ENSMUSG00000024608,ENSMUSG00000058546,ENSMUSG00000029614
GO:0008203	cholesterol metabolic process	http://amigo.geneontology.org/amigo/term/GO:0008203	118	13	3.20699	4.05364	1.95843e-05	0.00242352	ENSMUSG00000050370,ENSMUSG00000040564,ENSMUSG00000002985,ENSMUSG00000049313,ENSMUSG00000037936,ENSMUSG00000015243,ENSMUSG00000021242,ENSMUSG00000022892,ENSMUSG00000021273,ENSMUSG00000040249,ENSMUSG00000029556,ENSMUSG00000028553,ENSMUSG00000004815
GO:0065003	protein-containing complex assembly	http://amigo.geneontology.org/amigo/term/GO:0065003	1644	73	44.6805	1.63382	1.96182e-05	0.00242352	ENSMUSG00000002985,ENSMUSG00000000263,ENSMUSG00000044562,ENSMUSG00000023951,ENSMUSG00000026193,ENSMUSG00000025389,ENSMUSG00000039959,ENSMUSG00000036867,ENSMUSG00000114456,ENSMUSG00000020532,ENSMUSG00000054428,ENSMUSG00000036986,ENSMUSG00000037703,ENSMUSG00000049313,ENSMUSG00000052146,ENSMUSG00000039763,ENSMUSG00000024430,ENSMUSG00000074129,ENSMUSG00000020857,ENSMUSG00000032294,ENSMUSG00000067889,…
GO:0071495	cellular response to endogenous stimulus	http://amigo.geneontology.org/amigo/term/GO:0071495	1216	58	33.0484	1.755	2.11033e-05	0.00257175	ENSMUSG00000029304,ENSMUSG00000033039,ENSMUSG00000039994,ENSMUSG00000034220,ENSMUSG00000049907,ENSMUSG00000000263,ENSMUSG00000027398,ENSMUSG00000021360,ENSMUSG00000029096,ENSMUSG00000032194,ENSMUSG00000036867,ENSMUSG00000020532,ENSMUSG00000035385,ENSMUSG00000053113,ENSMUSG00000036986,ENSMUSG00000030536,ENSMUSG00000027997,ENSMUSG00000024539,ENSMUSG00000032382,ENSMUSG00000032294,ENSMUSG00000020919,…
GO:0030218	erythrocyte differentiation	http://amigo.geneontology.org/amigo/term/GO:0030218	119	13	3.23417	4.01958	2.14508e-05	0.00257925	ENSMUSG00000023951,ENSMUSG00000031805,ENSMUSG00000054428,ENSMUSG00000024539,ENSMUSG00000020919,ENSMUSG00000020644,ENSMUSG00000028495,ENSMUSG00000024608,ENSMUSG00000060802,ENSMUSG00000074622,ENSMUSG00000073414,ENSMUSG00000023216,ENSMUSG00000022105
GO:0050776	regulation of immune response	http://amigo.geneontology.org/amigo/term/GO:0050776	705	39	19.1604	2.03544	2.27302e-05	0.00269712	ENSMUSG00000073418,ENSMUSG00000059089,ENSMUSG00000016496,ENSMUSG00000002985,ENSMUSG00000073490,ENSMUSG00000026068,ENSMUSG00000027398,ENSMUSG00000020641,ENSMUSG00000047798,ENSMUSG00000057329,ENSMUSG00000031805,ENSMUSG00000073489,ENSMUSG00000062300,ENSMUSG00000032508,ENSMUSG00000030748,ENSMUSG00000024539,ENSMUSG00000028874,ENSMUSG00000020400,ENSMUSG00000016528,ENSMUSG00000020919,ENSMUSG00000026656,…
GO:0002274	myeloid leukocyte activation	http://amigo.geneontology.org/amigo/term/GO:0002274	194	17	5.27252	3.22427	2.34785e-05	0.00274973	ENSMUSG00000059089,ENSMUSG00000026068,ENSMUSG00000047798,ENSMUSG00000004709,ENSMUSG00000062300,ENSMUSG00000030748,ENSMUSG00000028874,ENSMUSG00000026656,ENSMUSG00000039191,ENSMUSG00000035673,ENSMUSG00000027995,ENSMUSG00000058715,ENSMUSG00000000290,ENSMUSG00000022892,ENSMUSG00000032440,ENSMUSG00000056529,ENSMUSG00000052684
GO:0051130	positive regulation of cellular component organization	http://amigo.geneontology.org/amigo/term/GO:0051130	1194	57	32.4504	1.75652	2.4382e-05	0.00281884	ENSMUSG00000002985,ENSMUSG00000044562,ENSMUSG00000027398,ENSMUSG00000023951,ENSMUSG00000028458,ENSMUSG00000026193,ENSMUSG00000047798,ENSMUSG00000039959,ENSMUSG00000061751,ENSMUSG00000035385,ENSMUSG00000054428,ENSMUSG00000036986,ENSMUSG00000021886,ENSMUSG00000030536,ENSMUSG00000030748,ENSMUSG00000020857,ENSMUSG00000002602,ENSMUSG00000033792,ENSMUSG00000004056,ENSMUSG00000026656,ENSMUSG00000006699,…
GO:0032101	regulation of response to external stimulus	http://amigo.geneontology.org/amigo/term/GO:0032101	708	39	19.242	2.02682	2.4981e-05	0.00281884	ENSMUSG00000002985,ENSMUSG00000027398,ENSMUSG00000023951,ENSMUSG00000026193,ENSMUSG00000032194,ENSMUSG00000035385,ENSMUSG00000030657,ENSMUSG00000053113,ENSMUSG00000036986,ENSMUSG00000032508,ENSMUSG00000042429,ENSMUSG00000024539,ENSMUSG00000035352,ENSMUSG00000020400,ENSMUSG00000020919,ENSMUSG00000004056,ENSMUSG00000026656,ENSMUSG00000031451,ENSMUSG00000038642,ENSMUSG00000035673,ENSMUSG00000027995,…
GO:0006928	movement of cell or subcellular component	http://amigo.geneontology.org/amigo/term/GO:0006928	1834	79	49.8443	1.58494	2.50063e-05	0.00281884	ENSMUSG00000029304,ENSMUSG00000050370,ENSMUSG00000040026,ENSMUSG00000016496,ENSMUSG00000002985,ENSMUSG00000055333,ENSMUSG00000032531,ENSMUSG00000027398,ENSMUSG00000023951,ENSMUSG00000026193,ENSMUSG00000021360,ENSMUSG00000057329,ENSMUSG00000032194,ENSMUSG00000035385,ENSMUSG00000090247,ENSMUSG00000026271,ENSMUSG00000036986,ENSMUSG00000027778,ENSMUSG00000030536,ENSMUSG00000032508,ENSMUSG00000036825,…
GO:0010942	positive regulation of cell death	http://amigo.geneontology.org/amigo/term/GO:0010942	659	37	17.9102	2.06586	2.69384e-05	0.00299914	ENSMUSG00000024066,ENSMUSG00000016496,ENSMUSG00000035105,ENSMUSG00000063694,ENSMUSG00000027398,ENSMUSG00000039959,ENSMUSG00000031805,ENSMUSG00000054428,ENSMUSG00000036986,ENSMUSG00000002984,ENSMUSG00000042429,ENSMUSG00000027997,ENSMUSG00000024539,ENSMUSG00000035352,ENSMUSG00000026656,ENSMUSG00000032359,ENSMUSG00000006699,ENSMUSG00000026663,ENSMUSG00000030560,ENSMUSG00000059291,ENSMUSG00000040463,…
GO:0002460	adaptive immune response based on somatic recombination of immune receptors built from immunoglobulin superfamily domains	http://amigo.geneontology.org/amigo/term/GO:0002460	279	21	7.58264	2.76948	2.73452e-05	0.00300731	ENSMUSG00000073418,ENSMUSG00000016496,ENSMUSG00000026068,ENSMUSG00000027398,ENSMUSG00000023951,ENSMUSG00000020641,ENSMUSG00000031805,ENSMUSG00000004707,ENSMUSG00000062300,ENSMUSG00000032508,ENSMUSG00000030748,ENSMUSG00000026656,ENSMUSG00000032359,ENSMUSG00000030560,ENSMUSG00000061232,ENSMUSG00000019726,ENSMUSG00000058715,ENSMUSG00000036887,ENSMUSG00000015947,ENSMUSG00000036905,ENSMUSG00000060802
GO:0009894	regulation of catabolic process	http://amigo.geneontology.org/amigo/term/GO:0009894	765	41	20.7911	1.972	2.90452e-05	0.00313316	ENSMUSG00000022257,ENSMUSG00000053581,ENSMUSG00000040564,ENSMUSG00000002985,ENSMUSG00000039981,ENSMUSG00000044562,ENSMUSG00000027398,ENSMUSG00000023951,ENSMUSG00000057329,ENSMUSG00000049999,ENSMUSG00000009293,ENSMUSG00000054428,ENSMUSG00000036986,ENSMUSG00000032508,ENSMUSG00000042429,ENSMUSG00000032382,ENSMUSG00000049313,ENSMUSG00000016528,ENSMUSG00000037936,ENSMUSG00000040613,ENSMUSG00000004056,…
GO:0009967	positive regulation of signal transduction	http://amigo.geneontology.org/amigo/term/GO:0009967	1459	66	39.6526	1.66446	2.91845e-05	0.00313316	ENSMUSG00000024066,ENSMUSG00000002985,ENSMUSG00000027398,ENSMUSG00000023951,ENSMUSG00000020641,ENSMUSG00000047798,ENSMUSG00000021360,ENSMUSG00000006526,ENSMUSG00000027533,ENSMUSG00000039959,ENSMUSG00000035385,ENSMUSG00000031805,ENSMUSG00000026271,ENSMUSG00000054428,ENSMUSG00000036986,ENSMUSG00000027778,ENSMUSG00000062300,ENSMUSG00000021886,ENSMUSG00000030536,ENSMUSG00000032508,ENSMUSG00000042429,…
GO:0007179	transforming growth factor beta receptor signaling pathway	http://amigo.geneontology.org/amigo/term/GO:0007179	159	15	4.32129	3.47119	2.98235e-05	0.0031641	ENSMUSG00000049907,ENSMUSG00000021360,ENSMUSG00000029096,ENSMUSG00000036867,ENSMUSG00000035385,ENSMUSG00000036986,ENSMUSG00000032382,ENSMUSG00000032440,ENSMUSG00000031613,ENSMUSG00000037664,ENSMUSG00000002384,ENSMUSG00000034557,ENSMUSG00000052684,ENSMUSG00000030530,ENSMUSG00000007613
GO:0009888	tissue development	http://amigo.geneontology.org/amigo/term/GO:0009888	1844	79	50.1161	1.57634	3.01981e-05	0.00316658	ENSMUSG00000029304,ENSMUSG00000024066,ENSMUSG00000043895,ENSMUSG00000030103,ENSMUSG00000039994,ENSMUSG00000039977,ENSMUSG00000034220,ENSMUSG00000044562,ENSMUSG00000027398,ENSMUSG00000023951,ENSMUSG00000026193,ENSMUSG00000021360,ENSMUSG00000057329,ENSMUSG00000032194,ENSMUSG00000036867,ENSMUSG00000032220,ENSMUSG00000053113,ENSMUSG00000036986,ENSMUSG00000027778,ENSMUSG00000030536,ENSMUSG00000032508,…
GO:1902652	secondary alcohol metabolic process	http://amigo.geneontology.org/amigo/term/GO:1902652	123	13	3.34288	3.88886	3.05665e-05	0.00316837	ENSMUSG00000050370,ENSMUSG00000040564,ENSMUSG00000002985,ENSMUSG00000049313,ENSMUSG00000037936,ENSMUSG00000015243,ENSMUSG00000021242,ENSMUSG00000022892,ENSMUSG00000021273,ENSMUSG00000040249,ENSMUSG00000029556,ENSMUSG00000028553,ENSMUSG00000004815
GO:0042274	ribosomal small subunit biogenesis	http://amigo.geneontology.org/amigo/term/GO:0042274	60	9	1.63068	5.51919	3.25058e-05	0.00330853	ENSMUSG00000052146,ENSMUSG00000061787,ENSMUSG00000032518,ENSMUSG00000063457,ENSMUSG00000047675,ENSMUSG00000061477,ENSMUSG00000025290,ENSMUSG00000028495,ENSMUSG00000024608
GO:0001817	regulation of cytokine production	http://amigo.geneontology.org/amigo/term/GO:0001817	614	35	16.6872	2.09741	3.26523e-05	0.00330853	ENSMUSG00000022257,ENSMUSG00000016496,ENSMUSG00000027398,ENSMUSG00000020641,ENSMUSG00000026193,ENSMUSG00000035385,ENSMUSG00000031805,ENSMUSG00000004707,ENSMUSG00000004709,ENSMUSG00000036986,ENSMUSG00000030536,ENSMUSG00000032508,ENSMUSG00000030748,ENSMUSG00000028874,ENSMUSG00000074582,ENSMUSG00000016528,ENSMUSG00000020919,ENSMUSG00000002602,ENSMUSG00000026656,ENSMUSG00000031451,ENSMUSG00000027995,…
GO:2001138	regulation of phospholipid transport	http://amigo.geneontology.org/amigo/term/GO:2001138	8	4	0.217423	18.3973	3.46094e-05	0.00333081	ENSMUSG00000002985,ENSMUSG00000037685,ENSMUSG00000042476,ENSMUSG00000021983
GO:2001140	positive regulation of phospholipid transport	http://amigo.geneontology.org/amigo/term/GO:2001140	8	4	0.217423	18.3973	3.46094e-05	0.00333081	ENSMUSG00000002985,ENSMUSG00000037685,ENSMUSG00000042476,ENSMUSG00000021983
GO:0042590	antigen processing and presentation of exogenous peptide antigen via MHC class I	http://amigo.geneontology.org/amigo/term/GO:0042590	8	4	0.217423	18.3973	3.46094e-05	0.00333081	ENSMUSG00000031838,ENSMUSG00000061232,ENSMUSG00000058715,ENSMUSG00000015947
GO:0030595	leukocyte chemotaxis	http://amigo.geneontology.org/amigo/term/GO:0030595	200	17	5.43558	3.12754	3.46969e-05	0.00333081	ENSMUSG00000029304,ENSMUSG00000050370,ENSMUSG00000027398,ENSMUSG00000023951,ENSMUSG00000035385,ENSMUSG00000026271,ENSMUSG00000035352,ENSMUSG00000074129,ENSMUSG00000031451,ENSMUSG00000019726,ENSMUSG00000049130,ENSMUSG00000058715,ENSMUSG00000000290,ENSMUSG00000055633,ENSMUSG00000039115,ENSMUSG00000024597,ENSMUSG00000051212
GO:0019884	antigen processing and presentation of exogenous antigen	http://amigo.geneontology.org/amigo/term/GO:0019884	24	6	0.65227	9.19864	3.4719e-05	0.00333081	ENSMUSG00000031838,ENSMUSG00000026656,ENSMUSG00000061232,ENSMUSG00000058715,ENSMUSG00000015947,ENSMUSG00000060802
GO:0002250	adaptive immune response	http://amigo.geneontology.org/amigo/term/GO:0002250	397	26	10.7896	2.40972	3.57995e-05	0.00336052	ENSMUSG00000073418,ENSMUSG00000016496,ENSMUSG00000026068,ENSMUSG00000027398,ENSMUSG00000023951,ENSMUSG00000020641,ENSMUSG00000031805,ENSMUSG00000004707,ENSMUSG00000004709,ENSMUSG00000062300,ENSMUSG00000032508,ENSMUSG00000030748,ENSMUSG00000026656,ENSMUSG00000032359,ENSMUSG00000030560,ENSMUSG00000061232,ENSMUSG00000019726,ENSMUSG00000058715,ENSMUSG00000036887,ENSMUSG00000015947,ENSMUSG00000036905,…
GO:0071363	cellular response to growth factor stimulus	http://amigo.geneontology.org/amigo/term/GO:0071363	617	35	16.7688	2.08721	3.60756e-05	0.00336052	ENSMUSG00000024066,ENSMUSG00000033039,ENSMUSG00000034220,ENSMUSG00000049907,ENSMUSG00000023951,ENSMUSG00000021360,ENSMUSG00000029096,ENSMUSG00000036867,ENSMUSG00000035385,ENSMUSG00000036986,ENSMUSG00000030536,ENSMUSG00000032382,ENSMUSG00000016528,ENSMUSG00000020919,ENSMUSG00000033792,ENSMUSG00000031451,ENSMUSG00000039191,ENSMUSG00000029465,ENSMUSG00000037742,ENSMUSG00000034994,ENSMUSG00000022892,…
GO:0030225	macrophage differentiation	http://amigo.geneontology.org/amigo/term/GO:0030225	35	7	0.951227	7.35891	3.65193e-05	0.00336052	ENSMUSG00000023951,ENSMUSG00000024539,ENSMUSG00000020644,ENSMUSG00000027995,ENSMUSG00000022892,ENSMUSG00000022105,ENSMUSG00000027583
GO:0045601	regulation of endothelial cell differentiation	http://amigo.geneontology.org/amigo/term/GO:0045601	35	7	0.951227	7.35891	3.65193e-05	0.00336052	ENSMUSG00000024066,ENSMUSG00000043895,ENSMUSG00000027398,ENSMUSG00000023951,ENSMUSG00000033933,ENSMUSG00000036478,ENSMUSG00000007613
GO:0030334	regulation of cell migration	http://amigo.geneontology.org/amigo/term/GO:0030334	829	43	22.5305	1.90852	3.99302e-05	0.00361866	ENSMUSG00000016496,ENSMUSG00000002985,ENSMUSG00000032531,ENSMUSG00000027398,ENSMUSG00000023951,ENSMUSG00000026193,ENSMUSG00000021360,ENSMUSG00000057329,ENSMUSG00000035385,ENSMUSG00000030536,ENSMUSG00000032508,ENSMUSG00000042429,ENSMUSG00000035352,ENSMUSG00000028874,ENSMUSG00000049313,ENSMUSG00000025743,ENSMUSG00000033792,ENSMUSG00000004056,ENSMUSG00000032359,ENSMUSG00000037685,ENSMUSG00000031451,…
GO:0060627	regulation of vesicle-mediated transport	http://amigo.geneontology.org/amigo/term/GO:0060627	520	31	14.1325	2.19352	4.0127e-05	0.00361866	ENSMUSG00000040564,ENSMUSG00000002985,ENSMUSG00000027398,ENSMUSG00000023951,ENSMUSG00000047798,ENSMUSG00000039959,ENSMUSG00000035385,ENSMUSG00000030748,ENSMUSG00000028874,ENSMUSG00000049313,ENSMUSG00000002602,ENSMUSG00000037936,ENSMUSG00000004056,ENSMUSG00000026656,ENSMUSG00000032560,ENSMUSG00000031451,ENSMUSG00000027995,ENSMUSG00000058715,ENSMUSG00000000290,ENSMUSG00000032554,ENSMUSG00000034330,…

## Sheet: Supp Tab 5
	log2_FC	log2_CPM	LR	PValue	FDR	ensembl_gene_id	mgi_symbol	entrezgene	gene_biotype	transcript_biotype	description	chromosome_name	start_position	end_position	strand
ENSMUSG00000073418.4	9.82258	5.58294	146.868	8.39e-34	1.19e-30	ENSMUSG00000073418	C4b	12268	protein_coding	retained_intron	complement component 4B (Chido blood group) [Source:MGI Symbol;Acc:MGI:88228]	17	34728380	34743882	-1
ENSMUSG00000074896.3	8.93435	3.928	69.3411	8.28e-17	3.29e-14	ENSMUSG00000074896	Ifit3	15959	protein_coding	protein_coding	interferon-induced protein with tetratricopeptide repeats 3 [Source:MGI Symbol;Acc:MGI:1101055]	19	34583531	34588731	1
ENSMUSG00000032661.9	8.93178	3.85058	130.815	2.72e-30	3.1e-27	ENSMUSG00000032661	Oas3	246727	protein_coding	protein_coding	2'-5' oligoadenylate synthetase 3 [Source:MGI Symbol;Acc:MGI:2180850]	5	120753098	120777661	-1
ENSMUSG00000065947.3	8.09456	3.10526	21.5593	3.43e-06	0.00019886	ENSMUSG00000065947	mt-Nd4l	17720	protein_coding	protein_coding	mitochondrially encoded NADH dehydrogenase 4L [Source:MGI Symbol;Acc:MGI:102497]	MT	9877	10173	1
ENSMUSG00000063660.4	7.93026	2.94219	86.4254	1.45e-20	8.56e-18	ENSMUSG00000063660	Olfr98	258503	protein_coding	protein_coding	olfactory receptor 98 [Source:MGI Symbol;Acc:MGI:2177481]	17	37262711	37263749	-1
ENSMUSG00000107075.1	7.89502	2.93799	76.5216	2.18e-18	1.03e-15	ENSMUSG00000107075	Gm43068	NA	TEC	TEC	predicted gene 43068 [Source:MGI Symbol;Acc:MGI:5663205]	5	120746036	120747308	1
ENSMUSG00000062488.9	7.80758	2.83908	54.7708	1.35e-13	3.56e-11	ENSMUSG00000062488	Ifit3b	667370	protein_coding	protein_coding	interferon-induced protein with tetratricopeptide repeats 3B [Source:MGI Symbol;Acc:MGI:3698419]	19	34607970	34613401	1
ENSMUSG00000028037.13	7.54671	2.62494	65.6758	5.32e-16	1.98e-13	ENSMUSG00000028037	Ifi44	99899	protein_coding	protein_coding	interferon-induced protein 44 [Source:MGI Symbol;Acc:MGI:2443016]	3	151730922	151749960	-1
ENSMUSG00000032690.16	7.42521	2.53278	52.2642	4.85e-13	1.14e-10	ENSMUSG00000032690	Oas2	246728	protein_coding	protein_coding	2'-5' oligoadenylate synthetase 2 [Source:MGI Symbol;Acc:MGI:2180852]	5	120730333	120749853	-1
ENSMUSG00000020641.16	7.41418	2.63656	42.3408	7.67e-11	1.21e-08	ENSMUSG00000020641	Rsad2	58185	protein_coding	protein_coding	radical S-adenosyl methionine domain containing 2 [Source:MGI Symbol;Acc:MGI:1929628]	12	26442746	26456452	-1
ENSMUSG00000090576.2	7.3213	3.10239	42.3638	7.58e-11	1.21e-08	ENSMUSG00000090576	Gm17055	NA	processed_transcript	lincRNA	predicted gene 17055 [Source:MGI Symbol;Acc:MGI:4937882]	6	108656917	108659537	1
ENSMUSG00000079362.5	7.30577	2.43947	38.8602	4.55e-10	6.19e-08	ENSMUSG00000079362	Gm43302	NA	protein_coding	protein_coding	predicted gene 43302 [Source:MGI Symbol;Acc:MGI:5663439]	5	105214907	105293695	-1
ENSMUSG00000092474.1	7.26548	2.36486	19.0999	1.24e-05	0.000576428	ENSMUSG00000092474	Gm20478	NA	antisense_RNA	antisense_RNA	predicted gene 20478 [Source:MGI Symbol;Acc:MGI:5141943]	17	36167982	36171805	1
ENSMUSG00000045932.12	7.23415	4.58219	164.655	1.09e-37	2.33e-34	ENSMUSG00000045932	Ifit2	15958	protein_coding	protein_coding	interferon-induced protein with tetratricopeptide repeats 2 [Source:MGI Symbol;Acc:MGI:99449]	19	34550694	34576419	1
ENSMUSG00000041827.15	7.13926	2.43323	30.9828	2.6e-08	2.56e-06	ENSMUSG00000041827	Oasl1	231655	protein_coding	protein_coding	2'-5' oligoadenylate synthetase-like 1 [Source:MGI Symbol;Acc:MGI:2180849]	5	114923240	114937915	1
ENSMUSG00000079162.8	7.06226	2.24822	52.3783	4.58e-13	1.09e-10	ENSMUSG00000079162	Trim43b	666747	protein_coding	protein_coding	tripartite motif-containing 43B [Source:MGI Symbol;Acc:MGI:3648996]	9	89084624	89092835	-1
ENSMUSG00000073491.11	7.05934	2.3759	22.5067	2.09e-06	0.000131653	ENSMUSG00000073491	Ifi213	623121	protein_coding	protein_coding	interferon activated gene 213 [Source:MGI Symbol;Acc:MGI:3695276]	1	173566283	173599274	-1
ENSMUSG00000073926.4	7.05715	2.24705	47.3864	5.83e-12	1.12e-09	ENSMUSG00000073926	Olfr653	57250	protein_coding	protein_coding	olfactory receptor 653 [Source:MGI Symbol;Acc:MGI:3030487]	7	104577314	104584117	1
ENSMUSG00000073927.6	6.97015	2.18113	48.0999	4.05e-12	8.15e-10	ENSMUSG00000073927	Olfr652	259050	protein_coding	protein_coding	olfactory receptor 652 [Source:MGI Symbol;Acc:MGI:3030486]	7	104560901	104568634	1
ENSMUSG00000073490.11	6.91224	2.34259	49.103	2.43e-12	5.06e-10	ENSMUSG00000073490	Ifi207	226691	protein_coding	protein_coding	interferon activated gene 207 [Source:MGI Symbol;Acc:MGI:2138302]	1	173723427	173741747	-1
ENSMUSG00000103160.1	6.83948	2.12795	39.9812	2.56e-10	3.72e-08	ENSMUSG00000103160	C130012C08Rik	NA	TEC	TEC	RIKEN cDNA C130012C08 gene [Source:MGI Symbol;Acc:MGI:2145684]	14	21992436	21996100	1
ENSMUSG00000001168.16	6.82581	3.47628	42.8452	5.92e-11	9.84e-09	ENSMUSG00000001168	Oas1h	246729	protein_coding	protein_coding	2'-5' oligoadenylate synthetase 1H [Source:MGI Symbol;Acc:MGI:2180853]	5	120861421	120873506	1
ENSMUSG00000073923.4	6.81277	2.09381	41.2336	1.35e-10	1.99e-08	ENSMUSG00000073923	Olfr657	258309	protein_coding	protein_coding	olfactory receptor 657 [Source:MGI Symbol;Acc:MGI:3030491]	7	104624794	104637481	1
ENSMUSG00000078763.2	6.72729	2.00006	33.6843	6.48e-09	7.2e-07	ENSMUSG00000078763	Slfn1	20555	protein_coding	protein_coding	schlafen 1 [Source:MGI Symbol;Acc:MGI:1313259]	11	83116849	83122670	1
ENSMUSG00000043659.11	6.62439	1.92227	28.3823	9.96e-08	8.73e-06	ENSMUSG00000043659	Npsr1	319239	protein_coding	protein_coding	neuropeptide S receptor 1 [Source:MGI Symbol;Acc:MGI:2441738]	9	24097996	24316398	1
ENSMUSG00000000184.12	6.61645	2.01394	26.7482	2.32e-07	1.75e-05	ENSMUSG00000000184	Ccnd2	12444	protein_coding	protein_coding	cyclin D2 [Source:MGI Symbol;Acc:MGI:88314]	6	127125162	127152193	-1
ENSMUSG00000069793.12	6.60384	1.97755	30.786	2.88e-08	2.8e-06	ENSMUSG00000069793	Slfn9	237886	protein_coding	protein_coding	schlafen 9 [Source:MGI Symbol;Acc:MGI:2445121]	11	82978390	82991830	-1
ENSMUSG00000032451.6	6.56646	1.9038	33.7426	6.29e-09	7.12e-07	ENSMUSG00000032451	Trim42	78911	protein_coding	protein_coding	tripartite motif-containing 42 [Source:MGI Symbol;Acc:MGI:1926161]	9	97349562	97369958	-1
ENSMUSG00000054072.11	6.53717	1.90917	31.081	2.47e-08	2.45e-06	ENSMUSG00000054072	Iigp1	60440	protein_coding	protein_coding	interferon inducible GTPase 1 [Source:MGI Symbol;Acc:MGI:1926259]	18	60376029	60392627	1
ENSMUSG00000029561.17	6.4803	4.35098	157.972	3.14e-36	5.96e-33	ENSMUSG00000029561	Oasl2	23962	protein_coding	protein_coding	2'-5' oligoadenylate synthetase-like 2 [Source:MGI Symbol;Acc:MGI:1344390]	5	114896936	114912234	1
ENSMUSG00000113800.1	6.47405	4.76717	32.5853	1.14e-08	1.22e-06	ENSMUSG00000113800	2210039B01Rik	NA	lincRNA	lincRNA	RIKEN cDNA 2210039B01 gene [Source:MGI Symbol;Acc:MGI:1920894]	12	73548478	73551986	1
ENSMUSG00000079363.7	6.46493	1.93941	29.7411	4.94e-08	4.61e-06	ENSMUSG00000079363	Gbp4	17472	protein_coding	nonsense_mediated_decay	guanylate binding protein 4 [Source:MGI Symbol;Acc:MGI:97072]	5	105115767	105139586	-1
ENSMUSG00000034459.8	6.42772	1.80545	30.6142	3.15e-08	3.02e-06	ENSMUSG00000034459	Ifit1	15957	protein_coding	protein_coding	interferon-induced protein with tetratricopeptide repeats 1 [Source:MGI Symbol;Acc:MGI:99450]	19	34640871	34650009	1
ENSMUSG00000060550.15	6.37274	4.26294	110.189	8.91e-26	8.46e-23	ENSMUSG00000060550	H2-Q7	15018	protein_coding	protein_coding	histocompatibility 2, Q region locus 7 [Source:MGI Symbol;Acc:MGI:95936]	17	35439155	35443773	1
ENSMUSG00000066677.12	6.34344	1.75025	28.9839	7.3e-08	6.57e-06	ENSMUSG00000066677	Ifi208	100033459	protein_coding	retained_intron	interferon activated gene 208 [Source:MGI Symbol;Acc:MGI:2442822]	1	173673675	173698395	1
ENSMUSG00000069301.5	6.29561	1.71955	17.644	2.66e-05	0.00108187	ENSMUSG00000069301	Hist1h2ag	319167	protein_coding	protein_coding	histone cluster 1, H2ag [Source:MGI Symbol;Acc:MGI:2448293]	13	22042460	22042944	-1
ENSMUSG00000100162.2	6.21444	1.85977	8.52125	0.00351024	0.0425408	ENSMUSG00000100162	Gm20687	NA	antisense_RNA	antisense_RNA	predicted gene 20687 [Source:MGI Symbol;Acc:MGI:5313134]	14	55054945	55098986	1
ENSMUSG00000081058.5	6.03186	1.55699	20.7859	5.14e-06	0.000276173	ENSMUSG00000081058	Hist2h3c2	97114	protein_coding	protein_coding	histone cluster 2, H3c2 [Source:MGI Symbol;Acc:MGI:2448357]	3	96238108	96239127	-1
ENSMUSG00000090626.9	6.02843	1.56209	28.1338	1.13e-07	9.83e-06	ENSMUSG00000090626	Tex9	21778	protein_coding	nonsense_mediated_decay	testis expressed gene 9 [Source:MGI Symbol;Acc:MGI:1201610]	9	72450394	72492212	-1
ENSMUSG00000060591.9	6.00118	1.78736	20.337	6.49e-06	0.000332443	ENSMUSG00000060591	Ifitm2	80876	protein_coding	protein_coding	interferon induced transmembrane protein 2 [Source:MGI Symbol;Acc:MGI:1933382]	7	140954837	140955987	-1
ENSMUSG00000109910.1	5.97321	1.57077	27.3604	1.69e-07	1.35e-05	ENSMUSG00000109910	Gm45240	NA	TEC	TEC	predicted gene 45240 [Source:MGI Symbol;Acc:MGI:5791076]	7	135709194	135709867	1
ENSMUSG00000030137.8	5.96099	1.50978	21.1253	4.3e-06	0.000240414	ENSMUSG00000030137	Tuba8	53857	protein_coding	protein_coding	tubulin, alpha 8 [Source:MGI Symbol;Acc:MGI:1858225]	6	121210696	121226854	1
ENSMUSG00000090693.4	5.9568	1.61423	17.9146	2.31e-05	0.000970697	ENSMUSG00000090693	Trim43a	547109	protein_coding	protein_coding	tripartite motif-containing 43A [Source:MGI Symbol;Acc:MGI:3645218]	9	88580891	88588819	1
ENSMUSG00000107379.1	5.94674	2.73445	38.8557	4.56e-10	6.19e-08	ENSMUSG00000107379	Gm43126	NA	antisense_RNA	antisense_RNA	predicted gene 43126 [Source:MGI Symbol;Acc:MGI:5663263]	6	127122966	127126155	1
ENSMUSG00000052776.10	5.91227	1.56049	18.5593	1.65e-05	0.000733435	ENSMUSG00000052776	Oas1a	246730	protein_coding	protein_coding	2'-5' oligoadenylate synthetase 1A [Source:MGI Symbol;Acc:MGI:2180860]	5	120896256	120907521	-1
ENSMUSG00000021590.7	5.90293	1.48591	10.0714	0.00150585	0.0237378	ENSMUSG00000021590	Spata9	75571	protein_coding	protein_coding	spermatogenesis associated 9 [Source:MGI Symbol;Acc:MGI:1922821]	13	75967150	75998972	1
ENSMUSG00000020932.14	5.8996	1.48833	24.0448	9.41e-07	6.46e-05	ENSMUSG00000020932	Gfap	14580	protein_coding	protein_coding	glial fibrillary acidic protein [Source:MGI Symbol;Acc:MGI:95697]	11	102887336	102900912	-1
ENSMUSG00000055884.8	5.86482	1.69187	14.5722	0.000134891	0.00380633	ENSMUSG00000055884	Fancm	104806	protein_coding	retained_intron	Fanconi anemia, complementation group M [Source:MGI Symbol;Acc:MGI:2442306]	12	65075603	65132058	1
ENSMUSG00000092243.8	5.8571	1.47654	21.4245	3.68e-06	0.000210439	ENSMUSG00000092243	Gm7030	630294	protein_coding	protein_coding	predicted gene 7030 [Source:MGI Symbol;Acc:MGI:3647514]	17	36109719	36129425	-1
ENSMUSG00000024066.8	5.84996	2.29358	18.0715	2.13e-05	0.000909561	ENSMUSG00000024066	Xdh	22436	protein_coding	protein_coding	xanthine dehydrogenase [Source:MGI Symbol;Acc:MGI:98973]	17	73883908	73950182	-1
ENSMUSG00000039994.15	5.84568	1.78901	17.9851	2.23e-05	0.000947077	ENSMUSG00000039994	Timeless	21853	protein_coding	retained_intron	timeless circadian clock 1 [Source:MGI Symbol;Acc:MGI:1321393]	10	128232065	128252941	1
ENSMUSG00000048852.13	5.83824	1.5973	17.9148	2.31e-05	0.000970697	ENSMUSG00000048852	Gm12185	620913	protein_coding	protein_coding	predicted gene 12185 [Source:MGI Symbol;Acc:MGI:3652173]	11	48904656	48992226	-1
ENSMUSG00000059089.4	5.80411	1.8607	24.9677	5.83e-07	4.21e-05	ENSMUSG00000059089	Fcgr4	246256	protein_coding	protein_coding	Fc receptor, IgG, low affinity IV [Source:MGI Symbol;Acc:MGI:2179523]	1	171018920	171029761	1
ENSMUSG00000073924.5	5.80243	2.61664	56.5768	5.4e-14	1.57e-11	ENSMUSG00000073924	Olfr656	259078	protein_coding	protein_coding	olfactory receptor 656 [Source:MGI Symbol;Acc:MGI:3030490]	7	104613955	104621603	1
ENSMUSG00000036875.15	5.79817	1.86027	21.6845	3.21e-06	0.000188205	ENSMUSG00000036875	Dna2	327762	protein_coding	protein_coding	DNA replication helicase/nuclease 2 [Source:MGI Symbol;Acc:MGI:2443732]	10	62947026	62974185	1
ENSMUSG00000111118.1	5.78978	1.43508	19.6253	9.42e-06	0.000452536	ENSMUSG00000111118	Gm6545	NA	processed_pseudogene	processed_pseudogene	predicted gene 6545 [Source:MGI Symbol;Acc:MGI:3643874]	19	12528755	12530540	-1
ENSMUSG00000058773.2	5.77571	1.43052	19.2323	1.16e-05	0.000542217	ENSMUSG00000058773	Hist1h1b	56702	protein_coding	protein_coding	histone cluster 1, H1b [Source:MGI Symbol;Acc:MGI:1861461]	13	21779883	21780625	-1
ENSMUSG00000094338.1	5.73863	1.56788	15.5019	8.24e-05	0.00258135	ENSMUSG00000094338	Hist1h2bl	319185	protein_coding	protein_coding	histone cluster 1, H2bl [Source:MGI Symbol;Acc:MGI:2448403]	13	21715763	21716143	-1
ENSMUSG00000066861.14	5.72995	1.48462	23.4443	1.29e-06	8.56e-05	ENSMUSG00000066861	Oas1g	23960	protein_coding	protein_coding	2'-5' oligoadenylate synthetase 1G [Source:MGI Symbol;Acc:MGI:97429]	5	120876142	120887613	-1
ENSMUSG00000096802.1	5.72552	1.41684	16.8192	4.11e-05	0.00150875	ENSMUSG00000096802	Gm15433	NA	processed_pseudogene	processed_pseudogene	predicted pseudogene 15433 [Source:MGI Symbol;Acc:MGI:3705860]	1	84963669	84964559	1
ENSMUSG00000096954.1	5.71718	1.54478	21.6422	3.29e-06	0.000191094	ENSMUSG00000096954	Gdap10	NA	lincRNA	lincRNA	ganglioside-induced differentiation-associated-protein 10 [Source:MGI Symbol;Acc:MGI:1338008]	12	32821872	32826904	1
ENSMUSG00000025389.7	5.71596	2.83845	42.0558	8.87e-11	1.37e-08	ENSMUSG00000025389	Mip	17339	protein_coding	protein_coding	major intrinsic protein of lens fiber [Source:MGI Symbol;Acc:MGI:96990]	10	128225838	128231812	1
ENSMUSG00000104525.1	5.70386	1.81429	17.6186	2.7e-05	0.00108868	ENSMUSG00000104525	Gm37334	NA	TEC	TEC	predicted gene, 37334 [Source:MGI Symbol;Acc:MGI:5610562]	1	194993258	194996195	1
ENSMUSG00000097416.3	5.68993	1.39532	14.263	0.000158956	0.0042573	ENSMUSG00000097416	Gm26670	NA	antisense_RNA	antisense_RNA	predicted gene, 26670 [Source:MGI Symbol;Acc:MGI:5477164]	1	191986832	191990138	-1
ENSMUSG00000029304.14	5.62338	3.55514	21.1687	4.21e-06	0.000235795	ENSMUSG00000029304	Spp1	20750	protein_coding	protein_coding	secreted phosphoprotein 1 [Source:MGI Symbol;Acc:MGI:98389]	5	104435118	104441050	1
ENSMUSG00000000204.16	5.61361	1.34506	19.6529	9.29e-06	0.00044857	ENSMUSG00000000204	Slfn4	20558	protein_coding	protein_coding	schlafen 4 [Source:MGI Symbol;Acc:MGI:1329010]	11	83175186	83190216	1
ENSMUSG00000043939.14	5.5691	1.3645	18.3666	1.82e-05	0.000798979	ENSMUSG00000043939	A530064D06Rik	328830	protein_coding	protein_coding	RIKEN cDNA A530064D06 gene [Source:MGI Symbol;Acc:MGI:2443476]	17	48151896	48167270	-1
ENSMUSG00000020638.8	5.56691	1.39472	18.0948	2.1e-05	0.000905967	ENSMUSG00000020638	Cmpk2	22169	protein_coding	protein_coding	cytidine monophosphate (UMP-CMP) kinase 2, mitochondrial [Source:MGI Symbol;Acc:MGI:99830]	12	26469204	26479837	1
ENSMUSG00000029417.9	5.5225	1.28746	17.9086	2.32e-05	0.00097142	ENSMUSG00000029417	Cxcl9	17329	protein_coding	protein_coding	chemokine (C-X-C motif) ligand 9 [Source:MGI Symbol;Acc:MGI:1352449]	5	92321347	92328079	-1
ENSMUSG00000043162.7	5.51395	1.33629	19.6033	9.53e-06	0.000456501	ENSMUSG00000043162	Pyurf	66459	protein_coding	protein_coding	Pigy upstream reading frame [Source:MGI Symbol;Acc:MGI:1913709]	6	57686576	57692078	-1
ENSMUSG00000016496.7	5.51217	1.72953	17.0667	3.61e-05	0.00137444	ENSMUSG00000016496	Cd274	60533	protein_coding	protein_coding	CD274 antigen [Source:MGI Symbol;Acc:MGI:1926446]	19	29367455	29388095	1
ENSMUSG00000078920.3	5.50431	1.28384	20.3516	6.44e-06	0.000330902	ENSMUSG00000078920	Ifi47	15953	protein_coding	protein_coding	interferon gamma inducible protein 47 [Source:MGI Symbol;Acc:MGI:99448]	11	49076587	49096974	1
ENSMUSG00000038932.13	5.45095	1.3838	15.0421	0.000105141	0.00312679	ENSMUSG00000038932	Tcfl5	277353	protein_coding	protein_coding	transcription factor-like 5 (basic helix-loop-helix) [Source:MGI Symbol;Acc:MGI:2672878]	2	180621956	180642708	-1
ENSMUSG00000020681.14	5.43898	1.35074	17.1974	3.37e-05	0.00128883	ENSMUSG00000020681	Ace	11421	protein_coding	protein_coding	angiotensin I converting enzyme (peptidyl-dipeptidase A) 1 [Source:MGI Symbol;Acc:MGI:87874]	11	105967945	105989964	1
ENSMUSG00000027469.16	5.43432	1.63036	13.7585	0.000207873	0.0052975	ENSMUSG00000027469	Tpx2	72119	protein_coding	protein_coding	TPX2, microtubule-associated [Source:MGI Symbol;Acc:MGI:1919369]	2	152847964	152895321	1
ENSMUSG00000051431.7	5.40721	1.20966	11.9671	0.000541467	0.0110359	ENSMUSG00000051431	Gpr87	84111	protein_coding	retained_intron	G protein-coupled receptor 87 [Source:MGI Symbol;Acc:MGI:1934133]	3	59178923	59195104	-1
ENSMUSG00000037816.10	5.39976	1.23464	19.202	1.18e-05	0.000549383	ENSMUSG00000037816	Fbxw17	109082	protein_coding	protein_coding	F-box and WD-40 domain protein 17 [Source:MGI Symbol;Acc:MGI:1923584]	13	50417864	50433780	1
ENSMUSG00000087451.1	5.39258	1.27992	16.1795	5.76e-05	0.00197835	ENSMUSG00000087451	Gm12970	NA	antisense_RNA	antisense_RNA	predicted gene 12970 [Source:MGI Symbol;Acc:MGI:3650040]	4	130811617	130812326	-1
ENSMUSG00000036381.13	5.3901	2.32179	41.8724	9.74e-11	1.49e-08	ENSMUSG00000036381	P2ry14	140795	protein_coding	protein_coding	purinergic receptor P2Y, G-protein coupled, 14 [Source:MGI Symbol;Acc:MGI:2155705]	3	59113855	59153618	-1
ENSMUSG00000025492.6	5.38772	2.96343	47.5853	5.27e-12	1.02e-09	ENSMUSG00000025492	Ifitm3	66141	protein_coding	protein_coding	interferon induced transmembrane protein 3 [Source:MGI Symbol;Acc:MGI:1913391]	7	141009586	141010770	-1
ENSMUSG00000023830.13	5.37595	1.42259	13.6159	0.000224281	0.00560702	ENSMUSG00000023830	Igf2r	16004	protein_coding	protein_coding	insulin-like growth factor 2 receptor [Source:MGI Symbol;Acc:MGI:96435]	17	12682406	12769664	-1
ENSMUSG00000079339.6	5.37591	1.29028	13.6236	0.00022336	0.00559217	ENSMUSG00000079339	Ifit1bl1	667373	protein_coding	protein_coding	interferon induced protein with tetratricpeptide repeats 1B like 1 [Source:MGI Symbol;Acc:MGI:3650685]	19	34592888	34601968	-1
ENSMUSG00000037434.7	5.37487	1.42992	18.5145	1.69e-05	0.00074893	ENSMUSG00000037434	Slc30a1	22782	protein_coding	protein_coding	solute carrier family 30 (zinc transporter), member 1 [Source:MGI Symbol;Acc:MGI:1345281]	1	191906767	191913247	1
ENSMUSG00000114644.1	5.36796	1.31804	18.1459	2.05e-05	0.000885756	ENSMUSG00000114644		NA	lincRNA	lincRNA		19	12519800	12523576	1
ENSMUSG00000115468.1	5.35415	1.20229	15.3878	8.76e-05	0.00270246	ENSMUSG00000115468		NA	lincRNA	lincRNA		14	31323955	31336076	1
ENSMUSG00000113507.1	5.34957	1.21539	17.3758	3.07e-05	0.00118929	ENSMUSG00000113507		NA	lincRNA	lincRNA		12	36945251	36952555	-1
ENSMUSG00000027514.14	5.31986	2.3283	35.3271	2.79e-09	3.36e-07	ENSMUSG00000027514	Zbp1	58203	protein_coding	retained_intron	Z-DNA binding protein 1 [Source:MGI Symbol;Acc:MGI:1927449]	2	173206612	173218923	-1
ENSMUSG00000063694.5	5.29279	1.50405	16.627	4.55e-05	0.0016311	ENSMUSG00000063694	Cycs	13063	protein_coding	protein_coding	cytochrome c, somatic [Source:MGI Symbol;Acc:MGI:88578]	6	50562563	50566538	-1
ENSMUSG00000056290.15	5.28571	1.71622	11.283	0.000782183	0.0146338	ENSMUSG00000056290	Ms4a4b	60361	protein_coding	retained_intron	membrane-spanning 4-domains, subfamily A, member 4B [Source:MGI Symbol;Acc:MGI:1913083]	19	11443553	11463549	1
ENSMUSG00000022679.13	5.2592	1.31254	12.6764	0.000370305	0.00822365	ENSMUSG00000022679	Mpv17l	93734	protein_coding	protein_coding	Mpv17 transgene, kidney disease mutant-like [Source:MGI Symbol;Acc:MGI:2135951]	16	13903161	13949619	1
ENSMUSG00000073775.4	5.256	1.48764	15.0146	0.000106681	0.0031616	ENSMUSG00000073775	Kti12	100087	protein_coding	protein_coding	KTI12 homolog, chromatin associated [Source:MGI Symbol;Acc:MGI:1923547]	4	108847785	108849413	1
ENSMUSG00000048031.15	5.25526	1.27198	14.781	0.000120746	0.00348777	ENSMUSG00000048031	Fcrl5	329693	protein_coding	protein_coding	Fc receptor-like 5 [Source:MGI Symbol;Acc:MGI:3053558]	3	87435773	87500678	1
ENSMUSG00000055110.8	5.25495	1.17175	16.5729	4.68e-05	0.00166434	ENSMUSG00000055110	A630012P03Rik	NA	antisense_RNA	antisense_RNA	RIKEN cDNA A630012P03 gene [Source:MGI Symbol;Acc:MGI:2442968]	X	52575843	52619047	1
ENSMUSG00000024972.16	5.24498	1.15137	13.0385	0.000305154	0.00713834	ENSMUSG00000024972	Lgals12	56072	protein_coding	protein_coding	lectin, galactose binding, soluble 12 [Source:MGI Symbol;Acc:MGI:1929094]	19	7596660	7607193	-1
ENSMUSG00000069300.3	5.21331	1.42288	13.4752	0.000241732	0.00591362	ENSMUSG00000069300	Hist1h2bj	319183	protein_coding	protein_coding	histone cluster 1, H2bj [Source:MGI Symbol;Acc:MGI:2448388]	13	22043214	22043676	1
ENSMUSG00000037679.9	5.20335	1.44466	15.6193	7.75e-05	0.00248983	ENSMUSG00000037679	Inf2	70435	protein_coding	protein_coding	inverted formin, FH2 and WH2 domain containing [Source:MGI Symbol;Acc:MGI:1917685]	12	112588784	112615557	1
ENSMUSG00000001864.13	5.18548	1.23958	16.5538	4.73e-05	0.00167765	ENSMUSG00000001864	Aif1l	108897	protein_coding	protein_coding	allograft inflammatory factor 1-like [Source:MGI Symbol;Acc:MGI:1919598]	2	31950139	31973442	1
ENSMUSG00000020649.11	5.18179	1.13779	16.8063	4.14e-05	0.00151577	ENSMUSG00000020649	Rrm2	20135	protein_coding	protein_coding	ribonucleotide reductase M2 [Source:MGI Symbol;Acc:MGI:98181]	12	24708241	24714146	1
ENSMUSG00000073489.6	5.17184	3.78427	43.9522	3.36e-11	5.99e-09	ENSMUSG00000073489	Ifi204	15951	protein_coding	protein_coding	interferon activated gene 204 [Source:MGI Symbol;Acc:MGI:96429]	1	173747293	173766943	-1
ENSMUSG00000010051.15	5.16965	1.17804	15.3271	9.04e-05	0.00277567	ENSMUSG00000010051	Hyal1	15586	protein_coding	protein_coding	hyaluronoglucosaminidase 1 [Source:MGI Symbol;Acc:MGI:96298]	9	107576927	107581710	1
ENSMUSG00000074385.3	5.15635	2.26492	27.319	1.73e-07	1.37e-05	ENSMUSG00000074385	Gm10684	NA	lincRNA	lincRNA	predicted gene 10684 [Source:MGI Symbol;Acc:MGI:3641851]	9	45107176	45135606	-1
ENSMUSG00000003484.4	5.15584	1.17197	16.4973	4.87e-05	0.00171772	ENSMUSG00000003484	Cyp4f18	72054	protein_coding	protein_coding	cytochrome P450, family 4, subfamily f, polypeptide 18 [Source:MGI Symbol;Acc:MGI:1919304]	8	71988482	72009626	-1
ENSMUSG00000105970.1	5.14751	1.27484	13.7829	0.000205195	0.00523707	ENSMUSG00000105970	Gm43360	NA	TEC	TEC	predicted gene 43360 [Source:MGI Symbol;Acc:MGI:5663497]	5	122492022	122494908	-1
ENSMUSG00000103308.5	5.14016	1.41952	12.3475	0.000441584	0.00938023	ENSMUSG00000103308	Gm37800	NA	lincRNA	lincRNA	predicted gene, 37800 [Source:MGI Symbol;Acc:MGI:5611028]	1	184610280	184629473	-1
ENSMUSG00000030283.7	5.13719	1.10257	12.1558	0.00048936	0.0101801	ENSMUSG00000030283	St8sia1	20449	protein_coding	protein_coding	ST8 alpha-N-acetyl-neuraminide alpha-2,8-sialyltransferase 1 [Source:MGI Symbol;Acc:MGI:106011]	6	142821545	142964452	-1
ENSMUSG00000003309.14	5.1306	1.11932	15.3192	9.08e-05	0.00278229	ENSMUSG00000003309	Ap1m2	11768	protein_coding	nonsense_mediated_decay	adaptor protein complex AP-1, mu 2 subunit [Source:MGI Symbol;Acc:MGI:1336974]	9	21294275	21312337	-1
ENSMUSG00000067369.12	5.12278	1.40045	11.2564	0.000793497	0.0147959	ENSMUSG00000067369	Trmt2b	215201	protein_coding	nonsense_mediated_decay	TRM2 tRNA methyltransferase 2B [Source:MGI Symbol;Acc:MGI:2442530]	X	134222339	134276984	-1
ENSMUSG00000027331.15	5.12015	1.27755	12.8215	0.000342666	0.00779201	ENSMUSG00000027331	Knstrn	51944	protein_coding	protein_coding	kinetochore-localized astrin/SPAG5 binding [Source:MGI Symbol;Acc:MGI:1289298]	2	118814003	118853957	1
ENSMUSG00000103276.1	5.10778	1.25132	14.2984	0.000155999	0.00418993	ENSMUSG00000103276	Gm37917	NA	TEC	TEC	predicted gene, 37917 [Source:MGI Symbol;Acc:MGI:5611145]	9	98767930	98768321	1
ENSMUSG00000016344.14	5.10078	1.23911	14.4899	0.000140914	0.00394374	ENSMUSG00000016344	Ppdpf	66496	protein_coding	protein_coding	pancreatic progenitor cell differentiation and proliferation factor [Source:MGI Symbol;Acc:MGI:1913746]	2	181187247	181188771	1
ENSMUSG00000100602.1	5.09631	1.10173	15.9535	6.49e-05	0.00216394	ENSMUSG00000100602	Gm19498	NA	processed_pseudogene	processed_pseudogene	predicted gene, 19498 [Source:MGI Symbol;Acc:MGI:5011683]	9	89076012	89076342	-1
ENSMUSG00000079491.9	5.082	1.11072	12.8491	0.000337643	0.00769826	ENSMUSG00000079491	H2-T10	15024	polymorphic_pseudogene	retained_intron	histocompatibility 2, T region locus 10 [Source:MGI Symbol;Acc:MGI:95942]	17	36115876	36121465	-1
ENSMUSG00000069910.2	5.06407	1.08756	14.5111	0.000139334	0.00391234	ENSMUSG00000069910	Spdl1	70385	protein_coding	protein_coding	spindle apparatus coiled-coil protein 1 [Source:MGI Symbol;Acc:MGI:1917635]	11	34809190	34833641	-1
ENSMUSG00000086926.2	5.06401	1.13431	14.5307	0.000137897	0.00387836	ENSMUSG00000086926	Gm6226	NA	processed_pseudogene	processed_pseudogene	predicted gene 6226 [Source:MGI Symbol;Acc:MGI:3643254]	7	58836793	58837938	-1
ENSMUSG00000104713.4	5.05781	1.08697	13.9737	0.000185381	0.00482226	ENSMUSG00000104713	Gbp6	100702	protein_coding	nonsense_mediated_decay	guanylate binding protein 6 [Source:MGI Symbol;Acc:MGI:2140937]	5	105270702	105293698	-1
ENSMUSG00000050549.8	5.03784	1.08006	12.9937	0.000312535	0.00727123	ENSMUSG00000050549	Fam241a	70617	protein_coding	protein_coding	family with sequence similarity 241, member A [Source:MGI Symbol;Acc:MGI:1917867]	3	127869058	127896324	-1
ENSMUSG00000100436.1	5.03784	1.08006	12.9937	0.000312535	0.00727123	ENSMUSG00000100436	Gm29657	NA	processed_pseudogene	processed_pseudogene	predicted gene 29657 [Source:MGI Symbol;Acc:MGI:5580363]	1	119793520	119794229	1
ENSMUSG00000044703.5	5.03413	1.27727	12.7735	0.000351571	0.00793123	ENSMUSG00000044703	Phf11a	219131	protein_coding	protein_coding	PHD finger protein 11A [Source:MGI Symbol;Acc:MGI:1918441]	14	59276913	59297522	-1
ENSMUSG00000068749.9	5.03267	1.40104	15.6262	7.72e-05	0.00248532	ENSMUSG00000068749	Psma5	26442	protein_coding	protein_coding	proteasome (prosome, macropain) subunit, alpha type 5 [Source:MGI Symbol;Acc:MGI:1347009]	3	108256926	108279974	1
ENSMUSG00000026669.14	5.01862	1.0726	14.3094	0.000155091	0.00418965	ENSMUSG00000026669	Mcm10	70024	protein_coding	protein_coding	minichromosome maintenance 10 replication initiation factor [Source:MGI Symbol;Acc:MGI:1917274]	2	4989714	5012791	-1
ENSMUSG00000086124.2	5.01699	1.39558	14.0982	0.000173505	0.00457984	ENSMUSG00000086124	A530076I17Rik	NA	lincRNA	lincRNA	RIKEN cDNA A530076I17 gene [Source:MGI Symbol;Acc:MGI:2443897]	14	45660770	45668498	-1
ENSMUSG00000020185.16	5.01636	1.07385	13.1074	0.000294124	0.00693728	ENSMUSG00000020185	E2f7	52679	protein_coding	processed_transcript	E2F transcription factor 7 [Source:MGI Symbol;Acc:MGI:1289147]	10	110745439	110787384	1
ENSMUSG00000028362.2	5.01315	1.16751	14.5338	0.00013767	0.00387835	ENSMUSG00000028362	Tnfsf8	21949	protein_coding	protein_coding	tumor necrosis factor (ligand) superfamily, member 8 [Source:MGI Symbol;Acc:MGI:88328]	4	63831308	63861347	-1
ENSMUSG00000032254.10	5.0117	1.07011	14.3536	0.000151488	0.00412536	ENSMUSG00000032254	Kif23	71819	protein_coding	processed_transcript	kinesin family member 23 [Source:MGI Symbol;Acc:MGI:1919069]	9	61915905	61946774	-1
ENSMUSG00000114871.1	4.99351	3.12651	19.362	1.08e-05	0.000510809	ENSMUSG00000114871		NA	processed_pseudogene	processed_pseudogene		13	120015264	120015972	-1
ENSMUSG00000071662.3	4.98178	1.04442	11.1843	0.000824941	0.0151846	ENSMUSG00000071662	Polr2g	67710	protein_coding	protein_coding	polymerase (RNA) II (DNA directed) polypeptide G [Source:MGI Symbol;Acc:MGI:1914960]	19	8793129	8798557	-1
ENSMUSG00000093672.2	4.98061	1.04567	11.8111	0.000588798	0.0118174	ENSMUSG00000093672	Gm20655	NA	antisense_RNA	antisense_RNA	predicted gene 20655 [Source:MGI Symbol;Acc:MGI:5313102]	10	17790522	17799921	-1
ENSMUSG00000047511.6	4.97025	1.06266	12.4839	0.000410478	0.00885142	ENSMUSG00000047511	Olfr1396	258334	protein_coding	protein_coding	olfactory receptor 1396 [Source:MGI Symbol;Acc:MGI:3031230]	11	49109982	49114874	-1
ENSMUSG00000052749.9	4.95865	3.10231	27.5368	1.54e-07	1.26e-05	ENSMUSG00000052749	Trim30b	244183	protein_coding	retained_intron	tripartite motif-containing 30B [Source:MGI Symbol;Acc:MGI:4821256]	7	104355382	104369884	-1
ENSMUSG00000079553.10	4.95417	1.04369	13.3176	0.000262928	0.00633787	ENSMUSG00000079553	Kifc1	100502766	protein_coding	protein_coding	kinesin family member C1 [Source:MGI Symbol;Acc:MGI:109596]	17	33875666	33890661	-1
ENSMUSG00000036091.8	4.95303	1.13699	13.4214	0.000248772	0.00603403	ENSMUSG00000036091	Hyal3	109685	protein_coding	protein_coding	hyaluronoglucosaminidase 3 [Source:MGI Symbol;Acc:MGI:1330288]	9	107580818	107587359	1
ENSMUSG00000022151.16	4.93126	2.29529	15.148	9.94e-05	0.00298768	ENSMUSG00000022151	Ttc33	67515	protein_coding	protein_coding	tetratricopeptide repeat domain 33 [Source:MGI Symbol;Acc:MGI:1914765]	15	5185525	5218336	1
ENSMUSG00000073925.5	4.92335	1.03304	13.6913	0.000215445	0.00544986	ENSMUSG00000073925	Olfr654	258377	protein_coding	protein_coding	olfactory receptor 654 [Source:MGI Symbol;Acc:MGI:3030488]	7	104587025	104590718	1
ENSMUSG00000037544.14	4.90382	1.02548	14.1673	0.000167256	0.00444111	ENSMUSG00000037544	Dlgap5	218977	protein_coding	protein_coding	discs, large (Drosophila) homolog-associated protein 5 [Source:MGI Symbol;Acc:MGI:2183453]	14	47387779	47418407	-1
ENSMUSG00000039735.15	4.90354	1.72611	13.1448	0.000288318	0.00684047	ENSMUSG00000039735	Fnbp1l	214459	protein_coding	protein_coding	formin binding protein 1-like [Source:MGI Symbol;Acc:MGI:1925642]	3	122538719	122619715	-1
ENSMUSG00000054203.7	4.90236	1.02311	13.1082	0.000294004	0.00693728	ENSMUSG00000054203	Ifi205	226695	protein_coding	protein_coding	interferon activated gene 205 [Source:MGI Symbol;Acc:MGI:101847]	1	174011998	174031810	-1
ENSMUSG00000072082.6	4.88877	1.07674	12.6879	0.00036803	0.00820405	ENSMUSG00000072082	Ccnf	12449	protein_coding	protein_coding	cyclin F [Source:MGI Symbol;Acc:MGI:102551]	17	24223232	24251409	-1
ENSMUSG00000115812.1	4.8836	1.20578	8.10306	0.00441905	0.0491965	ENSMUSG00000115812		NA	transcribed_processed_pseudogene	processed_transcript		14	31801559	31803411	1
ENSMUSG00000046179.17	4.86588	1.1806	11.3554	0.000752306	0.014245	ENSMUSG00000046179	E2f8	108961	protein_coding	protein_coding	E2F transcription factor 8 [Source:MGI Symbol;Acc:MGI:1922038]	7	48866429	48881596	-1
ENSMUSG00000036986.16	4.86277	2.74416	27.4122	1.64e-07	1.32e-05	ENSMUSG00000036986	Pml	18854	protein_coding	protein_coding	promyelocytic leukemia [Source:MGI Symbol;Acc:MGI:104662]	9	58218076	58249786	-1
ENSMUSG00000046096.7	4.8532	1.31625	10.2022	0.00140275	0.0225866	ENSMUSG00000046096	BC030336	233812	protein_coding	nonsense_mediated_decay	cDNA sequence BC030336 [Source:MGI Symbol;Acc:MGI:2446240]	7	120677618	120734854	1
ENSMUSG00000030263.13	4.84817	1.0499	11.2568	0.000793326	0.0147959	ENSMUSG00000030263	Lrmp	16970	protein_coding	nonsense_mediated_decay	lymphoid-restricted membrane protein [Source:MGI Symbol;Acc:MGI:108424]	6	145115653	145174934	1
ENSMUSG00000099767.1	4.84314	1.34245	10.5607	0.00115516	0.0195577	ENSMUSG00000099767	Gm28884	NA	antisense_RNA	antisense_RNA	predicted gene 28884 [Source:MGI Symbol;Acc:MGI:5579590]	1	85933247	85937332	-1
ENSMUSG00000039783.15	4.83831	0.99321	11.5449	0.000679336	0.0131839	ENSMUSG00000039783	Kmo	98256	protein_coding	nonsense_mediated_decay	kynurenine 3-monooxygenase (kynurenine 3-hydroxylase) [Source:MGI Symbol;Acc:MGI:2138151]	1	175620381	175662116	1
ENSMUSG00000093485.1	4.83684	1.01164	11.4932	0.000698508	0.0134057	ENSMUSG00000093485	Gm20708	NA	protein_coding	protein_coding	predicted gene 20708 [Source:MGI Symbol;Acc:MGI:5313155]	11	117809668	117839904	1
ENSMUSG00000028292.14	4.83625	1.20602	9.10056	0.00255531	0.034652	ENSMUSG00000028292	Rars2	109093	protein_coding	protein_coding	arginyl-tRNA synthetase 2, mitochondrial [Source:MGI Symbol;Acc:MGI:1923596]	4	34614957	34660167	1
ENSMUSG00000114103.1	4.82388	0.988086	10.7703	0.00103144	0.0178404	ENSMUSG00000114103	Gm8557	NA	processed_pseudogene	processed_pseudogene	predicted gene 8557 [Source:MGI Symbol;Acc:MGI:3649080]	12	87420511	87420985	1
ENSMUSG00000082179.1	4.81454	1.57381	13.1103	0.000293676	0.00693728	ENSMUSG00000082179	Gm11407	NA	processed_pseudogene	processed_pseudogene	predicted gene 11407 [Source:MGI Symbol;Acc:MGI:3651131]	4	80002331	80003388	1
ENSMUSG00000029910.14	4.80523	1.22005	11.6003	0.000659425	0.0128871	ENSMUSG00000029910	Mad2l1	56150	protein_coding	protein_coding	MAD2 mitotic arrest deficient-like 1 [Source:MGI Symbol;Acc:MGI:1860374]	6	66535390	66547220	1
ENSMUSG00000026088.15	4.80089	0.984257	11.2991	0.000775434	0.0145553	ENSMUSG00000026088	Mitd1	69028	protein_coding	protein_coding	MIT, microtubule interacting and transport, domain containing 1 [Source:MGI Symbol;Acc:MGI:1916278]	1	37874801	37890411	-1
ENSMUSG00000097177.8	4.79037	1.14728	12.0029	0.000531181	0.0108521	ENSMUSG00000097177	9330159M07Rik	NA	processed_transcript	antisense_RNA	RIKEN cDNA 9330159M07 gene [Source:MGI Symbol;Acc:MGI:2442519]	9	88840236	88858870	-1
ENSMUSG00000034765.6	4.78977	1.14006	12.9857	0.000313887	0.00728287	ENSMUSG00000034765	Dusp5	240672	protein_coding	protein_coding	dual specificity phosphatase 5 [Source:MGI Symbol;Acc:MGI:2685183]	19	53529109	53542431	1
ENSMUSG00000030103.11	4.78772	2.73845	17.8127	2.44e-05	0.00100843	ENSMUSG00000030103	Bhlhe40	20893	protein_coding	protein_coding	basic helix-loop-helix family, member e40 [Source:MGI Symbol;Acc:MGI:1097714]	6	108660629	108666925	1
ENSMUSG00000111412.1	4.78538	1.09442	12.4896	0.000409221	0.00885142	ENSMUSG00000111412		NA	antisense_RNA	antisense_RNA		9	67424503	67427491	1
ENSMUSG00000043145.7	4.77294	0.977869	12.991	0.000312988	0.00727188	ENSMUSG00000043145	Gm11292	NA	processed_transcript	processed_transcript	predicted gene 11292 [Source:MGI Symbol;Acc:MGI:3651660]	13	22026699	22032196	1
ENSMUSG00000001403.13	4.76399	1.03094	11.4441	0.000717213	0.0136574	ENSMUSG00000001403	Ube2c	68612	protein_coding	protein_coding	ubiquitin-conjugating enzyme E2C [Source:MGI Symbol;Acc:MGI:1915862]	2	164769898	164778822	1
ENSMUSG00000091649.3	4.75527	1.93015	22.1733	2.49e-06	0.000149996	ENSMUSG00000091649	Phf11b	236451	protein_coding	protein_coding	PHD finger protein 11B [Source:MGI Symbol;Acc:MGI:3645789]	14	59320964	59341351	-1
ENSMUSG00000075602.10	4.7504	3.13303	54.6748	1.42e-13	3.68e-11	ENSMUSG00000075602	Ly6a	110454	protein_coding	protein_coding	lymphocyte antigen 6 complex, locus A [Source:MGI Symbol;Acc:MGI:107527]	15	74994877	74998031	-1
ENSMUSG00000107222.1	4.74875	1.87146	27.4348	1.62e-07	1.31e-05	ENSMUSG00000107222	Gm43198	NA	TEC	TEC	predicted gene 43198 [Source:MGI Symbol;Acc:MGI:5663335]	6	3334633	3334958	1
ENSMUSG00000105388.1	4.74609	0.955421	9.67222	0.00187075	0.0278414	ENSMUSG00000105388	Rpl36a-ps2	NA	processed_pseudogene	processed_pseudogene	ribosomal protein L36A, pseudogene 2 [Source:MGI Symbol;Acc:MGI:3780887]	3	145879020	145879340	1
ENSMUSG00000019179.10	4.73639	1.93945	15.56	7.99e-05	0.00255469	ENSMUSG00000019179	Mdh2	17448	protein_coding	protein_coding	malate dehydrogenase 2, NAD (mitochondrial) [Source:MGI Symbol;Acc:MGI:97050]	5	135778480	135790398	1
ENSMUSG00000034833.10	4.72538	1.15105	12.1967	0.000478735	0.00999556	ENSMUSG00000034833	Tespa1	67596	protein_coding	retained_intron	thymocyte expressed, positive selection associated 1 [Source:MGI Symbol;Acc:MGI:1914846]	10	130322870	130364111	1
ENSMUSG00000058163.14	4.72394	3.2125	57.1882	3.96e-14	1.17e-11	ENSMUSG00000058163	Gm5431	432555	protein_coding	protein_coding	predicted gene 5431 [Source:MGI Symbol;Acc:MGI:3645205]	11	48887422	48902214	-1
ENSMUSG00000026694.19	4.70578	1.1089	10.3993	0.00126063	0.0208479	ENSMUSG00000026694	Mettl13	71449	protein_coding	protein_coding	methyltransferase like 13 [Source:MGI Symbol;Acc:MGI:1918699]	1	162532127	162548551	-1
ENSMUSG00000031438.11	4.70233	1.05339	9.64308	0.00190066	0.0281336	ENSMUSG00000031438	Rnf128	66889	protein_coding	protein_coding	ring finger protein 128 [Source:MGI Symbol;Acc:MGI:1914139]	X	139563316	139673145	1
ENSMUSG00000078240.2	4.69239	1.05391	9.80732	0.00173819	0.0264911	ENSMUSG00000078240	Gm3550	NA	protein_coding	protein_coding	predicted gene 3550 [Source:MGI Symbol;Acc:MGI:3781727]	18	34736359	34738014	1
ENSMUSG00000055723.6	4.68373	2.51802	22.0332	2.68e-06	0.000159665	ENSMUSG00000055723	Rras2	66922	protein_coding	protein_coding	related RAS viral (r-ras) oncogene 2 [Source:MGI Symbol;Acc:MGI:1914172]	7	114046782	114117781	-1
ENSMUSG00000104823.1	4.6766	1.14966	9.99706	0.00156791	0.024396	ENSMUSG00000104823	Gm43182	NA	TEC	TEC	predicted gene 43182 [Source:MGI Symbol;Acc:MGI:5663319]	5	43782243	43784770	1
ENSMUSG00000103472.1	4.663	1.20411	9.8888	0.00166288	0.0256174	ENSMUSG00000103472	Pcdhga7	93715	protein_coding	protein_coding	protocadherin gamma subfamily A, 7 [Source:MGI Symbol;Acc:MGI:1935219]	18	37714764	37841873	1
ENSMUSG00000094472.1	4.66054	0.933577	10.6305	0.00111238	0.0189454	ENSMUSG00000094472	Gm21897	NA	protein_coding	protein_coding	predicted gene, 21897 [Source:MGI Symbol;Acc:MGI:5434061]	16	15317458	15318957	1
ENSMUSG00000114375.1	4.66002	0.939639	11.2159	0.000811009	0.0150252	ENSMUSG00000114375		NA	processed_pseudogene	processed_pseudogene		13	120046573	120047013	1
ENSMUSG00000081817.1	4.65944	0.930996	9.50014	0.00205456	0.0294492	ENSMUSG00000081817	Gm13590	NA	processed_pseudogene	processed_pseudogene	predicted gene 13590 [Source:MGI Symbol;Acc:MGI:3650248]	2	62668783	62670370	-1
ENSMUSG00000002602.16	4.64691	5.65019	279.895	7.91e-63	1.35e-58	ENSMUSG00000002602	Axl	26362	protein_coding	protein_coding	AXL receptor tyrosine kinase [Source:MGI Symbol;Acc:MGI:1347244]	7	25757273	25788705	-1
ENSMUSG00000020914.17	4.63054	2.61351	21.4236	3.68e-06	0.000210439	ENSMUSG00000020914	Top2a	21973	protein_coding	protein_coding	topoisomerase (DNA) II alpha [Source:MGI Symbol;Acc:MGI:98790]	11	98992943	99024189	-1
ENSMUSG00000017861.11	4.62639	1.09663	9.76128	0.00178226	0.0268754	ENSMUSG00000017861	Mybl2	17865	protein_coding	protein_coding	myeloblastosis oncogene-like 2 [Source:MGI Symbol;Acc:MGI:101785]	2	163054687	163084688	1
ENSMUSG00000031327.10	4.61739	0.924522	11.6297	0.000649079	0.0127139	ENSMUSG00000031327	Chic1	12212	protein_coding	protein_coding	cysteine-rich hydrophobic domain 1 [Source:MGI Symbol;Acc:MGI:1344694]	X	103356476	103396092	1
ENSMUSG00000007050.17	4.61422	0.975523	11.4877	0.000700598	0.0134307	ENSMUSG00000007050	Lsm2	27756	protein_coding	protein_coding	LSM2 homolog, U6 small nuclear RNA and mRNA degradation associated [Source:MGI Symbol;Acc:MGI:90676]	17	34981862	34985891	1
ENSMUSG00000037013.15	4.6125	1.42855	10.2289	0.00138259	0.022304	ENSMUSG00000037013	Ss18	268996	protein_coding	protein_coding	SS18, nBAF chromatin remodeling complex subunit [Source:MGI Symbol;Acc:MGI:107708]	18	14624198	14682914	-1
ENSMUSG00000061577.12	4.61218	1.35272	9.74014	0.00180288	0.0270669	ENSMUSG00000061577	Adgrg5	382045	protein_coding	protein_coding	adhesion G protein-coupled receptor G5 [Source:MGI Symbol;Acc:MGI:2685955]	8	94923694	94943280	1
ENSMUSG00000078180.4	4.60753	0.92157	10.7786	0.00102678	0.0177893	ENSMUSG00000078180	Gm20900	NA	processed_pseudogene	processed_pseudogene	predicted gene, 20900 [Source:MGI Symbol;Acc:MGI:5434256]	13	120304194	120304665	-1
ENSMUSG00000053581.13	4.60681	1.56106	12.0723	0.000511767	0.0105309	ENSMUSG00000053581	Zfand2a	100494	protein_coding	protein_coding	zinc finger, AN1-type domain 2A [Source:MGI Symbol;Acc:MGI:2140729]	5	139471211	139484549	-1
ENSMUSG00000067455.5	4.60514	0.980224	10.8184	0.00100497	0.0174999	ENSMUSG00000067455	Hist1h4j	319159	protein_coding	protein_coding	histone cluster 1, H4j [Source:MGI Symbol;Acc:MGI:2448436]	13	21735064	21735837	1
ENSMUSG00000061718.12	4.6032	0.971704	11.4968	0.000697173	0.0133951	ENSMUSG00000061718	Ppp1r1b	19049	protein_coding	processed_transcript	protein phosphatase 1, regulatory (inhibitor) subunit 1B [Source:MGI Symbol;Acc:MGI:94860]	11	98348404	98357796	1
ENSMUSG00000104057.1	4.60223	0.919345	10.8574	0.000984021	0.0172053	ENSMUSG00000104057	Gm38130	NA	TEC	TEC	predicted gene, 38130 [Source:MGI Symbol;Acc:MGI:5611358]	1	88653085	88654845	1
ENSMUSG00000095029.1	4.59868	2.00277	18.0015	2.21e-05	0.000941272	ENSMUSG00000095029	Gm21370	102639868	protein_coding	protein_coding	predicted gene, 21370 [Source:MGI Symbol;Acc:MGI:5434725]	13	120026439	120027011	-1
ENSMUSG00000027419.9	4.58443	0.914204	10.895	0.000964235	0.0170159	ENSMUSG00000027419	Pcsk2	18549	protein_coding	protein_coding	proprotein convertase subtilisin/kexin type 2 [Source:MGI Symbol;Acc:MGI:97512]	2	143546156	143816285	1
ENSMUSG00000107215.1	4.58443	0.914204	10.895	0.000964235	0.0170159	ENSMUSG00000107215	Gm43197	NA	TEC	TEC	predicted gene 43197 [Source:MGI Symbol;Acc:MGI:5663334]	6	3336772	3339354	-1
ENSMUSG00000027580.17	4.58183	3.71814	61.3981	4.66e-15	1.48e-12	ENSMUSG00000027580	Helz2	229003	protein_coding	protein_coding	helicase with zinc finger 2, transcriptional coactivator [Source:MGI Symbol;Acc:MGI:2385169]	2	181227615	181242027	-1
ENSMUSG00000035042.2	4.56216	1.02432	10.4539	0.00122389	0.0205787	ENSMUSG00000035042	Ccl5	20304	protein_coding	protein_coding	chemokine (C-C motif) ligand 5 [Source:MGI Symbol;Acc:MGI:98262]	11	83525778	83530518	-1
ENSMUSG00000026535.9	4.56131	0.907757	10.72	0.00105983	0.0181959	ENSMUSG00000026535	Ifi202b	26388	protein_coding	protein_coding	interferon activated gene 202B [Source:MGI Symbol;Acc:MGI:1347083]	1	173962568	173982744	-1
ENSMUSG00000025324.8	4.55526	1.78574	18.4145	1.78e-05	0.000783149	ENSMUSG00000025324	Atp10a	11982	protein_coding	protein_coding	ATPase, class V, type 10A [Source:MGI Symbol;Acc:MGI:1330809]	7	58656166	58829420	1
ENSMUSG00000024939.6	4.55261	1.11913	10.4409	0.00123252	0.0206023	ENSMUSG00000024939	Fam89b	17826	protein_coding	protein_coding	family with sequence similarity 89, member B [Source:MGI Symbol;Acc:MGI:106595]	19	5728087	5729653	-1
ENSMUSG00000007946.11	4.53811	1.24401	10.2899	0.0013376	0.0217149	ENSMUSG00000007946	Phox2a	11859	protein_coding	protein_coding	paired-like homeobox 2a [Source:MGI Symbol;Acc:MGI:106633]	7	101818313	101822726	1
ENSMUSG00000020167.14	4.52895	0.903897	9.58947	0.00195697	0.0286999	ENSMUSG00000020167	Tcf3	21423	protein_coding	protein_coding	transcription factor 3 [Source:MGI Symbol;Acc:MGI:98510]	10	80409514	80433647	-1
ENSMUSG00000032890.17	4.5259	1.00704	9.40099	0.00216869	0.0306991	ENSMUSG00000032890	Rims3	242662	protein_coding	processed_transcript	regulating synaptic membrane exocytosis 3 [Source:MGI Symbol;Acc:MGI:2443331]	4	120854816	120896579	1
ENSMUSG00000034220.7	4.52135	1.2978	8.64148	0.00328594	0.0408123	ENSMUSG00000034220	Gpc1	14733	protein_coding	protein_coding	glypican 1 [Source:MGI Symbol;Acc:MGI:1194891]	1	92831645	92860779	1
ENSMUSG00000025040.13	4.50834	1.05434	8.88508	0.00287511	0.0373397	ENSMUSG00000025040	Fundc1	72018	protein_coding	protein_coding	FUN14 domain containing 1 [Source:MGI Symbol;Acc:MGI:1919268]	X	17556564	17572325	-1
ENSMUSG00000029790.16	4.50727	0.878209	8.93872	0.00279189	0.0366833	ENSMUSG00000029790	Cep41	83922	protein_coding	protein_coding	centrosomal protein 41 [Source:MGI Symbol;Acc:MGI:1891414]	6	30653457	30693749	-1
ENSMUSG00000086866.2	4.5013	2.25596	35.8812	2.1e-09	2.6e-07	ENSMUSG00000086866	4930512H18Rik	NA	antisense_RNA	antisense_RNA	RIKEN cDNA 4930512H18 gene [Source:MGI Symbol;Acc:MGI:1922361]	8	61849006	61922834	1
ENSMUSG00000107736.1	4.49921	2.62855	36.6859	1.39e-09	1.78e-07	ENSMUSG00000107736	Gm44148	NA	lincRNA	lincRNA	predicted gene, 44148 [Source:MGI Symbol;Acc:MGI:5690540]	6	121255203	121272685	-1
ENSMUSG00000089694.2	4.49254	0.949467	9.70346	0.00183922	0.0274678	ENSMUSG00000089694	Nat8f7	100043497	protein_coding	protein_coding	N-acetyltransferase 8 (GCN5-related) family member 7 [Source:MGI Symbol;Acc:MGI:3782661]	6	85706727	85713205	-1
ENSMUSG00000105003.1	4.48544	0.874273	8.93794	0.00279308	0.0366833	ENSMUSG00000105003	Gm40055	NA	lincRNA	lincRNA	predicted gene, 40055 [Source:MGI Symbol;Acc:MGI:5622940]	3	57953655	57958225	-1
ENSMUSG00000101355.1	4.48289	0.894894	9.33844	0.00224397	0.0315917	ENSMUSG00000101355	Hist1h3h	319152	protein_coding	protein_coding	histone cluster 1, H3h [Source:MGI Symbol;Acc:MGI:2448349]	13	21717659	21718069	1
ENSMUSG00000068744.12	4.4728	0.980842	9.64188	0.0019019	0.0281336	ENSMUSG00000068744	Psrc1	56742	protein_coding	protein_coding	proline/serine-rich coiled-coil 1 [Source:MGI Symbol;Acc:MGI:1913099]	3	108383839	108388231	1
ENSMUSG00000074754.4	4.47045	0.874295	9.76758	0.00177616	0.0268544	ENSMUSG00000074754	Smim26	228715	protein_coding	protein_coding	small integral membrane protein 26 [Source:MGI Symbol;Acc:MGI:2685407]	2	144594054	144595366	1
ENSMUSG00000025656.17	4.46938	0.926031	8.96404	0.00275345	0.0364428	ENSMUSG00000025656	Arhgef9	236915	protein_coding	protein_coding	CDC42 guanine nucleotide exchange factor (GEF) 9 [Source:MGI Symbol;Acc:MGI:2442233]	X	95048935	95196856	-1
ENSMUSG00000012443.3	4.46885	0.872992	9.51181	0.00204153	0.0293472	ENSMUSG00000012443	Kif11	16551	protein_coding	protein_coding	kinesin family member 11 [Source:MGI Symbol;Acc:MGI:1098231]	19	37376403	37421859	1
ENSMUSG00000074472.10	4.46885	0.872992	9.51181	0.00204153	0.0293472	ENSMUSG00000074472	Zfp872	619310	protein_coding	protein_coding	zinc finger protein 872 [Source:MGI Symbol;Acc:MGI:3588272]	9	22188090	22202123	1
ENSMUSG00000001517.14	4.4642	0.872969	9.80926	0.00173635	0.0264911	ENSMUSG00000001517	Foxm1	14235	protein_coding	processed_transcript	forkhead box M1 [Source:MGI Symbol;Acc:MGI:1347487]	6	128362967	128376146	1
ENSMUSG00000079104.4	4.4554	1.02611	9.11852	0.00253035	0.0343951	ENSMUSG00000079104	Prps1l3	328099	protein_coding	protein_coding	phosphoribosyl pyrophosphate synthetase 1-like 3 [Source:MGI Symbol;Acc:MGI:3779453]	12	57230412	57239882	1
ENSMUSG00000035273.14	4.45291	1.74075	17.6329	2.68e-05	0.00108564	ENSMUSG00000035273	Hpse	15442	protein_coding	protein_coding	heparanase [Source:MGI Symbol;Acc:MGI:1343124]	5	100679484	100719716	-1
ENSMUSG00000018581.15	4.45148	1.69453	18.2265	1.96e-05	0.000851231	ENSMUSG00000018581	Dnah11	13411	protein_coding	nonsense_mediated_decay	dynein, axonemal, heavy chain 11 [Source:MGI Symbol;Acc:MGI:1100864]	12	117877982	118199043	-1
ENSMUSG00000085995.2	4.45133	0.869038	9.51629	0.00203656	0.0293388	ENSMUSG00000085995	Gm2788	NA	processed_transcript	antisense_RNA	predicted gene 2788 [Source:MGI Symbol;Acc:MGI:3780956]	7	48877958	48913040	1
ENSMUSG00000087341.4	4.44795	1.31991	10.4442	0.00123034	0.020602	ENSMUSG00000087341	0610040F04Rik	NA	antisense_RNA	antisense_RNA	RIKEN cDNA 0610040F04 gene [Source:MGI Symbol;Acc:MGI:1922644]	6	108577039	108660934	-1
ENSMUSG00000040139.14	4.44653	0.924728	10.2903	0.00133731	0.0217149	ENSMUSG00000040139	9430038I01Rik	77252	protein_coding	protein_coding	RIKEN cDNA 9430038I01 gene [Source:MGI Symbol;Acc:MGI:1924502]	7	137375574	137410762	-1
ENSMUSG00000113961.1	4.44296	0.973191	8.78549	0.00303635	0.0387475	ENSMUSG00000113961		NA	processed_pseudogene	processed_pseudogene		12	14489404	14493244	-1
ENSMUSG00000034485.10	4.44225	0.866459	8.94464	0.00278285	0.0366333	ENSMUSG00000034485	Uaca	72565	protein_coding	protein_coding	uveal autoantigen with coiled-coil domains and ankyrin repeats [Source:MGI Symbol;Acc:MGI:1919815]	9	60794542	60880370	1
ENSMUSG00000113486.1	4.43828	0.867363	10.1335	0.00145601	0.0231393	ENSMUSG00000113486		NA	processed_pseudogene	processed_pseudogene		13	69514000	69514176	1
ENSMUSG00000086327.2	4.43684	6.32951	52.1483	5.15e-13	1.19e-10	ENSMUSG00000086327	Slfn5os	NA	antisense_RNA	antisense_RNA	schlafen 5, opposite strand [Source:MGI Symbol;Acc:MGI:1923642]	11	82942341	82960681	-1
ENSMUSG00000112458.1	4.43398	1.22345	10.3359	0.00130468	0.0214314	ENSMUSG00000112458	Gm40773	NA	lincRNA	lincRNA	predicted gene, 40773 [Source:MGI Symbol;Acc:MGI:5623658]	10	117864670	117868075	1
ENSMUSG00000047631.3	4.42802	0.863811	9.78624	0.00175822	0.0266539	ENSMUSG00000047631	Apof	103161	protein_coding	protein_coding	apolipoprotein F [Source:MGI Symbol;Acc:MGI:104539]	10	128268671	128270153	1
ENSMUSG00000030345.16	4.42307	0.862536	9.53092	0.00202039	0.0292537	ENSMUSG00000030345	Dyrk4	101320	protein_coding	protein_coding	dual-specificity tyrosine-(Y)-phosphorylation regulated kinase 4 [Source:MGI Symbol;Acc:MGI:1330292]	6	126876020	126921839	-1
ENSMUSG00000024790.7	4.42301	0.979999	10.1493	0.00144353	0.0229917	ENSMUSG00000024790	Sac3d1	66406	protein_coding	protein_coding	SAC3 domain containing 1 [Source:MGI Symbol;Acc:MGI:1913656]	19	6116004	6118586	-1
ENSMUSG00000037411.10	4.41943	1.96123	10.2976	0.001332	0.0216926	ENSMUSG00000037411	Serpine1	18787	protein_coding	protein_coding	serine (or cysteine) peptidase inhibitor, clade E, member 1 [Source:MGI Symbol;Acc:MGI:97608]	5	137061504	137072268	-1
ENSMUSG00000039851.11	4.41888	1.03967	10.0229	0.00154606	0.0242103	ENSMUSG00000039851	4932438H23Rik	74387	protein_coding	protein_coding	RIKEN cDNA 4932438H23 gene [Source:MGI Symbol;Acc:MGI:1921637]	16	91053935	91095122	-1
ENSMUSG00000057135.12	4.41587	0.859914	10.2696	0.00135239	0.0218751	ENSMUSG00000057135	Scimp	327957	protein_coding	protein_coding	SLP adaptor and CSK interacting membrane protein [Source:MGI Symbol;Acc:MGI:3610314]	11	70790932	70812586	-1
ENSMUSG00000048970.9	4.40972	0.977973	9.86039	0.00168875	0.0259458	ENSMUSG00000048970	C1galt1c1	59048	protein_coding	protein_coding	C1GALT1-specific chaperone 1 [Source:MGI Symbol;Acc:MGI:1913493]	X	38630785	38635087	-1
ENSMUSG00000044534.8	4.40932	0.858616	9.79864	0.00174641	0.026559	ENSMUSG00000044534	Ackr2	59289	protein_coding	protein_coding	atypical chemokine receptor 2 [Source:MGI Symbol;Acc:MGI:1891697]	9	121898355	121911074	1
ENSMUSG00000011008.13	4.40931	0.858591	9.7977	0.0017473	0.026559	ENSMUSG00000011008	Mcoln2	68279	protein_coding	protein_coding	mucolipin 2 [Source:MGI Symbol;Acc:MGI:1915529]	3	146149833	146195513	1
ENSMUSG00000055172.10	4.40449	0.855997	10.168	0.00142901	0.0229017	ENSMUSG00000055172	C1ra	50909	protein_coding	protein_coding	complement component 1, r subcomponent A [Source:MGI Symbol;Acc:MGI:1355313]	6	124512405	124523443	1
ENSMUSG00000037474.13	4.40446	0.91592	10.1653	0.00143108	0.0229077	ENSMUSG00000037474	Dtl	76843	protein_coding	nonsense_mediated_decay	denticleless E3 ubiquitin protein ligase [Source:MGI Symbol;Acc:MGI:1924093]	1	191537356	191575544	-1
ENSMUSG00000006850.7	4.40355	1.97233	19.6706	9.2e-06	0.000445697	ENSMUSG00000006850	Tmco6	71983	protein_coding	protein_coding	transmembrane and coiled-coil domains 6 [Source:MGI Symbol;Acc:MGI:1919233]	18	36735068	36742391	1
ENSMUSG00000106715.3	4.38472	1.10808	8.7891	0.00303036	0.038717	ENSMUSG00000106715	Tmem265	105180375	protein_coding	protein_coding	transmembrane protein 265 [Source:MGI Symbol;Acc:MGI:5613213]	7	127561390	127566940	1
ENSMUSG00000010911.12	4.38355	1.00976	9.51764	0.00203506	0.0293388	ENSMUSG00000010911	Apip	56369	protein_coding	protein_coding	APAF1 interacting protein [Source:MGI Symbol;Acc:MGI:1926788]	2	103073675	103092644	1
ENSMUSG00000026421.14	4.37829	1.7134	17.0674	3.61e-05	0.00137444	ENSMUSG00000026421	Csrp1	13007	protein_coding	protein_coding	cysteine and glycine-rich protein 1 [Source:MGI Symbol;Acc:MGI:88549]	1	135720061	135752232	1
ENSMUSG00000028845.15	4.37583	1.10951	9.33786	0.00224467	0.0315917	ENSMUSG00000028845	Tekt2	24084	protein_coding	protein_coding	tektin 2 [Source:MGI Symbol;Acc:MGI:1346335]	4	126322121	126325688	-1
ENSMUSG00000005800.3	4.3588	0.909995	8.9617	0.00275698	0.0364612	ENSMUSG00000005800	Mmp8	17394	protein_coding	protein_coding	matrix metallopeptidase 8 [Source:MGI Symbol;Acc:MGI:1202395]	9	7558456	7568485	1
ENSMUSG00000023909.3	4.35537	1.86953	20.7565	5.22e-06	0.000277859	ENSMUSG00000023909	Paqr4	76498	protein_coding	protein_coding	progestin and adipoQ receptor family member IV [Source:MGI Symbol;Acc:MGI:1923748]	17	23736186	23740330	-1
ENSMUSG00000025507.13	4.3537	0.846882	8.97874	0.00273138	0.036263	ENSMUSG00000025507	Pidd1	57913	protein_coding	nonsense_mediated_decay	p53 induced death domain protein 1 [Source:MGI Symbol;Acc:MGI:1889507]	7	141438113	141444025	-1
ENSMUSG00000114536.1	4.3537	0.846882	8.97874	0.00273138	0.036263	ENSMUSG00000114536		NA	antisense_RNA	antisense_RNA		13	112356925	112367845	-1
ENSMUSG00000109244.1	4.35047	0.954109	8.82725	0.00296765	0.0382887	ENSMUSG00000109244	Gm44751	NA	lincRNA	lincRNA	predicted gene 44751 [Source:MGI Symbol;Acc:MGI:5753327]	7	88311478	88315864	1
ENSMUSG00000029404.15	4.34902	1.91051	19.0387	1.28e-05	0.000591988	ENSMUSG00000029404	Arl6ip4	65105	protein_coding	protein_coding	ADP-ribosylation factor-like 6 interacting protein 4 [Source:MGI Symbol;Acc:MGI:1929500]	5	124116089	124118196	1
ENSMUSG00000106734.3	4.34144	2.11507	29.3472	6.05e-08	5.53e-06	ENSMUSG00000106734	Gm20559	NA	processed_transcript	lincRNA	predicted gene, 20559 [Source:MGI Symbol;Acc:MGI:5295666]	6	3333194	3346128	-1
ENSMUSG00000040033.16	4.33974	4.27979	96.471	9.06e-23	6.45e-20	ENSMUSG00000040033	Stat2	20847	protein_coding	retained_intron	signal transducer and activator of transcription 2 [Source:MGI Symbol;Acc:MGI:103039]	10	128270559	128292849	1
ENSMUSG00000027078.14	4.33207	2.96516	34.4239	4.43e-09	5.23e-07	ENSMUSG00000027078	Ube2l6	56791	protein_coding	protein_coding	ubiquitin-conjugating enzyme E2L 6 [Source:MGI Symbol;Acc:MGI:1914500]	2	84798828	84810335	1
ENSMUSG00000099517.2	4.32966	2.60044	30.8571	2.78e-08	2.71e-06	ENSMUSG00000099517	Hist1h3g	97908	protein_coding	protein_coding	histone cluster 1, H3g [Source:MGI Symbol;Acc:MGI:2145541]	13	23535422	23535951	1
ENSMUSG00000073902.5	4.32143	4.057	52.6825	3.92e-13	9.86e-11	ENSMUSG00000073902	Gm1966	NA	unprocessed_pseudogene	unprocessed_pseudogene	predicted gene 1966 [Source:MGI Symbol;Acc:MGI:3584360]	7	106596743	106604035	-1
ENSMUSG00000027163.13	4.31503	0.957382	8.05814	0.00452998	0.0499962	ENSMUSG00000027163	Commd9	76501	protein_coding	processed_transcript	COMM domain containing 9 [Source:MGI Symbol;Acc:MGI:1923751]	2	101886247	101901646	1
ENSMUSG00000015340.10	4.31032	5.07409	213.381	2.51e-48	1.07e-44	ENSMUSG00000015340	Cybb	13058	protein_coding	protein_coding	cytochrome b-245, beta polypeptide [Source:MGI Symbol;Acc:MGI:88574]	X	9435252	9487771	-1
ENSMUSG00000024369.16	4.30664	2.55428	27.5552	1.53e-07	1.25e-05	ENSMUSG00000024369	Nelfe	27632	protein_coding	protein_coding	negative elongation factor complex member E, Rdbp [Source:MGI Symbol;Acc:MGI:102744]	17	34850391	34856372	1
ENSMUSG00000111888.1	4.26413	0.996834	8.54395	0.00346672	0.0421929	ENSMUSG00000111888	Gm46212	NA	antisense_RNA	antisense_RNA	predicted gene, 46212 [Source:MGI Symbol;Acc:MGI:5825849]	10	14544490	14551031	1
ENSMUSG00000004296.14	4.26267	0.813945	8.59522	0.00337047	0.0416137	ENSMUSG00000004296	Il12b	16160	protein_coding	protein_coding	interleukin 12b [Source:MGI Symbol;Acc:MGI:96540]	11	44400063	44414033	1
ENSMUSG00000036594.14	4.25992	1.95284	15.1086	0.000101501	0.00303439	ENSMUSG00000036594	H2-Aa	14960	protein_coding	protein_coding	histocompatibility 2, class II antigen A, alpha [Source:MGI Symbol;Acc:MGI:95895]	17	34282744	34287827	-1
ENSMUSG00000000154.16	4.25888	0.811279	8.21123	0.00416318	0.0473096	ENSMUSG00000000154	Slc22a18	18400	protein_coding	protein_coding	solute carrier family 22 (organic cation transporter), member 18 [Source:MGI Symbol;Acc:MGI:1336884]	7	143473736	143499334	1
ENSMUSG00000019732.14	4.25378	0.812628	8.70152	0.00317944	0.0399181	ENSMUSG00000019732	Calr3	73316	protein_coding	protein_coding	calreticulin 3 [Source:MGI Symbol;Acc:MGI:1920566]	8	72424176	72443870	-1
ENSMUSG00000041608.8	4.25378	0.812628	8.70152	0.00317944	0.0399181	ENSMUSG00000041608	Entpd3	215446	protein_coding	protein_coding	ectonucleoside triphosphate diphosphohydrolase 3 [Source:MGI Symbol;Acc:MGI:1321386]	9	120539818	120568327	1
ENSMUSG00000086103.1	4.25378	0.812628	8.70152	0.00317944	0.0399181	ENSMUSG00000086103	Gm11832	NA	antisense_RNA	antisense_RNA	predicted gene 11832 [Source:MGI Symbol;Acc:MGI:3650310]	4	11611139	11615007	-1
ENSMUSG00000107179.1	4.25378	0.812628	8.70152	0.00317944	0.0399181	ENSMUSG00000107179	Gm43069	NA	antisense_RNA	antisense_RNA	predicted gene 43069 [Source:MGI Symbol;Acc:MGI:5663206]	5	120777796	120805623	1
ENSMUSG00000107153.1	4.25142	0.809997	8.20976	0.00416657	0.0473096	ENSMUSG00000107153	Gm38404	NA	lincRNA	lincRNA	predicted gene, 38404 [Source:MGI Symbol;Acc:MGI:5621289]	6	127296186	127307967	-1
ENSMUSG00000021504.14	4.2454	0.973392	8.56012	0.00343607	0.0419991	ENSMUSG00000021504	B4galt7	218271	protein_coding	protein_coding	xylosylprotein beta1,4-galactosyltransferase, polypeptide 7 (galactosyltransferase I) [Source:MGI Symbol;Acc:MGI:2384987]	13	55599896	55610443	1
ENSMUSG00000029366.10	4.24511	2.14327	20.2576	6.77e-06	0.000342427	ENSMUSG00000029366	Dck	13178	protein_coding	protein_coding	deoxycytidine kinase [Source:MGI Symbol;Acc:MGI:102726]	5	88764996	88783281	1
ENSMUSG00000029683.7	4.24002	1.83342	8.83806	0.00295012	0.038102	ENSMUSG00000029683	Lmod2	93677	protein_coding	protein_coding	leiomodin 2 (cardiac) [Source:MGI Symbol;Acc:MGI:2135672]	6	24597762	24605414	1
ENSMUSG00000059187.12	4.23677	1.83551	22.9299	1.68e-06	0.000108831	ENSMUSG00000059187	Fam19a1	320265	protein_coding	protein_coding	family with sequence similarity 19, member A1 [Source:MGI Symbol;Acc:MGI:2443695]	6	96113154	96657198	1
ENSMUSG00000079455.9	4.23401	2.41683	20.6324	5.56e-06	0.000291895	ENSMUSG00000079455	Gm16026	NA	transcribed_unprocessed_pseudogene	transcribed_unprocessed_pseudogene	predicted pseudogene 16026 [Source:MGI Symbol;Acc:MGI:3783243]	1	85266698	85285491	1
ENSMUSG00000081143.2	4.23241	1.18642	8.14932	0.00430774	0.0483984	ENSMUSG00000081143	Gm15823	NA	processed_pseudogene	processed_pseudogene	predicted gene 15823 [Source:MGI Symbol;Acc:MGI:3801858]	5	64252556	64253225	-1
ENSMUSG00000086583.3	4.23162	0.933334	8.67698	0.00322254	0.0403407	ENSMUSG00000086583	Gm15500	NA	transcribed_processed_pseudogene	processed_transcript	predicted pseudogene 15500 [Source:MGI Symbol;Acc:MGI:3782947]	7	114705217	114706235	-1
ENSMUSG00000037406.7	4.2309	1.22639	8.78829	0.0030317	0.038717	ENSMUSG00000037406	Htra4	330723	protein_coding	protein_coding	HtrA serine peptidase 4 [Source:MGI Symbol;Acc:MGI:3036260]	8	25024929	25038962	-1
ENSMUSG00000083012.8	4.2304	0.990954	8.34187	0.00387418	0.0452517	ENSMUSG00000083012	Fam220a	67238	protein_coding	protein_coding	family with sequence similarity 220, member A [Source:MGI Symbol;Acc:MGI:1914488]	5	143548706	143564531	1
ENSMUSG00000031444.16	4.2282	0.805986	8.57768	0.00340308	0.0418051	ENSMUSG00000031444	F10	14058	protein_coding	protein_coding	coagulation factor X [Source:MGI Symbol;Acc:MGI:103107]	8	13037308	13056676	1
ENSMUSG00000073494.5	4.2282	0.805986	8.57768	0.00340308	0.0418051	ENSMUSG00000073494	Sh2d1b2	545378	protein_coding	protein_coding	SH2 domain containing 1B2 [Source:MGI Symbol;Acc:MGI:3622649]	1	170232749	170253608	1
ENSMUSG00000111417.1	4.22636	0.80602	8.76946	0.00306316	0.0390213	ENSMUSG00000111417		NA	lincRNA	lincRNA		9	78520546	78522157	1
ENSMUSG00000012017.3	4.21684	0.982984	8.79124	0.00302681	0.038717	ENSMUSG00000012017	Scarf2	224024	protein_coding	protein_coding	scavenger receptor class F, member 2 [Source:MGI Symbol;Acc:MGI:1858430]	16	17797282	17808287	1
ENSMUSG00000022034.10	4.21277	1.04441	8.27007	0.00403039	0.046317	ENSMUSG00000022034	Esco2	71988	protein_coding	protein_coding	establishment of sister chromatid cohesion N-acetyltransferase 2 [Source:MGI Symbol;Acc:MGI:1919238]	14	65819038	65833994	-1
ENSMUSG00000015095.12	4.20783	0.975104	8.6977	0.00318611	0.0399725	ENSMUSG00000015095	Fbxw5	30839	protein_coding	protein_coding	F-box and WD-40 domain protein 5 [Source:MGI Symbol;Acc:MGI:1354731]	2	25500750	25505471	1
ENSMUSG00000037725.8	4.20767	0.800737	8.5694	0.0034186	0.0418754	ENSMUSG00000037725	Ckap2	80986	protein_coding	protein_coding	cytoskeleton associated protein 2 [Source:MGI Symbol;Acc:MGI:1931797]	8	22168160	22185819	-1
ENSMUSG00000073755.4	4.20767	0.800737	8.5694	0.0034186	0.0418754	ENSMUSG00000073755	5730409E04Rik	230757	protein_coding	protein_coding	RIKEN cDNA 5730409E04Rik gene [Source:MGI Symbol;Acc:MGI:3609248]	4	126609818	126614371	1
ENSMUSG00000045757.6	4.20743	0.912046	8.47948	0.00359175	0.0432223	ENSMUSG00000045757	Zfp764	233893	protein_coding	protein_coding	zinc finger protein 764 [Source:MGI Symbol;Acc:MGI:2443580]	7	127403668	127406822	-1
ENSMUSG00000024617.16	4.20115	0.79808	8.93043	0.00280459	0.0367779	ENSMUSG00000024617	Camk2a	12322	protein_coding	protein_coding	calcium/calmodulin-dependent protein kinase II alpha [Source:MGI Symbol;Acc:MGI:88256]	18	60925618	60988152	1
ENSMUSG00000108394.1	4.20098	1.01772	8.91187	0.00283323	0.0370399	ENSMUSG00000108394	Gm45477	NA	TEC	TEC	predicted gene 45477 [Source:MGI Symbol;Acc:MGI:5791313]	3	90311518	90317015	1
ENSMUSG00000111806.1	4.20066	1.10952	8.13747	0.00433599	0.0485488	ENSMUSG00000111806		NA	lincRNA	lincRNA		9	89550698	89560384	-1
ENSMUSG00000032496.7	4.20021	0.923853	8.82441	0.00297228	0.0383014	ENSMUSG00000032496	Ltf	17002	protein_coding	protein_coding	lactotransferrin [Source:MGI Symbol;Acc:MGI:96837]	9	111019271	111042767	1
ENSMUSG00000108767.1	4.1946	0.796771	8.66954	0.00323573	0.0404762	ENSMUSG00000108767	Gm29763	NA	processed_pseudogene	processed_pseudogene	predicted gene, 29763 [Source:MGI Symbol;Acc:MGI:5588922]	7	25792228	25792843	-1
ENSMUSG00000039634.12	4.18872	0.795426	8.56061	0.00343515	0.0419991	ENSMUSG00000039634	Zfp189	230162	protein_coding	protein_coding	zinc finger protein 189 [Source:MGI Symbol;Acc:MGI:2444707]	4	49521176	49531517	1
ENSMUSG00000022913.14	4.18862	0.859558	8.55363	0.00344835	0.0420755	ENSMUSG00000022913	Psmg1	56088	protein_coding	protein_coding	proteasome (prosome, macropain) assembly chaperone 1 [Source:MGI Symbol;Acc:MGI:1860263]	16	95979933	95990960	-1
ENSMUSG00000073555.1	4.18794	1.51675	16.2863	5.45e-05	0.00188883	ENSMUSG00000073555	Gm4951	240327	protein_coding	protein_coding	predicted gene 4951 [Source:MGI Symbol;Acc:MGI:3644953]	18	60212080	60247820	1
ENSMUSG00000064751.1	4.18759	0.905276	8.47774	0.00359518	0.0432332	ENSMUSG00000064751	Gm26330	NA	snoRNA	snoRNA	predicted gene, 26330 [Source:MGI Symbol;Acc:MGI:5456107]	4	117155186	117155289	-1
ENSMUSG00000050994.20	4.18744	0.85099	8.74169	0.00311016	0.0394538	ENSMUSG00000050994	Adgb	215772	protein_coding	nonsense_mediated_decay	androglobin [Source:MGI Symbol;Acc:MGI:3605549]	10	10335703	10472326	-1
ENSMUSG00000043263.13	4.17997	2.40852	27.5672	1.52e-07	1.25e-05	ENSMUSG00000043263	Ifi209	236312	protein_coding	protein_coding	interferon activated gene 209 [Source:MGI Symbol;Acc:MGI:2138243]	1	173630917	173647928	1
ENSMUSG00000083979.1	4.1658	1.11852	8.49147	0.00356816	0.0429791	ENSMUSG00000083979	Gm12527	NA	processed_pseudogene	processed_pseudogene	predicted gene 12527 [Source:MGI Symbol;Acc:MGI:3651542]	4	59368303	59368866	-1
ENSMUSG00000040328.15	4.16249	0.790158	8.18079	0.00423363	0.0478648	ENSMUSG00000040328	Olfr56	18356	protein_coding	protein_coding	olfactory receptor 56 [Source:MGI Symbol;Acc:MGI:1333785]	11	48978889	49135387	1
ENSMUSG00000086754.1	4.16249	0.790158	8.18079	0.00423363	0.0478648	ENSMUSG00000086754	Gm16098	NA	antisense_RNA	antisense_RNA	predicted gene 16098 [Source:MGI Symbol;Acc:MGI:3801762]	2	155826788	155827953	1
ENSMUSG00000095928.3	4.15982	0.958344	8.27062	0.00402918	0.046317	ENSMUSG00000095928	Olfr204	258994	protein_coding	protein_coding	olfactory receptor 204 [Source:MGI Symbol;Acc:MGI:3030038]	16	59310206	59318248	-1
ENSMUSG00000019487.11	4.15744	0.788851	8.18018	0.00423506	0.0478648	ENSMUSG00000019487	Trip10	106628	protein_coding	protein_coding	thyroid hormone receptor interactor 10 [Source:MGI Symbol;Acc:MGI:2146901]	17	57249455	57263665	1
ENSMUSG00000002477.4	4.15643	0.970748	8.14144	0.00432648	0.0484815	ENSMUSG00000002477	Snrpd1	20641	protein_coding	protein_coding	small nuclear ribonucleoprotein D1 [Source:MGI Symbol;Acc:MGI:98344]	18	10617796	10628230	1
ENSMUSG00000034842.16	4.1558	4.49521	24.9159	5.99e-07	4.28e-05	ENSMUSG00000034842	Art3	109979	protein_coding	protein_coding	ADP-ribosyltransferase 3 [Source:MGI Symbol;Acc:MGI:1202729]	5	92331827	92414628	1
ENSMUSG00000005087.17	4.1343	1.53602	17.7795	2.48e-05	0.00102204	ENSMUSG00000005087	Cd44	12505	protein_coding	protein_coding	CD44 antigen [Source:MGI Symbol;Acc:MGI:88338]	2	102811141	102901665	-1
ENSMUSG00000027322.11	4.12848	4.68061	67.2945	2.34e-16	8.89e-14	ENSMUSG00000027322	Siglec1	20612	protein_coding	protein_coding	sialic acid binding Ig-like lectin 1, sialoadhesin [Source:MGI Symbol;Acc:MGI:99668]	2	131069220	131086765	-1
ENSMUSG00000069266.5	4.11235	0.775076	8.192	0.00420754	0.0476799	ENSMUSG00000069266	Hist1h4b	326620	protein_coding	protein_coding	histone cluster 1, H4b [Source:MGI Symbol;Acc:MGI:2448420]	13	23757013	23757409	1
ENSMUSG00000085297.1	4.09454	2.0989	21.1729	4.2e-06	0.000235795	ENSMUSG00000085297	Gm11651	NA	antisense_RNA	antisense_RNA	predicted gene 11651 [Source:MGI Symbol;Acc:MGI:3651203]	11	105965608	105985694	-1
ENSMUSG00000061232.15	4.09186	6.43298	55.3188	1.02e-13	2.74e-11	ENSMUSG00000061232	H2-K1	14972	protein_coding	protein_coding	histocompatibility 2, K1, K region [Source:MGI Symbol;Acc:MGI:95904]	17	33996017	34000333	-1
ENSMUSG00000054404.13	4.08152	4.51187	68.239	1.45e-16	5.63e-14	ENSMUSG00000054404	Slfn5	327978	protein_coding	processed_transcript	schlafen 5 [Source:MGI Symbol;Acc:MGI:1329004]	11	82951349	82964840	1
ENSMUSG00000097224.1	4.05286	6.92963	107.831	2.93e-25	2.5e-22	ENSMUSG00000097224	Gm26716	NA	antisense_RNA	antisense_RNA	predicted gene, 26716 [Source:MGI Symbol;Acc:MGI:5477210]	4	130824394	130826313	-1
ENSMUSG00000107223.1	4.03442	1.53279	11.1411	0.000844369	0.0154642	ENSMUSG00000107223	Gm18327	NA	processed_pseudogene	processed_pseudogene	predicted gene, 18327 [Source:MGI Symbol;Acc:MGI:5010512]	6	24837294	24838123	1
ENSMUSG00000037321.17	4.01939	3.24139	48.2964	3.66e-12	7.46e-10	ENSMUSG00000037321	Tap1	21354	protein_coding	protein_coding	transporter 1, ATP-binding cassette, sub-family B (MDR/TAP) [Source:MGI Symbol;Acc:MGI:98483]	17	34187553	34197225	1
ENSMUSG00000024371.14	4.00897	3.60604	36.3442	1.65e-09	2.11e-07	ENSMUSG00000024371	C2	12263	protein_coding	protein_coding	complement component 2 (within H-2S) [Source:MGI Symbol;Acc:MGI:88226]	17	34862604	34898265	-1
ENSMUSG00000040483.15	4.00498	1.95335	23.3172	1.37e-06	9.07e-05	ENSMUSG00000040483	Xaf1	327959	protein_coding	protein_coding	XIAP associated factor 1 [Source:MGI Symbol;Acc:MGI:3772572]	11	72301629	72313733	1
ENSMUSG00000105987.4	4.00347	2.27138	26.8617	2.19e-07	1.66e-05	ENSMUSG00000105987	AI506816	NA	processed_transcript	processed_transcript	expressed sequence AI506816 [Source:MGI Symbol;Acc:MGI:2140929]	5	23698296	23712667	-1
ENSMUSG00000028847.8	4.00292	1.62802	11.5207	0.000688239	0.0132532	ENSMUSG00000028847	Trappc3	27096	protein_coding	protein_coding	trafficking protein particle complex 3 [Source:MGI Symbol;Acc:MGI:1351486]	4	126262325	126275883	1
ENSMUSG00000026355.11	3.97046	1.4518	14.3985	0.00014792	0.00406009	ENSMUSG00000026355	Mcm6	17219	protein_coding	protein_coding	minichromosome maintenance complex component 6 [Source:MGI Symbol;Acc:MGI:1298227]	1	128331590	128359664	-1
ENSMUSG00000073411.11	3.95838	8.25205	187.849	9.37e-43	2.67e-39	ENSMUSG00000073411	H2-D1	14964	protein_coding	protein_coding	histocompatibility 2, D region locus 1 [Source:MGI Symbol;Acc:MGI:95896]	17	35262730	35267499	1
ENSMUSG00000052477.15	3.95399	2.26718	25.7183	3.95e-07	2.89e-05	ENSMUSG00000052477	C130026I21Rik	620078	protein_coding	processed_transcript	RIKEN cDNA C130026I21 gene [Source:MGI Symbol;Acc:MGI:3612702]	1	84992690	85270566	-1
ENSMUSG00000051682.15	3.95128	2.25116	32.4358	1.23e-08	1.31e-06	ENSMUSG00000051682	Treml4	224840	protein_coding	protein_coding	triggering receptor expressed on myeloid cells-like 4 [Source:MGI Symbol;Acc:MGI:1923239]	17	48264295	48275360	1
ENSMUSG00000000386.14	3.91928	2.47082	23.4877	1.26e-06	8.43e-05	ENSMUSG00000000386	Mx1	NA	protein_coding	nonsense_mediated_decay	MX dynamin-like GTPase 1 [Source:MGI Symbol;Acc:MGI:97243]	16	97447035	97462907	-1
ENSMUSG00000112766.1	3.8969	1.60494	14.2331	0.000161503	0.00430843	ENSMUSG00000112766	Gm40645	NA	antisense_RNA	antisense_RNA	predicted gene, 40645 [Source:MGI Symbol;Acc:MGI:5623530]	10	51489530	51522447	-1
ENSMUSG00000068606.5	3.88884	3.5482	51.8241	6.07e-13	1.35e-10	ENSMUSG00000068606	Gm4841	225594	protein_coding	protein_coding	predicted gene 4841 [Source:MGI Symbol;Acc:MGI:3643814]	18	60268301	60273267	-1
ENSMUSG00000073409.12	3.87907	3.54175	43.2919	4.72e-11	7.98e-09	ENSMUSG00000073409	H2-Q6	15019	protein_coding	protein_coding	histocompatibility 2, Q region locus 6 [Source:MGI Symbol;Acc:MGI:95935]	17	35424850	35430055	1
ENSMUSG00000025743.14	3.86979	6.04074	110.218	8.78e-26	8.46e-23	ENSMUSG00000025743	Sdc3	20970	protein_coding	protein_coding	syndecan 3 [Source:MGI Symbol;Acc:MGI:1349163]	4	130792537	130826319	1
ENSMUSG00000113631.1	3.86889	1.47762	16.0655	6.12e-05	0.0020802	ENSMUSG00000113631		NA	TEC	TEC		13	95685145	95686809	1
ENSMUSG00000074151.13	3.86223	2.98318	39.4802	3.31e-10	4.67e-08	ENSMUSG00000074151	Nlrc5	434341	protein_coding	processed_transcript	NLR family, CARD domain containing 5 [Source:MGI Symbol;Acc:MGI:3612191]	8	94434356	94527272	1
ENSMUSG00000028270.12	3.82404	1.95235	12.1713	0.000485293	0.0101078	ENSMUSG00000028270	Gbp2	14469	protein_coding	protein_coding	guanylate binding protein 2 [Source:MGI Symbol;Acc:MGI:102772]	3	142620602	142638008	1
ENSMUSG00000024856.10	3.81437	1.79127	12.1451	0.000492177	0.0102139	ENSMUSG00000024856	Cdk2ap2	52004	protein_coding	protein_coding	CDK2-associated protein 2 [Source:MGI Symbol;Acc:MGI:1098779]	19	4097182	4099019	1
ENSMUSG00000094796.2	3.81319	1.42031	12.686	0.000368402	0.00820405	ENSMUSG00000094796	BC147527	625360	protein_coding	protein_coding	cDNA sequence BC147527 [Source:MGI Symbol;Acc:MGI:4840510]	13	120300392	120308779	1
ENSMUSG00000025289.15	3.81031	1.65419	13.5239	0.000235545	0.00582898	ENSMUSG00000025289	Prdx4	53381	protein_coding	protein_coding	peroxiredoxin 4 [Source:MGI Symbol;Acc:MGI:1859815]	X	155323918	155340754	-1
ENSMUSG00000107570.1	3.79762	1.69742	9.24927	0.0023559	0.0326201	ENSMUSG00000107570	Gm44207	NA	TEC	TEC	predicted gene, 44207 [Source:MGI Symbol;Acc:MGI:5690599]	6	89345140	89346563	1
ENSMUSG00000075010.4	3.79404	3.15299	36.2376	1.75e-09	2.2e-07	ENSMUSG00000075010	AW112010	NA	lincRNA	lincRNA	expressed sequence AW112010 [Source:MGI Symbol;Acc:MGI:2147706]	19	11047617	11050566	-1
ENSMUSG00000070327.14	3.77374	6.53571	72.0662	2.08e-17	8.9e-15	ENSMUSG00000070327	Rnf213	672511	protein_coding	protein_coding	ring finger protein 213 [Source:MGI Symbol;Acc:MGI:1289196]	11	119393100	119487418	1
ENSMUSG00000102840.1	3.7731	2.25992	17.3691	3.08e-05	0.00119078	ENSMUSG00000102840	Gm38037	NA	antisense_RNA	antisense_RNA	predicted gene, 38037 [Source:MGI Symbol;Acc:MGI:5611265]	1	191820370	191821993	-1
ENSMUSG00000039899.5	3.76858	2.15468	12.1188	0.000499153	0.0103211	ENSMUSG00000039899	Fgl2	14190	protein_coding	protein_coding	fibrinogen-like protein 2 [Source:MGI Symbol;Acc:MGI:103266]	5	21372642	21378374	1
ENSMUSG00000042694.17	3.76232	1.39555	12.7924	0.000348036	0.00789312	ENSMUSG00000042694	Stn1	108689	protein_coding	protein_coding	STN1, CST complex subunit [Source:MGI Symbol;Acc:MGI:1915581]	19	47501033	47537507	-1
ENSMUSG00000026536.9	3.75219	2.96366	20.7292	5.29e-06	0.000280948	ENSMUSG00000026536	Ifi211	381308	protein_coding	protein_coding	interferon activated gene 211 [Source:MGI Symbol;Acc:MGI:3041120]	1	173896345	173913046	-1
ENSMUSG00000073079.6	3.74795	1.81195	12.7045	0.00036478	0.00816459	ENSMUSG00000073079	Srp54a	24067	protein_coding	protein_coding	signal recognition particle 54A [Source:MGI Symbol;Acc:MGI:1346087]	12	55080262	55115367	1
ENSMUSG00000040152.8	3.74704	2.25617	13.4883	0.000240052	0.00588938	ENSMUSG00000040152	Thbs1	21825	protein_coding	protein_coding	thrombospondin 1 [Source:MGI Symbol;Acc:MGI:98737]	2	118111876	118127133	1
ENSMUSG00000025885.18	3.73332	1.30321	13.0937	0.000296285	0.00696233	ENSMUSG00000025885	Myo5b	17919	protein_coding	protein_coding	myosin VB [Source:MGI Symbol;Acc:MGI:106598]	18	74440936	74771493	1
ENSMUSG00000039304.11	3.70752	2.22397	22.3411	2.28e-06	0.000141427	ENSMUSG00000039304	Tnfsf10	22035	protein_coding	protein_coding	tumor necrosis factor (ligand) superfamily, member 10 [Source:MGI Symbol;Acc:MGI:107414]	3	27317028	27342427	1
ENSMUSG00000106415.1	3.69123	5.45205	100.902	9.66e-24	7.18e-21	ENSMUSG00000106415	Gm42893	NA	antisense_RNA	antisense_RNA	predicted gene 42893 [Source:MGI Symbol;Acc:MGI:5663030]	3	116629173	116630984	-1
ENSMUSG00000026003.5	3.68999	1.55785	12.9133	0.000326263	0.00748871	ENSMUSG00000026003	Acadl	11363	protein_coding	protein_coding	acyl-Coenzyme A dehydrogenase, long-chain [Source:MGI Symbol;Acc:MGI:87866]	1	66830839	66863277	-1
ENSMUSG00000095609.2	3.67376	1.37434	10.4544	0.00122355	0.0205787	ENSMUSG00000095609	Gm21188	100861753	protein_coding	protein_coding	predicted gene, 21188 [Source:MGI Symbol;Acc:MGI:5434543]	13	120034605	120052194	-1
ENSMUSG00000025001.11	3.65983	1.35302	12.5163	0.000403421	0.00879661	ENSMUSG00000025001	Hells	15201	protein_coding	protein_coding	helicase, lymphoid specific [Source:MGI Symbol;Acc:MGI:106209]	19	38930915	38971051	1
ENSMUSG00000060183.6	3.65954	1.68656	14.9304	0.000111553	0.00327196	ENSMUSG00000060183	Cxcl11	56066	polymorphic_pseudogene	polymorphic_pseudogene	chemokine (C-X-C motif) ligand 11 [Source:MGI Symbol;Acc:MGI:1860203]	5	92359544	92365485	-1
ENSMUSG00000023961.16	3.65417	1.26222	12.5058	0.000405688	0.00882604	ENSMUSG00000023961	Enpp4	224794	protein_coding	protein_coding	ectonucleotide pyrophosphatase/phosphodiesterase 4 [Source:MGI Symbol;Acc:MGI:2682634]	17	44096308	44105809	-1
[truncated: 529 more rows]

## Sheet: Supp Tab 6
	log2_FC	log2_CPM	LR	PValue	FDR	ensembl_gene_id	mgi_symbol	entrezgene	gene_biotype	transcript_biotype	description	chromosome_name	start_position	end_position	strand
[truncated: 680 more rows]

[truncated: 4 more sheets: Supp Tab 7, Supp Tab 8, Supp Tab 9, Supp Tab 10]
