# Supplementary material for: The cytokines interleukin-6 and interferon-α induce distinct microglia phenotypes
Source: J Neuroinflammation. 2022 Apr 16;19:96. doi: 10.1186/s12974-022-02441-x (PMC9013466; doi:10.1186/s12974-022-02441-x)
Supplement: Supplementary file 3 — Additional file 3. Table S2 Reads (FPKM) for common, IL-6- and IFN-α-skewed genes and top 100 enriched BPs by upregulated genes from Fig. 4. [file 12974_2022_2441_MOESM3_ESM.xlsx]

## Sheet: Legend
The cytokines interleukin-6 and interferon-⍺ induce distinct microglia phenotypes
West et al.
Table S2. Reads (FPKM) for common, IL-6- and IFN-⍺-skewed genes and top 100 enriched BPs by upregulated genes from Fig. 4
Tab Number	Data Contents
Supporting Tab 1	Commonly regulated genes (upregulated)
Supporting Tab 2	Commonly regulated genes (downregulated)
Supporting Tab 3	IL-6-skewed genes (upregulated)
Supporting Tab 4	IL-6-skewed genes (downregulated)
Supporting Tab 5	IFN-skewed genes (upregulated)
Supporting Tab 6	IFN-skewed genes (downregulated)
Supporting Tab 7	Top 100 biological processes from upregulated commonly regulated genes
Supporting Tab 8	Top 100 biological processes from upregulated IL-6-skewed genes
Supporting Tab 9	Top 100 biological processes from upregulated IFN-skewed genes

## Sheet: Supp Tab 1
ensembl_gene_id	mgi_symbol	WT 1	WT 2	WT 3	GFAP-IL6 1	GFAP-IL6 2	GFAP-IL6 3	GFAP-IFN 1	GFAP-IFN 2	GFAP-IFN 3	WT_mean	GFAP-IL6_mean	GFAP-IFN_mean	GFAP-IL6_fc	GFAP-IFN_fc	GFAP-IL6_log2fc	GFAP-IFN_log2fc
ENSMUSG00000073418	C4b	0.125	0.125	0.125	67.5898	53.7274	81.1876	53.24	65.9795	100.417	0.125	67.5016	73.2123	540.013	585.698	9.07685	9.19401
ENSMUSG00000090576	Gm17055	0.125	0.125	0.125	8.5581	9.48415	11.0483	8.9775	24.0721	6.20332	0.125	9.69686	13.0843	77.5749	104.674	6.27752	6.70977
ENSMUSG00000025389	Mip	0.125	0.687478	0.125	2.42494	8.63332	1.84974	16.2205	13.5952	12.2816	0.312493	4.30266	14.0324	13.7688	44.9049	3.78334	5.4888
ENSMUSG00000060591	Ifitm2	0.125	0.125	0.125	4.72487	0.125	0.699912	4.95364	8.35682	2.55633	0.125	1.84993	5.28893	14.7994	42.3114	3.88747	5.40298
ENSMUSG00000024066	Xdh	0.125	0.125	0.125	0.891646	12.0366	7.59886	3.34409	8.35682	2.55633	0.125	6.84238	4.75241	54.7391	38.0193	5.7745	5.24866
ENSMUSG00000039994	Timeless	0.125	0.125	0.125	0.891646	5.22999	1.27482	8.9775	0.873347	4.37982	0.125	2.46549	4.74356	19.7239	37.9485	4.30187	5.24597
ENSMUSG00000059089	Fcgr4	0.125	0.125	0.125	3.19158	3.52833	2.42465	4.95364	2.37004	6.20332	0.125	3.04819	4.509	24.3855	36.072	4.60795	5.17281
ENSMUSG00000036875	Dna2	0.125	0.125	0.125	6.25817	0.975832	1.84974	2.53932	5.36343	5.59549	0.125	3.02791	4.49941	24.2233	35.9953	4.59832	5.16974
ENSMUSG00000104525	Gm37334	0.125	0.125	0.125	1.65829	0.125	6.44904	6.56319	3.86674	2.55633	0.125	2.74411	4.32875	21.9529	34.63	4.45634	5.11395
ENSMUSG00000016496	Cd274	0.125	0.125	0.125	3.95823	0.125	4.14939	2.53932	6.86012	1.9485	0.125	2.74421	3.78265	21.9536	30.2612	4.45639	4.9194
ENSMUSG00000027469	Tpx2	0.125	0.125	0.125	2.42494	5.22999	0.125	7.36796	0.873347	2.55633	0.125	2.59331	3.59921	20.7465	28.7937	4.37479	4.84768
ENSMUSG00000036986	Pml	0.125	0.125	1.12229	0.891646	2.6775	7.02395	17.83	6.86012	14.1051	0.457431	3.53103	12.9318	7.71926	28.2704	2.94846	4.82122
ENSMUSG00000056290	Ms4a4b	0.125	0.125	0.125	6.25817	0.125	3.57447	7.36796	2.37004	0.125	0.125	3.31921	3.28767	26.5537	26.3013	4.73084	4.71706
ENSMUSG00000063694	Cycs	0.125	0.125	0.125	0.125	3.8091	1.84974	4.95364	1.62169	3.16416	0.125	1.92795	3.2465	15.4236	25.972	3.94706	4.69888
ENSMUSG00000037679	Inf2	0.125	0.125	0.125	0.125	1.82666	2.99956	3.34409	4.61508	1.34066	0.125	1.65041	3.09995	13.2033	24.7996	3.72282	4.63224
ENSMUSG00000073775	Kti12	0.125	0.125	0.125	2.42494	2.6775	0.699912	0.125	5.36343	3.77199	0.125	1.93411	3.08681	15.4729	24.6945	3.95167	4.62612
ENSMUSG00000030103	Bhlhe40	0.729898	0.125	0.125	13.158	12.0366	3.57447	12.1966	9.10516	1.34066	0.326633	9.5897	7.54748	29.3593	23.1069	4.87575	4.53025
ENSMUSG00000068749	Psma5	0.125	0.125	0.125	2.42494	1.82666	1.27482	1.73455	2.37004	3.77199	0.125	1.84214	2.62553	14.7371	21.0042	3.88138	4.39261
ENSMUSG00000086124	A530076I17Rik	0.125	0.125	0.125	0.891646	2.6775	1.84974	0.125	3.86674	3.77199	0.125	1.80629	2.58791	14.4503	20.7033	3.85303	4.37179
ENSMUSG00000039735	Fnbp1l	0.125	0.125	0.125	3.95823	7.78249	1.27482	2.53932	1.62169	3.16416	0.125	4.33851	2.44172	34.7081	19.5338	5.1172	4.2879
ENSMUSG00000073902	Gm1966	1.3348	1.24996	1.62094	22.3577	7.78249	24.2713	28.2921	26.3171	27.4774	1.4019	18.1372	27.3622	12.9376	19.518	3.6935	4.28673
ENSMUSG00000082179	Gm11407	0.125	0.125	0.125	2.47094	2.71153	4.22413	4.13277	2.42991	0.73891	0.125	3.13553	2.43386	25.0842	19.4709	4.64871	4.28325
ENSMUSG00000006850	Tmco6	0.125	0.125	0.623647	2.42494	0.975832	4.14939	4.14887	3.11839	9.24248	0.291216	2.51672	5.50324	8.64212	18.8975	3.11138	4.24012
ENSMUSG00000036594	H2-Aa	0.125	0.687478	0.125	3.95823	3.52833	1.84974	8.17273	6.86012	0.732832	0.312493	3.1121	5.25523	9.95894	16.8171	3.31599	4.07186
ENSMUSG00000037013	Ss18	0.125	0.125	0.125	0.891646	6.93165	0.699912	2.53932	1.62169	1.9485	0.125	2.84107	2.0365	22.7286	16.292	4.50643	4.02609
ENSMUSG00000061577	Adgrg5	0.125	0.125	0.125	0.125	2.6775	3.57447	0.125	4.61508	1.34066	0.125	2.12566	2.02692	17.0053	16.2153	4.08791	4.01929
ENSMUSG00000053581	Zfand2a	0.125	0.125	0.125	2.42494	4.37916	3.57447	1.73455	2.37004	1.9485	0.125	3.45952	2.01769	27.6762	16.1416	4.79057	4.01271
ENSMUSG00000034220	Gpc1	0.125	0.125	0.125	2.42494	2.6775	1.27482	5.75841	0.125	0.125	0.125	2.12575	2.0028	17.006	16.0224	4.08797	4.00202
ENSMUSG00000105987	AI506816	0.125	0.125	1.12229	2.42494	4.37916	4.14939	8.17273	5.36343	8.02681	0.457431	3.65116	7.18766	7.98188	15.7131	2.99673	3.9739
ENSMUSG00000087341	0610040F04Rik	0.125	0.125	0.125	1.65829	1.82666	2.99956	3.34409	1.62169	0.732832	0.125	2.16151	1.89954	17.292	15.1963	4.11204	3.92565
ENSMUSG00000112458	Gm40773	0.125	0.125	0.125	2.42494	0.125	2.42465	2.53932	1.62169	1.34066	0.125	1.6582	1.83389	13.2656	14.6711	3.72961	3.87491
ENSMUSG00000007946	Phox2a	0.125	0.125	0.125	1.65829	0.125	2.99956	0.849296	0.873347	3.77199	0.125	1.59428	1.83154	12.7543	14.6524	3.67291	3.87306
ENSMUSG00000037411	Serpine1	0.125	0.125	0.125	8.5581	2.6775	8.17377	1.73455	1.62169	1.9485	0.125	6.46979	1.76825	51.7583	14.146	5.69372	3.82232
ENSMUSG00000075010	AW112010	0.125	2.37491	1.12229	7.02481	5.22999	5.87412	23.4634	15.8403	10.4581	1.2074	6.04298	16.5873	5.00494	13.738	2.32335	3.7801
ENSMUSG00000037406	Htra4	0.125	0.125	0.125	0.125	2.6775	2.99956	1.73455	2.37004	0.732832	0.125	1.93402	1.61247	15.4722	12.8998	3.9516	3.68928
ENSMUSG00000081143	Gm15823	0.125	0.125	0.125	3.95823	0.125	1.27482	3.34409	0.125	1.34066	0.125	1.78602	1.60325	14.2881	12.826	3.83675	3.681
ENSMUSG00000024856	Cdk2ap2	0.125	0.687478	0.125	1.65829	0.975832	5.87412	1.73455	3.11839	6.20332	0.312493	2.83608	3.68542	9.07567	11.7936	3.182	3.55993
ENSMUSG00000030536	Iqgap1	0.729898	1.24996	1.12229	3.95823	13.7383	5.87412	11.3918	15.8403	8.02681	1.03405	7.85689	11.753	7.59818	11.366	2.92565	3.50665
ENSMUSG00000022962	Gart	0.729898	2.93739	2.11959	19.2911	11.1858	16.7975	21.0491	19.582	23.8304	1.92896	15.7581	21.4872	8.16925	11.1393	3.0302	3.47758
ENSMUSG00000078851	Hist3h2a	1.22591	1.30058	0.125	1.88062	3.69849	13.141	4.88121	15.6083	8.10583	0.883831	6.24004	9.53178	7.06022	10.7846	2.81971	3.4309
ENSMUSG00000114456	Hist1h2bh	1.46787	0.125	0.125	1.69662	10.6668	4.49433	2.04036	10.6019	5.79607	0.572624	5.61925	6.1461	9.81316	10.7332	3.29472	3.42401
ENSMUSG00000009293	Ube2g2	0.125	0.687478	0.125	5.49152	1.82666	1.84974	4.95364	3.11839	1.34066	0.312493	3.05597	3.13756	9.77934	10.0404	3.28974	3.32775
ENSMUSG00000035352	Ccl12	1.3348	0.125	1.12229	6.25817	4.37916	5.87412	8.17273	9.10516	7.41898	0.860696	5.50382	8.23229	6.39461	9.56469	2.67686	3.25772
ENSMUSG00000093815	Gm26444	4.08708	0.125	0.134973	11.9083	10.1648	19.7238	16.4297	14.4858	7.64996	1.44902	13.9323	12.8551	9.615	8.87163	3.26529	3.1492
ENSMUSG00000094826	Gm23804	4.08708	0.125	0.134973	11.9083	10.1648	19.7238	16.4297	14.4858	7.64996	1.44902	13.9323	12.8551	9.615	8.87163	3.26529	3.1492
ENSMUSG00000095969	Rnu1a1	4.08708	0.125	0.134973	11.9083	10.1648	19.7238	16.4297	14.4858	7.64996	1.44902	13.9323	12.8551	9.615	8.87163	3.26529	3.1492
ENSMUSG00000096205	Gm22068	4.08708	0.125	0.134973	11.9083	10.1648	19.7238	16.4297	14.4858	7.64996	1.44902	13.9323	12.8551	9.615	8.87163	3.26529	3.1492
ENSMUSG00000096206	Gm22317	4.08708	0.125	0.134973	11.9083	10.1648	19.7238	16.4297	14.4858	7.64996	1.44902	13.9323	12.8551	9.615	8.87163	3.26529	3.1492
ENSMUSG00000096214	Gm22634	4.08708	0.125	0.134973	11.9083	10.1648	19.7238	16.4297	14.4858	7.64996	1.44902	13.9323	12.8551	9.615	8.87163	3.26529	3.1492
ENSMUSG00000096659	Gm25679	4.08708	0.125	0.134973	11.9083	10.1648	19.7238	16.4297	14.4858	7.64996	1.44902	13.9323	12.8551	9.615	8.87163	3.26529	3.1492
ENSMUSG00000036825	Ssx2ip	0.125	0.687478	0.623647	1.65829	2.6775	5.29921	4.14887	3.86674	4.37982	0.478708	3.21167	4.13181	6.70902	8.63116	2.7461	3.10955
ENSMUSG00000028874	Fgr	0.729898	1.81243	0.125	0.891646	4.37916	10.4734	8.17273	6.11178	7.41898	0.889111	5.24808	7.2345	5.90261	8.13678	2.56135	3.02446
ENSMUSG00000037108	Zcwpw1	0.729898	2.37491	0.125	4.72487	7.78249	3.57447	8.17273	11.3502	6.20332	1.0766	5.36061	8.57542	4.97919	7.96525	2.31591	2.99372
ENSMUSG00000038679	Trps1	0.729898	0.125	1.62094	8.5581	12.8875	12.7731	9.78228	6.11178	2.55633	0.825279	11.4062	6.15013	13.821	7.45218	3.78879	2.89766
ENSMUSG00000017404	Rpl19	1.93969	1.88556	4.11417	11.6247	22.2466	13.2388	13.0014	22.4183	23.1801	2.64647	15.7034	19.5332	5.93369	7.38085	2.56893	2.88379
ENSMUSG00000024590	Lmnb1	1.93969	0.687478	0.125	4.72487	6.93165	5.87412	4.14887	13.5952	2.55633	0.91739	5.84355	6.76681	6.36975	7.37615	2.67124	2.88287
ENSMUSG00000071644	Eef1g	3.14949	1.24996	2.61823	13.158	4.70247	7.59886	13.8061	17.337	18.36	2.33923	8.48644	16.501	3.62788	7.05405	1.85913	2.81845
ENSMUSG00000036867	Smad6	0.729898	0.125	0.125	1.65829	4.37916	2.99956	2.53932	1.62169	2.55633	0.326633	3.01234	2.23911	9.2224	6.85515	3.20514	2.77719
ENSMUSG00000039763	Dnajc28	19.4817	20.9367	8.60199	85.2227	77.5507	87.5117	95.893	105.642	101.025	16.3401	83.4283	100.853	5.10573	6.17212	2.35212	2.62577
ENSMUSG00000061455	Stx17	1.3348	0.687478	0.125	4.72487	1.82666	8.17377	0.929773	4.61508	7.41898	0.715758	4.90844	4.32128	6.85768	6.03735	2.77772	2.59391
ENSMUSG00000035385	Ccl2	1.93969	0.687478	0.125	10.0914	2.6775	12.1982	3.34409	7.60847	5.59549	0.91739	8.32235	5.51602	9.07177	6.01273	3.18138	2.58802
ENSMUSG00000064363	mt-Nd4	8.92626	14.1363	20.5695	35.3907	78.4015	28.2957	123.255	56.251	76.7118	14.544	47.3626	85.406	3.2565	5.87224	1.70332	2.55391
ENSMUSG00000086693	A730081D07Rik	5.56908	4.06235	12.5912	82.4244	106.479	105.909	22.6586	63.7345	36.5949	7.40753	98.2708	40.996	13.2663	5.53437	3.7297	2.46842
ENSMUSG00000062328	Rpl17	6.17398	8.02782	8.32774	23.0247	32.4566	24.0126	56.3625	24.0347	43.5667	7.50984	26.498	41.3213	3.52843	5.50229	1.81903	2.46003
ENSMUSG00000042429	Adora1	3.14949	6.31226	3.11688	26.9576	32.4566	32.3201	25.073	19.582	21.3991	4.19288	30.5781	22.018	7.29287	5.2513	2.86649	2.39267
ENSMUSG00000047215	Rpl9	3.75439	3.49987	3.61553	22.2121	12.0366	12.1982	27.4873	14.3436	14.713	3.62326	15.4823	18.8479	4.27303	5.20193	2.09526	2.37905
ENSMUSG00000040613	Apobec1	1.93969	1.24996	1.62094	3.95823	9.48415	6.44904	12.1966	8.35682	4.37982	1.60353	6.63047	8.31108	4.13492	5.18299	2.04786	2.37378
ENSMUSG00000062300	Nectin2	0.729898	1.81243	0.623647	7.02481	12.8875	4.14939	2.53932	9.10516	4.37982	1.05533	8.02056	5.34144	7.60007	5.06141	2.92601	2.33954
ENSMUSG00000031805	Jak3	0.729898	2.06555	1.12229	9.32475	15.44	12.7731	2.53932	9.85351	6.81115	1.30591	12.5126	6.40133	9.58149	4.9018	3.26025	2.29331
ENSMUSG00000041453	Rpl21	0.125	3.49987	2.61823	9.32475	11.9601	12.1982	8.17273	14.3436	8.02681	2.08103	11.161	10.181	5.36319	4.8923	2.42309	2.29051
ENSMUSG00000004707	Ly9	4.35928	2.37491	5.11147	46.1237	42.6666	27.1459	23.4634	12.0986	20.7913	3.94855	38.6454	18.7844	9.78723	4.75729	3.2909	2.25014
ENSMUSG00000063229	Ldha	3.75439	5.74978	5.11147	26.9576	17.9925	18.5222	29.0968	23.3238	16.5365	4.87188	21.1574	22.9857	4.34276	4.71803	2.11861	2.23819
ENSMUSG00000099757	BE692007	134.43	77.747	77.4152	309.083	367.684	333.574	622.215	381.034	354.491	96.5309	336.781	452.58	3.48884	4.68845	1.80275	2.22911
ENSMUSG00000032382	Snx1	1.3348	1.24996	1.12229	7.02481	5.22999	9.3236	2.53932	2.37004	12.2816	1.23568	7.1928	5.73033	5.82092	4.63739	2.54125	2.21331
ENSMUSG00000074129	Rpl13a	5.56908	2.37491	6.10876	17.7579	32.4566	19.5858	27.4873	15.8403	21.3991	4.68425	23.2667	21.5756	4.96702	4.60598	2.31238	2.20351
ENSMUSG00000020267	Hint1	0.729898	0.687478	1.12229	3.95823	5.22999	6.44904	4.95364	1.62169	4.98765	0.846556	5.21242	3.85433	6.1572	4.55295	2.62227	2.1868
ENSMUSG00000027995	Tlr2	9.80336	24.3116	8.60199	33.8574	51.1749	39.219	51.6305	86.1849	50.575	14.239	41.4171	62.7968	2.90872	4.41021	1.54038	2.14085
ENSMUSG00000097597	Gm26674	1.93969	0.687478	0.623647	13.158	3.52833	5.87412	3.34409	5.36343	5.59549	1.08361	7.52014	4.76767	6.93992	4.39982	2.79492	2.13744
ENSMUSG00000101029	Gm29439	4.96418	6.87474	1.62094	9.32475	13.7383	16.2225	20.2443	21.8271	17.1443	4.48662	13.0952	19.7386	2.91872	4.39943	1.54534	2.13732
ENSMUSG00000027221	Chst1	0.729898	2.37491	1.12229	18.5245	21.3958	17.3724	1.73455	12.0986	4.37982	1.40903	19.0976	6.07097	13.5536	4.30861	3.76061	2.10722
ENSMUSG00000020737	Jpt1	1.93969	1.24996	3.61553	8.5581	7.78249	7.02395	8.9775	9.10516	10.4581	2.26839	7.78818	9.5136	3.43335	4.19399	1.77962	2.06832
ENSMUSG00000057841	Rpl32	9.19846	22.0617	16.5803	36.924	68.1915	44.9682	62.0925	66.8102	70.0257	15.9468	50.0279	66.3095	3.13717	4.15816	1.64946	2.05595
ENSMUSG00000050721	Plekho2	3.14949	2.37491	1.12229	9.32475	16.2908	8.17377	15.4157	7.60847	4.37982	2.21556	11.2631	9.13466	5.08363	4.12295	2.34586	2.04368
ENSMUSG00000016528	Mapkapk2	2.54459	2.93739	4.11417	10.858	17.1416	18.5222	20.2443	12.8469	6.20332	3.19872	15.5073	13.0982	4.84797	4.09482	2.27738	2.0338
ENSMUSG00000038274	Fau	15.2474	23.1866	17.079	57.6234	91.164	79.4629	82.2119	68.1123	74.8822	18.5043	76.0834	75.0688	4.11165	4.05682	2.03972	2.02035
ENSMUSG00000052146	Rps10	4.35928	7.43722	4.11417	19.8585	41.5435	26.1685	22.6586	14.9498	26.2618	5.30356	29.1902	21.2901	5.50388	4.0143	2.46045	2.00515
ENSMUSG00000040829	Zmynd15	36.4189	48.4981	34.033	115.122	104.777	93.8357	200.514	164.013	97.9859	39.65	104.578	154.171	2.63754	3.88829	1.39919	1.95914
ENSMUSG00000112510		5.56908	6.87474	2.11959	22.3577	25.65	21.9717	27.4873	14.3436	11.6738	4.85447	23.3264	17.8349	4.80515	3.67391	2.26458	1.87732
ENSMUSG00000020841	Cpd	17.0621	8.56217	8.60199	54.5568	87.7607	92.111	37.1446	54.006	33.5557	11.4088	78.1428	41.5688	6.84937	3.64358	2.77597	1.86536
ENSMUSG00000053553	3110082I17Rik	2.54459	2.93739	1.12229	5.49152	10.335	8.74869	4.95364	9.10516	9.85031	2.20142	8.19173	7.9697	3.7211	3.62025	1.89573	1.85609
ENSMUSG00000031838	Ifi30	6.17398	3.49987	3.61553	23.1244	18.8433	26.571	20.2443	16.5886	9.24248	4.42979	22.8462	15.3585	5.1574	3.46709	2.36664	1.79372
ENSMUSG00000101249	Gm29216	12.0354	7.3191	20.3651	39.4386	81.3539	31.6474	49.2001	47.7648	38.0051	13.2399	50.8133	44.99	3.8379	3.39807	1.94032	1.76471
ENSMUSG00000035885	Cox8a	4.96418	7.43722	5.61011	17.7579	23.0975	11.0483	20.2443	21.0787	18.9678	6.00384	17.3012	20.0969	2.88169	3.34735	1.52692	1.74302
ENSMUSG00000097300	Gm26835	4.35928	4.62483	7.6047	18.5245	28.2024	15.0727	15.4157	25.5688	13.4973	5.5296	20.5999	18.1606	3.72538	3.28425	1.89739	1.71556
ENSMUSG00000038352	Arl5c	7.98867	1.81243	4.61282	16.2246	7.78249	24.2713	18.6348	12.0986	15.9286	4.80464	16.0928	15.554	3.34943	3.23728	1.74391	1.69478
ENSMUSG00000025290	Rps24	2.54459	5.74978	5.11147	13.158	12.8875	9.89851	9.78228	18.8337	13.4973	4.46861	11.9813	14.0378	2.68122	3.14141	1.42289	1.65141
ENSMUSG00000021725	Parp8	2.54459	2.93739	3.11688	10.858	7.78249	13.9229	5.75841	9.10516	11.6738	2.86629	10.8545	8.84579	3.78695	3.08615	1.92103	1.62581
ENSMUSG00000058715	Fcer1g	11.6181	14.187	22.5641	43.8238	46.9207	40.3689	49.2162	56.251	42.6732	16.123	43.7045	49.3801	2.71068	3.06271	1.43866	1.61481
ENSMUSG00000021939	Ctsb	66.0588	76.0596	65.4477	169.554	217.938	182.947	227.876	207.417	194.631	69.1887	190.146	209.975	2.74823	3.03481	1.4585	1.60161
ENSMUSG00000035295	Wdr38	5.09726	8.56217	6.60741	23.891	16.2908	15.6476	22.6586	17.337	20.7913	6.75561	18.6098	20.2623	2.75472	2.99933	1.46191	1.58464
ENSMUSG00000053706	B430305J03Rik	52.1462	52.4355	39.5181	95.9557	123.496	114.533	148.203	130.337	153.299	48.0333	111.328	143.946	2.31773	2.99681	1.21271	1.58343
ENSMUSG00000024661	Fth1	53.356	66.4974	46.9978	189.486	204.325	160.526	190.051	169.251	137.495	55.6171	184.779	165.599	3.32234	2.97749	1.7322	1.5741
ENSMUSG00000037805	Rpl10a	4.96418	4.62483	5.11147	17.7579	24.7991	11.0771	12.1966	11.3502	20.1834	4.90016	17.878	14.5768	3.64846	2.97475	1.86729	1.57277
ENSMUSG00000106082	4930404A12Rik	30.9748	36.6861	33.0357	65.2899	79.2523	59.9159	87.0405	132.582	77.9275	33.5655	68.1527	99.1835	2.03044	2.95492	1.02179	1.56312
ENSMUSG00000067274	Rplp0	3.75439	7.9997	7.10605	19.2911	13.7383	13.9229	21.8539	12.8469	20.7913	6.28671	15.6508	18.4974	2.4895	2.94229	1.31586	1.55694
ENSMUSG00000024608	Rps14	12.8278	14.7494	19.0736	27.7242	45.2191	42.657	43.5828	44.285	49.3594	15.5503	38.5334	45.7424	2.47799	2.94158	1.30917	1.55659
ENSMUSG00000046364	Rpl27a	9.81546	10.8233	14.0921	36.924	33.3074	27.0366	28.3243	38.2233	34.7714	11.577	32.4227	33.773	2.80062	2.91726	1.48575	1.54461
ENSMUSG00000015947	Fcgr1	13.4327	19.2493	17.5776	30.7908	30.7549	44.3933	48.4114	50.2643	46.928	16.7532	35.313	48.5346	2.10783	2.89703	1.07576	1.53457
ENSMUSG00000064339	mt-Rnr2	596.554	668.349	885.223	1207.59	1780.92	1315.52	2064.37	2131.42	2032.11	716.709	1434.68	2075.96	2.00176	2.89652	1.00127	1.53432
ENSMUSG00000037742	Eef1a1	30.3699	28.7833	44.5046	100.41	93.5293	80.6127	75.6852	88.4299	135.064	34.5526	91.5173	99.7263	2.64864	2.88622	1.40525	1.52918
ENSMUSG00000032294	Pkm	6.77887	2.93739	12.5912	36.924	44.3682	23.1215	24.2682	21.0787	18.9374	7.43581	34.8046	21.4281	4.68067	2.88174	2.22672	1.52694
ENSMUSG00000038642	Ctss	140.461	191.93	213.047	508.411	695.255	542.267	404.121	568.12	572.703	181.813	581.978	514.981	3.20097	2.83248	1.67851	1.50207
ENSMUSG00000006333	Rps9	27.3454	28.8114	25.556	59.9234	64.618	72.564	68.5307	92.1717	70.6335	27.2376	65.7018	77.112	2.41217	2.83109	1.27033	1.50136
ENSMUSG00000058174	Gm5148	57.8685	55.9341	43.0036	139.264	134.344	119.782	140.646	143.127	149.791	52.2687	131.13	144.521	2.50876	2.76497	1.32697	1.46726
ENSMUSG00000007892	Rplp1	9.80336	14.187	13.5885	23.891	35.1027	35.7696	31.5112	30.8072	39.6341	12.5263	31.5878	33.9841	2.52172	2.71303	1.33441	1.43991
ENSMUSG00000090137	Uba52	6.77887	6.87474	9.10064	20.8244	34.1583	23.1157	17.1057	24.0721	20.1287	7.58475	26.0328	20.4355	3.43226	2.69429	1.77916	1.42991
ENSMUSG00000061477	Rps7	12.8278	13.062	10.0979	30.7908	32.4566	37.4943	20.2443	41.2841	35.3792	11.9959	33.5806	32.3026	2.79933	2.69279	1.48508	1.4291
ENSMUSG00000041841	Rpl37	30.3033	29.3739	27.0519	91.1412	118.927	79.4169	44.0334	83.1466	105.547	28.9097	96.4949	77.5758	3.3378	2.68338	1.7389	1.42405
ENSMUSG00000028495	Rps6	12.223	14.7494	14.0871	41.9302	40.1141	25.8868	29.6682	35.2973	44.5514	13.6865	35.977	36.5057	2.62865	2.66727	1.39432	1.41537
ENSMUSG00000097472	Gm26586	9.80336	12.4995	7.6047	26.9576	20.545	21.9717	33.1207	24.0721	21.3991	9.96919	23.1581	26.1973	2.32296	2.62783	1.21597	1.39387
ENSMUSG00000032518	Rpsa	2.91963	7.9997	6.10876	24.6193	23.0975	15.6189	20.2443	9.85351	14.4151	5.67603	21.1119	14.8377	3.71948	2.61409	1.8951	1.38631
ENSMUSG00000079435	Rpl36a	16.4572	19.2493	15.0844	52.2569	63.9374	55.3166	25.6122	47.2709	58.4647	16.9303	57.1703	43.7826	3.3768	2.58605	1.75566	1.37075
ENSMUSG00000031320	Rps4x	18.2719	20.9367	19.5722	56.8568	57.9135	55.7938	23.4634	58.4961	64.5552	19.5936	56.8547	48.8382	2.90169	2.49256	1.5369	1.31763
ENSMUSG00000062611	Rps3a2	41.9839	22.9616	41.7321	86.2883	154.934	114.803	69.6172	70.7914	122.08	35.5592	118.675	87.4963	3.33739	2.46058	1.73872	1.299
ENSMUSG00000017466	Timp2	15.2474	9.68713	18.0763	33.0908	48.6224	38.6441	32.3159	30.8072	42.0654	14.337	40.1191	35.0628	2.7983	2.44563	1.48455	1.29021
ENSMUSG00000071379	Hpcal1	7.38377	6.31226	2.61823	22.3577	18.8433	13.9229	11.3918	16.5886	11.6738	5.43809	18.3746	13.2181	3.37888	2.43065	1.75654	1.28134
ENSMUSG00000025878	Uimc1	60.6148	90.0765	70.3943	117.422	188.099	147.113	183.774	180.417	169.668	73.6952	150.878	177.953	2.04732	2.41471	1.03374	1.27185
ENSMUSG00000040463	Mybbp1a	12.8278	22.4835	16.5803	66.0565	52.0257	31.1703	28.2921	41.2616	55.3891	17.2972	49.7508	41.6476	2.87623	2.40776	1.52418	1.26769
ENSMUSG00000049517	Rps23	35.814	47.3282	42.0113	95.1891	109.882	119.132	62.0925	113.125	122.336	41.7178	108.068	99.1845	2.59045	2.37751	1.3732	1.24945
ENSMUSG00000024732	Ccdc86	23.1111	35.5611	22.0655	77.5562	97.9706	117.407	47.6066	66.7279	74.8883	26.9126	97.6447	63.0743	3.62822	2.34367	1.85926	1.22877
ENSMUSG00000063457	Rps15	12.8278	14.7494	13.5885	49.1903	37.5616	58.1911	22.6586	34.549	38.4184	13.7219	48.3144	31.8753	3.52096	2.32295	1.81597	1.21596
ENSMUSG00000113471		16.306	22.8604	13.3092	38.6796	60.5341	43.1687	34.2554	43.0652	44.2657	17.4919	47.4608	40.5288	2.71331	2.31701	1.44005	1.21226
ENSMUSG00000059291	Rpl11	20.0866	29.9363	26.5533	55.3235	92.0148	72.564	37.9493	69.7213	68.1475	25.5254	73.3008	58.606	2.87168	2.29599	1.52189	1.19911
ENSMUSG00000036887	C1qa	19.4817	22.0617	30.5424	48.4237	61.3849	47.8427	58.0687	53.2576	51.7907	24.0286	52.5504	54.3723	2.18699	2.26282	1.12895	1.17812
ENSMUSG00000097838	C530050E15Rik	17.667	19.8117	14.5858	82.1561	33.3074	53.5918	40.3637	33.0523	41.4576	17.3548	56.3518	38.2912	3.24704	2.20637	1.69912	1.14167
ENSMUSG00000033885	Pxk	4.35928	6.87474	9.10064	20.8244	17.9925	15.6476	13.8061	15.8403	14.713	6.77822	18.1548	14.7865	2.67841	2.18147	1.42138	1.1253
ENSMUSG00000051118	Olfr77	173.731	225.116	114.814	365.815	555.71	352.546	393.659	372.053	348.413	171.22	424.69	371.375	2.48037	2.16899	1.31056	1.11702
ENSMUSG00000032399	Rpl4	26.7405	26.5615	22.5641	53.7902	90.3132	53.0169	58.0687	54.7543	49.3594	25.2887	65.7068	54.0608	2.59827	2.13775	1.37755	1.09609
ENSMUSG00000030560	Ctsc	12.8278	14.187	16.0817	44.5905	34.1583	48.9925	21.0491	42.7808	25.6539	14.3655	42.5804	29.8279	2.96408	2.07636	1.56758	1.05406
ENSMUSG00000060126	Tpt1	30.9748	37.811	43.4973	68.3565	95.3841	73.1389	77.3832	76.4564	79.1431	37.4277	78.9598	77.6609	2.10966	2.07496	1.07701	1.05308
ENSMUSG00000000290	Itgb2	15.2474	18.1243	10.0979	39.9906	43.5174	31.7452	36.3398	30.8072	22.6148	14.4899	38.4177	29.9206	2.65135	2.06493	1.40673	1.04609
ENSMUSG00000058546	Rpl23a	20.6915	26.0946	19.5722	55.3235	57.7859	44.8532	39.4784	57.7627	39.6462	22.1195	52.6542	45.6291	2.38045	2.06285	1.25123	1.04464
ENSMUSG00000108353	Gm45205	88.4401	85.0592	73.4261	141.954	184.755	176.048	175.566	167.006	164.847	82.3084	167.586	169.14	2.03607	2.05495	1.02579	1.0391
ENSMUSG00000111082	Gm30934	11.0132	9.68713	8.60199	19.2911	19.6941	27.7208	14.6109	20.3304	23.8304	9.76743	22.2354	19.5906	2.27648	2.0057	1.18681	1.00411

## Sheet: Supp Tab 2
ensembl_gene_id	mgi_symbol	WT 1	WT 2	WT 3	GFAP-IL6 1	GFAP-IL6 2	GFAP-IL6 3	GFAP-IFN 1	GFAP-IFN 2	GFAP-IFN 3	WT_mean	GFAP-IL6_mean	GFAP-IFN_mean	GFAP-IL6_fc	GFAP-IFN_fc	GFAP-IL6_log2fc	GFAP-IFN_log2fc
ENSMUSG00000094306	Gm24924	4.08708	0.125	121.83	0.125	0.125	0.125	0.125	0.125	0.125	42.0139	0.125	0.125	0.0029752	0.0029752	-8.3928	-8.3928
ENSMUSG00000035085	1700020L24Rik	7.38377	7.9997	7.6047	0.125	4.37916	0.699912	0.125	0.125	0.125	7.66272	1.73469	0.125	0.22638	0.0163127	-2.14318	-5.93786
ENSMUSG00000102291	Gm37542	2.54459	4.06235	7.6047	0.125	0.125	0.125	0.125	0.125	0.125	4.73721	0.125	0.125	0.0263868	0.0263868	-5.24404	-5.24404
ENSMUSG00000112014		4.35928	6.87474	1.62094	0.891646	0.125	0.125	0.125	0.125	0.125	4.28499	0.380549	0.125	0.0888097	0.0291716	-3.49314	-5.09929
ENSMUSG00000112373	Gm18556	1.93969	2.93739	6.60741	0.125	0.125	0.125	0.125	0.125	0.125	3.82816	0.125	0.125	0.0326527	0.0326527	-4.93665	-4.93665
ENSMUSG00000104527	Gm37332	1.93969	6.31226	3.11688	0.125	0.125	0.699912	0.125	0.125	0.125	3.78961	0.316637	0.125	0.0835541	0.0329849	-3.58115	-4.92205
ENSMUSG00000080180	Gm17235	1.93969	5.1873	3.61553	0.125	0.125	0.125	0.125	0.125	0.125	3.58084	0.125	0.125	0.034908	0.034908	-4.8403	-4.8403
ENSMUSG00000028654	Mycl	4.96418	1.24996	4.11417	0.125	0.125	0.699912	0.125	0.125	0.125	3.44277	0.316637	0.125	0.0919717	0.036308	-3.44267	-4.78357
ENSMUSG00000108910	Gm44625	4.96418	2.93739	2.11959	0.125	0.125	0.125	0.125	0.125	0.125	3.34039	0.125	0.125	0.0374208	0.0374208	-4.74001	-4.74001
ENSMUSG00000022401	Xpnpep3	2.54459	5.74978	1.12229	0.125	0.125	0.125	0.125	0.125	0.125	3.13889	0.125	0.125	0.039823	0.039823	-4.65025	-4.65025
ENSMUSG00000052920	Prkg1	3.14949	15.3119	9.10064	0.125	0.125	0.125	0.125	0.873347	0.125	9.18735	0.125	0.374449	0.0136057	0.040757	-6.19965	-4.61681
ENSMUSG00000049538	Adamts16	1.3348	4.62483	3.11688	0.125	0.125	0.125	0.125	0.125	0.125	3.0255	0.125	0.125	0.0413155	0.0413155	-4.59717	-4.59717
ENSMUSG00000007207	Stx1a	1.3348	4.06235	3.61553	0.125	0.975832	0.125	0.125	0.125	0.125	3.00422	0.408611	0.125	0.136012	0.0416081	-2.87819	-4.58699
ENSMUSG00000097921	Gm26576	5.56908	0.125	2.11959	0.125	0.125	0.125	0.125	0.125	0.125	2.60456	0.125	0.125	0.0479928	0.0479928	-4.38104	-4.38104
ENSMUSG00000020258	Glyctk	1.3348	1.81243	4.61282	0.125	0.125	0.125	0.125	0.125	0.125	2.58668	0.125	0.125	0.0483244	0.0483244	-4.3711	-4.3711
ENSMUSG00000037664	Cdkn1c	4.35928	0.687478	2.61823	0.125	0.125	0.125	0.125	0.125	0.125	2.555	0.125	0.125	0.0489237	0.0489237	-4.35332	-4.35332
ENSMUSG00000114730		2.54459	2.93739	2.11959	0.125	0.125	0.125	0.125	0.125	0.125	2.53386	0.125	0.125	0.0493319	0.0493319	-4.34133	-4.34133
ENSMUSG00000037922	Bank1	2.54459	0.687478	4.11417	0.125	0.125	0.125	0.125	0.125	0.125	2.44875	0.125	0.125	0.0510465	0.0510465	-4.29204	-4.29204
ENSMUSG00000104469	Gm37663	0.729898	5.74978	0.623647	0.125	0.125	0.125	0.125	0.125	0.125	2.36778	0.125	0.125	0.0527922	0.0527922	-4.24353	-4.24353
ENSMUSG00000047884	Klk9	1.3348	5.74978	11.0952	0.125	0.125	0.125	0.125	0.125	0.732832	6.05993	0.125	0.327611	0.0206273	0.0540617	-5.5993	-4.20925
ENSMUSG00000115522		3.14949	0.125	3.61553	0.125	0.125	0.125	0.125	0.125	0.125	2.29667	0.125	0.125	0.0544266	0.0544266	-4.19954	-4.19954
ENSMUSG00000081561	Gm12425	1.3348	1.24996	4.11417	0.125	0.125	0.125	0.125	0.125	0.125	2.23298	0.125	0.125	0.0559791	0.0559791	-4.15897	-4.15897
ENSMUSG00000100916	Lhb	1.93969	2.93739	1.62094	0.125	0.125	0.125	0.125	0.125	0.125	2.16601	0.125	0.125	0.0577099	0.0577099	-4.11504	-4.11504
ENSMUSG00000082347	Gm15036	1.93969	1.81243	2.61823	0.125	0.125	0.125	0.125	0.125	0.125	2.12345	0.125	0.125	0.0588664	0.0588664	-4.08641	-4.08641
ENSMUSG00000038967	Pdk2	2.54459	0.125	3.61553	0.125	0.125	0.125	0.125	0.125	0.125	2.09504	0.125	0.125	0.0596648	0.0596648	-4.06698	-4.06698
ENSMUSG00000040105	Plpp6	1.3348	4.06235	0.623647	0.125	0.125	0.125	0.125	0.125	0.125	2.00693	0.125	0.125	0.0622842	0.0622842	-4.00499	-4.00499
ENSMUSG00000109610	Gm7432	1.3348	3.49987	1.12229	0.125	0.125	0.125	0.125	0.125	0.125	1.98565	0.125	0.125	0.0629516	0.0629516	-3.98961	-3.98961
ENSMUSG00000055633	Zfp580	1.93969	1.81243	1.62094	0.125	0.125	0.125	0.125	0.125	0.125	1.79102	0.125	0.125	0.0697925	0.0697925	-3.84078	-3.84078
ENSMUSG00000102222	Pcdhga10	1.54046	1.34558	2.43872	0.125	0.125	0.125	0.125	0.125	0.125	1.77492	0.125	0.125	0.0704257	0.0704257	-3.82775	-3.82775
ENSMUSG00000028078	Dclk2	13.4327	14.7494	20.0709	3.95823	0.975832	4.14939	0.125	0.125	3.16416	16.0843	3.02782	1.13805	0.188246	0.0707553	-2.40931	-3.82102
ENSMUSG00000049038	Mterf2	1.3348	1.81243	2.11959	0.125	0.125	0.125	0.125	0.125	0.125	1.75561	0.125	0.125	0.0712005	0.0712005	-3.81197	-3.81197
ENSMUSG00000104108	Gm37876	20.6915	29.3739	29.5452	3.95823	0.125	1.27482	2.53932	3.11839	0.125	26.5368	1.78602	1.92757	0.0673033	0.0726375	-3.89318	-3.78314
ENSMUSG00000047419	Cmya5	6.17398	4.62483	4.61282	1.65829	0.125	0.125	0.929773	0.125	0.125	5.13721	0.636097	0.393258	0.123822	0.0765509	-3.01367	-3.70744
ENSMUSG00000020695	Mrc2	4.35928	2.37491	7.6047	0.125	0.125	0.699912	0.125	0.873347	0.125	4.77963	0.316637	0.374449	0.0662472	0.0783426	-3.916	-3.67406
ENSMUSG00000080966	Gm6263	3.75439	7.43722	11.5939	0.125	0.125	2.99956	0.125	0.940698	0.732832	7.59516	1.08319	0.59951	0.142615	0.0789332	-2.8098	-3.66322
ENSMUSG00000097822	Gm26655	114.723	69.6586	83.6633	4.87054	3.10291	2.89033	2.07255	12.2183	7.33388	89.3482	3.62126	7.20824	0.0405297	0.0806758	-4.62488	-3.63172
ENSMUSG00000047182	Irs3	3.14949	5.1873	5.11147	0.125	1.82666	0.125	0.125	0.873347	0.125	4.48275	0.692221	0.374449	0.154419	0.083531	-2.69508	-3.58154
ENSMUSG00000022553	Maf1	2.54459	4.06235	5.11147	0.891646	0.125	0.699912	0.125	0.125	0.732832	3.90614	0.572186	0.327611	0.146484	0.0838708	-2.77119	-3.57569
ENSMUSG00000031210	Gpr165	9.19846	9.68713	8.10335	0.125	0.975832	0.125	0.125	0.873347	1.34066	8.99631	0.408611	0.77967	0.0454198	0.0866655	-4.46054	-3.5284
ENSMUSG00000109559	Gm34280	9.19846	6.87474	11.5939	2.42494	1.82666	0.125	0.125	1.62169	0.732832	9.22236	1.45887	0.826509	0.158188	0.0896201	-2.66029	-3.48003
ENSMUSG00000104677	Gm43376	9.19846	2.93739	13.5885	3.19158	0.975832	0.699912	0.125	0.873347	1.34066	8.57477	1.62244	0.77967	0.189211	0.0909261	-2.40193	-3.45916
ENSMUSG00000036185	Sapcd1	1.3348	4.62483	4.61282	0.125	0.125	0.125	0.125	0.125	0.732832	3.52415	0.125	0.327611	0.0354696	0.0929617	-4.81727	-3.42722
ENSMUSG00000087604	Cdrt4os1	1.3348	3.49987	4.61282	0.891646	0.125	0.125	0.125	0.125	0.732832	3.14916	0.380549	0.327611	0.120841	0.104031	-3.04882	-3.26491
ENSMUSG00000035671	Zswim4	29.765	24.874	23.0627	11.6247	2.6775	7.59886	1.73455	2.37004	4.37982	25.9006	7.30035	2.82814	0.28186	0.109192	-1.82695	-3.19506
ENSMUSG00000020605	Hs1bp3	33.9993	41.1859	77.9139	10.858	6.08082	10.4734	4.95364	3.11839	9.85031	51.033	9.13743	5.97411	0.179049	0.117064	-2.48157	-3.09463
ENSMUSG00000071661	Zbtb3	4.96418	3.49987	5.11147	0.125	0.975832	0.699912	0.125	0.125	1.34066	4.52517	0.600248	0.530221	0.132646	0.117171	-2.91434	-3.09331
ENSMUSG00000022311	Csmd3	6.17398	4.62483	14.0871	0.125	0.125	0.125	0.125	0.873347	1.9485	8.2953	0.125	0.982281	0.0150688	0.118414	-6.05229	-3.07809
ENSMUSG00000114947		23.1111	22.6241	18.5749	1.65829	2.6775	1.84974	4.14887	3.11839	0.732832	21.4367	2.06184	2.6667	0.0961827	0.124398	-3.37808	-3.00696
ENSMUSG00000087633	Gm14455	63.6392	52.4355	46.9978	7.02481	9.48415	16.2225	4.95364	9.10516	6.81115	54.3575	10.9105	6.95665	0.200717	0.12798	-2.31676	-2.96601
ENSMUSG00000000317	Bcl6b	7.98867	7.43722	10.0979	2.42494	1.82666	1.27482	0.125	3.11839	0.125	8.50794	1.84214	1.1228	0.21652	0.13197	-2.20743	-2.92171
ENSMUSG00000035773	Kiss1r	2.54459	6.31226	5.61011	0.891646	0.125	1.27482	0.929773	0.873347	0.125	4.82232	0.763823	0.642707	0.158393	0.133277	-2.65842	-2.9075
ENSMUSG00000073414	Mpig6b	7.98867	7.9997	13.0898	0.125	0.975832	0.125	0.929773	1.62169	1.34066	9.69273	0.408611	1.29738	0.0421564	0.133851	-4.5681	-2.9013
ENSMUSG00000097242	Gm16907	107.797	69.3098	30.0438	24.6577	6.08082	13.9229	13.8061	10.6019	6.20332	69.0501	14.8871	10.2038	0.215599	0.147773	-2.21358	-2.75854
ENSMUSG00000029556	Hnf1a	4.96418	4.62483	3.11688	1.65829	0.125	0.125	0.929773	0.873347	0.125	4.2353	0.636097	0.642707	0.15019	0.15175	-2.73514	-2.72023
ENSMUSG00000037022	Mmaa	21.2964	7.43722	28.5479	5.49152	3.52833	0.699912	0.929773	1.62169	6.20332	19.0938	3.23992	2.91826	0.169684	0.152838	-2.55908	-2.70993
ENSMUSG00000079563	Pglyrp2	1.93969	2.93739	8.10335	0.891646	0.125	0.125	1.73455	0.125	0.125	4.32681	0.380549	0.661515	0.0879513	0.152888	-3.50715	-2.70946
ENSMUSG00000105176	Gm43668	15.2474	17.5618	14.5858	7.79146	3.52833	2.42465	4.14887	2.37004	0.732832	15.7983	4.58148	2.41725	0.289997	0.153006	-1.78589	-2.70834
ENSMUSG00000047412	Zbtb44	2.54459	5.74978	3.11688	0.125	0.125	1.27482	0.929773	0.873347	0.125	3.80375	0.508275	0.642707	0.133625	0.168967	-2.90374	-2.56519
ENSMUSG00000107629	Gm44011	3.75439	6.87474	3.11688	0.125	0.125	0.699912	0.929773	0.125	1.34066	4.582	0.316637	0.798479	0.0691046	0.174264	-3.85507	-2.52065
ENSMUSG00000015568	Lpl	3.75439	5.74978	5.11147	1.65829	0.125	1.27482	1.73455	0.125	0.732832	4.87188	1.01937	0.864126	0.209236	0.17737	-2.2568	-2.49516
ENSMUSG00000022515	Anks3	12.8278	5.74978	12.0925	1.65829	0.975832	1.84974	1.73455	0.873347	3.16416	10.2234	1.49462	1.92402	0.146196	0.188198	-2.77402	-2.40968
ENSMUSG00000097461	Gm26735	291.686	361.236	302.804	42.2905	80.954	37.4943	39.5589	65.9795	78.5353	318.575	53.5796	61.3579	0.168185	0.192601	-2.57188	-2.37631
ENSMUSG00000106543	Gm43378	27.9503	18.6868	21.5668	8.5581	6.08082	4.14939	2.53932	5.36343	5.59549	22.7346	6.26277	4.49941	0.275473	0.19791	-1.86002	-2.33708
ENSMUSG00000045078	Rnf216	119.895	192.493	134.261	50.7236	40.1141	36.9194	30.7064	32.3039	25.6539	148.883	42.5857	29.5547	0.286035	0.19851	-1.80574	-2.33271
ENSMUSG00000022125	Cln5	10.4083	7.43722	13.5885	3.19158	4.37916	1.27482	2.53932	2.37004	1.34066	10.478	2.94852	2.08334	0.281402	0.19883	-1.8293	-2.33039
ENSMUSG00000035495	Tstd2	7.98867	10.2496	5.11147	0.125	0.975832	0.125	0.125	3.86674	0.732832	7.78325	0.408611	1.57486	0.0524987	0.202339	-4.25157	-2.30515
ENSMUSG00000037098	Rab11fip3	2.54459	5.74978	6.10876	0.125	0.125	0.699912	0.125	0.873347	1.9485	4.80104	0.316637	0.982281	0.0659518	0.204597	-3.92244	-2.28914
ENSMUSG00000108472	Gm45212	7.98867	13.062	18.5749	5.49152	1.82666	1.84974	3.34409	1.62169	3.16416	13.2085	3.05597	2.70998	0.231364	0.205169	-2.11177	-2.28512
ENSMUSG00000050103	Agmo	11.0132	23.7491	26.0546	2.42494	6.93165	5.29921	1.73455	7.60847	3.16416	20.2723	4.88527	4.16906	0.240983	0.205653	-2.053	-2.28172
ENSMUSG00000015711	Prune1	5.56908	4.06235	3.11688	0.125	0.125	1.27482	0.929773	1.62169	0.125	4.24944	0.508275	0.892156	0.11961	0.209947	-3.06359	-2.2519
ENSMUSG00000029029	Wrap73	49.7266	43.4358	43.5073	19.2911	16.2908	23.1215	3.34409	15.8403	9.85031	45.5566	19.5678	9.67823	0.429528	0.212444	-1.21918	-2.23484
ENSMUSG00000030083	Abtb1	15.2474	7.9997	7.6047	2.42494	1.82666	1.84974	1.73455	2.37004	2.55633	10.2839	2.03378	2.2203	0.197763	0.2159	-2.33816	-2.21156
ENSMUSG00000097504	4930516B21Rik	28.5552	32.1863	30.5424	13.9246	5.22999	5.87412	6.56319	2.37004	11.066	30.428	8.34291	6.6664	0.274186	0.219088	-1.86677	-2.19042
ENSMUSG00000098702	1500015A07Rik	19.4817	10.8121	19.0736	3.19158	2.6775	0.699912	4.95364	5.36343	1.34066	16.4558	2.18966	3.88591	0.133063	0.236142	-2.90981	-2.08227
ENSMUSG00000114593		201.556	216.679	205.069	66.8232	46.9207	48.4176	42.778	63.7345	40.8497	207.768	54.0539	49.1207	0.260165	0.236421	-1.9425	-2.08057
ENSMUSG00000044461	Shisa2	24.9258	19.8117	13.0898	2.42494	7.78249	1.84974	4.95364	0.873347	8.02681	19.2758	4.01905	4.61793	0.208503	0.239572	-2.26186	-2.06147
ENSMUSG00000022498	Txndc11	96.3037	53.5604	88.3855	40.7572	19.6941	25.9961	17.83	17.337	22.0069	79.4165	28.8158	19.058	0.362844	0.239975	-1.46258	-2.05904
ENSMUSG00000102742	Pcdhga11	9.31339	6.22789	7.22074	3.32958	1.13749	0.125	1.17925	2.78912	1.73575	7.58734	1.53069	1.90137	0.201743	0.250598	-2.30941	-1.99655
ENSMUSG00000020783	Ncbp3	26.7405	49.0606	86.3909	7.79146	7.78249	9.89851	14.6109	17.337	9.24248	54.064	8.49082	13.7301	0.157051	0.253961	-2.67069	-1.97732
ENSMUSG00000070953	Rabepk	612.281	524.355	295.324	181.053	190.711	216.292	136.936	118.364	110.75	477.32	196.019	122.017	0.410666	0.255629	-1.28396	-1.96788
ENSMUSG00000086491	Gm13291	82.996	95.7463	104.342	17.7579	17.1416	23.1215	22.6586	35.2973	18.9678	94.3615	19.3403	25.6412	0.20496	0.271734	-2.28659	-1.87973
ENSMUSG00000036186	Fam69b	12.8278	19.8117	22.5641	1.65829	3.52833	6.44904	5.75841	1.62169	8.02681	18.4012	3.87855	5.13564	0.210777	0.279092	-2.24621	-1.84119
ENSMUSG00000033152	Podxl2	9.80336	9.68713	12.5912	3.19158	2.6775	2.42465	3.34409	0.125	5.59549	10.6939	2.76458	3.02153	0.258519	0.282547	-1.95166	-1.82344
ENSMUSG00000073805	Fam196a	42.4678	27.6864	29.0465	14.6913	12.0366	11.0483	16.2205	5.36343	7.41898	33.0669	12.5921	9.66762	0.380806	0.292365	-1.39287	-1.77416
ENSMUSG00000084803	5830444B04Rik	18.2719	23.1866	16.5803	5.49152	6.93165	5.87412	0.929773	6.86012	9.24248	19.3463	6.0991	5.67746	0.315259	0.293465	-1.66539	-1.76874
ENSMUSG00000087366	Junos	163.447	126.683	113.318	46.1237	42.6666	59.341	63.7021	25.5688	29.3009	134.483	49.3771	39.5239	0.367164	0.293896	-1.44551	-1.76662
ENSMUSG00000057137	Tmem140	56.9854	58.0603	61.9572	20.8244	36.7108	23.6964	13.8061	15.8403	22.6148	59.0009	27.0772	17.4204	0.458928	0.295256	-1.12366	-1.75996
ENSMUSG00000003545	Fosb	72.7127	46.8107	88.3855	16.9912	6.08082	9.3236	29.9016	24.0721	7.41898	69.303	10.7985	20.4642	0.155816	0.295287	-2.68208	-1.75981
ENSMUSG00000038732	Mboat1	35.2091	27.124	58.4667	4.72487	8.63332	12.1982	6.56319	16.5886	12.8895	40.2666	8.51878	12.0138	0.21156	0.298356	-2.24086	-1.74489
ENSMUSG00000032489	Kif9	24.9258	19.8117	34.033	11.6247	7.78249	7.59886	10.5871	9.85351	3.16416	26.2568	9.00201	7.86824	0.342844	0.299664	-1.54437	-1.73858
ENSMUSG00000045514	Olfr460	11.0132	10.2496	11.5939	0.891646	2.6775	3.57447	5.75841	1.62169	2.55633	10.9522	2.3812	3.31214	0.217418	0.302418	-2.20146	-1.72538
ENSMUSG00000080058	Gm11175	1865.63	1315.76	1485.09	382.681	365.132	367.494	560.247	441.65	416.49	1555.5	371.769	472.796	0.239004	0.303952	-2.0649	-1.71809
ENSMUSG00000038168	P3h2	8.59357	13.6245	7.6047	1.65829	0.125	2.42465	1.73455	2.37004	4.98765	9.94091	1.40265	3.03075	0.141098	0.304876	-2.82523	-1.71371
ENSMUSG00000029649	Pomp	145.905	96.8713	58.4667	36.1574	33.3074	35.7696	28.2921	24.0721	40.8497	100.414	35.0781	31.0713	0.349333	0.309431	-1.51732	-1.69231
ENSMUSG00000052748	Swt1	18.8768	11.937	23.5614	8.5581	6.93165	7.02395	6.56319	6.11178	4.37982	18.1251	7.50457	5.68493	0.414043	0.31365	-1.27215	-1.67277
ENSMUSG00000075467	Dnlz	7.98867	7.9997	11.5939	3.95823	1.82666	1.84974	3.34409	4.61508	0.732832	9.19408	2.54488	2.89734	0.276795	0.315131	-1.85311	-1.66598
ENSMUSG00000029832	Nfe2l3	103.562	49.0606	107.334	24.6577	21.3958	25.4211	25.8777	20.3304	35.9871	86.6524	23.8249	27.3984	0.274948	0.316187	-1.86277	-1.66115
ENSMUSG00000020149	Rab1a	58.8001	74.3721	69.4369	16.2246	26.5008	17.9473	22.6586	19.582	22.6148	67.5364	20.2242	21.6185	0.299457	0.320101	-1.73958	-1.6434
ENSMUSG00000040327	Cul9	29.1601	24.874	34.033	6.25817	8.63332	8.74869	9.78228	10.6019	8.02681	29.3557	7.88006	9.47032	0.268434	0.322606	-1.89736	-1.63216
ENSMUSG00000114968		54.5658	37.811	46.9978	2.42494	13.7383	13.348	12.1966	12.0986	20.7913	46.4582	9.83708	15.0288	0.21174	0.323491	-2.23963	-1.6282
ENSMUSG00000027583	Zbtb46	73.3176	55.8103	41.5127	15.4579	23.9483	23.1215	11.3918	21.0787	23.8304	56.8802	20.8426	18.767	0.366429	0.329939	-1.44839	-1.59973
ENSMUSG00000109722	Gm10578	18.8768	13.6245	16.0817	7.02481	3.52833	8.17377	8.17273	3.86674	4.37982	16.1943	6.2423	5.4731	0.385462	0.337964	-1.37534	-1.56506
ENSMUSG00000054412	Gm4793	15.8523	18.1243	13.5885	3.19158	5.22999	8.17377	3.34409	6.11178	6.81115	15.855	5.53178	5.42234	0.348898	0.341995	-1.51912	-1.54795
ENSMUSG00000020248	Nfyb	14.0376	18.1243	23.5614	4.72487	8.63332	3.57447	8.17273	2.37004	8.63464	18.5744	5.64422	6.39247	0.30387	0.344154	-1.71847	-1.53887
ENSMUSG00000041147	Brca2	13.4327	18.6868	14.5858	5.49152	1.82666	3.57447	8.17273	2.37004	5.59549	15.5684	3.63089	5.37942	0.233221	0.345534	-2.10023	-1.5331
ENSMUSG00000026546	Cfap45	12.223	18.6868	18.0763	0.891646	2.6775	2.42465	7.36796	6.86012	3.16416	16.3287	1.99793	5.79741	0.122357	0.355045	-3.03083	-1.49393
ENSMUSG00000052684	Jun	127.758	130.057	137.751	59.9234	56.2799	62.7904	50.8257	45.7742	44.4967	131.856	59.6646	47.0322	0.452499	0.356694	-1.14401	-1.48724
ENSMUSG00000021807	Rtraf	13.4327	18.1243	16.5803	1.65829	5.22999	0.125	7.36796	6.11178	3.77199	16.0458	2.33776	5.75058	0.145693	0.358385	-2.779	-1.48042
ENSMUSG00000024217	Snrpc	128.968	127.808	180.635	21.5911	45.2191	28.8706	58.7447	55.5027	43.2811	145.804	31.8936	52.5095	0.218743	0.360138	-2.19269	-1.47338
ENSMUSG00000033004	Mycbp2	31.5797	48.4981	43.0086	15.4579	26.5008	11.6232	15.4157	18.0853	11.066	41.0288	17.8606	14.8557	0.43532	0.362079	-1.19985	-1.46562
ENSMUSG00000040957	Cables1	27.3454	47.9356	45.0032	21.5911	7.78249	14.4978	13.0014	18.0853	12.8895	40.0947	14.6238	14.6587	0.364731	0.365602	-1.4551	-1.45165
ENSMUSG00000085118	Gm15774	67.8735	55.8103	50.987	18.5245	22.2466	31.1703	16.2205	24.8205	23.8304	58.2236	23.9805	21.6238	0.411868	0.371392	-1.27974	-1.42899
ENSMUSG00000022105	Rb1	40.0482	39.4985	30.5424	17.7579	11.1858	10.4734	17.83	14.3436	9.24248	36.6964	13.139	13.8054	0.358047	0.376205	-1.48178	-1.41041
ENSMUSG00000036353	P2ry12	617.121	722.347	727.152	130.455	169.441	298.505	182.809	300.961	296.139	688.873	199.467	259.969	0.289555	0.377383	-1.78809	-1.4059
ENSMUSG00000066647	Gm5113	23.1111	31.6238	24.06	8.5581	7.78249	11.0483	16.2205	6.11178	7.41898	26.265	9.12964	9.91707	0.347598	0.377578	-1.52451	-1.40515
ENSMUSG00000085741	5430405H02Rik	136.832	147.494	117.806	51.4903	33.3074	60.4908	62.8973	37.5424	52.3985	134.044	48.4295	50.9461	0.361296	0.38007	-1.46875	-1.39566
ENSMUSG00000012819	Cdh23	159.213	104.752	180.635	71.4231	60.5341	66.2399	50.7935	48.7676	71.2413	148.2	66.0657	56.9341	0.445788	0.384171	-1.16557	-1.38018
ENSMUSG00000096931	Gm26656	70.2931	55.8103	66.445	16.9912	10.335	16.7975	29.9016	18.0853	26.2618	64.1828	14.7079	24.7496	0.229156	0.38561	-2.1256	-1.37478
ENSMUSG00000067879	3110035E14Rik	63.0344	68.1849	47.9951	12.3913	18.8433	18.5222	17.83	25.5688	26.2618	59.7381	16.5856	23.2202	0.277639	0.3887	-1.84872	-1.36327
ENSMUSG00000103593	Gm37352	124.734	121.62	164.18	43.8391	52.0257	67.3897	84.6262	36.794	39.0262	136.845	54.4182	53.4821	0.397664	0.390824	-1.33038	-1.35541
ENSMUSG00000035107	Dcbld2	465.896	377.762	361.145	215.552	166.888	209.968	128.889	178.98	163.024	401.601	197.469	156.964	0.491706	0.390846	-1.02413	-1.35533
ENSMUSG00000052271	Bhlha15	29.1601	18.6868	15.583	7.02481	8.63332	8.74869	4.95364	8.35682	11.6738	21.1433	8.1356	8.32809	0.384784	0.393888	-1.37788	-1.34414
ENSMUSG00000083718	Ccnb2-ps	13.4327	20.3742	19.5722	5.49152	6.08082	9.3236	8.9775	5.36343	6.81115	17.7931	6.96531	7.05069	0.391462	0.396261	-1.35305	-1.33548
ENSMUSG00000086507	Adap2os	57.9835	70.9298	78.4125	25.4243	42.6666	29.4455	30.7064	20.3304	31.1244	69.1086	32.5121	27.3871	0.47045	0.39629	-1.08789	-1.33537
ENSMUSG00000028553	Angptl3	24.3209	22.6241	18.5749	12.3913	2.6775	7.59886	12.1966	7.60847	6.20332	21.84	7.5559	8.66946	0.345966	0.396954	-1.5313	-1.33296
ENSMUSG00000009731	Kcnd1	11.0132	12.4995	15.583	4.72487	1.82666	6.44904	4.95364	6.86012	3.77199	13.0319	4.33352	5.19525	0.332532	0.398656	-1.58844	-1.32678
ENSMUSG00000090257	Gm4524	529.41	461.357	439.827	161.121	188.159	207.093	171.542	196.192	203.116	476.865	185.458	190.283	0.38891	0.39903	-1.36249	-1.32543
ENSMUSG00000092305	Prps1l1	46.7021	36.1236	46.4991	13.158	7.78249	11.6232	18.6348	20.3304	12.8895	43.1083	10.8546	17.2849	0.251798	0.400964	-1.98966	-1.31846
ENSMUSG00000112384	Gm34921	27.3454	30.4988	43.5073	13.9246	9.48415	19.0971	13.0014	13.5952	14.713	33.7838	14.1686	13.7699	0.419391	0.407587	-1.25363	-1.29482
ENSMUSG00000014778	Fhod1	18.8768	18.1243	25.556	10.0914	6.93165	5.87412	8.17273	12.8469	4.98765	20.8524	7.63239	8.6691	0.36602	0.415737	-1.45	-1.26626
ENSMUSG00000030105	Arl8b	27.3454	31.0613	34.033	8.5581	10.335	11.6232	11.3918	13.5952	13.4973	30.8132	10.1721	12.8281	0.330122	0.416319	-1.59893	-1.26424
ENSMUSG00000043059	Zfp513	108.402	75.4971	91.3773	20.0578	39.2633	28.8706	40.3637	29.3105	45.7124	91.7587	29.3972	38.4622	0.320375	0.419167	-1.64217	-1.2544
ENSMUSG00000051212	Gpr183	46.0972	40.061	46.4991	24.6577	18.8433	20.2469	10.5871	21.8271	23.8304	44.2191	21.2493	18.7482	0.480546	0.423984	-1.05725	-1.23792
ENSMUSG00000049672	Zbtb14	38.8384	39.4985	38.0221	25.4243	12.8875	13.348	21.0491	12.0986	17.1443	38.7864	17.2199	16.764	0.443969	0.432213	-1.17147	-1.21018
ENSMUSG00000033594	Spata2l	41.258	47.9356	38.5208	16.2246	11.1858	21.9717	27.4873	15.0919	12.8895	42.5715	16.4607	18.4896	0.38666	0.434318	-1.37086	-1.20318
ENSMUSG00000030708	Dnajb13	207.605	172.243	187.118	69.8898	63.9374	86.3619	99.1121	89.9266	59.0847	188.989	73.3963	82.7078	0.388364	0.437634	-1.36452	-1.1922
ENSMUSG00000030615	Tmem126a	58.1952	82.2468	66.9437	28.4909	42.6666	29.4455	25.073	27.0655	42.0654	69.1285	33.5343	31.4013	0.485101	0.454245	-1.04364	-1.13846
ENSMUSG00000086546	Gm13709	26.7405	24.3116	26.5533	4.72487	11.1858	11.0483	13.0014	9.85351	13.4973	25.8684	8.98634	12.1174	0.347386	0.468424	-1.52539	-1.09411
ENSMUSG00000066150	Slc31a1	24.9258	30.4988	24.5587	5.49152	9.48415	5.87412	15.4157	12.0986	10.4581	26.6611	6.94993	12.6575	0.260677	0.474754	-1.93967	-1.07475
ENSMUSG00000071076	Jund	43.6776	23.7491	36.5262	13.158	7.78249	15.0727	14.6109	15.8403	18.9678	34.651	12.0044	16.473	0.346437	0.475398	-1.52933	-1.07279
ENSMUSG00000061702	Tmem91	39.4433	52.998	51.4856	26.191	21.3958	19.0971	25.073	19.582	25.0461	47.9756	22.228	23.2337	0.463318	0.484281	-1.10993	-1.04608
ENSMUSG00000021773	Comtd1	33.3944	37.811	37.5235	18.5245	12.0366	22.5466	13.0014	18.0853	22.0069	36.243	17.7026	17.6979	0.488442	0.488312	-1.03374	-1.03412
ENSMUSG00000023764	Sfi1	182.81	165.494	220.028	97.489	94.5673	66.8148	74.1641	93.6684	111.966	189.444	86.2904	93.2662	0.455493	0.492315	-1.1345	-1.02235

## Sheet: Supp Tab 3
ensembl_gene_id	mgi_symbol	WT 1	WT 2	WT 3	GFAP-IL6 1	GFAP-IL6 2	GFAP-IL6 3	GFAP-IFN 1	GFAP-IFN 2	GFAP-IFN 3	WT_mean	GFAP-IL6_mean	GFAP-IFN_mean	GFAP-IL6_fc	GFAP-IFN_fc	GFAP-IL6_log2fc	GFAP-IFN_log2fc
ENSMUSG00000029304	Spp1	0.125	0.125	0.125	22.3577	26.5008	35.1947	7.36796	3.86674	1.34066	0.125	28.0177	4.19179	224.142	33.5343	7.80827	5.06756
ENSMUSG00000022151	Ttc33	0.125	0.125	0.125	8.5581	10.335	8.17377	3.34409	3.11839	1.34066	0.125	9.02229	2.60105	72.1783	20.8084	6.17349	4.37909
ENSMUSG00000036617	Etl4	0.125	0.125	0.125	13.158	6.08082	2.42465	0.125	0.125	0.125	0.125	7.22115	0.125	57.7692	1	5.85223	0
ENSMUSG00000030074	Gxylt2	0.125	0.125	0.125	3.95823	9.48415	2.99956	0.125	0.125	0.653814	0.125	5.48065	0.301271	43.8452	2.41017	5.45435	1.26913
ENSMUSG00000042451	Mybph	0.729898	4.06235	2.11959	69.8898	108.181	91.5361	17.0252	21.8271	21.3991	2.30394	89.8688	20.0838	39.0065	8.71714	5.28564	3.12385
ENSMUSG00000033350	Chst2	0.125	0.125	0.623647	10.858	12.8875	8.17377	0.929773	0.873347	2.55633	0.291216	10.6398	1.45315	36.5357	4.98994	5.19123	2.31902
ENSMUSG00000050370	Ch25h	0.125	0.125	0.125	4.72487	1.82666	5.29921	3.34409	0.125	0.125	0.125	3.95025	1.19803	31.602	9.58425	4.98194	3.26067
ENSMUSG00000002985	Apoe	10.4083	15.8744	11.5939	416.414	301.319	419.811	20.2443	29.3105	43.2811	12.6255	379.181	30.9453	30.033	2.45101	4.90847	1.29338
ENSMUSG00000040026	Saa3	0.125	0.125	0.125	3.95823	3.52833	3.57447	2.53932	0.125	0.125	0.125	3.68701	0.929773	29.4961	7.43819	4.88245	2.89495
ENSMUSG00000030089	Slc41a3	0.125	0.125	0.125	2.42494	4.37916	4.14939	0.125	0.125	0.125	0.125	3.65116	0.125	29.2093	1	4.86836	0
ENSMUSG00000106950	4930478M09Rik	0.125	0.125	0.125	4.72487	6.08082	0.125	0.125	0.125	0.125	0.125	3.64357	0.125	29.1485	1	4.86535	0
ENSMUSG00000034000	Neu4	0.125	0.125	0.623647	8.5581	9.48415	7.02395	0.125	1.62169	1.9485	0.291216	8.3554	1.23173	28.6915	4.22962	4.84255	2.08053
ENSMUSG00000022257	Laptm4b	0.125	0.125	0.125	3.19158	0.125	7.02395	0.125	1.62169	0.732832	0.125	3.44684	0.826509	27.5747	6.61207	4.78528	2.7251
ENSMUSG00000022094	Slc39a14	0.729898	0.687478	2.11959	27.7242	35.0091	34.6197	0.125	0.125	0.732832	1.17899	32.451	0.327611	27.5245	0.277875	4.78264	-1.84749
ENSMUSG00000096987	Gm26525	0.125	0.125	0.125	1.54329	2.90722	5.72465	3.95572	0.125	0.125	0.125	3.39172	1.40191	27.1338	11.2153	4.76202	3.48739
ENSMUSG00000091709	Gm17189	0.125	0.125	0.125	1.65829	6.08082	2.42465	0.125	0.125	0.125	0.125	3.38792	0.125	27.1034	1	4.7604	0
ENSMUSG00000022246	Rai14	0.125	0.125	0.125	3.95823	3.52833	2.42465	0.125	0.125	0.732832	0.125	3.30374	0.327611	26.4299	2.62088	4.7241	1.39005
ENSMUSG00000064359	mt-Tg	0.125	0.125	0.125	0.891646	3.52833	5.29921	0.929773	1.62169	0.732832	0.125	3.23973	1.09477	25.9178	8.75813	4.69587	3.13062
ENSMUSG00000083538	Gm16016	0.125	0.125	0.125	0.891646	8.63332	0.125	0.929773	0.125	0.125	0.125	3.21665	0.393258	25.7332	3.14606	4.68556	1.65355
ENSMUSG00000040564	Apoc1	0.125	0.125	0.125	7.79146	0.975832	0.699912	0.125	0.125	0.125	0.125	3.15573	0.125	25.2459	1	4.65798	0
ENSMUSG00000102985	4930456G14Rik	0.125	0.125	0.125	0.891646	7.78249	0.699912	0.125	0.125	0.125	0.125	3.12468	0.125	24.9974	1	4.64371	0
ENSMUSG00000035105	Egln3	0.125	0.125	0.623647	12.3913	3.52833	5.87412	0.125	0.125	0.125	0.291216	7.26459	0.125	24.9458	0.429235	4.64072	-1.22016
ENSMUSG00000053684	BC048403	0.125	0.125	0.125	7.02481	0.975832	1.27482	0.125	0.125	0.732832	0.125	3.09182	0.327611	24.7346	2.62088	4.62846	1.39005
ENSMUSG00000023044	Csad	0.125	0.125	0.125	0.891646	1.82666	6.44904	0.125	0.125	0.125	0.125	3.05578	0.125	24.4463	1	4.61154	0
ENSMUSG00000050108	Bpifc	0.125	0.125	0.125	7.02481	1.82666	0.125	2.53932	0.125	0.732832	0.125	2.99216	1.13238	23.9373	9.05907	4.58119	3.17936
ENSMUSG00000014602	Kif1a	0.125	0.125	0.125	4.72487	1.82666	2.42465	1.73455	0.125	0.125	0.125	2.99206	0.661515	23.9365	5.29212	4.58114	2.40385
ENSMUSG00000074735	Gm21994	0.125	0.125	0.125	3.95823	0.125	4.7243	1.73455	0.125	1.9485	0.125	2.93584	1.26935	23.4867	10.1548	4.55377	3.34409
ENSMUSG00000024672	Ms4a7	0.125	0.125	0.125	3.19158	5.22999	0.125	2.53932	0.873347	0.125	0.125	2.84886	1.17922	22.7909	9.43378	4.51038	3.23784
ENSMUSG00000051483	Cbr1	0.125	0.125	0.125	6.25817	0.975832	1.27482	0.929773	0.125	0.125	0.125	2.83627	0.393258	22.6902	3.14606	4.504	1.65355
ENSMUSG00000049620	Prss33	0.125	0.125	0.125	1.65829	4.37916	2.42465	0.125	0.125	0.125	0.125	2.8207	0.125	22.5656	1	4.49605	0
ENSMUSG00000043895	S1pr2	0.125	0.125	0.125	2.42494	1.82666	4.14939	0.125	0.873347	0.732832	0.125	2.80033	0.57706	22.4026	4.61648	4.4856	2.20679
ENSMUSG00000083339	Gm11693	0.125	0.125	0.125	3.19158	0.975832	4.14939	0.125	0.125	0.732832	0.125	2.77227	0.327611	22.1781	2.62088	4.47107	1.39005
ENSMUSG00000045709	Smkr-ps	0.125	0.125	0.125	5.49152	1.82666	0.699912	1.73455	1.62169	0.125	0.125	2.6727	1.16041	21.3816	9.28331	4.4183	3.21464
ENSMUSG00000097039	Pvt1	0.125	0.125	0.125	0.891646	3.52833	3.57447	3.34409	0.125	0.732832	0.125	2.66482	1.40064	21.3185	11.2051	4.41404	3.48609
ENSMUSG00000112053	Gm46328	0.125	0.125	0.125	3.95823	0.975832	2.99956	0.125	0.125	1.34066	0.125	2.64454	0.530221	21.1563	4.24177	4.40302	2.08467
ENSMUSG00000053091	Lins1	0.125	0.125	0.125	4.72487	0.125	2.99956	0.125	0.125	0.125	0.125	2.61648	0.125	20.9318	1	4.38763	0
ENSMUSG00000055333	Fat2	0.729898	0.125	0.125	3.95823	6.08082	9.89851	1.73455	0.873347	1.9485	0.326633	6.64585	1.5188	20.3466	4.64986	4.34671	2.21719
ENSMUSG00000103144	Pcdhga1	0.125	0.125	0.125	3.95823	3.52833	0.125	0.125	0.125	0.125	0.125	2.53719	0.125	20.2975	1	4.34323	0
ENSMUSG00000086418	Gm13362	0.125	0.125	0.125	3.95823	3.52833	0.125	0.125	0.125	0.732832	0.125	2.53719	0.327611	20.2975	2.62088	4.34323	1.39005
ENSMUSG00000028458	Tesk1	4.90369	11.3746	8.10335	132.54	193.043	167.424	91.0644	60.7411	84.6197	8.1272	164.336	78.8084	20.2205	9.69687	4.33774	3.27752
ENSMUSG00000026571	Dcaf6	0.125	0.125	0.125	1.65829	4.37916	1.27482	0.125	0.873347	2.55633	0.125	2.43742	1.18489	19.4994	9.47913	4.28536	3.24475
ENSMUSG00000071653	1810009A15Rik	0.125	0.125	0.125	0.891646	4.37916	1.84974	0.125	0.125	0.125	0.125	2.37351	0.125	18.9881	1	4.24702	0
ENSMUSG00000039981	Zc3h12d	0.125	0.125	0.125	3.95823	0.125	2.99956	0.125	0.125	0.125	0.125	2.36093	0.125	18.8874	1	4.23936	0
ENSMUSG00000039977	Deup1	0.125	0.125	0.125	3.95823	1.82666	1.27482	0.125	0.125	0.125	0.125	2.35324	0.125	18.8259	1	4.23465	0
ENSMUSG00000026193	Fn1	14.0376	14.187	5.61011	203.286	261.33	167.424	5.75841	6.11178	4.37982	11.2782	210.68	5.41667	18.6803	0.480276	4.22344	-1.05806
ENSMUSG00000020728	Cep112	0.125	0.125	0.623647	7.79146	6.08082	2.42465	2.53932	1.62169	0.125	0.291216	5.43231	1.42867	18.6539	4.90589	4.22141	2.29451
ENSMUSG00000115025		0.125	1.24996	0.125	13.158	1.82666	12.7731	0.125	0.125	0.125	0.499985	9.25257	0.125	18.5057	0.250007	4.2099	-1.99996
ENSMUSG00000103851	Gm37606	0.125	0.125	0.125	0.125	6.08082	0.699912	0.125	0.873347	0.125	0.125	2.30191	0.374449	18.4153	2.99559	4.20283	1.58284
ENSMUSG00000105774	Gm43006	0.125	0.125	0.125	0.891646	1.82666	4.14939	0.125	0.125	0.125	0.125	2.28923	0.125	18.3139	1	4.19486	0
ENSMUSG00000033039	Micall1	0.125	0.125	0.125	0.891646	1.82666	4.14939	1.73455	0.125	1.34066	0.125	2.28923	1.06674	18.3139	8.53389	4.19486	3.0932
ENSMUSG00000107227	Gm42559	0.125	0.125	0.125	0.891646	3.52833	2.42465	0.125	1.62169	0.125	0.125	2.28154	0.623898	18.2523	4.99118	4.19001	2.31938
ENSMUSG00000027243	Harbi1	0.125	0.125	0.125	0.125	3.52833	2.99956	0.125	0.125	2.55633	0.125	2.21763	0.935442	17.741	7.48354	4.14902	2.90372
ENSMUSG00000032531	Amotl2	0.125	0.125	0.125	3.19158	2.6775	0.699912	1.73455	0.125	1.9485	0.125	2.18966	1.26935	17.5173	10.1548	4.13071	3.34409
ENSMUSG00000082062	Ftl2-ps	0.125	0.125	0.125	3.7129	0.125	2.52238	2.00012	0.125	0.125	0.125	2.1201	0.750041	16.9608	6.00032	4.08413	2.58504
ENSMUSG00000023951	Vegfa	0.729898	0.125	0.125	5.49152	3.52833	7.59886	0.929773	1.62169	0.125	0.326633	5.53957	0.892156	16.9596	2.73137	4.08403	1.44963
ENSMUSG00000083555	Gm12035	0.125	0.125	0.125	0.891646	1.82666	3.57447	0.125	0.125	0.732832	0.125	2.09759	0.327611	16.7808	2.62088	4.06874	1.39005
ENSMUSG00000021360	Gcnt2	3.75439	3.49987	2.61823	47.657	44.3682	71.989	10.5871	19.582	12.2816	3.29083	54.6714	14.1502	16.6133	4.2999	4.05426	2.1043
ENSMUSG00000061062	Gm10093	0.125	0.125	0.125	0.125	3.6049	2.46489	1.99207	0.125	0.125	0.125	2.06493	0.747358	16.5195	5.97886	4.04609	2.57987
ENSMUSG00000114352		0.125	0.125	0.125	2.42494	3.52833	0.125	0.125	0.125	0.125	0.125	2.02609	0.125	16.2087	1	4.0187	0
ENSMUSG00000026068	Il18rap	0.125	0.125	0.125	3.19158	0.975832	1.84974	0.929773	0.125	0.125	0.125	2.00572	0.393258	16.0457	3.14606	4.00412	1.65355
ENSMUSG00000055866	Per2	0.125	0.125	0.125	3.19158	2.6775	0.125	0.125	1.62169	0.125	0.125	1.99803	0.623898	15.9842	4.99118	3.99858	2.31938
ENSMUSG00000090996	Gm20458	0.125	0.125	0.125	1.39763	0.125	4.4081	0.125	0.125	1.12184	0.125	1.97691	0.457281	15.8153	3.65825	3.98325	1.87115
ENSMUSG00000000263	Glra1	0.125	0.125	0.125	1.65829	3.52833	0.699912	0.125	0.125	1.34066	0.125	1.96218	0.530221	15.6974	4.24177	3.97246	2.08467
ENSMUSG00000108505	1700095K22Rik	0.125	0.125	0.125	1.65829	3.52833	0.699912	0.929773	0.873347	0.125	0.125	1.96218	0.642707	15.6974	5.14165	3.97246	2.36223
ENSMUSG00000073652	Apol7d	11.0132	2.37491	3.61553	91.3558	105.628	67.9647	0.929773	6.86012	0.732832	5.66787	88.3162	2.84091	15.5819	0.501231	3.9618	-0.996453
ENSMUSG00000036188	Ankmy2	0.125	0.125	0.125	2.42494	2.6775	0.699912	0.125	0.125	0.732832	0.125	1.93411	0.327611	15.4729	2.62088	3.95167	1.39005
ENSMUSG00000115167		0.125	0.125	0.125	2.51693	0.125	2.99956	0.125	0.873347	0.732832	0.125	1.8805	0.57706	15.044	4.61648	3.91112	2.20679
ENSMUSG00000071414	Gm6736	0.342763	0.125	0.643593	6.61082	7.84204	2.14294	2.73247	5.11647	0.125	0.370452	5.53194	2.65798	14.9329	7.17497	3.90043	2.84297
ENSMUSG00000049907	Rasl11b	0.125	0.125	0.125	2.42494	0.125	2.99956	0.125	0.873347	0.125	0.125	1.84983	0.374449	14.7987	2.99559	3.8874	1.58284
ENSMUSG00000109147	4930431P19Rik	0.125	0.125	0.125	2.42494	1.82666	1.27482	0.125	0.125	0.125	0.125	1.84214	0.125	14.7371	1	3.88138	0
ENSMUSG00000044562	Rasip1	0.125	0.125	0.125	3.95823	0.125	1.27482	0.125	0.873347	0.125	0.125	1.78602	0.374449	14.2881	2.99559	3.83675	1.58284
ENSMUSG00000030030	1700003E16Rik	0.125	0.125	0.125	1.65829	0.125	3.57447	0.929773	0.125	0.125	0.125	1.78592	0.393258	14.2874	3.14606	3.83667	1.65355
ENSMUSG00000047798	Cd300lf	0.729898	0.125	0.125	9.32475	0.975832	3.57447	0.125	1.62169	5.59549	0.326633	4.62502	2.44739	14.1597	7.4928	3.82372	2.90551
ENSMUSG00000053198	Prx	0.125	0.125	0.623647	2.42494	6.93165	2.99956	0.125	0.125	0.125	0.291216	4.11872	0.125	14.1432	0.429235	3.82204	-1.22016
ENSMUSG00000102828	Gm38182	0.125	0.125	0.125	2.14128	0.125	2.99956	0.125	0.125	0.125	0.125	1.75528	0.125	14.0422	1	3.8117	0
ENSMUSG00000006526	Tmem110	0.125	0.687478	1.12229	7.02481	6.08082	13.9229	0.929773	0.873347	2.55633	0.644924	9.00951	1.45315	13.9699	2.25321	3.80425	1.17198
ENSMUSG00000105733	Gm42973	0.125	0.125	0.125	3.19158	0.125	1.84974	0.125	0.125	0.125	0.125	1.72211	0.125	13.7769	1	3.78417	0
ENSMUSG00000027398	Il1b	0.125	0.125	0.125	3.19158	0.125	1.84974	0.929773	0.873347	0.125	0.125	1.72211	0.642707	13.7769	5.14165	3.78417	2.36223
ENSMUSG00000114131		0.125	0.125	0.125	3.19158	0.125	1.84974	0.929773	0.125	0.125	0.125	1.72211	0.393258	13.7769	3.14606	3.78417	1.65355
ENSMUSG00000028007	Snx7	0.125	0.125	0.125	0.891646	1.82666	2.42465	0.125	3.11839	0.732832	0.125	1.71432	1.32541	13.7146	10.6033	3.77764	3.40644
ENSMUSG00000029096	Htra3	0.125	0.687478	0.125	8.5581	3.52833	0.699912	0.929773	3.11839	0.125	0.312493	4.26211	1.39105	13.6391	4.45148	3.76967	2.15428
ENSMUSG00000085196	Gm14963	0.729898	0.125	0.125	7.02481	2.6775	3.57447	0.125	0.125	0.125	0.326633	4.42559	0.125	13.5492	0.382693	3.76013	-1.38574
ENSMUSG00000099644	Gm28626	0.125	0.125	0.623647	0.891646	4.37916	6.44904	0.125	0.125	0.732832	0.291216	3.90661	0.327611	13.4149	1.12498	3.74576	0.169894
ENSMUSG00000002379	Ndufa11	0.125	0.125	0.125	2.42494	0.125	2.42465	0.125	2.37004	1.34066	0.125	1.6582	1.27857	13.2656	10.2285	3.72961	3.35453
ENSMUSG00000115667		2.54459	2.37491	1.62094	46.1237	20.545	19.0971	12.1966	1.62169	4.37982	2.18015	28.5886	6.06604	13.1131	2.7824	3.71294	1.47633
ENSMUSG00000057329	Bcl2	0.729898	0.125	0.125	7.79146	3.52833	1.27482	0.929773	2.37004	0.125	0.326633	4.1982	1.1416	12.853	3.49507	3.68403	1.80532
ENSMUSG00000025075	Habp2	0.125	0.125	0.623647	4.72487	4.37916	1.84974	0.125	1.62169	0.125	0.291216	3.65126	0.623898	12.538	2.14239	3.64823	1.09922
ENSMUSG00000102764	Gm37183	0.125	0.125	1.12229	5.49152	6.93165	4.7243	0.125	0.125	1.34066	0.457431	5.71582	0.530221	12.4955	1.15913	3.64334	0.21304
ENSMUSG00000097219	Gm26551	0.125	0.125	0.125	0.891646	0.125	3.57447	0.125	0.873347	0.732832	0.125	1.53037	0.57706	12.243	4.61648	3.61388	2.20679
ENSMUSG00000028862	Map3k6	0.729898	0.125	0.125	4.72487	1.82666	5.29921	0.929773	0.873347	1.34066	0.326633	3.95025	1.04793	12.0939	3.20828	3.5962	1.6818
ENSMUSG00000001173	Ocrl	0.729898	0.125	0.623647	8.5581	7.78249	0.699912	0.125	2.37004	0.125	0.492848	5.68017	0.873347	11.5252	1.77204	3.52672	0.825412
ENSMUSG00000097791	Gm17315	0.729898	0.125	0.623647	10.0914	4.37916	2.42465	0.125	0.125	2.55633	0.492848	5.63173	0.935442	11.4269	1.89803	3.51436	0.924506
ENSMUSG00000114723		3.14949	2.93739	2.61823	39.2239	29.9041	30.0204	8.9775	7.60847	16.5365	2.9017	33.0495	11.0408	11.3897	3.80494	3.50966	1.92787
ENSMUSG00000022307	Oxr1	0.729898	0.125	0.125	5.49152	4.37916	1.27482	2.53932	1.62169	1.34066	0.326633	3.71517	1.83389	11.3742	5.61454	3.50769	2.48917
ENSMUSG00000069114	Zbtb10	0.729898	0.125	0.125	6.25817	0.125	4.7243	1.73455	3.86674	0.125	0.326633	3.70249	1.90876	11.3353	5.84375	3.50275	2.5469
ENSMUSG00000039959	Hip1	0.125	0.687478	0.623647	8.5581	3.52833	4.14939	2.53932	0.873347	0.732832	0.478708	5.41194	1.38183	11.3053	2.88659	3.49893	1.52936
ENSMUSG00000027533	Fabp5	0.125	0.687478	0.623647	3.95823	3.52833	8.74869	0.125	2.29521	0.125	0.478708	5.41175	0.848402	11.3049	1.77227	3.49888	0.825601
ENSMUSG00000049999	Ppp1r3d	0.125	0.125	1.12229	3.95823	5.22999	5.87412	0.125	3.86674	0.125	0.457431	5.02078	1.37225	10.976	2.99989	3.45629	1.58491
ENSMUSG00000032194	Kank2	0.125	0.687478	0.125	0.125	5.22999	4.7243	1.73455	0.125	1.34066	0.312493	3.35976	1.06674	10.7515	3.41364	3.42646	1.77131
ENSMUSG00000086399	Gm16144	0.729898	0.125	0.125	2.42494	4.37916	3.57447	0.929773	0.125	0.125	0.326633	3.45952	0.393258	10.5915	1.20398	3.40483	0.267807
ENSMUSG00000114662		3.75439	9.12465	9.10064	49.957	92.0148	85.212	21.0491	20.3304	26.8696	7.32656	75.7279	22.7497	10.3361	3.1051	3.36962	1.63464
ENSMUSG00000061751	Kalrn	4.35928	1.24996	5.11147	46.8904	27.3516	35.7696	0.125	0.873347	1.9485	3.57357	36.6705	0.982281	10.2616	0.274874	3.35918	-1.86316
ENSMUSG00000032220	Myo1e	3.14949	1.24996	1.12229	17.7579	19.6941	18.5222	0.929773	0.125	0.125	1.84058	18.6581	0.393258	10.1371	0.21366	3.34157	-2.22661
ENSMUSG00000038055	Dexi	1.3348	0.687478	0.125	9.32475	6.93165	5.29921	4.14887	1.62169	0.125	0.715758	7.1852	1.96519	10.0386	2.7456	3.32749	1.45712
ENSMUSG00000030286	Emc3	0.125	0.687478	0.623647	3.95823	8.63332	1.27482	0.929773	1.62169	3.16416	0.478708	4.62212	1.90521	9.65541	3.97989	3.27134	1.99273
ENSMUSG00000026271	Gpr35	3.14949	0.125	3.11688	18.5245	17.9925	24.8462	4.14887	7.60847	5.59549	2.13046	20.4544	5.78427	9.60095	2.71504	3.26318	1.44097
ENSMUSG00000020532	Acaca	1.3348	0.125	0.623647	3.19158	10.335	6.23632	5.75841	1.62169	2.55633	0.694481	6.58763	3.31214	9.48569	4.76924	3.24575	2.25376
ENSMUSG00000050017	Pitpnb	0.125	0.687478	0.125	3.19158	0.975832	4.7243	0.125	0.125	1.34066	0.312493	2.9639	0.530221	9.48471	1.69675	3.2456	0.762772
ENSMUSG00000054428	Atpif1	0.125	0.687478	1.12229	3.95823	9.48415	4.7243	2.53932	3.86674	2.55633	0.644924	6.05556	2.98746	9.38957	4.63227	3.23106	2.21172
ENSMUSG00000021094	Dhrs7	0.729898	0.125	0.125	5.49152	0.125	3.57447	0.929773	0.873347	0.732832	0.326633	3.06366	0.845317	9.37955	2.58798	3.22952	1.37182
ENSMUSG00000070407	Hs3st3b1	0.125	0.125	0.623647	3.19158	3.52833	1.27482	0.125	0.125	0.125	0.291216	2.66491	0.125	9.15099	0.429235	3.19393	-1.22016
ENSMUSG00000107872	Gm44511	0.729898	0.125	0.125	2.42494	3.52833	2.99956	1.73455	0.125	0.125	0.326633	2.98428	0.661515	9.13649	2.02526	3.19164	1.01811
ENSMUSG00000030657	Xylt1	0.729898	0.125	1.12229	4.72487	12.0366	1.27482	0.929773	3.11839	0.125	0.659064	6.01211	1.39105	9.12221	2.11065	3.18938	1.07769
ENSMUSG00000035191	Rfpl4	1.3348	0.125	0.623647	7.79146	1.82666	9.3236	0.125	0.873347	1.9485	0.694481	6.31391	0.982281	9.09155	1.41441	3.18453	0.500201
ENSMUSG00000022419	Deptor	0.729898	0.125	0.125	0.891646	5.22999	2.42465	0.125	0.125	0.125	0.326633	2.84876	0.125	8.72161	0.382693	3.12459	-1.38574
ENSMUSG00000031954	Cfdp1	0.125	0.687478	0.125	2.42494	0.975832	4.7243	0.125	0.873347	1.9485	0.312493	2.70836	0.982281	8.66694	3.14337	3.11552	1.65231
ENSMUSG00000056145	AI504432	0.125	0.687478	0.125	2.42494	2.6775	2.99956	0.125	0.125	2.55633	0.312493	2.70066	0.935442	8.64233	2.99348	3.11142	1.58183
ENSMUSG00000027531	Impa1	0.729898	0.125	0.125	2.42494	3.52833	2.42465	0.929773	1.62169	0.125	0.326633	2.79264	0.892156	8.54978	2.73137	3.09589	1.44963
ENSMUSG00000053113	Socs3	11.6181	11.937	7.10605	85.9893	66.4899	108.783	10.5871	12.8469	6.20332	10.2204	87.0875	9.87909	8.52097	0.966607	3.09102	-0.0489994
ENSMUSG00000004709	Cd244	0.125	1.81243	0.623647	8.5581	6.08082	6.44904	2.53932	2.37004	1.9485	0.853694	7.02932	2.28595	8.23401	2.67772	3.04159	1.421
ENSMUSG00000042770	Hebp1	0.125	0.687478	1.12229	7.02481	5.22999	3.57447	1.73455	1.62169	4.98765	0.644924	5.27643	2.7813	8.18147	4.3126	3.03236	2.10856
ENSMUSG00000090247	Bloc1s1	0.729898	0.125	0.125	1.65829	2.6775	3.57447	0.125	0.873347	2.55633	0.326633	2.63675	1.18489	8.07254	3.6276	3.01302	1.85901
ENSMUSG00000038838	Vars2	0.729898	0.687478	0.125	3.19158	5.22999	3.57447	3.34409	0.873347	0.125	0.514125	3.99868	1.44748	7.77764	2.81542	2.95933	1.49335
ENSMUSG00000032324	Tspan3	3.14949	4.62483	4.11417	40.7572	12.8875	38.0692	4.14887	9.85351	6.81115	3.96283	30.5713	6.93784	7.71452	1.75073	2.94758	0.807956
ENSMUSG00000021886	Gpr65	0.125	0.125	1.12229	3.19158	4.37916	2.99956	3.34409	0.125	3.77199	0.457431	3.52343	2.41369	7.70266	5.27663	2.94536	2.39962
ENSMUSG00000027778	Ift80	0.125	0.125	1.12229	3.19158	1.82666	5.29921	1.73455	1.62169	0.125	0.457431	3.43915	1.16041	7.5184	2.5368	2.91043	1.34301
ENSMUSG00000045414	1190002N15Rik	0.125	0.687478	1.62094	3.19158	12.0366	2.99956	1.73455	0.125	0.732832	0.811139	6.07593	0.864126	7.49061	1.06532	2.90508	0.0912918
ENSMUSG00000085010	Gssos1	0.729898	0.125	0.125	2.42494	1.82666	2.99956	1.73455	2.37004	1.9485	0.326633	2.41705	2.01769	7.39992	6.17726	2.88751	2.62697
ENSMUSG00000002984	Tomm40	1.3348	0.687478	1.62094	3.95823	12.8875	9.89851	3.34409	1.62169	9.24248	1.2144	8.91474	4.73609	7.34083	3.89993	2.87594	1.96345
ENSMUSG00000032508	Myd88	0.125	1.81243	0.623647	7.02481	6.93165	4.7243	1.73455	5.36343	1.9485	0.853694	6.22692	3.01549	7.29409	3.53229	2.86673	1.8206
ENSMUSG00000002257	Def6	1.3348	0.125	1.62094	6.25817	13.7383	2.42465	4.14887	6.11178	4.37982	1.02691	7.47371	4.88015	7.27785	4.75226	2.86351	2.24861
ENSMUSG00000030748	Il4ra	1.3348	8.56217	8.10335	33.8574	30.7549	66.2399	27.4873	9.85351	15.3208	6.00011	43.6174	17.5539	7.26944	2.92559	2.86184	1.54873
ENSMUSG00000027997	Casp6	0.729898	0.687478	3.61553	15.4579	12.0366	8.17377	7.36796	0.125	2.55633	1.67763	11.8894	3.34976	7.08703	1.99672	2.82518	0.99763
ENSMUSG00000104000	Gm38335	1.93969	0.687478	0.125	7.79146	2.6775	8.17377	0.125	2.37004	1.9485	0.91739	6.21424	1.48118	6.77383	1.61456	2.75997	0.691138
ENSMUSG00000024539	Ptpn2	0.125	0.125	1.12229	2.42494	2.6775	4.14939	0.125	0.873347	0.125	0.457431	3.08394	0.374449	6.74187	0.818591	2.75315	-0.288785
ENSMUSG00000057191	AB124611	1.3348	0.125	0.125	3.95823	2.6775	3.57447	3.34409	0.873347	2.55633	0.528265	3.4034	2.25792	6.4426	4.27422	2.68764	2.09566
ENSMUSG00000055675	Kbtbd11	0.125	0.687478	1.12229	2.42494	4.37916	5.29921	0.929773	0.125	3.16416	0.644924	4.03444	1.40631	6.25568	2.18058	2.64517	1.12471
ENSMUSG00000034212	Ankmy1	0.729898	1.81243	1.12229	7.02481	7.78249	7.59886	0.125	0.125	1.34066	1.22154	7.46872	0.530221	6.11417	0.434059	2.61216	-1.20404
ENSMUSG00000082176	Gm13163	1.93969	0.687478	1.12229	8.5581	10.2414	3.47099	3.34409	2.7966	1.00028	1.24982	7.42349	2.38032	5.93964	1.90453	2.57038	0.929435
ENSMUSG00000026192	Atic	1.93969	0.125	1.62094	7.79146	5.22999	8.74869	0.929773	0.125	0.125	1.22854	7.25671	0.393258	5.90676	0.320101	2.56237	-1.6434
ENSMUSG00000017715	Pgs1	0.729898	4.62483	3.11688	20.0578	6.08082	23.6964	4.95364	7.60847	6.20332	2.82387	16.6117	6.25514	5.8826	2.2151	2.55645	1.14737
ENSMUSG00000025981	Coq10b	0.125	1.81243	1.12229	11.6247	3.52833	2.42465	2.53932	2.37004	3.16416	1.01991	5.85922	2.69117	5.74484	2.63864	2.52227	1.39979
ENSMUSG00000023367	Tmem176a	21.9013	13.062	8.60199	94.4224	62.2357	90.3862	3.34409	8.35682	3.77199	14.5218	82.3481	5.15763	5.67067	0.355166	2.50352	-1.49344
ENSMUSG00000036009	Mettl25	0.729898	1.24996	0.125	4.72487	3.52833	3.57447	1.73455	0.125	1.9485	0.701618	3.94256	1.26935	5.61924	1.80917	2.49037	0.855329
ENSMUSG00000063430	Wscd2	4.35928	5.74978	1.12229	23.891	10.335	28.8706	8.17273	10.6019	8.02681	3.74379	21.0322	8.9338	5.6179	2.3863	2.49003	1.25478
ENSMUSG00000049313	Sorl1	4.35928	2.37491	3.11688	13.158	20.545	21.3968	8.17273	3.86674	13.4973	3.28369	18.3666	8.51226	5.59327	2.59228	2.48369	1.37422
ENSMUSG00000110529	Gm45694	1.93969	0.687478	0.125	2.42494	6.93165	5.87412	4.14887	3.11839	0.732832	0.91739	5.0769	2.6667	5.53407	2.90683	2.46834	1.53945
ENSMUSG00000037703	Lzts3	1.3348	0.125	1.62094	5.49152	2.6775	8.74869	0.125	3.11839	2.55633	1.02691	5.63923	1.93324	5.49145	1.88257	2.45719	0.912707
ENSMUSG00000000594	Gm2a	2.54459	1.24996	4.11417	12.3913	17.9925	12.1982	4.95364	16.5886	3.77199	2.63624	14.194	8.43809	5.38418	3.2008	2.42873	1.67843
ENSMUSG00000032218	Ccnb2	3.75439	1.24996	0.125	10.0914	7.78249	9.3236	0.125	0.125	1.34066	1.70978	9.06583	0.530221	5.30233	0.310111	2.40663	-1.68915
ENSMUSG00000074582	Arfgef2	0.729898	0.687478	2.11959	9.32475	1.82666	7.59886	5.75841	3.11839	5.59549	1.17899	6.25009	4.8241	5.30124	4.09173	2.40633	2.03271
ENSMUSG00000105112	Gm42778	1.3348	0.687478	0.125	3.95823	3.52833	3.57447	2.53932	1.62169	4.98765	0.715758	3.68701	3.04956	5.1512	4.2606	2.36491	2.09106
ENSMUSG00000040471	Ggt6	3.14949	1.24996	0.623647	11.6247	6.93165	7.02395	0.929773	3.86674	5.59549	1.67436	8.52676	3.464	5.09254	2.06884	2.34839	1.04883
ENSMUSG00000020857	Nme2	0.729898	1.81243	3.11688	7.02481	16.2908	5.29921	4.95364	6.11178	11.066	1.8864	9.53828	7.37713	5.05633	3.91068	2.33809	1.96742
ENSMUSG00000020400	Tnip1	0.729898	0.687478	1.62094	5.49152	4.37916	5.29921	1.73455	0.125	1.34066	1.01277	5.05663	1.06674	4.99286	1.05328	2.31987	0.0748946
ENSMUSG00000029534	St7	2.54459	0.687478	1.12229	6.25817	8.63332	6.44904	8.22907	2.37004	4.98765	1.45145	7.11351	5.19559	4.90095	3.57957	2.29306	1.83979
ENSMUSG00000046709	Mapk10	10.4083	3.49987	3.61553	47.657	8.63332	29.4455	8.9775	7.60847	8.63464	5.84122	28.5786	8.40687	4.89258	1.43923	2.2906	0.5253
ENSMUSG00000024430	Cabyr	1.93969	1.24996	1.12229	9.32475	5.22999	6.44904	0.125	0.873347	3.77199	1.43731	7.00126	1.59011	4.87107	1.10631	2.28424	0.145753
ENSMUSG00000055692	Tmem191c	0.729898	0.125	2.11959	4.72487	4.37916	5.29921	1.73455	0.873347	0.125	0.991495	4.80108	0.910964	4.84227	0.918779	2.27568	-0.12221
ENSMUSG00000029413	Naaa	2.54459	1.24996	3.61553	16.9912	12.8875	5.87412	2.53932	8.35682	4.37982	2.47002	11.9176	5.09199	4.82489	2.06151	2.2705	1.0437
ENSMUSG00000113587	Gm36287	3.75439	3.49987	5.61011	19.2911	10.335	31.7452	8.17273	3.86674	1.34066	4.28812	20.4571	4.46004	4.77064	1.04009	2.25418	0.0567115
ENSMUSG00000048327	Ckap2l	1.93969	1.24996	0.125	6.25817	5.22999	4.14939	3.34409	0.125	1.34066	1.10488	5.21251	1.60325	4.71771	1.45106	2.23809	0.537108
ENSMUSG00000033102	Cdc14b	2.54459	0.687478	1.12229	10.858	4.37916	5.29921	5.75841	0.873347	3.77199	1.45145	6.84547	3.46792	4.71628	2.38927	2.23765	1.25657
ENSMUSG00000032120	C2cd2l	0.125	1.81243	1.62094	3.19158	4.37916	8.74869	3.34409	2.37004	2.55633	1.18612	5.43981	2.75682	4.5862	2.32422	2.1973	1.21675
ENSMUSG00000057092	Fxyd3	16.4572	17.5618	18.0763	85.9893	72.4457	76.5883	3.34409	3.11839	0.732832	17.3651	78.3411	2.39844	4.51141	0.138118	2.17358	-2.85603
ENSMUSG00000028811	Yars	0.729898	0.687478	4.11417	7.79146	10.335	6.44904	3.34409	3.11839	1.9485	1.84385	8.19182	2.80366	4.44278	1.52055	2.15146	0.60459
ENSMUSG00000085201	Nr6a1os	3.75439	3.49987	2.11959	12.3913	19.6941	9.3236	0.125	6.11178	3.16416	3.12461	13.803	3.13364	4.41751	1.00289	2.14323	0.0041638
ENSMUSG00000020919	Stat5b	1.3348	4.06235	2.11959	9.12542	12.4025	11.6232	7.36796	1.62169	9.24248	2.50558	11.0504	6.07738	4.41032	2.42554	2.14088	1.27831
ENSMUSG00000039126	Prune2	64.2441	75.4971	78.9112	258.485	349.817	339.323	110.379	84.6882	99.8094	72.8841	315.875	98.2922	4.33393	1.34861	2.11568	0.431472
ENSMUSG00000024640	Psat1	7.98867	15.8744	3.61553	28.4909	41.8158	47.8427	9.78228	3.86674	3.77199	9.15953	39.3831	5.807	4.29969	0.633985	2.10423	-0.65748
ENSMUSG00000037936	Scarb1	1.3348	1.24996	2.11959	5.49152	6.93165	7.59886	2.53932	4.61508	4.98765	1.56811	6.67401	4.04735	4.25608	2.58103	2.08952	1.36795
ENSMUSG00000085521	4930526A20Rik	0.935563	3.88798	3.11688	11.6247	11.1858	10.4734	0.929773	3.86674	2.55633	2.64681	11.0946	2.45095	4.19171	0.926001	2.06754	-0.110915
ENSMUSG00000029175	Slc35f6	3.75439	4.62483	3.61553	13.9246	23.0975	12.7731	14.6109	3.86674	9.85031	3.99825	16.5984	9.44265	4.15142	2.3617	2.0536	1.23983
ENSMUSG00000035109	Shc4	44.8874	33.8737	31.0411	112.822	207.728	134.654	39.5589	43.5291	14.713	36.6007	151.735	32.6003	4.14568	0.890701	2.05161	-0.166986
ENSMUSG00000061787	Rps17	2.54459	6.31226	2.11959	12.3913	17.1416	15.6189	4.14887	7.60847	10.4581	3.65881	15.0506	7.40516	4.11353	2.02392	2.04038	1.01716
ENSMUSG00000020644	Id2	9.19846	7.43722	3.11688	26.191	20.545	34.0448	6.56319	10.6019	4.98765	6.58419	26.9269	7.38423	4.08963	1.12151	2.03197	0.165443
ENSMUSG00000097369	Gm26545	6.77887	7.9997	12.5912	43.8238	23.0975	44.3933	27.4873	12.8469	16.5365	9.12325	37.1048	18.9569	4.06707	2.07787	2.02399	1.0551
ENSMUSG00000108494	Gm45203	6.77887	7.43722	2.11959	31.5575	18.8433	14.4978	0.929773	3.11839	4.37982	5.44523	21.6329	2.80933	3.97281	0.515925	1.99016	-0.954767
ENSMUSG00000033792	Atp7a	2.54459	2.93739	4.11417	9.32475	17.1416	11.6232	6.56319	1.62169	4.98765	3.19872	12.6965	4.39084	3.96926	1.37269	1.98887	0.457004
ENSMUSG00000067889	Sptbn2	1.93969	2.93739	4.11417	6.25817	14.5891	14.4978	0.125	0.873347	3.16416	2.99709	11.7817	1.3875	3.93105	0.46295	1.97492	-1.11107
ENSMUSG00000015659	Serac1	6.59136	9.68713	6.60741	36.924	23.0975	29.4455	5.75841	23.3238	9.85031	7.62863	29.8223	12.9775	3.90926	1.70116	1.9669	0.766516
ENSMUSG00000037720	Tmem33	2.54459	1.81243	1.62094	5.49152	9.48415	8.17377	8.17273	4.61508	3.77199	1.99266	7.71648	5.51993	3.87246	2.77014	1.95325	1.46996
ENSMUSG00000071713	Csf2rb	8.3758	4.06235	5.61011	18.5245	28.5768	22.5466	14.4902	12.0986	9.85031	6.01609	23.216	12.1464	3.85898	2.01898	1.94822	1.01363
ENSMUSG00000053963	Stum	33.3944	16.4369	8.60199	97.489	59.6832	67.9647	18.6348	18.0853	8.63464	19.4777	75.0456	15.1183	3.85289	0.776181	1.94594	-0.365535
ENSMUSG00000021427	Ssr1	3.14949	4.06235	2.61823	13.9246	14.5891	9.3236	3.34409	1.62169	2.55633	3.27669	12.6125	2.50737	3.84914	0.765215	1.94454	-0.386063
ENSMUSG00000038517	Tbkbp1	1.93969	1.24996	2.61823	5.49152	5.22999	11.6232	1.73455	2.37004	1.9485	1.93596	7.44825	2.01769	3.84732	1.04222	1.94385	0.0596577
ENSMUSG00000004056	Akt2	3.75439	2.37491	1.12229	6.25817	15.44	5.87412	5.75841	6.11178	3.77199	2.4172	9.19075	5.21406	3.80224	2.15707	1.92685	1.10907
ENSMUSG00000026656	Fcgr2b	3.14949	4.06235	5.61011	13.158	14.5891	20.8218	9.78228	3.11839	4.37982	4.27398	16.1897	5.76016	3.78795	1.34773	1.92142	0.430528
ENSMUSG00000091337	Eid1	5.56908	2.93739	5.11147	15.4579	17.9925	16.2225	0.929773	2.37004	0.125	4.53931	16.5576	1.1416	3.64761	0.251493	1.86695	-1.99141
ENSMUSG00000021567	Nkd2	11.6181	13.6245	4.11417	43.0572	23.9483	39.794	4.14887	5.36343	1.9485	9.78557	35.5998	3.82026	3.63799	0.390398	1.86314	-1.35698
ENSMUSG00000032359	Ctsh	5.56908	14.187	7.6047	30.0242	40.1141	28.8706	19.4396	25.5688	12.2816	9.12024	33.003	19.0967	3.61865	2.09388	1.85545	1.06618
ENSMUSG00000061032	Rrp1	0.729898	4.06235	3.11688	7.02481	9.48415	11.6232	4.95364	9.10516	9.24248	2.63638	9.3774	7.76709	3.55693	2.94613	1.83063	1.55882
ENSMUSG00000006699	Cdc42	3.75439	6.31226	4.11417	13.9246	19.6941	16.7975	6.56319	9.85351	2.55633	4.72694	16.8054	6.32434	3.55524	1.33794	1.82995	0.420009
ENSMUSG00000050010	Shisa3	14.6425	18.1243	14.0871	62.2233	37.5616	64.5152	30.7064	27.8138	7.41898	15.618	54.7667	21.9797	3.50664	1.40733	1.81009	0.492966
ENSMUSG00000037685	Atp8a1	22.5062	18.1243	22.5641	74.4896	58.8324	86.9368	34.7302	17.337	40.2419	21.0649	73.4196	30.7697	3.4854	1.46071	1.80133	0.546672
ENSMUSG00000006649	Nphs1	9.33154	4.78232	4.63775	10.6204	35.6047	18.7982	12.7921	16.3342	10.6223	6.25054	21.6744	13.2495	3.46761	2.11974	1.79394	1.08389
ENSMUSG00000028073	Pear1	6.17398	1.82931	2.11959	10.858	15.44	8.74869	4.95364	2.37004	3.77199	3.37429	11.6822	3.69856	3.46213	1.0961	1.79166	0.132378
ENSMUSG00000026663	Atf6	2.54459	4.06235	6.10876	17.7579	10.335	15.0727	2.53932	5.36343	7.41898	4.23857	14.3885	5.10724	3.39467	1.20495	1.76327	0.268968
ENSMUSG00000032560	Dnajc13	9.19846	4.06235	4.11417	16.2246	17.1416	24.8462	5.75841	21.8271	9.24248	5.79166	19.4041	12.276	3.35036	2.1196	1.74432	1.08379
ENSMUSG00000039782	Cpeb2	4.96418	1.81243	2.11959	5.49152	12.0366	12.1982	5.75841	6.11178	7.41898	2.9654	9.90877	6.42972	3.34146	2.16825	1.74048	1.11653
ENSMUSG00000054263	Lifr	7.38377	11.937	8.60199	36.1574	22.2466	34.0448	11.3918	18.0853	26.2618	9.3076	30.8163	18.5796	3.31087	1.99618	1.72721	0.997241
ENSMUSG00000039191	Rbpj	5.56908	4.62483	9.10064	24.6577	18.8433	20.2469	16.2205	7.60847	12.2816	6.43151	21.2493	12.0369	3.30393	1.87154	1.72418	0.904228
ENSMUSG00000063234	Gpr84	7.98867	10.8121	2.61823	23.891	22.2466	24.2713	20.2443	18.0853	13.4973	7.13966	23.4697	17.2757	3.28722	2.41967	1.71687	1.27481
ENSMUSG00000029810	Tmem176b	6.77887	4.62483	9.59929	21.5911	21.3958	25.9961	4.95364	3.11839	0.732832	7.001	22.9943	2.93495	3.28443	0.419219	1.71564	-1.25422
ENSMUSG00000031451	Gas6	4.96418	4.62483	5.61011	10.0914	18.8433	20.8218	5.75841	3.86674	13.4973	5.06637	16.5855	7.70748	3.27365	1.5213	1.7109	0.605306
ENSMUSG00000030786	Itgam	53.9609	36.6861	72.9274	176.454	171.142	186.397	47.6066	69.7961	46.3202	54.5248	177.997	54.5743	3.26452	1.00091	1.70687	0.00130957
ENSMUSG00000040209	Zfp704	24.9258	16.9993	29.0465	72.1897	71.5949	87.5117	25.8777	39.039	27.4774	23.6572	77.0987	30.7981	3.25899	1.30185	1.70443	0.38056
ENSMUSG00000008682	Rpl10	7.46846	6.01415	10.3971	18.3328	42.2412	15.5039	9.78228	11.3502	11.9656	7.95991	25.3593	11.0327	3.18588	1.38603	1.67169	0.47096
ENSMUSG00000022377	Asap1	4.96418	3.49987	7.6047	15.4579	12.0366	23.6964	9.78228	7.60847	11.6738	5.35625	17.0637	9.68818	3.18575	1.80876	1.67163	0.855003
ENSMUSG00000029465	Arpc3	2.54459	3.49987	4.11417	10.0914	9.48415	12.1982	6.56319	9.85351	8.02681	3.38621	10.5912	8.14784	3.12775	2.40618	1.64513	1.26675
ENSMUSG00000031851	Ntpcr	4.96418	4.06235	5.11147	12.3913	15.44	16.2225	5.75841	11.3502	14.1051	4.71267	14.6846	10.4046	3.11599	2.20779	1.63969	1.1426
ENSMUSG00000023169	Slc38a1	11.0132	9.12465	8.10335	14.6913	38.4124	34.6197	18.6348	11.3502	14.713	9.41372	29.2411	14.8993	3.10623	1.58272	1.63516	0.66241
ENSMUSG00000047675	Rps8	24.9258	24.7728	21.0682	63.7796	93.7165	62.2328	28.2921	44.2775	42.0654	23.5889	73.243	38.2116	3.10497	1.6199	1.63458	0.695903
ENSMUSG00000106104	Gm42660	8.59357	9.12465	6.10876	19.2911	19.6941	32.895	6.56319	6.86012	4.37982	7.94233	23.9601	5.93438	3.01676	0.747184	1.593	-0.420465
ENSMUSG00000001542	Ell2	3.14949	1.81243	3.11688	7.79146	7.78249	8.74869	8.17273	3.86674	4.37982	2.69293	8.10754	5.4731	3.01067	2.03239	1.59009	1.02318
ENSMUSG00000074909	Ranbp6	6.77887	4.06235	5.61011	13.9246	12.0366	23.1215	8.17273	2.37004	3.16416	5.48378	16.3609	4.56898	2.98351	0.833181	1.57701	-0.263299
ENSMUSG00000033933	Vhl	6.77887	13.062	13.0898	30.0242	35.0091	32.895	12.1966	9.10516	28.6931	10.9769	32.6428	16.665	2.97377	1.51818	1.57229	0.602347
ENSMUSG00000041769	Ppp2r2d	11.0132	2.93739	6.10876	16.2246	23.9483	19.0971	2.53932	3.11839	3.16416	6.68644	19.7567	2.94062	2.95474	0.439789	1.56303	-1.18512
ENSMUSG00000078308		9.19846	15.3119	13.0898	37.6906	49.4732	23.6964	24.2682	20.3304	20.7913	12.5334	36.9534	21.7966	2.9484	1.73908	1.55993	0.798327
ENSMUSG00000021477	Ctsl	26.7405	15.8744	12.5912	52.2569	46.0699	63.9403	32.3159	27.8138	31.1244	18.402	54.089	30.4181	2.9393	1.65297	1.55547	0.725064
ENSMUSG00000028461	Ccdc107	131.993	180.118	184.126	396.481	306.424	725.664	262.545	353.345	148.436	165.412	476.19	254.775	2.87881	1.54025	1.52547	0.623161
ENSMUSG00000003429	Rps11	5.56908	7.9997	5.11147	9.32475	23.9483	20.2469	12.1966	23.3238	12.8895	6.22675	17.84	16.1366	2.86506	2.5915	1.51856	1.37379
ENSMUSG00000019726	Lyst	11.0132	4.62483	14.0871	33.0908	27.3516	23.6964	13.8061	20.3304	17.1443	9.90836	28.0463	17.0936	2.83056	1.72517	1.50109	0.786738
ENSMUSG00000112417	A430028G04Rik	18.8768	20.9367	23.0627	87.5226	46.0699	43.2434	29.0968	47.2709	17.1443	20.9588	58.9453	31.1707	2.81244	1.48724	1.49182	0.572636
ENSMUSG00000111868		8.59357	9.12465	6.60741	18.5245	35.8599	13.9229	17.83	10.6019	20.1834	8.10854	22.7691	16.2051	2.80804	1.99852	1.48956	0.998934
ENSMUSG00000028645	Slc2a1	1.93969	6.87474	4.11417	10.0914	11.1858	14.4978	5.75841	7.60847	7.41898	4.30954	11.925	6.92862	2.76712	1.60774	1.46839	0.685036
ENSMUSG00000049130	C5ar1	6.77887	10.2496	10.0979	28.4909	18.8433	27.7208	8.17273	2.37004	1.9485	9.04214	25.0183	4.16376	2.76686	0.460484	1.46825	-1.11878
ENSMUSG00000047875	Gpr157	7.38377	5.74978	6.10876	22.3577	12.8875	17.9473	11.3918	4.61508	7.41898	6.4141	17.7308	7.80863	2.76435	1.21742	1.46694	0.283821
ENSMUSG00000097108	Gm26581	38.2335	22.6241	30.6372	94.1464	81.8048	71.6786	34.6739	82.4432	69.4178	30.4983	82.5433	62.1783	2.70649	2.03875	1.43642	1.02768
ENSMUSG00000025794	Rpl14	9.5977	9.90087	13.4837	29.8249	28.2024	28.2957	12.1966	20.3304	36.0661	10.9941	28.7743	22.8644	2.61725	2.07969	1.38805	1.05637
ENSMUSG00000046671	Mtfr1l	5.56908	6.31226	5.11147	17.7579	13.7383	12.7731	9.78228	11.3502	12.2816	5.66427	14.7564	11.138	2.60517	1.96637	1.38138	0.975534
ENSMUSG00000027111	Itga6	35.2091	40.061	27.0519	72.1897	96.269	96.7103	29.0968	56.9994	49.9672	34.1073	88.3897	45.3545	2.59152	1.32976	1.3738	0.411164
ENSMUSG00000032046	Abhd12	20.6915	22.6241	23.5614	63.7566	59.6832	44.9682	38.7541	50.2643	28.0853	22.2923	56.136	39.0345	2.51817	1.75103	1.33238	0.808203
ENSMUSG00000097147	Gm26780	41.8629	32.7487	33.5343	94.4224	88.6115	85.7869	45.9971	53.2576	68.2022	36.0487	89.607	55.819	2.48572	1.54843	1.31366	0.630809
ENSMUSG00000032554	Trf	38.8384	41.7484	51.4856	110.522	118.391	97.2852	7.36796	28.5622	21.934	44.0241	108.733	19.288	2.46984	0.438124	1.30442	-1.19059
ENSMUSG00000005142	Man2b1	14.0376	16.9993	18.0763	42.2905	49.4732	28.8706	21.8539	21.8271	41.4576	16.3711	40.2115	28.3795	2.45625	1.73351	1.29646	0.793699
ENSMUSG00000029705	Cux1	11.0132	16.4369	16.0817	41.5239	29.9041	34.6197	19.4396	18.0853	28.0853	14.5106	35.3492	21.87	2.4361	1.50718	1.28457	0.591852
ENSMUSG00000007891	Ctsd	57.8685	94.6663	130.127	223.963	249.044	213.722	139.463	180.05	228.98	94.2207	228.91	182.831	2.42951	1.94046	1.28066	0.956396
ENSMUSG00000102856	Gm37084	14.0376	20.9367	31.5397	55.3235	50.3241	54.1668	20.2443	15.0919	15.3208	22.1714	53.2714	16.8857	2.40271	0.761599	1.26467	-0.392896
ENSMUSG00000020843	Timm22	11.4487	17.8262	10.0979	29.2575	35.0091	28.8074	11.2872	11.9788	5.59549	13.1243	31.0247	9.6205	2.36392	0.733031	1.24118	-0.448053
ENSMUSG00000030298	Sec13	16.4572	13.6245	12.5912	43.0572	35.8599	21.3968	15.4157	13.5952	10.4581	14.2243	33.438	13.1564	2.35076	0.924922	1.23313	-0.112597
ENSMUSG00000015243	Abca1	88.4401	79.9969	70.4342	184.12	140.512	231.815	81.4071	114.622	145.397	79.6237	185.482	113.809	2.32949	1.42933	1.22001	0.51534
ENSMUSG00000030096	Slc6a6	9.19846	7.43722	8.10335	22.3577	15.44	19.0971	19.4396	16.5886	11.6738	8.24634	18.9649	15.9007	2.2998	1.92821	1.20151	0.947261
ENSMUSG00000085363	Gm15478	44.2825	25.999	29.0465	103.622	49.4732	74.2887	31.5112	45.0258	28.0853	33.1093	75.7947	34.8741	2.28922	1.0533	1.19486	0.0749167
ENSMUSG00000028245	Nsmaf	17.667	16.4369	18.0763	45.3571	31.6058	38.6441	29.0968	20.3304	24.4383	17.3934	38.5357	24.6218	2.21553	1.41558	1.14765	0.501398
ENSMUSG00000115801		30.9748	15.8744	22.5641	49.957	55.4376	46.6929	21.0491	25.5688	28.0853	23.1378	50.6958	24.9011	2.19104	1.07621	1.13162	0.105958
ENSMUSG00000034330	Plcg2	23.716	20.3742	32.0384	51.4903	53.7274	58.1911	27.4873	45.7742	43.8889	25.3762	54.4696	39.0501	2.14648	1.53885	1.10198	0.62185
ENSMUSG00000087530	Gm15533	18.2719	15.3119	16.5803	39.9906	29.9041	33.4699	4.95364	12.0986	5.59549	16.7214	34.4549	7.54923	2.06053	0.451471	1.04301	-1.14729
ENSMUSG00000035455	Fignl1	25.5307	19.8117	13.5885	37.6906	38.4124	43.2434	23.4634	12.8469	14.713	19.6436	39.7822	17.0078	2.02519	0.865815	1.01806	-0.207869
ENSMUSG00000022952	Runx1	21.2964	27.6864	18.5749	41.5239	35.8599	58.7661	31.5112	28.5622	37.2027	22.5193	45.3833	32.4254	2.01531	1.43989	1.011	0.525963
ENSMUSG00000029614	Rpl6	14.5881	7.43722	12.5912	18.9078	25.65	24.8635	17.0252	19.582	18.366	11.5388	23.1404	18.3244	2.00544	1.58807	1.00392	0.667272
ENSMUSG00000036905	C1qb	60.0099	110.371	103.345	170.32	206.877	171.449	87.0405	117.615	142.358	91.2418	182.882	115.671	2.00437	1.26774	1.00315	0.342263

## Sheet: Supp Tab 4
ensembl_gene_id	mgi_symbol	WT 1	WT 2	WT 3	GFAP-IL6 1	GFAP-IL6 2	GFAP-IL6 3	GFAP-IFN 1	GFAP-IFN 2	GFAP-IFN 3	WT_mean	GFAP-IL6_mean	GFAP-IFN_mean	GFAP-IL6_fc	GFAP-IFN_fc	GFAP-IL6_log2fc	GFAP-IFN_log2fc
ENSMUSG00000090598	Gm8164	29.2811	13.422	24.06	0.278329	0.167542	0.125	0.125	11.3502	4.37982	22.2544	0.19029	5.28501	0.00855069	0.237482	-6.86974	-2.07411
ENSMUSG00000090675	Olfr111	7.98867	13.6245	6.60741	0.125	0.125	0.125	5.75841	3.86674	3.77199	9.40685	0.125	4.46571	0.0132882	0.47473	-6.23371	-1.07482
ENSMUSG00000031613	Hpgd	6.17398	13.062	8.10335	0.125	0.125	0.125	9.78228	3.11839	0.125	9.11311	0.125	4.34189	0.0137165	0.476444	-6.18794	-1.06962
ENSMUSG00000052031	Tagap1	8.15804	7.8647	5.05662	0.125	0.125	0.125	3.59357	6.78529	0.125	7.02645	0.125	3.50129	0.0177899	0.498301	-5.8128	-1.00491
ENSMUSG00000106725	Gm43363	3.14949	9.68713	6.60741	0.125	0.125	0.125	4.95364	5.36343	3.77199	6.48134	0.125	4.69635	0.0192861	0.724596	-5.69629	-0.464752
ENSMUSG00000092086	Gm6793	3.19788	8.05594	3.90973	0.125	0.125	0.125	6.5149	5.00422	0.125	5.05452	0.125	3.88137	0.0247304	0.767902	-5.33757	-0.381006
ENSMUSG00000110397	Gm45540	7.38377	4.06235	3.11688	0.125	0.125	0.125	3.34409	0.125	3.16416	4.85433	0.125	2.21108	0.0257502	0.455487	-5.27927	-1.13452
ENSMUSG00000103253	Gm37520	2.54459	2.37491	8.10335	0.125	0.125	0.125	0.929773	6.11178	3.77199	4.34095	0.125	3.60451	0.0287955	0.830351	-5.11801	-0.268206
ENSMUSG00000075225	Ccdc162	2.54459	4.62483	5.61011	0.125	0.125	0.125	0.929773	0.125	6.20332	4.25984	0.125	2.41936	0.0293438	0.567947	-5.0908	-0.816173
ENSMUSG00000074344	Tmigd3	1.3348	7.43722	3.61553	0.125	0.125	0.125	3.47286	0.125	7.06644	4.12918	0.125	3.55476	0.0302724	0.860889	-5.04586	-0.216101
ENSMUSG00000108298	Gm44226	3.75439	3.49987	4.11417	0.125	0.125	0.125	2.53932	0.125	2.55633	3.78948	0.125	1.74022	0.0329861	0.459223	-4.922	-1.12273
ENSMUSG00000026475	Rgs16	3.14949	2.37491	5.61011	0.125	0.125	0.125	6.56319	1.62169	4.98765	3.7115	0.125	4.39084	0.0336791	1.18304	-4.892	0.242494
ENSMUSG00000115219	Eef1akmt4	4.96418	0.687478	5.11147	0.125	0.125	0.125	2.53932	0.125	0.125	3.58771	0.125	0.929773	0.0348412	0.259155	-4.84306	-1.94811
ENSMUSG00000078931	Pdf	1.11098	4.09047	5.49044	0.125	0.125	0.125	0.125	1.81626	2.11869	3.56396	0.125	1.35332	0.0350733	0.379723	-4.83348	-1.39698
ENSMUSG00000038831	Ralgps1	2.54459	2.93739	5.11147	0.125	0.125	0.125	3.34409	2.37004	4.37982	3.53115	0.125	3.36465	0.0353992	0.952849	-4.82014	-0.0696806
ENSMUSG00000035914	Cd276	3.14949	1.24996	5.61011	0.125	0.125	0.125	1.73455	0.873347	0.125	3.33652	0.125	0.910964	0.0374642	0.273028	-4.73834	-1.87288
ENSMUSG00000036955	Kif1bp	4.96418	2.37491	2.61823	0.125	0.125	0.125	0.929773	0.873347	0.732832	3.31911	0.125	0.845317	0.0376607	0.254682	-4.7308	-1.97323
ENSMUSG00000093593	Gm20683	2.54459	3.58987	3.81499	0.125	0.125	0.125	4.14887	0.125	3.16416	3.31648	0.125	2.47934	0.0376906	0.747582	-4.72965	-0.419696
ENSMUSG00000085281	Gm13316	0.125	1.81243	7.85901	0.125	0.125	0.125	1.73455	0.693744	0.586952	3.26548	0.125	1.00508	0.0382792	0.307789	-4.7073	-1.69998
ENSMUSG00000043913	Ccdc60	3.14949	2.93739	3.61553	0.125	0.125	0.125	2.53932	0.125	0.125	3.23414	0.125	0.929773	0.0386502	0.287487	-4.69338	-1.79843
ENSMUSG00000097240	Gm26614	4.35928	2.93739	1.62094	0.125	0.125	0.125	0.929773	0.125	1.34066	2.97254	0.125	0.798479	0.0420516	0.268619	-4.5717	-1.89637
ENSMUSG00000051611	Olfr112	4.96418	1.81243	2.11959	0.125	0.125	0.125	0.125	3.86674	0.125	2.9654	0.125	1.37225	0.0421528	0.462752	-4.56823	-1.11169
ENSMUSG00000038151	Prdm1	4.35928	2.37491	2.11959	0.125	0.125	0.125	0.929773	0.125	0.732832	2.95126	0.125	0.595868	0.0423548	0.201903	-4.56133	-2.30827
ENSMUSG00000064023	Klk8	3.14949	0.687478	4.61282	0.125	0.125	0.125	0.125	0.125	1.34066	2.8166	0.125	0.530221	0.0443798	0.188249	-4.49395	-2.40929
ENSMUSG00000108621	Gm37494	4.35928	2.93739	1.12229	0.125	0.125	0.125	0.929773	0.125	3.16416	2.80632	0.125	1.40631	0.0445423	0.501122	-4.48868	-0.996766
ENSMUSG00000049285	Mblac1	1.3348	2.93739	4.11417	0.125	0.125	0.125	0.125	2.37004	0.125	2.79545	0.125	0.873347	0.0447155	0.312417	-4.48308	-1.67846
ENSMUSG00000037239	Spred3	3.14949	4.06235	1.12229	0.125	0.125	0.125	0.125	4.61508	1.34066	2.77804	0.125	2.02692	0.0449957	0.72962	-4.47407	-0.454783
ENSMUSG00000110592	4930488N15Rik	4.96418	0.687478	2.61823	0.125	0.125	0.125	0.125	0.125	0.732832	2.75663	0.125	0.327611	0.0453452	0.118845	-4.46291	-3.07285
ENSMUSG00000089862	Umad1	2.54459	3.49987	2.11959	0.125	0.125	0.125	0.125	0.125	1.34066	2.72135	0.125	0.530221	0.0459331	0.194838	-4.44432	-2.35966
ENSMUSG00000029446	Psph	3.14949	2.37491	2.61823	0.125	0.125	0.125	1.73455	0.125	3.16416	2.71421	0.125	1.67457	0.0460539	0.616963	-4.44053	-0.696744
ENSMUSG00000057561	Eif1a	0.729898	4.62483	2.61823	0.125	0.125	0.125	1.73455	0.125	1.9485	2.65765	0.125	1.26935	0.047034	0.47762	-4.41015	-1.06607
ENSMUSG00000071648	Rom1	1.3348	3.49987	3.11688	0.125	0.125	0.125	0.125	2.37004	0.125	2.65051	0.125	0.873347	0.0471606	0.329501	-4.40627	-1.60165
ENSMUSG00000051331	Cacna1c	4.96418	0.687478	2.11959	0.125	0.125	0.125	0.125	0.125	0.732832	2.59042	0.125	0.327611	0.0482548	0.12647	-4.37318	-2.98313
ENSMUSG00000104339	C130089K02Rik	1.3348	1.81243	4.61282	0.125	0.125	0.125	0.125	0.125	0.732832	2.58668	0.125	0.327611	0.0483244	0.126653	-4.3711	-2.98105
ENSMUSG00000001036	Epn2	3.14949	2.93739	1.62094	0.125	0.125	0.125	0.125	1.62169	0.732832	2.56927	0.125	0.826509	0.0486519	0.32169	-4.36136	-1.63626
ENSMUSG00000039115	Itga9	4.96418	7.43722	7.10605	0.125	0.125	0.699912	3.34409	1.62169	5.59549	6.50248	0.316637	3.52042	0.0486948	0.541397	-4.36009	-0.885242
ENSMUSG00000060450	Rnf14	0.729898	1.24996	5.61011	0.125	0.125	0.125	3.34409	0.125	1.9485	2.52999	0.125	1.80586	0.0494073	0.713783	-4.33913	-0.486443
ENSMUSG00000038068	Rnf144b	3.75439	9.68713	5.61011	0.125	0.125	0.699912	1.73455	2.37004	3.77199	6.35054	0.316637	2.62553	0.0498599	0.413433	-4.32598	-1.27427
ENSMUSG00000109203	Gm32849	1.93969	2.93739	2.61823	0.125	0.125	0.125	0.125	3.86674	0.125	2.49844	0.125	1.37225	0.0500312	0.549241	-4.32103	-0.864489
ENSMUSG00000040231	Syngr4	0.729898	3.49987	3.11688	0.125	0.125	0.125	0.125	0.125	0.732832	2.44888	0.125	0.327611	0.0510437	0.13378	-4.29212	-2.90207
ENSMUSG00000108320	Gm44877	3.14949	2.93739	1.12229	0.125	0.125	0.125	2.53932	2.37004	1.34066	2.40306	0.125	2.08334	0.0520171	0.866954	-4.26487	-0.205972
ENSMUSG00000020525	Ppm1d	3.75439	1.24996	2.11959	0.125	0.125	0.125	3.34409	0.125	1.34066	2.37464	0.125	1.60325	0.0526395	0.675155	-4.24771	-0.566709
ENSMUSG00000107023	Gm42715	2.36917	1.06434	3.59059	0.125	0.125	0.125	0.632007	0.125	0.125	2.34137	0.125	0.294002	0.0533876	0.125569	-4.22735	-2.99345
ENSMUSG00000083382	Gm6433	1.93969	2.93739	2.13455	0.125	0.125	0.125	3.07852	0.873347	2.0883	2.33721	0.125	2.01339	0.0534826	0.861449	-4.22479	-0.215163
ENSMUSG00000021600	8030423J24Rik	1.3348	3.49987	2.11959	0.125	0.125	0.125	0.125	2.37004	0.125	2.31808	0.125	0.873347	0.0539238	0.376754	-4.21293	-1.40831
ENSMUSG00000038806	Sde2	1.93969	1.81243	3.11688	0.125	0.125	0.125	2.53932	1.62169	1.34066	2.28967	0.125	1.83389	0.054593	0.800942	-4.19514	-0.32023
ENSMUSG00000018865	Sult4a1	2.54459	0.687478	3.61553	0.125	0.125	0.125	0.125	0.873347	1.9485	2.28253	0.125	0.982281	0.0547637	0.430347	-4.19063	-1.21643
ENSMUSG00000035849	Krt222	0.125	3.49987	3.11688	0.125	0.125	0.125	0.929773	0.125	1.9485	2.24725	0.125	1.00109	0.0556235	0.445473	-4.16816	-1.16659
ENSMUSG00000028882	Ppp1r8	1.3348	0.687478	4.61282	0.125	0.125	0.125	0.125	0.873347	3.16416	2.2117	0.125	1.3875	0.0565177	0.627347	-4.14515	-0.672665
ENSMUSG00000093628	Gm20616	0.125	2.37491	4.11417	0.125	0.125	0.125	0.125	0.125	1.34066	2.2047	0.125	0.530221	0.0566972	0.240496	-4.14058	-2.05591
ENSMUSG00000028128	F3	3.75439	0.687478	2.11959	0.125	0.125	0.125	0.125	0.125	0.732832	2.18715	0.125	0.327611	0.057152	0.149789	-4.12905	-2.739
ENSMUSG00000104016	Gm37362	1.3348	2.93739	2.11959	0.125	0.125	0.125	0.125	0.125	0.732832	2.13059	0.125	0.327611	0.0586692	0.153765	-4.09125	-2.7012
ENSMUSG00000018809	Smyd4	2.54459	0.687478	3.11688	0.125	0.125	0.125	0.125	4.61508	1.9485	2.11632	0.125	2.22953	0.0590649	1.05349	-4.08156	0.0751816
ENSMUSG00000097288	Gm2155	1.3348	2.37491	2.61823	0.125	0.125	0.125	0.125	0.125	1.34066	2.10931	0.125	0.530221	0.059261	0.251371	-4.07677	-1.99211
ENSMUSG00000060224	Pyroxd2	0.125	4.06235	2.11959	0.125	0.125	0.125	0.125	0.873347	0.732832	2.10231	0.125	0.57706	0.0594584	0.274488	-4.07198	-1.86518
ENSMUSG00000028391	Wdr31	1.3348	1.81243	3.11688	0.125	0.125	0.125	2.53932	4.61508	3.77199	2.08804	0.125	3.64213	0.0598648	1.74428	-4.06215	0.802636
ENSMUSG00000029007	Agtrap	0.729898	2.37491	3.11688	0.125	0.125	0.125	1.73455	3.86674	1.9485	2.0739	0.125	2.51659	0.060273	1.21346	-4.05234	0.279127
ENSMUSG00000108934	Gm44732	11.6181	9.12465	7.6047	0.891646	0.125	0.699912	2.53932	5.36343	0.125	9.44914	0.572186	2.67592	0.0605543	0.283192	-4.04563	-1.82015
ENSMUSG00000086938	4930481A15Rik	6.77887	4.06235	4.61282	0.125	0.125	0.699912	1.73455	3.86674	1.34066	5.15135	0.316637	2.31398	0.0614669	0.449199	-4.02405	-1.15457
ENSMUSG00000097333	Zfp87	3.14949	1.81243	1.12229	0.125	0.125	0.125	0.929773	1.62169	0.125	2.02807	0.125	0.892156	0.0616349	0.439903	-4.02011	-1.18474
ENSMUSG00000114568		11.0132	7.43722	9.10064	0.891646	0.125	0.699912	0.929773	2.37004	6.20332	9.18367	0.572186	3.16771	0.0623047	0.344929	-4.00451	-1.53563
ENSMUSG00000063895	Nupl1	8.20643	2.93739	8.60199	0.125	0.98434	0.125	2.68418	4.63753	1.9485	6.58194	0.411447	3.09007	0.0625115	0.469477	-3.99974	-1.09087
ENSMUSG00000042647	Acad12	1.93969	1.93056	2.11959	0.125	0.125	0.125	0.125	1.62169	1.34066	1.99661	0.125	1.02912	0.0626061	0.515433	-3.99755	-0.956144
ENSMUSG00000084519	Gm22478	2.54459	1.81243	1.62094	0.125	0.125	0.125	1.73455	3.86674	1.34066	1.99266	0.125	2.31398	0.0627304	1.16126	-3.99469	0.215685
ENSMUSG00000026655	Fam107b	2.54459	1.24996	2.11959	0.125	0.125	0.125	1.73455	0.125	4.37982	1.97138	0.125	2.07979	0.0634074	1.05499	-3.9792	0.0772332
ENSMUSG00000022634	Yaf2	2.54459	0.687478	2.61823	0.125	0.125	0.125	0.125	0.873347	0.125	1.9501	0.125	0.374449	0.0640993	0.192015	-3.96355	-2.38071
ENSMUSG00000032435	Dync1li1	1.93969	1.24996	2.61823	0.125	0.125	0.125	0.929773	0.873347	1.9485	1.93596	0.125	1.25054	0.0645674	0.645952	-3.95305	-0.6305
ENSMUSG00000022889	Mrpl39	0.729898	2.37491	2.61823	0.125	0.125	0.125	3.34409	0.873347	0.732832	1.90768	0.125	1.65009	0.0655246	0.864972	-3.93182	-0.209275
ENSMUSG00000006717	Acot13	1.93969	0.125	3.61553	0.125	0.125	0.125	0.929773	2.37004	1.9485	1.89341	0.125	1.74944	0.0660186	0.923962	-3.92098	-0.114094
ENSMUSG00000025189	Cnnm1	0.729898	1.81243	3.11688	0.125	0.125	0.125	1.73455	3.11839	0.732832	1.8864	0.125	1.86192	0.0662636	0.987022	-3.91564	-0.0188461
ENSMUSG00000029090	Adgra3	0.729898	1.81243	3.11688	0.125	0.125	0.125	0.125	1.62169	0.125	1.8864	0.125	0.623898	0.0662636	0.330734	-3.91564	-1.59626
ENSMUSG00000020246	Hcfc2	5.56908	2.37491	8.60199	0.891646	0.125	0.125	0.125	5.36343	0.125	5.51533	0.380549	1.87114	0.0689984	0.339262	-3.85729	-1.55953
ENSMUSG00000099381	Gm18303	7.38377	10.2496	11.5939	0.125	0.125	1.84974	5.75841	0.125	0.125	9.74242	0.699912	2.0028	0.0718418	0.205576	-3.79903	-2.28226
ENSMUSG00000001833	2007-09-01	4.96418	2.93739	5.11147	0.125	0.125	0.699912	3.34409	0.873347	0.732832	4.33768	0.316637	1.65009	0.072997	0.380409	-3.77602	-1.39438
ENSMUSG00000073758	Sh3d21	4.35928	4.62483	3.61553	0.125	0.125	0.699912	0.125	3.86674	6.20332	4.19988	0.316637	3.39835	0.075392	0.809155	-3.72944	-0.305513
ENSMUSG00000014747	Ankrd53	1.93969	7.43722	3.11688	0.125	0.125	0.699912	0.125	0.873347	1.9485	4.1646	0.316637	0.982281	0.0760308	0.235865	-3.71727	-2.08397
ENSMUSG00000042476	Abcb4	3.75439	4.62483	4.11417	0.125	0.125	0.699912	0.125	0.125	4.98765	4.16446	0.316637	1.74588	0.0760332	0.419234	-3.71723	-1.25417
ENSMUSG00000027394	Ttl	9.19846	9.68713	11.0952	0.891646	0.125	1.27482	5.75841	3.11839	0.125	9.99361	0.763823	3.0006	0.0764312	0.300252	-3.70969	-1.73575
ENSMUSG00000104351	Gm37125	16.4572	10.2496	30.0438	2.42494	0.125	1.84974	10.5871	1.62169	1.9485	18.9169	1.46656	4.71908	0.0775264	0.249464	-3.68917	-2.0031
ENSMUSG00000038267	Slc22a23	1.93969	5.1873	5.11147	0.125	0.125	0.699912	0.929773	3.86674	4.37982	4.07949	0.316637	3.05878	0.077617	0.749794	-3.68748	-0.415433
ENSMUSG00000111390		2.54459	6.31226	3.11688	0.125	0.125	0.699912	0.125	0.125	3.16416	3.99124	0.316637	1.13805	0.079333	0.285137	-3.65593	-1.81027
ENSMUSG00000058396	Gpr182	5.56908	6.87474	16.0817	0.891646	0.125	1.27482	6.56319	2.37004	0.125	9.5085	0.763823	3.01941	0.0803306	0.317548	-3.63791	-1.65495
ENSMUSG00000044867	Gimap1os	5.56908	2.93739	5.61011	0.125	0.975832	0.125	6.56319	1.62169	2.55633	4.70553	0.408611	3.5804	0.0868363	0.760893	-3.52556	-0.394235
ENSMUSG00000086914	Gm16124	7.98867	3.49987	12.5912	0.125	0.125	1.84974	1.73455	4.61508	3.77199	8.02657	0.699912	3.37387	0.0871994	0.420338	-3.51954	-1.25038
ENSMUSG00000018569	Cldn7	1.93969	6.87474	1.62094	0.125	0.125	0.699912	1.73455	1.62169	3.16416	3.47846	0.316637	2.17347	0.0910281	0.624836	-3.45754	-0.67845
ENSMUSG00000033352	Map2k4	7.38377	1.24996	3.61553	0.891646	0.125	0.125	0.929773	1.62169	4.37982	4.08308	0.380549	2.31043	0.0932012	0.565854	-3.42351	-0.821498
ENSMUSG00000037211	Spry1	3.75439	1.81243	10.5966	0.125	0.125	1.27482	2.53932	0.125	3.16416	5.3878	0.508275	1.94283	0.0943381	0.360597	-3.40602	-1.47154
ENSMUSG00000050215	Olfr70	4.35928	3.49987	2.11959	0.125	0.125	0.699912	0.125	3.11839	1.34066	3.32625	0.316637	1.52802	0.0951936	0.459382	-3.39299	-1.12223
ENSMUSG00000100174	Gm28719	4.96418	3.49987	4.11417	0.125	0.975832	0.125	0.929773	0.125	1.9485	4.19274	0.408611	1.00109	0.0974567	0.238767	-3.3591	-2.06632
ENSMUSG00000031756	Cenpn	4.35928	4.62483	6.60741	0.125	0.125	1.27482	2.53932	0.125	4.37982	5.19717	0.508275	2.34805	0.0977984	0.451793	-3.35405	-1.14627
ENSMUSG00000104918	Gm42944	77.5519	87.8716	92.3746	10.858	10.335	5.29921	17.83	16.5886	20.1834	85.9327	8.83074	18.2007	0.102763	0.211802	-3.2826	-2.23921
ENSMUSG00000028690	Mmachc	3.75439	4.62483	6.10876	0.125	0.125	1.27482	6.56319	0.125	2.55633	4.82932	0.508275	3.0815	0.105248	0.638082	-3.24814	-0.648187
ENSMUSG00000097914	Gm26838	5.56908	3.49987	1.62094	0.891646	0.125	0.125	0.929773	1.62169	1.34066	3.5633	0.380549	1.29738	0.106797	0.364095	-3.22706	-1.45761
ENSMUSG00000021572	Cep72	32.1846	34.4362	29.0465	1.65829	0.975832	7.59886	2.53932	10.6019	18.36	31.8891	3.41099	10.5004	0.106964	0.329278	-3.2248	-1.60262
ENSMUSG00000096284	Tcstv1	8.59357	2.37491	3.11688	0.125	0.125	1.27482	1.73455	4.61508	4.37982	4.69512	0.508275	3.57648	0.108256	0.761745	-3.20748	-0.39262
ENSMUSG00000083734	Gm16209	3.75439	9.12465	6.10876	0.125	1.82666	0.125	4.14887	0.873347	1.34066	6.32927	0.692221	2.12096	0.109368	0.335103	-3.19273	-1.57732
ENSMUSG00000030344	Akap3	6.17398	1.81243	9.10064	1.65829	0.125	0.125	2.53932	3.86674	0.732832	5.69568	0.636097	2.37963	0.111681	0.417795	-3.16255	-1.25913
ENSMUSG00000023216	Epb42	4.96418	0.687478	4.61282	0.125	0.975832	0.125	0.929773	3.86674	3.77199	3.42149	0.408611	2.85617	0.119425	0.834772	-3.06583	-0.260546
ENSMUSG00000042590	Ipo11	1.3348	4.06235	4.11417	0.891646	0.125	0.125	4.14887	4.61508	2.55633	3.17044	0.380549	3.77343	0.12003	1.19019	-3.05853	0.251192
ENSMUSG00000044390	Tigd3	3.75439	7.9997	12.0925	0.125	2.6775	0.125	3.34409	3.11839	0.732832	7.94887	0.975832	2.39844	0.122764	0.301733	-3.02604	-1.72865
ENSMUSG00000112121	C230072F16Rik	3.14949	5.74978	14.0871	0.891646	1.82666	0.125	6.56319	3.11839	3.16416	7.66213	0.94777	4.28191	0.123695	0.558841	-3.01514	-0.83949
ENSMUSG00000106535	Gm43031	4.96418	3.49987	5.61011	0.125	0.975832	0.699912	2.53932	7.60847	8.63464	4.69139	0.600248	6.26081	0.127947	1.33453	-2.96638	0.416335
ENSMUSG00000066475	Gm10268	3.75439	2.90927	2.21433	0.891646	0.125	0.125	0.873439	2.25031	1.26165	2.95933	0.380549	1.4618	0.128593	0.493962	-2.95912	-1.01753
ENSMUSG00000002384	Bmp8b	4.96418	2.93739	3.61553	0.125	0.125	1.27482	3.34409	1.62169	3.16416	3.83903	0.508275	2.70998	0.132397	0.705902	-2.91706	-0.50246
ENSMUSG00000023079	Gtf2ird1	3.14949	4.62483	5.11147	0.891646	0.125	0.699912	8.17273	6.11178	7.41898	4.29526	0.572186	7.2345	0.133213	1.6843	-2.90819	0.752147
ENSMUSG00000010751	Tnfrsf22	1.3348	4.47858	3.22658	0.125	0.975832	0.125	0.929773	0.873347	0.732832	3.01332	0.408611	0.845317	0.135601	0.280527	-2.88256	-1.83379
ENSMUSG00000033486	Catsper2	3.14949	1.81243	9.10064	1.65829	0.125	0.125	1.73455	0.873347	1.34066	4.68752	0.636097	1.31619	0.1357	0.280785	-2.88151	-1.83246
ENSMUSG00000005947	Itgae	12.223	10.2496	10.0979	0.891646	0.125	3.57447	13.0014	6.86012	10.4581	10.8568	1.53037	10.1065	0.140959	0.930893	-2.82665	-0.103313
ENSMUSG00000101828	D130051D11Rik	6.77887	7.9997	4.61282	1.65829	0.975832	0.125	1.73455	3.86674	4.98765	6.4638	0.919708	3.52965	0.142286	0.546064	-2.81313	-0.872859
ENSMUSG00000039737	Prkrip1	4.35928	6.87474	8.60199	0.891646	0.125	1.84974	4.95364	2.37004	1.34066	6.61201	0.955461	2.88811	0.144504	0.436799	-2.79082	-1.19496
ENSMUSG00000084997	Gm15471	3.14949	5.1873	3.11688	0.891646	0.125	0.699912	2.53932	3.86674	1.9485	3.81789	0.572186	2.78485	0.14987	0.729421	-2.73822	-0.455176
ENSMUSG00000111792	Gm33858	9.80336	22.6241	21.0682	2.42494	4.37916	1.27482	14.6109	8.35682	4.98765	17.8319	2.69297	9.31846	0.15102	0.522573	-2.72719	-0.936295
ENSMUSG00000034101	Ctnnd1	21.2964	9.794	15.4085	0.684651	1.08644	5.29921	6.56319	5.22873	6.68958	15.4996	2.35677	6.1605	0.152053	0.397461	-2.71735	-1.33112
ENSMUSG00000034209	Rasl10a	10.4083	9.12465	4.61282	0.891646	2.6775	0.125	1.73455	1.62169	6.20332	8.04858	1.23138	3.18652	0.152994	0.395911	-2.70846	-1.33675
ENSMUSG00000107733	Gm8774	8.59357	5.74978	6.60741	0.125	0.125	2.99956	6.56319	3.11839	4.98765	6.98359	1.08319	4.88974	0.155105	0.700177	-2.68869	-0.514209
ENSMUSG00000031974	Abcb10	7.38377	6.31226	11.0952	1.65829	0.975832	1.27482	7.36796	0.873347	4.37982	8.26375	1.30298	4.20704	0.157674	0.509096	-2.66498	-0.973991
ENSMUSG00000082828	Gm16106	7.38377	5.1873	12.5912	0.125	0.286658	3.57447	8.17273	6.86012	7.41898	8.38741	1.32871	7.48395	0.158417	0.892283	-2.6582	-0.164427
ENSMUSG00000029994	Anxa4	2.54459	2.37491	7.6047	0.891646	0.975832	0.125	4.95364	2.37004	1.9485	4.17473	0.664159	3.09073	0.15909	0.740341	-2.65208	-0.433739
ENSMUSG00000097011	Gm4651	4.35928	2.37491	7.6047	0.891646	0.125	1.27482	0.929773	2.37004	1.34066	4.77963	0.763823	1.54683	0.159808	0.323629	-2.64559	-1.62759
ENSMUSG00000056602	Fry	15.8523	23.1866	18.5749	1.65829	3.52833	4.14939	16.2205	20.3304	24.4383	19.2046	3.112	20.3297	0.162044	1.05858	-2.62554	0.0821353
ENSMUSG00000057421	Las1l	7.98867	14.187	9.59929	0.891646	0.125	4.14939	3.34409	0.125	4.37982	10.5916	1.72201	2.6163	0.162582	0.247016	-2.62076	-2.01732
ENSMUSG00000028229	Rmdn1	5.56908	3.49987	2.61823	1.65829	0.125	0.125	1.73455	0.125	0.732832	3.89573	0.636097	0.864126	0.163281	0.221814	-2.61457	-2.17258
ENSMUSG00000104515	Gm37163	9.19846	4.06235	8.10335	0.125	2.6775	0.699912	5.75841	6.86012	6.20332	7.12139	1.16747	6.27395	0.163938	0.881001	-2.60877	-0.182784
ENSMUSG00000029781	Fkbp9	3.75439	7.43722	3.61553	1.65829	0.125	0.699912	7.36796	3.11839	3.77199	4.93571	0.827735	4.75278	0.167703	0.962937	-2.57602	-0.0544862
ENSMUSG00000107724	Gm16042	21.9013	33.3112	8.60199	4.72487	0.125	5.87412	20.2443	27.8138	20.1834	21.2715	3.57467	22.7472	0.168049	1.06937	-2.57304	0.096767
ENSMUSG00000115834		20.0866	18.6868	28.5479	1.65829	6.93165	2.99956	4.14887	16.5886	9.24248	22.4404	3.86317	9.99333	0.172152	0.445327	-2.53824	-1.16706
ENSMUSG00000028278	Rragd	20.6915	26.5615	15.0844	4.72487	2.6775	3.57447	15.4157	15.8403	7.41898	20.7791	3.65895	12.8917	0.176088	0.620413	-2.50563	-0.688698
ENSMUSG00000028100	Nudt17	15.2474	12.4995	17.5776	0.125	7.78249	0.125	9.78228	14.3436	14.1051	15.1082	2.6775	12.7437	0.177221	0.843493	-2.49638	-0.245551
ENSMUSG00000114797	Nupl1	12.6101	16.9993	27.5506	1.65829	7.82503	0.699912	8.83265	12.9442	6.20332	19.0533	3.39441	9.32672	0.178153	0.489506	-2.48881	-1.0306
ENSMUSG00000106025	Gm42940	6.77887	6.31226	9.59929	0.125	2.6775	1.27482	1.73455	6.11178	4.37982	7.56347	1.35911	4.07538	0.179693	0.538824	-2.47639	-0.892114
ENSMUSG00000068394	Cep152	6.17398	4.06235	9.10064	0.125	2.6775	0.699912	1.73455	3.11839	1.34066	6.44565	1.16747	2.06453	0.181125	0.320298	-2.46494	-1.64251
ENSMUSG00000111301	Gm30671	5.56908	9.68713	3.11688	0.891646	0.125	2.42465	8.17273	4.61508	9.24248	6.12436	1.1471	7.34343	0.187301	1.19905	-2.41657	0.261894
ENSMUSG00000035133	Arhgap5	18.8768	21.4992	31.0411	3.95823	3.52833	6.44904	12.1966	15.0919	14.1051	23.8057	4.6452	13.7979	0.19513	0.579604	-2.3575	-0.786859
ENSMUSG00000074466	Gm15417	7.38377	2.93739	10.0979	0.891646	1.82666	1.27482	8.17273	2.37004	4.37982	6.80637	1.33104	4.9742	0.195559	0.730816	-2.35433	-0.452421
ENSMUSG00000101210	Gm28720	4.35928	9.68713	8.60199	1.65829	2.6775	0.125	5.75841	1.62169	1.34066	7.54947	1.48693	2.90692	0.196958	0.38505	-2.34404	-1.37688
ENSMUSG00000009566	Fpgs	11.6181	9.12465	10.5966	0.891646	3.52833	1.84974	5.75841	10.6019	6.81115	10.4464	2.0899	7.72381	0.200059	0.739373	-2.3215	-0.435626
ENSMUSG00000021592	Arsk	13.4327	13.6245	7.6047	2.42494	0.975832	3.57447	4.14887	6.11178	3.16416	11.554	2.32508	4.47493	0.201236	0.387307	-2.31304	-1.36845
ENSMUSG00000031826	Usp10	3.75439	5.1873	5.11147	0.891646	1.82666	0.125	0.125	3.11839	3.77199	4.68439	0.94777	2.33846	0.202325	0.499203	-2.30525	-1.0023
ENSMUSG00000111155		12.223	12.4995	16.0817	0.891646	4.37916	2.99956	15.4157	7.60847	11.066	13.6014	2.75679	11.3634	0.202684	0.835457	-2.30269	-0.259362
ENSMUSG00000071172	Srsf3	9.80336	5.1873	5.61011	1.75796	1.82666	0.699912	5.75841	3.11839	11.066	6.86693	1.42818	6.64759	0.207979	0.968059	-2.26549	-0.046833
ENSMUSG00000093722	Gm20612	6.17398	4.06235	9.59929	1.65829	0.125	2.42465	1.73455	4.61508	1.9485	6.61187	1.40265	2.76604	0.212141	0.418345	-2.23691	-1.25724
ENSMUSG00000110120	Gm45251	7.38377	2.93739	7.10605	0.891646	0.975832	1.84974	3.34409	3.11839	6.20332	5.80907	1.23907	4.22193	0.213299	0.726783	-2.22905	-0.460404
ENSMUSG00000111116		46.7021	46.8107	41.5127	16.9912	4.37916	7.59886	41.1684	26.3171	42.0654	45.0085	9.65641	36.517	0.214546	0.811335	-2.22064	-0.301629
ENSMUSG00000042589	Cux2	6.17398	11.937	15.0844	0.891646	2.6775	3.57447	3.34409	0.873347	5.59549	11.0651	2.3812	3.27098	0.215199	0.295611	-2.21626	-1.75823
ENSMUSG00000062510	Nsl1	19.4817	16.4369	8.60199	3.19158	3.52833	2.99956	7.36796	7.60847	3.16416	14.8402	3.23982	6.04686	0.218314	0.407465	-2.19552	-1.29525
ENSMUSG00000015478	Rnf5	9.80336	19.2493	22.5641	1.65829	7.78249	1.84974	9.78228	12.8469	3.16416	17.2056	3.7635	8.59778	0.218738	0.499709	-2.19273	-1.00084
ENSMUSG00000044139	Prss53	12.223	20.3742	15.583	3.13792	0.975832	6.44904	4.95364	8.35682	6.20332	16.0601	3.52093	6.50459	0.219235	0.405016	-2.18945	-1.30395
ENSMUSG00000056529	Ptafr	32.1846	36.1236	38.0221	6.25817	6.08082	11.0483	13.0014	21.0787	31.7323	35.4434	7.79577	21.9374	0.21995	0.618942	-2.18475	-0.692123
ENSMUSG00000102428	Pcdhga12	16.2092	32.4787	28.0043	4.29555	4.96623	7.85757	21.8378	12.8768	6.43429	25.5641	5.70645	13.7163	0.223221	0.536545	-2.16345	-0.898228
ENSMUSG00000111147		15.2474	8.56217	8.60199	3.19158	1.82666	2.42465	17.83	9.10516	16.5365	10.8039	2.48097	14.4905	0.229637	1.34124	-2.12257	0.423564
ENSMUSG00000026825	Dnm1	14.0376	9.68713	10.0979	1.65829	5.22999	1.27482	8.17273	3.11839	2.55633	11.2742	2.72104	4.61582	0.24135	0.409413	-2.0508	-1.28837
ENSMUSG00000045672	Col27a1	7.98867	8.56217	20.0709	2.42494	3.52833	2.99956	3.34409	9.85351	9.24248	12.2072	2.98428	7.48003	0.244468	0.612753	-2.03228	-0.706621
ENSMUSG00000021771	Vdac2	22.5062	23.7491	25.0573	3.19158	2.6775	11.6232	13.8061	11.3502	17.7521	23.7709	5.83078	14.3028	0.245291	0.601695	-2.02744	-0.732895
ENSMUSG00000030774	Pak1	12.223	6.87474	7.6047	3.19158	0.975832	2.42465	10.5871	12.8469	15.9286	8.9008	2.19735	13.1209	0.246872	1.47412	-2.01817	0.559856
ENSMUSG00000042569	Dhrs7b	8.59357	11.937	10.0979	3.19158	0.975832	3.57447	4.95364	15.0919	6.20332	10.2095	2.58063	8.74963	0.252767	0.857008	-1.98412	-0.22262
ENSMUSG00000025408	Ddit3	7.38377	13.6245	10.0979	1.65829	0.975832	5.29921	8.9775	9.85351	8.02681	10.3687	2.64444	8.95261	0.25504	0.863424	-1.9712	-0.211859
ENSMUSG00000050860	Phospho1	58.8364	44.572	88.6747	25.9686	14.5296	9.19712	29.8533	23.5782	40.0109	64.0277	16.5651	31.1475	0.258718	0.486469	-1.95055	-1.03958
ENSMUSG00000022305	Lrp12	10.4083	13.6245	11.0952	3.19158	3.52833	2.42465	7.36796	12.0986	9.85031	11.7093	3.04819	9.77227	0.260321	0.834572	-1.94163	-0.260891
ENSMUSG00000110580	D830024N08Rik	9.80336	11.3746	13.5885	3.95823	0.975832	4.14939	6.56319	9.85351	7.41898	11.5888	3.02782	7.94523	0.261271	0.685595	-1.93638	-0.544571
ENSMUSG00000029587	Zfp12	5.56908	7.43722	6.60741	0.891646	1.82666	2.42465	6.56319	3.86674	6.20332	6.5379	1.71432	5.54441	0.262213	0.848042	-1.93119	-0.237793
ENSMUSG00000078787	Cyp2t4	6.17398	6.31226	12.5912	3.19158	0.975832	2.42465	3.34409	6.86012	6.20332	8.35913	2.19735	5.46918	0.262869	0.654276	-1.92759	-0.61203
ENSMUSG00000041915	Ammecr1l	12.8278	10.8121	7.10605	2.42494	0.975832	4.7243	6.56319	9.85351	8.02681	10.2487	2.70836	8.14784	0.264264	0.795015	-1.91995	-0.330947
ENSMUSG00000086717	Gm15655	67.2686	98.5587	70.4342	15.4579	18.8433	28.2957	30.7064	50.2643	57.2612	78.7538	20.8656	46.0773	0.264948	0.58508	-1.91622	-0.773295
ENSMUSG00000071036	Gm10309	10.4083	10.8121	11.0952	2.42494	4.37916	1.84974	6.56319	3.86674	6.81115	10.7719	2.88461	5.74702	0.267791	0.533522	-1.90082	-0.90638
ENSMUSG00000007944	Ttc9b	7.98867	4.62483	6.10876	1.65829	2.6775	0.699912	4.95364	3.86674	3.17024	6.24075	1.67857	3.99687	0.268969	0.640447	-1.89449	-0.642849
ENSMUSG00000108957	Gm45235	7.38377	7.43722	7.6047	2.42494	1.82666	1.84974	2.53932	8.35682	8.02681	7.47523	2.03378	6.30765	0.272069	0.843807	-1.87795	-0.245015
ENSMUSG00000024816	Frmd8	14.0376	9.68713	10.5966	3.19158	4.37916	1.84974	4.14887	3.11839	10.4581	11.4405	3.14016	5.90846	0.274479	0.516454	-1.86523	-0.953289
ENSMUSG00000019818	Cd164	44.2825	51.3105	46.0005	16.9912	5.22999	16.7975	22.6586	27.8138	62.7317	47.1978	13.0062	37.7347	0.275568	0.799501	-1.85952	-0.322828
ENSMUSG00000001100	Poldip2	20.6915	9.12465	21.5668	6.25817	2.6775	5.29921	4.95364	6.86012	9.24248	17.1277	4.74496	7.01875	0.277035	0.40979	-1.85186	-1.28704
ENSMUSG00000074405	Zfp865	23.716	34.4362	19.0736	6.25817	4.37916	11.0483	15.4157	22.5754	8.63464	25.7419	7.22855	15.5419	0.280809	0.603759	-1.83234	-0.727955
ENSMUSG00000024597	Slc12a2	29.1601	46.2482	44.0059	13.9246	4.37916	15.6476	11.3918	32.3039	35.9871	39.8047	11.3171	26.5609	0.284316	0.667281	-1.81443	-0.583634
ENSMUSG00000108314	Prkcz2	19.2821	22.6466	10.9805	1.65829	5.22999	8.17377	10.5871	18.0853	10.4217	17.6364	5.02068	13.0313	0.284677	0.738888	-1.8126	-0.436572
ENSMUSG00000082715	Gm11633	12.8278	17.5618	23.5614	8.5581	2.6775	4.14939	12.1966	8.35682	17.7521	17.9837	5.12833	12.7685	0.285166	0.710005	-1.81013	-0.494099
ENSMUSG00000105871	Gm43147	19.4817	16.9993	23.5614	6.25817	6.93165	4.14939	12.1966	12.8469	12.8895	20.0142	5.77974	12.6443	0.288782	0.631769	-1.79195	-0.662531
ENSMUSG00000038393	Txnip	68.4784	77.747	69.9355	21.5911	17.1416	23.6964	29.0968	50.2643	55.4377	72.0537	20.8097	44.9329	0.288808	0.623604	-1.79181	-0.681299
ENSMUSG00000102289	Gm31258	29.1601	22.6241	20.5695	2.42494	10.335	8.17377	10.5871	14.3436	20.7913	24.1179	6.9779	15.2406	0.289324	0.631922	-1.78924	-0.662181
ENSMUSG00000021417	Eci2	12.8278	14.7494	18.5749	2.42494	5.22999	5.87412	7.36796	14.3436	8.63464	15.3841	4.50968	10.1154	0.29314	0.657524	-1.77034	-0.604884
ENSMUSG00000086805	4932443L11Rik	8.59357	11.937	14.5858	3.19158	1.82666	5.29921	8.9775	4.61508	6.20332	11.7055	3.43915	6.59863	0.293808	0.563723	-1.76706	-0.826941
ENSMUSG00000030516	Tjp1	13.4327	19.2493	18.0763	2.42494	7.78249	4.7243	11.3918	14.3436	27.4774	16.9194	4.97724	17.7376	0.294173	1.04836	-1.76526	0.0681312
ENSMUSG00000032305	Fam219b	135.017	128.933	120.798	31.5575	37.5616	46.6929	68.5307	98.1585	114.397	128.249	38.604	93.6955	0.301008	0.730575	-1.73213	-0.452896
ENSMUSG00000042606	Hirip3	61.2197	52.998	59.464	14.6913	28.2024	9.89851	41.1684	38.2907	28.0853	57.8939	17.5974	35.8481	0.30396	0.619204	-1.71805	-0.691512
ENSMUSG00000005907	Pex1	18.2719	20.3742	25.556	3.95823	10.335	5.29921	6.56319	6.11178	19.5756	21.4007	6.53081	10.7502	0.305168	0.502329	-1.71233	-0.993296
ENSMUSG00000046658	Zfp316	25.5307	16.4369	20.5695	3.19158	9.48415	6.44904	21.8539	12.0986	9.24248	20.8457	6.37492	14.3983	0.305815	0.690709	-1.70927	-0.533851
ENSMUSG00000007338	Mrpl49	23.716	22.0617	11.5939	3.19158	6.93165	7.59886	20.2443	21.0787	15.9286	19.1238	5.90737	19.0839	0.308901	0.997911	-1.69479	-0.00301721
ENSMUSG00000108709	4933431G14Rik	37.6287	20.3742	35.5289	12.3913	9.48415	7.02395	24.2682	18.0853	15.3208	31.1773	9.63314	19.2248	0.30898	0.616628	-1.69442	-0.697528
ENSMUSG00000047793	Sned1	12.223	8.56217	13.5885	3.95823	4.37916	2.42465	4.95364	10.6019	11.6738	11.4579	3.58735	9.07643	0.31309	0.792158	-1.67535	-0.33614
ENSMUSG00000020600	Slc7a15	30.9748	13.6245	28.5479	6.25817	10.335	6.44904	17.0252	16.5886	14.1051	24.3824	7.68073	15.9063	0.315011	0.65237	-1.66652	-0.616237
ENSMUSG00000021983	Atp8a2	18.8768	28.8114	32.0384	7.79146	12.0366	5.29921	8.17273	7.60847	19.5756	26.5755	8.37577	11.7856	0.315168	0.443476	-1.6658	-1.17307
ENSMUSG00000097816	Gm26811	9.80336	8.56217	9.10064	4.72487	2.6775	1.27482	8.9775	9.10516	4.37982	9.15539	2.8924	7.4875	0.315923	0.817824	-1.66236	-0.290138
ENSMUSG00000030407	Qpctl	14.6425	11.3746	25.0573	4.72487	6.93165	4.7243	5.75841	6.86012	15.3208	17.0248	5.46028	9.31311	0.320725	0.547032	-1.64059	-0.870304
ENSMUSG00000002010	Idh3g	13.4327	10.8121	12.0925	3.19158	5.22999	3.57447	9.78228	7.60847	3.16416	12.1125	3.99868	6.85164	0.33013	0.565669	-1.59889	-0.821971
ENSMUSG00000109452	Gm44530	15.8523	19.2493	13.5885	4.72487	6.08082	5.29921	8.9775	13.5952	6.81115	16.23	5.3683	9.79463	0.330764	0.603489	-1.59613	-0.728601
ENSMUSG00000039656	Rxrb	7.98867	6.31226	11.5939	3.19158	3.52833	1.84974	8.17273	8.35682	4.98765	8.6316	2.85655	7.1724	0.330941	0.830947	-1.59535	-0.267172
ENSMUSG00000021135	Slc10a1	72.1078	52.998	46.0005	15.4579	12.8875	28.8706	25.073	41.2841	32.2428	57.0354	19.072	32.8666	0.334389	0.576249	-1.5804	-0.795235
ENSMUSG00000022353	Mtss1	12.223	17.5618	16.5803	7.02481	6.08082	2.42465	8.17273	10.6019	3.77199	15.455	5.17676	7.51553	0.334956	0.486283	-1.57796	-1.04013
ENSMUSG00000053460	Ggcx	21.9013	36.1236	29.0465	5.49152	10.335	13.348	24.2682	12.8469	17.1443	29.0238	9.72483	18.0865	0.335064	0.623159	-1.57749	-0.682327
ENSMUSG00000097542	Gm26751	21.2964	27.6864	23.0627	7.02481	9.48415	8.17377	8.17273	16.5886	22.0069	24.0152	8.22758	15.5894	0.342599	0.649149	-1.54541	-0.623379
ENSMUSG00000079144	A130010J15Rik	34.6042	24.3116	32.537	5.49152	8.63332	17.9473	25.8777	15.0919	17.1443	30.4843	10.6907	19.3713	0.350696	0.635453	-1.51171	-0.654142
ENSMUSG00000048897	Zfp710	67.8735	74.9346	91.3773	33.8574	17.1416	31.1703	51.6305	37.5424	45.7124	78.0618	27.3898	44.9617	0.350873	0.575976	-1.51098	-0.795919
ENSMUSG00000041153	Osgin2	9.80336	9.68713	10.0979	3.95823	1.82666	4.7243	8.17273	4.61508	7.41898	9.86281	3.50306	6.7356	0.355179	0.682929	-1.49338	-0.550192
ENSMUSG00000043415	Otud1	12.8278	9.12465	16.0817	4.72487	4.37916	4.7243	5.75841	9.85351	4.37982	12.6781	4.60944	6.66392	0.363576	0.525626	-1.45967	-0.927893
ENSMUSG00000020700	Map3k3	70.898	59.1852	44.5046	28.4909	14.5891	22.5466	23.4634	38.2907	41.4576	58.1959	21.8755	34.4039	0.375895	0.591174	-1.4116	-0.758346
ENSMUSG00000043257	Pigv	32.1846	16.9993	25.0573	5.49152	10.335	12.1982	8.9775	13.5952	12.2816	24.7471	9.34155	11.6181	0.377481	0.469475	-1.40552	-1.09088
ENSMUSG00000034557	Zfyve9	20.0866	22.6241	22.0655	8.5581	7.78249	8.17377	4.14887	12.0986	16.5365	21.5921	8.17145	10.928	0.378447	0.50611	-1.40184	-0.982478
ENSMUSG00000036208	Nepro	43.0727	36.6805	33.0357	17.7579	8.63332	16.7975	20.2443	30.0589	43.2811	37.5963	14.3962	31.1948	0.382916	0.82973	-1.3849	-0.269287
ENSMUSG00000027896	Slc16a4	15.8523	20.3742	14.5858	7.02481	4.37916	8.17377	17.0252	13.5952	12.8895	16.9374	6.52591	14.5033	0.385295	0.856288	-1.37596	-0.223833
ENSMUSG00000047369	Dnah14	26.1356	23.1866	28.0492	8.5581	12.0366	9.3236	41.9732	18.8337	31.7323	25.7905	9.97278	30.8464	0.386685	1.19604	-1.37077	0.258263
ENSMUSG00000105881	4932422M17Rik	24.9258	38.3735	34.5316	7.02481	9.48415	21.3968	33.1207	27.0655	25.6539	32.6103	12.6352	28.6134	0.387461	0.877433	-1.36788	-0.188639
ENSMUSG00000023467	Tulp2	17.667	29.3739	26.0546	10.0914	7.78249	10.4734	33.9255	17.337	32.3401	24.3652	9.4491	27.8675	0.387812	1.14374	-1.36657	0.193764
ENSMUSG00000024276	Zfp397	15.8523	12.4995	20.0709	7.79146	5.22999	5.87412	6.56319	6.86012	12.8895	16.1409	6.29852	8.77093	0.390221	0.543397	-1.35764	-0.879921
ENSMUSG00000103217	Gm38287	38.8384	31.6238	30.5424	4.72487	19.6941	15.0727	20.2443	13.5952	15.3208	33.6682	13.1639	16.3868	0.390989	0.486714	-1.3548	-1.03885
ENSMUSG00000043795	Prr33	30.3699	29.3739	24.06	11.6247	10.335	11.0483	57.2639	43.5291	35.9871	27.9346	11.0027	45.5934	0.393872	1.63215	-1.3442	0.706771
ENSMUSG00000045896	Paip2b	49.1217	47.9356	43.0086	13.158	20.545	22.5466	33.1207	34.549	25.0461	46.6887	18.7498	30.9053	0.401593	0.661944	-1.31619	-0.59522
ENSMUSG00000078813	Leng1	17.667	28.2489	22.5641	11.6247	6.08082	9.89851	15.4157	15.0919	28.6931	22.8267	9.20134	19.7336	0.403096	0.864496	-1.31081	-0.210069
ENSMUSG00000024807	Syvn1	23.716	24.3116	37.5235	15.4579	6.08082	13.348	14.6109	15.0919	16.5365	28.517	11.6289	15.4131	0.407788	0.540488	-1.29411	-0.887666
ENSMUSG00000040339	Fam102b	20.0866	19.8117	31.0411	6.25817	13.7383	9.3236	14.6109	18.0853	11.6738	23.6465	9.77336	14.79	0.413311	0.625464	-1.2747	-0.677002
ENSMUSG00000108571	Gm6855	12.1625	15.8744	10.9855	5.49152	5.22999	5.87412	10.5871	11.3502	13.4973	13.0075	5.53188	11.8115	0.425285	0.908057	-1.2335	-0.139145
ENSMUSG00000038384	Setd1b	44.2825	37.811	25.0573	15.4579	16.2908	13.9229	26.6825	22.5754	41.4576	35.717	15.2239	30.2385	0.426236	0.846614	-1.23027	-0.240223
ENSMUSG00000021200	Asb2	23.716	27.6864	31.5397	13.9246	12.0366	9.89851	12.1966	20.3304	21.3991	27.6474	11.9533	17.9754	0.432347	0.650165	-1.20974	-0.621123
ENSMUSG00000085587	Gm14493	86.6254	81.1219	80.4071	31.5575	36.7108	41.5187	45.1923	71.218	61.516	82.7181	36.5956	59.3088	0.442414	0.716998	-1.17653	-0.479958
ENSMUSG00000110138	4831440D22Rik	37.0238	34.9986	35.0303	17.7579	9.48415	20.2469	33.9255	27.0655	34.7714	35.6842	15.8296	31.9208	0.443603	0.894535	-1.17266	-0.16079
ENSMUSG00000089827	1700023H06Rik	110.821	84.4967	125.784	47.657	49.4732	45.5431	160.275	170.748	145.397	107.034	47.5578	158.807	0.444324	1.4837	-1.17032	0.569202
ENSMUSG00000109274	Gm45133	35.814	49.0606	50.4883	14.6913	22.2466	24.2713	29.0968	15.0919	26.2618	45.121	20.4031	23.4835	0.452186	0.520457	-1.14501	-0.94215
ENSMUSG00000090936	Gm17705	61.2197	81.6843	64.9491	22.3577	44.3682	27.7208	43.5828	29.3105	38.4184	69.2844	31.4823	37.1039	0.454392	0.535531	-1.13799	-0.900959
ENSMUSG00000101162	Gm26728	54.5658	82.8093	57.4694	26.191	35.8599	27.1459	115.208	116.867	93.7311	64.9482	29.7323	108.602	0.457784	1.67213	-1.12726	0.741689
ENSMUSG00000003617	Cp	32.7895	37.2486	36.5262	20.0578	15.44	13.348	32.3159	13.5952	29.3009	35.5214	16.2819	25.0707	0.458369	0.705791	-1.12542	-0.502687
ENSMUSG00000009112	Bcl2l13	38.8384	23.1866	31.0411	16.2246	12.8875	13.9229	17.83	24.8205	19.5756	31.022	14.345	20.742	0.462412	0.668622	-1.11275	-0.580737
ENSMUSG00000010097	Nxf1	14.6425	15.8744	20.5695	7.79146	6.93165	8.95565	20.2443	14.3436	21.3991	17.0288	7.89292	18.6623	0.463504	1.09593	-1.10935	0.132152
ENSMUSG00000050908	Tvp23a	30.9748	23.1866	26.5533	11.6247	12.0366	13.9229	19.4396	17.337	29.9088	26.9049	12.5281	22.2284	0.465643	0.826186	-1.1027	-0.275462
ENSMUSG00000046417	Lrrc75a	136.832	177.306	153.21	76.0229	66.4899	76.5883	85.431	91.4233	138.103	155.782	73.0337	104.986	0.468819	0.673926	-1.0929	-0.569339
ENSMUSG00000074781	Ube2n	25.5307	19.2493	24.5587	13.158	11.1858	8.17377	9.78228	11.3502	15.3208	23.1129	10.8392	12.1511	0.468967	0.525728	-1.09244	-0.927611
ENSMUSG00000045302	Preb	30.3699	31.0613	30.5424	9.32475	18.8433	15.0727	25.8777	21.0787	33.5557	30.6579	14.4136	26.8374	0.470143	0.875384	-1.08883	-0.192013
ENSMUSG00000089796	Gm16575	107.797	153.119	131.768	52.2569	73.2965	61.6406	111.988	100.404	94.9468	130.895	62.398	102.446	0.476705	0.782663	-1.06883	-0.353538
ENSMUSG00000030530	Furin	98.7233	88.4341	111.323	31.5575	51.1749	60.4908	96.6978	108.635	106.496	99.4935	47.7411	103.943	0.479841	1.04472	-1.05937	0.0631163
ENSMUSG00000028467	Gba2	43.6776	34.9986	48.4937	17.7579	21.3958	23.1215	44.3875	40.5357	28.6931	42.39	20.7584	37.8721	0.4897	0.893421	-1.03003	-0.162588
ENSMUSG00000021488	Nsd1	87.2303	66.4974	66.445	33.0908	28.2024	46.6929	51.6305	42.0324	63.3395	73.3909	35.9954	52.3341	0.490461	0.713088	-1.02779	-0.487849
ENSMUSG00000046463	5930403N24Rik	82.3911	82.8093	81.4044	32.3241	44.3682	44.3933	71.7498	89.1783	91.9076	82.2016	40.3619	84.2786	0.491011	1.02527	-1.02617	0.0359994

## Sheet: Supp Tab 5
ensembl_gene_id	mgi_symbol	WT 1	WT 2	WT 3	GFAP-IL6 1	GFAP-IL6 2	GFAP-IL6 3	GFAP-IFN 1	GFAP-IFN 2	GFAP-IFN 3	WT_mean	GFAP-IL6_mean	GFAP-IFN_mean	GFAP-IL6_fc	GFAP-IFN_fc	GFAP-IL6_log2fc	GFAP-IFN_log2fc
ENSMUSG00000074896	Ifit3	0.125	0.125	0.125	0.891646	6.08082	1.84974	43.0355	22.8972	52.9699	0.125	2.94073	39.6342	23.5259	317.074	4.55618	8.30867
ENSMUSG00000032661	Oas3	0.125	0.125	0.125	0.125	1.82666	0.125	35.535	44.2775	39.0262	0.125	0.692221	39.6129	5.53777	316.903	2.4693	8.3079
ENSMUSG00000065947	mt-Nd4l	0.125	0.125	0.125	0.125	0.125	0.125	0.125	31.5556	34.7714	0.125	0.125	22.1507	1	177.205	0	7.46928
ENSMUSG00000063660	Olfr98	0.125	0.125	0.125	0.125	0.125	0.125	18.9325	20.727	19.764	0.125	0.125	19.8079	1	158.463	0	7.308
ENSMUSG00000107075	Gm43068	0.125	0.125	0.125	0.125	0.125	1.27482	22.6586	15.8403	19.5756	0.125	0.508275	19.3582	4.0662	154.865	2.02368	7.27487
ENSMUSG00000062488	Ifit3b	0.125	0.125	0.125	0.125	0.125	0.125	11.1343	27.4921	15.9651	0.125	0.125	18.1971	1	145.577	0	7.18564
ENSMUSG00000045932	Ifit2	0.125	1.24996	0.125	0.125	1.82666	0.699912	72.5546	59.2444	71.2413	0.499985	0.883859	67.6801	1.76777	135.364	0.821929	7.0807
ENSMUSG00000028037	Ifi44	0.125	0.125	0.125	0.125	0.125	0.125	12.1966	17.337	15.9286	0.125	0.125	15.1541	1	121.233	0	6.92163
ENSMUSG00000020641	Rsad2	0.125	0.125	0.125	0.891646	0.975832	2.99956	22.6586	6.86012	12.2816	0.125	1.62235	13.9335	12.9788	111.468	3.69808	6.80048
ENSMUSG00000032690	Oas2	0.125	0.125	0.125	0.125	0.125	0.125	8.9775	13.5952	18.9678	0.125	0.125	13.8468	1	110.775	0	6.79149
ENSMUSG00000079362	Gm43302	0.125	0.125	0.125	0.125	0.125	0.125	15.81	4.80965	17.8372	0.125	0.125	12.819	1	102.552	0	6.68021
ENSMUSG00000092474	Gm20478	0.125	0.125	0.125	0.125	0.125	0.125	33.1207	0.873347	3.77199	0.125	0.125	12.5887	1	100.709	0	6.65406
ENSMUSG00000001168	Oas1h	0.125	0.687478	0.125	0.125	0.125	0.699912	56.4591	20.3304	14.1051	0.312493	0.316637	30.2982	1.01326	96.9565	0.0190092	6.59927
ENSMUSG00000041827	Oasl1	0.125	0.125	0.125	0.125	0.125	4.14939	17.83	6.86012	9.85031	0.125	1.46646	11.5135	11.7317	92.1078	3.55234	6.52525
ENSMUSG00000073491	Ifi213	0.125	0.125	0.125	0.125	5.22999	0.125	21.0491	6.11178	5.59549	0.125	1.82666	10.9188	14.6133	87.3503	3.86921	6.44874
ENSMUSG00000079162	Trim43b	0.125	0.125	0.125	0.125	0.125	0.125	10.1444	12.3605	10.1664	0.125	0.125	10.8904	1	87.1234	0	6.44499
ENSMUSG00000073926	Olfr653	0.125	0.125	0.125	0.125	0.125	0.125	7.36796	11.3502	13.4973	0.125	0.125	10.7385	1	85.9079	0	6.42472
ENSMUSG00000029561	Oasl2	0.729898	0.687478	0.623647	0.125	2.6775	0.699912	54.0448	61.4895	54.222	0.680341	1.16747	56.5854	1.71601	83.1722	0.779055	6.37803
ENSMUSG00000113800	2210039B01Rik	1.67959	0.90122	0.125	8.94909	3.01783	2.61437	118.089	93.3915	10.136	0.901936	4.86043	73.872	5.38889	81.9039	2.42999	6.35586
ENSMUSG00000073927	Olfr652	0.125	0.125	0.125	0.125	0.125	0.125	9.78228	8.35682	12.2816	0.125	0.125	10.1402	1	81.1219	0	6.34202
ENSMUSG00000073490	Ifi207	0.125	0.125	0.125	2.42494	0.975832	2.99956	8.23711	10.6019	10.4581	0.125	2.13344	9.7657	17.0675	78.1256	4.09318	6.28772
ENSMUSG00000103160	C130012C08Rik	0.125	0.125	0.125	0.125	0.125	1.27482	13.0014	9.10516	6.20332	0.125	0.508275	9.43662	4.0662	75.4929	2.02368	6.23827
ENSMUSG00000060550	H2-Q7	0.729898	1.24996	0.125	0.125	2.6775	1.27482	41.1926	56.9769	59.5892	0.701618	1.35911	52.5862	1.9371	74.9499	0.953901	6.22786
ENSMUSG00000073923	Olfr657	0.125	0.125	0.125	0.891646	0.125	0.125	12.1966	6.11178	9.24248	0.125	0.380549	9.18362	3.04439	73.4689	1.60615	6.19906
ENSMUSG00000078763	Slfn1	0.125	0.125	0.125	0.125	0.125	0.125	8.17273	13.5952	4.37982	0.125	0.125	8.71593	1	69.7275	0	6.12366
ENSMUSG00000043659	Npsr1	0.125	0.125	0.125	0.125	0.125	0.125	9.78228	12.0986	2.55633	0.125	0.125	8.14572	1	65.1658	0	6.02604
ENSMUSG00000000184	Ccnd2	0.125	0.125	0.125	0.891646	0.975832	0.699912	13.8061	1.62169	8.63464	0.125	0.855797	8.02083	6.84637	64.1666	2.77534	6.00375
ENSMUSG00000069793	Slfn9	0.125	0.125	0.125	0.125	1.82666	0.125	8.17273	12.0986	3.77199	0.125	0.692221	8.01442	5.53777	64.1154	2.4693	6.0026
ENSMUSG00000032451	Trim42	0.125	0.125	0.125	0.125	0.125	0.125	4.14887	7.60847	11.066	0.125	0.125	7.60777	1	60.8622	0	5.92747
ENSMUSG00000054072	Iigp1	0.125	0.125	0.125	0.125	0.125	0.699912	8.9775	3.11839	10.4581	0.125	0.316637	7.51801	2.5331	60.1441	1.3409	5.91035
ENSMUSG00000079363	Gbp4	0.125	0.125	0.125	0.125	0.125	2.42465	4.14887	10.6019	6.81115	0.125	0.89155	7.18729	7.1324	57.4983	2.83439	5.84545
ENSMUSG00000034459	Ifit1	0.125	0.125	0.125	0.125	0.125	0.125	4.14887	11.3502	5.59549	0.125	0.125	7.03152	1	56.2522	0	5.81384
ENSMUSG00000066677	Ifi208	0.125	0.125	0.125	0.125	0.125	0.125	10.3456	3.11839	6.52547	0.125	0.125	6.66316	1	53.3053	0	5.73621
ENSMUSG00000107379	Gm43126	0.125	0.687478	0.125	0.125	0.125	0.125	20.2443	6.86012	22.0069	0.312493	0.125	16.3705	0.400009	52.3867	-1.32189	5.71113
ENSMUSG00000069301	Hist1h2ag	0.125	0.125	0.125	0.125	0.125	0.125	11.7298	0.125	7.4129	0.125	0.125	6.42258	1	51.3806	0	5.68315
ENSMUSG00000100162	Gm20687	0.125	0.125	0.125	5.40719	0.125	0.125	18.0634	0.125	0.125	0.125	1.88573	6.10446	15.0858	48.8357	3.91512	5.60986
ENSMUSG00000073924	Olfr656	0.729898	0.125	0.125	0.125	0.125	0.125	13.0014	13.5952	17.7521	0.326633	0.125	14.7829	0.382693	45.2585	-1.38574	5.50012
ENSMUSG00000081058	Hist2h3c2	0.125	0.125	0.125	0.125	0.125	0.125	10.249	1.26249	4.68374	0.125	0.125	5.39842	1	43.1874	0	5.43254
ENSMUSG00000090626	Tex9	0.125	0.125	0.125	0.125	0.125	0.125	4.14887	6.86012	4.98765	0.125	0.125	5.33221	1	42.6577	0	5.41473
ENSMUSG00000030137	Tuba8	0.125	0.125	0.125	0.125	0.125	0.125	8.17273	6.11178	1.34066	0.125	0.125	5.20839	1	41.6671	0	5.38084
ENSMUSG00000109910	Gm45240	0.125	0.125	0.125	0.125	0.975832	0.125	6.56319	4.61508	4.37982	0.125	0.408611	5.18603	3.26888	41.4882	1.7088	5.37463
ENSMUSG00000052776	Oas1a	0.125	0.125	0.125	1.65829	0.125	0.125	5.75841	8.35682	0.915181	0.125	0.636097	5.01014	5.08878	40.0811	2.34732	5.32485
ENSMUSG00000090693	Trim43a	0.125	0.125	0.125	0.125	0.125	1.27482	0.929773	3.18574	10.7499	0.125	0.508275	4.95514	4.0662	39.6411	2.02368	5.30892
ENSMUSG00000021590	Spata9	0.125	0.125	0.125	0.891646	0.125	0.125	14.6109	0.125	0.125	0.125	0.380549	4.95364	3.04439	39.6291	1.60615	5.30849
ENSMUSG00000020932	Gfap	0.125	0.125	0.125	0.125	0.125	0.125	7.36796	2.37004	4.98765	0.125	0.125	4.90855	1	39.2684	0	5.2953
ENSMUSG00000055884	Fancm	0.125	0.125	0.125	2.42494	0.125	2.42465	10.5871	3.86674	0.125	0.125	1.6582	4.8596	13.2656	38.8768	3.72961	5.28084
ENSMUSG00000025492	Ifitm3	0.729898	0.125	0.623647	0.125	2.6775	0.699912	21.8539	23.3238	11.6738	0.492848	1.16747	18.9505	2.36882	38.451	1.24417	5.26495
ENSMUSG00000048852	Gm12185	0.125	0.125	0.125	0.125	0.125	2.42465	6.92533	0.873347	6.20332	0.125	0.89155	4.66733	7.1324	37.3387	2.83439	5.2226
ENSMUSG00000092243	Gm7030	0.125	0.125	0.125	0.125	0.125	0.125	1.74259	3.90415	8.20308	0.125	0.125	4.61661	1	36.9329	0	5.20683
ENSMUSG00000111118	Gm6545	0.125	0.125	0.125	0.125	0.125	0.125	5.75841	0.873347	6.81115	0.125	0.125	4.48097	1	35.8478	0	5.16381
ENSMUSG00000058773	Hist1h1b	0.125	0.125	0.125	0.125	0.125	0.125	4.95364	0.873347	7.41898	0.125	0.125	4.41532	1	35.3226	0	5.14252
ENSMUSG00000066861	Oas1g	0.125	0.125	0.125	0.125	1.82666	0.125	4.95364	4.61508	3.58964	0.125	0.692221	4.38612	5.53777	35.089	2.4693	5.13295
ENSMUSG00000097416	Gm26670	0.125	0.125	0.125	0.125	0.975832	0.125	8.9775	3.86674	0.125	0.125	0.408611	4.32308	3.26888	34.5846	1.7088	5.11206
ENSMUSG00000036381	P2ry14	0.729898	0.125	0.125	0.891646	0.125	0.125	13.0014	12.8469	8.02681	0.326633	0.380549	11.2917	1.16507	34.57	0.220412	5.11145
ENSMUSG00000094338	Hist1h2bl	0.125	0.125	0.125	2.82359	0.125	0.125	1.0022	2.69931	9.10267	0.125	1.02453	4.26806	8.19625	34.1445	3.03496	5.09358
ENSMUSG00000096954	Gdap10	0.125	0.125	0.125	0.125	0.975832	1.84974	1.73455	5.36343	5.59549	0.125	0.983523	4.23115	7.86818	33.8492	2.97603	5.08105
ENSMUSG00000096802	Gm15433	0.125	0.125	0.125	0.125	0.125	0.125	2.53932	0.873347	9.24248	0.125	0.125	4.21838	1	33.747	0	5.07669
ENSMUSG00000073489	Ifi204	1.93969	0.125	0.623647	8.5581	12.7003	2.42465	31.9699	21.5277	35.7257	0.896113	7.89435	29.7411	8.80954	33.189	3.13907	5.05263
ENSMUSG00000027514	Zbp1	0.729898	0.125	0.125	0.125	0.125	2.42465	14.6109	8.35682	9.24248	0.326633	0.89155	10.7367	2.72952	32.871	1.44865	5.03874
ENSMUSG00000000204	Slfn4	0.125	0.125	0.125	0.125	0.125	0.125	1.75064	3.11839	6.81115	0.125	0.125	3.89339	1	31.1471	0	4.96103
ENSMUSG00000020638	Cmpk2	0.125	0.125	0.125	0.125	0.125	1.27482	5.75841	0.873347	4.98765	0.125	0.508275	3.87314	4.0662	30.9851	2.02368	4.9535
ENSMUSG00000114871		0.125	0.687478	1.12229	7.02481	1.82666	0.699912	38.6656	17.337	3.77199	0.644924	3.1838	19.9249	4.9367	30.8949	2.30355	4.9493
ENSMUSG00000029417	Cxcl9	0.125	0.125	0.125	0.125	0.125	0.125	7.36796	1.62169	2.55633	0.125	0.125	3.84866	1	30.7893	0	4.94436
ENSMUSG00000074385	Gm10684	0.125	0.687478	0.125	0.125	4.37916	0.125	9.78228	7.60847	11.066	0.312493	1.54305	9.48557	4.93788	30.3545	2.30389	4.92384
ENSMUSG00000078920	Ifi47	0.125	0.125	0.125	0.125	0.125	0.125	4.95364	3.86674	2.55633	0.125	0.125	3.79223	1	30.3379	0	4.92305
ENSMUSG00000043939	A530064D06Rik	0.125	0.125	0.125	0.125	0.125	0.699912	2.53932	1.62169	7.16977	0.125	0.316637	3.77693	2.5331	30.2154	1.3409	4.91721
ENSMUSG00000043162	Pyurf	0.125	0.125	0.125	0.125	0.975832	0.125	5.22726	1.62169	4.37982	0.125	0.408611	3.74293	3.26888	29.9434	1.7088	4.90417
ENSMUSG00000052749	Trim30b	0.125	1.24996	0.623647	3.95823	0.125	2.42465	16.2205	7.60847	34.7714	0.666201	2.16929	19.5334	3.25621	29.3206	1.7032	4.87385
ENSMUSG00000038932	Tcfl5	0.125	0.125	0.125	2.42494	0.125	0.125	4.14887	6.11178	0.732832	0.125	0.891646	3.66449	7.13317	29.3159	2.83454	4.87361
ENSMUSG00000051431	Gpr87	0.125	0.125	0.125	0.125	0.125	0.125	8.9775	1.62169	0.125	0.125	0.125	3.57473	1	28.5979	0	4.83784
ENSMUSG00000079339	Ifit1bl1	0.125	0.125	0.125	0.125	0.125	1.27482	8.17273	1.62169	0.732832	0.125	0.508275	3.50909	4.0662	28.0727	2.02368	4.8111
ENSMUSG00000037816	Fbxw17	0.125	0.125	0.125	0.125	0.125	0.125	3.34409	4.61508	2.55633	0.125	0.125	3.50517	1	28.0413	0	4.80948
ENSMUSG00000115468		0.125	0.125	0.125	0.125	0.125	0.125	6.56319	3.11839	0.732832	0.125	0.125	3.47147	1	27.7717	0	4.79555
ENSMUSG00000020681	Ace	0.125	0.125	0.125	1.65829	0.125	0.125	0.929773	3.86674	5.59549	0.125	0.636097	3.464	5.08878	27.712	2.34732	4.79244
ENSMUSG00000087451	Gm12970	0.125	0.125	0.125	0.125	0.975832	0.125	0.929773	6.86012	2.55633	0.125	0.408611	3.44874	3.26888	27.5899	1.7088	4.78607
ENSMUSG00000037434	Slc30a1	0.125	0.125	0.125	0.125	0.975832	2.42465	3.34409	2.37004	4.37982	0.125	1.17516	3.36465	9.40128	26.9172	3.23286	4.75046
ENSMUSG00000114644		0.125	0.125	0.125	0.125	1.82666	0.125	1.73455	3.86674	4.37982	0.125	0.692221	3.32703	5.53777	26.6163	2.4693	4.73424
ENSMUSG00000023830	Igf2r	0.125	0.125	0.125	0.891646	1.82666	0.699912	1.73455	0.125	8.02681	0.125	1.13941	3.29545	9.11526	26.3636	3.18828	4.72048
ENSMUSG00000113507		0.125	0.125	0.125	0.125	0.125	0.125	2.53932	1.62169	5.59549	0.125	0.125	3.25217	1	26.0173	0	4.7014
ENSMUSG00000024972	Lgals12	0.125	0.125	0.125	0.125	0.125	0.125	3.34409	6.11178	0.125	0.125	0.125	3.19362	1	25.549	0	4.67519
ENSMUSG00000058163	Gm5431	0.729898	0.687478	1.18712	0.891646	3.72402	0.699912	16.7033	25.494	24.2073	0.868164	1.77186	22.1349	2.04093	25.4962	1.02922	4.67221
ENSMUSG00000075602	Ly6a	0.729898	1.24996	0.623647	0.125	0.975832	0.125	29.0968	15.8403	21.3991	0.867834	0.408611	22.1121	0.47084	25.4796	-1.08669	4.67127
ENSMUSG00000022679	Mpv17l	0.125	0.125	0.125	2.42494	0.125	0.125	5.75841	0.125	3.59572	0.125	0.891646	3.15971	7.13317	25.2777	2.83454	4.65979
ENSMUSG00000069300	Hist1h2bj	0.125	0.125	0.125	2.74693	2.30313	0.125	6.62757	1.92103	0.890868	0.125	1.72502	3.14649	13.8002	25.1719	3.78661	4.65374
ENSMUSG00000002602	Axl	3.14949	5.74978	5.61011	18.5245	23.0975	23.1215	111.184	119.112	133.848	4.83646	21.5811	121.381	4.46218	25.0971	2.15775	4.64945
ENSMUSG00000048031	Fcrl5	0.125	0.125	0.125	0.891646	0.975832	0.125	0.125	5.36343	3.77199	0.125	0.664159	3.08681	5.31327	24.6945	2.4096	4.62612
ENSMUSG00000055110	A630012P03Rik	0.125	0.125	0.125	0.125	0.125	0.125	0.929773	3.86674	4.37982	0.125	0.125	3.05878	1	24.4702	0	4.61295
ENSMUSG00000001864	Aif1l	0.125	0.125	0.125	0.891646	0.975832	0.125	2.53932	4.61508	1.9485	0.125	0.664159	3.0343	5.31327	24.2744	2.4096	4.60136
ENSMUSG00000020649	Rrm2	0.125	0.125	0.125	0.125	0.125	0.125	4.14887	2.37004	2.55633	0.125	0.125	3.02508	1	24.2006	0	4.59697
ENSMUSG00000107222	Gm43198	0.125	0.125	0.61866	0.125	0.125	0.699912	5.75841	5.36343	9.85031	0.289553	0.316637	6.99072	1.09354	24.1431	0.129002	4.59354
ENSMUSG00000019179	Mdh2	0.125	0.125	0.623647	0.125	0.125	2.42465	1.73455	14.3436	4.98765	0.291216	0.89155	7.02193	3.06148	24.1125	1.61423	4.59171
ENSMUSG00000103308	Gm37800	0.125	0.125	0.125	3.19158	0.125	1.84974	5.75841	3.11839	0.125	0.125	1.72211	3.0006	13.7769	24.0048	3.78417	4.58525
ENSMUSG00000030283	St8sia1	0.125	0.125	0.125	0.125	0.125	0.125	7.36796	0.873347	0.732832	0.125	0.125	2.99138	1	23.931	0	4.58081
ENSMUSG00000027331	Knstrn	0.125	0.125	0.125	0.125	0.125	2.42465	5.75841	2.37004	0.732832	0.125	0.89155	2.95376	7.1324	23.6301	2.83439	4.56255
ENSMUSG00000010051	Hyal1	0.125	0.125	0.125	0.125	0.125	0.699912	0.929773	5.36343	2.55633	0.125	0.316637	2.94984	2.5331	23.5987	1.3409	4.56064
ENSMUSG00000016344	Ppdpf	0.125	0.125	0.125	0.891646	0.125	1.27482	4.95364	3.11839	0.732832	0.125	0.763823	2.93495	6.11059	23.4796	2.61131	4.55334
ENSMUSG00000067369	Trmt2b	0.125	0.125	0.125	0.891646	0.125	3.57447	2.53932	6.11178	0.125	0.125	1.53037	2.92537	12.243	23.4029	3.61388	4.54862
ENSMUSG00000105970	Gm43360	0.125	0.125	0.125	1.65829	0.975832	0.125	4.14887	0.125	4.37982	0.125	0.919708	2.88456	7.35766	23.0765	2.87925	4.52835
ENSMUSG00000003484	Cyp4f18	0.125	0.125	0.125	0.125	0.125	0.699912	1.73455	3.11839	3.77199	0.125	0.316637	2.87497	2.5331	22.9998	1.3409	4.52355
ENSMUSG00000091649	Phf11b	0.125	0.687478	0.125	0.891646	0.125	0.699912	3.34409	5.13893	12.7254	0.312493	0.572186	7.06946	1.83104	22.6228	0.872662	4.4997
ENSMUSG00000069910	Spdl1	0.125	0.125	0.125	0.125	0.125	0.125	4.95364	0.873347	2.55633	0.125	0.125	2.79444	1	22.3555	0	4.48256
ENSMUSG00000086926	Gm6226	0.125	0.125	0.125	0.125	0.125	0.699912	4.95364	0.873347	2.55633	0.125	0.316637	2.79444	2.5331	22.3555	1.3409	4.48256
ENSMUSG00000086866	4930512H18Rik	0.125	0.125	1.12229	0.125	0.125	1.27482	11.3918	10.6019	8.63464	0.457431	0.508275	10.2094	1.11115	22.3191	0.152054	4.48021
ENSMUSG00000055723	Rras2	1.3348	0.125	0.125	0.125	0.125	4.7243	9.78228	15.0919	10.4581	0.528265	1.6581	11.7775	3.13876	22.2946	1.6502	4.47862
ENSMUSG00000003309	Ap1m2	0.125	0.125	0.125	0.125	0.125	0.125	1.73455	1.62169	4.98765	0.125	0.125	2.7813	1	22.2504	0	4.47576
ENSMUSG00000027580	Helz2	2.54459	1.81243	0.125	3.19158	0.975832	1.27482	26.6825	41.2841	31.7323	1.49401	1.81408	33.233	1.21424	22.2442	0.28005	4.47535
ENSMUSG00000100602	Gm19498	0.125	0.125	0.125	0.125	0.125	0.125	2.13693	2.37004	3.77199	0.125	0.125	2.75965	1	22.0772	0	4.46449
ENSMUSG00000020914	Top2a	0.729898	0.687478	0.125	0.125	6.93165	3.57447	5.75841	18.8337	9.24248	0.514125	3.54371	11.2782	6.8927	21.9367	2.78507	4.45527
ENSMUSG00000104713	Gbp6	0.125	0.125	0.125	0.125	0.125	0.125	0.535434	5.16886	2.47123	0.125	0.125	2.72517	1	21.8014	0	4.44635
ENSMUSG00000103276	Gm37917	0.125	0.125	0.125	0.891646	0.125	1.27482	0.929773	1.62169	5.59549	0.125	0.763823	2.71565	6.11059	21.7252	2.61131	4.4413
ENSMUSG00000044703	Phf11a	0.125	0.125	0.125	0.125	2.6775	0.699912	4.14887	0.125	3.77199	0.125	1.16747	2.68195	9.33975	21.4556	3.22338	4.42328
ENSMUSG00000050549	Fam241a	0.125	0.125	0.125	0.125	0.125	0.125	0.125	5.36343	2.55633	0.125	0.125	2.68159	1	21.4527	0	4.42309
ENSMUSG00000100436	Gm29657	0.125	0.125	0.125	0.125	0.125	0.125	0.125	5.36343	2.55633	0.125	0.125	2.68159	1	21.4527	0	4.42309
ENSMUSG00000086327	Slfn5os	17.0621	4.06235	7.10605	13.9246	42.6666	26.571	212.585	208.165	183.69	9.41018	27.7207	201.48	2.94582	21.4109	1.55867	4.42027
ENSMUSG00000071662	Polr2g	0.125	0.125	0.125	0.125	0.125	0.125	6.56319	0.125	1.34066	0.125	0.125	2.67628	1	21.4103	0	4.42023
ENSMUSG00000093672	Gm20655	0.125	0.125	0.125	0.125	0.125	0.125	2.53932	5.36343	0.125	0.125	0.125	2.67592	1	21.4073	0	4.42003
ENSMUSG00000079491	H2-T10	0.125	0.125	0.125	0.125	0.125	0.125	0.929773	0.873347	6.20332	0.125	0.125	2.66881	1	21.3505	0	4.4162
ENSMUSG00000025324	Atp10a	0.125	0.125	0.623647	0.125	0.125	1.27482	8.9775	1.62169	8.02681	0.291216	0.508275	6.20867	1.74536	21.3198	0.803522	4.41412
ENSMUSG00000036091	Hyal3	0.125	0.125	0.125	0.125	0.125	1.27482	4.95364	1.62169	1.34066	0.125	0.508275	2.63867	4.0662	21.1093	2.02368	4.39981
ENSMUSG00000020185	E2f7	0.125	0.125	0.125	0.125	0.125	0.125	3.34409	0.125	4.37982	0.125	0.125	2.6163	1	20.9304	0	4.38753
ENSMUSG00000095029	Gm21370	0.125	0.687478	0.125	0.125	5.14491	1.27482	5.59746	10.6019	3.38906	0.312493	2.18158	6.52946	6.98121	20.8947	2.80348	4.38507
ENSMUSG00000026669	Mcm10	0.125	0.125	0.125	0.125	0.125	0.125	2.53932	0.873347	4.37982	0.125	0.125	2.5975	1	20.78	0	4.37712
ENSMUSG00000079553	Kifc1	0.125	0.125	0.125	0.125	0.125	0.125	1.29192	5.13144	1.34066	0.125	0.125	2.58801	1	20.7041	0	4.37184
ENSMUSG00000107736	Gm44148	0.729898	1.24996	0.125	0.125	0.125	0.699912	20.2443	9.10516	14.1051	0.701618	0.316637	14.4849	0.451296	20.645	-1.14785	4.36772
ENSMUSG00000032254	Kif23	0.125	0.125	0.125	0.125	0.125	0.125	0.929773	2.37004	4.37982	0.125	0.125	2.55988	1	20.479	0	4.35608
ENSMUSG00000028362	Tnfsf8	0.125	0.125	0.125	0.891646	0.125	0.699912	0.929773	2.37004	4.37982	0.125	0.572186	2.55988	4.57749	20.479	2.19456	4.35608
ENSMUSG00000054203	Ifi205	0.125	0.125	0.125	0.125	0.125	0.125	2.53932	4.30826	0.77538	0.125	0.125	2.54099	1	20.3279	0	4.34539
ENSMUSG00000073925	Olfr654	0.125	0.125	0.125	0.125	0.125	0.125	4.14887	0.873347	2.55633	0.125	0.125	2.52618	1	20.2094	0	4.33696
ENSMUSG00000040033	Stat2	1.93969	2.93739	2.61823	4.72487	0.125	3.57447	56.4591	45.0258	48.7515	2.49844	2.80812	50.0788	1.12395	20.044	0.168576	4.3251
ENSMUSG00000018581	Dnah11	0.125	0.125	0.623647	0.125	0.125	0.699912	8.9775	1.62169	6.81115	0.291216	0.316637	5.80345	1.0873	19.9284	0.120744	4.31675
ENSMUSG00000030263	Lrmp	0.125	0.125	0.125	0.891646	0.125	0.125	4.95364	2.37004	0.125	0.125	0.380549	2.48289	3.04439	19.8631	1.60615	4.31202
ENSMUSG00000015340	Cybb	4.96418	2.93739	5.61011	3.95823	4.37916	5.29921	88.65	93.6684	85.2214	4.5039	4.54553	89.18	1.00924	19.8006	0.0132761	4.30747
ENSMUSG00000047511	Olfr1396	0.125	0.125	0.125	0.125	0.125	0.125	0.929773	0.873347	5.59549	0.125	0.125	2.4662	1	19.7296	0	4.30229
ENSMUSG00000039783	Kmo	0.125	0.125	0.125	0.125	0.125	0.125	4.14887	3.11839	0.125	0.125	0.125	2.46408	1	19.7127	0	4.30105
ENSMUSG00000099767	Gm28884	0.125	0.125	0.125	0.125	4.37916	1.27482	3.34409	3.86674	0.125	0.125	1.92633	2.44528	15.4106	19.5622	3.94585	4.29
ENSMUSG00000024369	Nelfe	0.125	0.687478	1.12229	1.65829	0.975832	1.84974	21.8539	9.10516	6.81115	0.644924	1.49462	12.5901	2.31751	19.5218	1.21258	4.28701
ENSMUSG00000037544	Dlgap5	0.125	0.125	0.125	0.125	0.125	0.125	1.73455	2.37004	3.16416	0.125	0.125	2.42292	1	19.3833	0	4.27674
ENSMUSG00000114103	Gm8557	0.125	0.125	0.125	0.125	0.125	0.125	5.75841	0.125	1.34066	0.125	0.125	2.40803	1	19.2642	0	4.26785
ENSMUSG00000028292	Rars2	0.125	0.125	0.125	0.125	3.52833	0.125	5.75841	0.125	1.34066	0.125	1.25944	2.40803	10.0755	19.2642	3.33279	4.26785
ENSMUSG00000072082	Ccnf	0.125	0.125	0.125	0.891646	0.125	0.125	0.125	3.86674	3.16416	0.125	0.380549	2.3853	3.04439	19.0824	1.60615	4.25417
ENSMUSG00000029910	Mad2l1	0.125	0.125	0.125	0.125	0.125	2.99956	4.14887	1.62169	1.34066	0.125	1.08319	2.37041	8.6655	18.9633	3.11528	4.24514
ENSMUSG00000079455	Gm16026	0.125	0.125	1.62094	0.125	1.82666	0.125	10.402	19.582	5.28549	0.623647	0.692221	11.7565	1.10996	18.8512	0.150504	4.23658
ENSMUSG00000115812		0.125	0.125	0.125	2.42494	0.125	0.125	0.125	0.125	6.81115	0.125	0.891646	2.35372	7.13317	18.8297	2.83454	4.23494
ENSMUSG00000034765	Dusp5	0.125	0.125	0.125	1.65829	0.125	0.699912	3.34409	2.37004	1.34066	0.125	0.827735	2.3516	6.62188	18.8128	2.72724	4.23364
ENSMUSG00000029404	Arl6ip4	0.125	0.125	0.623647	2.42494	0.125	4.14939	8.17273	3.86674	4.37982	0.291216	2.23311	5.4731	7.66823	18.794	2.93889	4.2322
ENSMUSG00000026088	Mitd1	0.125	0.125	0.125	0.125	0.125	0.125	0.929773	5.36343	0.732832	0.125	0.125	2.34201	1	18.7361	0	4.22775
ENSMUSG00000046179	E2f8	0.125	0.125	0.125	0.125	2.6775	0.125	0.125	3.11839	3.77199	0.125	0.975832	2.33846	7.80665	18.7077	2.9647	4.22556
ENSMUSG00000046096	BC030336	0.125	0.125	0.125	4.72487	0.125	0.125	1.73455	0.873347	4.37982	0.125	1.65829	2.32924	13.2663	18.6339	3.7297	4.21986
ENSMUSG00000111412		0.125	0.125	0.125	0.125	1.82666	0.125	1.73455	3.86674	1.34066	0.125	0.692221	2.31398	5.53777	18.5119	2.4693	4.21038
ENSMUSG00000105388	Rpl36a-ps2	0.125	0.125	0.125	0.125	0.125	0.125	6.02399	0.125	0.744988	0.125	0.125	2.29799	1	18.3839	0	4.20037
ENSMUSG00000106734	Gm20559	0.729898	0.125	0.623647	0.125	0.125	0.125	6.56319	7.60847	12.8895	0.492848	0.125	9.02037	0.253628	18.3025	-1.97921	4.19397
ENSMUSG00000035273	Hpse	0.729898	0.125	0.125	0.891646	0.125	0.699912	10.5871	1.62169	5.59549	0.326633	0.572186	5.93474	1.75177	18.1695	0.808816	4.18345
ENSMUSG00000043145	Gm11292	0.125	0.125	0.125	0.125	0.125	0.125	1.73455	3.11839	1.9485	0.125	0.125	2.26714	1	18.1371	0	4.18088
ENSMUSG00000031438	Rnf128	0.125	0.125	0.125	0.891646	0.975832	0.125	5.75841	0.873347	0.125	0.125	0.664159	2.25225	5.31327	18.018	2.4096	4.17137
ENSMUSG00000097177	9330159M07Rik	0.125	0.125	0.125	1.65829	0.975832	0.125	0.173286	4.00892	2.55633	0.125	0.919708	2.24618	7.35766	17.9694	2.87925	4.16747
ENSMUSG00000093485	Gm20708	0.125	0.125	0.125	0.125	0.125	0.125	0.125	1.62169	4.98765	0.125	0.125	2.24478	1	17.9583	0	4.16658
ENSMUSG00000027078	Ube2l6	2.54459	0.125	0.125	2.42494	4.37916	1.27482	12.1966	15.8403	22.0069	0.93153	2.69297	16.6813	2.89091	17.9074	1.53153	4.16248
ENSMUSG00000078240	Gm3550	0.125	0.125	0.125	0.125	1.82666	0.125	4.95364	1.62169	0.125	0.125	0.692221	2.23344	5.53777	17.8676	2.4693	4.15927
ENSMUSG00000001403	Ube2c	0.125	0.125	0.125	0.891646	0.125	0.125	0.125	4.61508	1.9485	0.125	0.380549	2.22953	3.04439	17.8362	1.60615	4.15674
ENSMUSG00000099517	Hist1h3g	1.93969	0.125	0.125	0.891646	3.52833	0.125	11.2148	15.3239	12.2816	0.729898	1.51499	12.9401	2.07562	17.7287	1.05354	4.14801
ENSMUSG00000104823	Gm43182	0.125	0.125	0.125	1.65829	0.975832	0.699912	5.75841	0.125	0.732832	0.125	1.11135	2.20541	8.89076	17.6433	3.15231	4.14105
ENSMUSG00000029366	Dck	0.729898	0.125	0.623647	2.42494	0.975832	0.125	13.0014	9.85351	3.16416	0.492848	1.17526	8.67301	2.38462	17.5977	1.25376	4.13732
ENSMUSG00000026421	Csrp1	0.125	0.687478	0.125	1.65829	0.125	0.125	4.14887	2.37004	9.85031	0.312493	0.636097	5.4564	2.03556	17.4609	1.02542	4.12606
ENSMUSG00000094472	Gm21897	0.125	0.125	0.125	0.125	0.125	0.125	2.53932	3.86674	0.125	0.125	0.125	2.17702	1	17.4161	0	4.12235
ENSMUSG00000103472	Pcdhga7	0.125	0.125	0.125	2.42494	1.82666	0.125	1.73455	4.61508	0.125	0.125	1.45887	2.15821	11.6709	17.2657	3.54485	4.10983
ENSMUSG00000034842	Art3	5.56908	2.93739	0.125	13.9246	9.48415	15.0727	78.9928	51.7609	17.7521	2.87716	12.8272	49.5019	4.45828	17.2052	2.15649	4.10477
ENSMUSG00000027322	Siglec1	2.54459	6.31226	2.11959	9.32475	6.08082	7.02395	42.778	78.7014	66.9865	3.65881	7.47651	62.822	2.04342	17.17	1.03099	4.10182
ENSMUSG00000081817	Gm13590	0.125	0.125	0.125	0.125	0.125	0.125	0.929773	5.36343	0.125	0.125	0.125	2.1394	1	17.1152	0	4.09721
ENSMUSG00000034833	Tespa1	0.125	0.125	0.125	0.584987	2.54136	0.125	1.83112	1.41216	3.16416	0.125	1.08378	2.13581	8.67027	17.0865	3.11608	4.09478
ENSMUSG00000061232	H2-K1	12.8278	19.4911	4.61282	26.9576	29.9041	51.2864	184.828	252.138	187.131	12.3106	36.0494	208.032	2.92832	16.8986	1.55007	4.07884
ENSMUSG00000026694	Mettl13	0.125	0.125	0.125	0.125	0.125	1.84974	1.73455	0.125	4.37982	0.125	0.699912	2.07979	5.5993	16.6383	2.48525	4.05644
ENSMUSG00000023909	Paqr4	0.729898	0.125	0.125	0.891646	0.975832	3.57447	3.34409	6.11178	6.81115	0.326633	1.81398	5.42234	5.55359	16.6007	2.47342	4.05318
ENSMUSG00000017861	Mybl2	0.125	0.125	0.125	0.125	2.6775	0.125	4.14887	0.125	1.9485	0.125	0.975832	2.07412	7.80665	16.593	2.9647	4.0525
ENSMUSG00000073555	Gm4951	0.125	0.125	0.623647	0.125	0.125	0.125	1.73455	8.35682	4.37982	0.291216	0.125	4.82373	0.429235	16.5641	-1.22016	4.04999
ENSMUSG00000031327	Chic1	0.125	0.125	0.125	0.125	0.125	0.125	1.73455	3.11839	1.34066	0.125	0.125	2.06453	1	16.5163	0	4.04582
ENSMUSG00000097224	Gm26716	14.0376	21.4992	9.59929	76.0229	135.407	88.6615	262.481	242.589	239.003	15.0454	100.031	248.024	6.64859	16.4851	2.73305	4.04309
ENSMUSG00000114375		0.125	0.125	0.125	0.125	0.125	0.125	2.88537	0.125	3.16416	0.125	0.125	2.05818	1	16.4654	0	4.04137
ENSMUSG00000007050	Lsm2	0.125	0.125	0.125	0.125	0.125	0.699912	3.34409	0.873347	1.9485	0.125	0.316637	2.05531	2.5331	16.4425	1.3409	4.03936
ENSMUSG00000059187	Fam19a1	0.125	0.844972	0.125	2.42494	0.125	0.699912	6.56319	4.61508	6.81115	0.364991	1.08328	5.99647	2.96797	16.4291	1.56948	4.03818
ENSMUSG00000054404	Slfn5	5.56908	2.96552	1.62094	3.95823	6.08082	10.4734	55.6543	47.2709	62.7317	3.38518	6.83749	55.219	2.01983	16.312	1.01424	4.02786
ENSMUSG00000024371	C2	0.125	1.81243	3.61553	0.891646	0.975832	1.84974	19.9144	27.8138	42.6732	1.85099	1.23907	30.1338	0.669411	16.2799	-0.579035	4.02502
ENSMUSG00000104057	Gm38130	0.125	0.125	0.125	0.125	0.125	0.125	3.34409	0.125	2.55633	0.125	0.125	2.00847	1	16.0678	0	4.0061
ENSMUSG00000061718	Ppp1r1b	0.125	0.125	0.125	0.125	0.125	0.699912	0.929773	3.11839	1.9485	0.125	0.316637	1.99889	2.5331	15.9911	1.3409	3.9992
ENSMUSG00000043263	Ifi209	1.93969	0.125	0.125	0.891646	0.125	0.125	7.36796	16.5437	11.066	0.729898	0.380549	11.6592	0.521373	15.9738	-0.939613	3.99763
ENSMUSG00000078180	Gm20900	0.125	0.125	0.125	0.125	0.125	0.125	0.125	3.91164	1.9485	0.125	0.125	1.99504	1	15.9603	0	3.99642
ENSMUSG00000067455	Hist1h4j	0.125	0.125	0.125	0.125	0.975832	0.125	0.125	3.77693	2.0579	0.125	0.408611	1.98661	3.26888	15.8929	1.7088	3.99031
ENSMUSG00000029790	Cep41	0.125	0.125	0.125	0.125	0.125	0.125	4.95364	0.873347	0.125	0.125	0.125	1.984	1	15.872	0	3.98841
ENSMUSG00000025040	Fundc1	0.125	0.125	0.125	0.891646	1.82666	0.125	4.95364	0.873347	0.125	0.125	0.94777	1.984	7.58216	15.872	2.92261	3.98841
ENSMUSG00000085297	Gm11651	0.125	1.24996	0.125	0.891646	0.975832	2.42465	12.1966	7.60847	3.77199	0.499985	1.43071	7.85902	2.8615	15.7185	1.51677	3.97439
ENSMUSG00000101355	Hist1h3h	0.125	0.125	0.125	0.125	0.405774	0.125	4.40639	1.34481	0.125	0.125	0.218591	1.95873	1.74873	15.6699	0.806309	3.96992
ENSMUSG00000073411	H2-D1	39.9999	60.5858	43.1482	89.8226	146.468	123.116	665.447	776.917	789.844	47.9113	119.802	744.069	2.5005	15.5301	1.32222	3.957
ENSMUSG00000105003	Gm40055	0.125	0.125	0.125	0.125	0.125	0.125	4.95364	0.125	0.732832	0.125	0.125	1.93716	1	15.4973	0	3.95394
ENSMUSG00000027419	Pcsk2	0.125	0.125	0.125	0.125	0.125	0.125	0.125	3.11839	2.55633	0.125	0.125	1.93324	1	15.4659	0	3.95102
ENSMUSG00000107215	Gm43197	0.125	0.125	0.125	0.125	0.125	0.125	0.125	3.11839	2.55633	0.125	0.125	1.93324	1	15.4659	0	3.95102
ENSMUSG00000000386	Mx1	0.125	0.125	2.11959	0.891646	0.125	0.699912	10.1847	18.8337	7.55878	0.789862	0.572186	12.1924	0.724412	15.4361	-0.465117	3.94823
ENSMUSG00000074754	Smim26	0.125	0.125	0.125	0.125	0.125	0.125	2.53932	3.11839	0.125	0.125	0.125	1.92757	1	15.4206	0	3.94678
ENSMUSG00000068744	Psrc1	0.125	0.125	0.125	0.125	0.125	1.27482	2.53932	3.11839	0.125	0.125	0.508275	1.92757	4.0662	15.4206	2.02368	3.94678
ENSMUSG00000029683	Lmod2	0.729898	0.125	0.125	0.891646	0.975832	2.99956	0.125	0.873347	14.1051	0.326633	1.62235	5.03449	4.96689	15.4133	2.31234	3.94611
ENSMUSG00000001517	Foxm1	0.125	0.125	0.125	0.125	0.125	0.125	4.14887	0.873347	0.732832	0.125	0.125	1.91835	1	15.3468	0	3.93986
ENSMUSG00000012443	Kif11	0.125	0.125	0.125	0.125	0.125	0.125	1.73455	3.86674	0.125	0.125	0.125	1.90876	1	15.2701	0	3.93264
ENSMUSG00000074472	Zfp872	0.125	0.125	0.125	0.125	0.125	0.125	1.73455	3.86674	0.125	0.125	0.125	1.90876	1	15.2701	0	3.93264
ENSMUSG00000037321	Tap1	1.93969	1.24996	0.623647	2.42494	7.78249	4.14939	19.4396	15.8403	22.6148	1.2711	4.7856	19.2982	3.76493	15.1823	1.91262	3.92432
ENSMUSG00000025656	Arhgef9	0.125	0.125	0.125	0.125	0.125	0.699912	0.929773	4.61508	0.125	0.125	0.316637	1.88995	2.5331	15.1196	1.3409	3.91835
ENSMUSG00000040139	9430038I01Rik	0.125	0.125	0.125	0.125	0.125	0.699912	2.53932	2.37004	0.732832	0.125	0.316637	1.88073	2.5331	15.0458	1.3409	3.91129
ENSMUSG00000035042	Ccl5	0.125	0.125	0.125	0.891646	0.975832	0.125	1.73455	0.125	3.77199	0.125	0.664159	1.87718	5.31327	15.0174	2.4096	3.90857
ENSMUSG00000085995	Gm2788	0.125	0.125	0.125	0.125	0.125	0.125	4.14887	0.125	1.34066	0.125	0.125	1.87151	1	14.9721	0	3.9042
ENSMUSG00000079104	Prps1l3	0.125	0.125	0.125	0.125	0.125	1.84974	4.14887	0.125	1.34066	0.125	0.699912	1.87151	5.5993	14.9721	2.48525	3.9042
ENSMUSG00000026535	Ifi202b	0.125	0.125	0.125	0.125	0.125	0.125	0.929773	0.873347	3.77199	0.125	0.125	1.85837	1	14.867	0	3.89404
ENSMUSG00000113486		0.125	0.125	0.125	0.125	0.125	0.125	1.73455	3.11839	0.714597	0.125	0.125	1.85584	1	14.8468	0	3.89208
ENSMUSG00000040483	Xaf1	0.729898	0.125	0.623647	0.125	1.82666	0.125	9.78228	4.61508	7.41898	0.492848	0.692221	7.27211	1.40453	14.7553	0.49009	3.88316
ENSMUSG00000005087	Cd44	0.729898	0.125	0.125	0.891646	0.125	0.125	5.75841	6.11178	2.55633	0.326633	0.380549	4.80884	1.16507	14.7225	0.220412	3.87995
ENSMUSG00000024939	Fam89b	0.125	0.125	0.125	0.125	1.82666	1.27482	0.125	1.62169	3.77199	0.125	1.0755	1.83956	8.60397	14.7165	3.105	3.87936
ENSMUSG00000025743	Sdc3	7.38377	9.12465	11.0952	34.6241	66.4899	51.2864	109.574	149.046	145.397	9.20122	50.8001	134.672	5.52102	14.6364	2.46494	3.87149
ENSMUSG00000034485	Uaca	0.125	0.125	0.125	0.125	0.125	0.125	0.125	4.61508	0.732832	0.125	0.125	1.8243	1	14.5944	0	3.86735
ENSMUSG00000113961		0.125	0.125	0.125	0.125	0.125	1.27482	0.125	4.61508	0.732832	0.125	0.508275	1.8243	4.0662	14.5944	2.02368	3.86735
ENSMUSG00000068606	Gm4841	3.14949	0.125	2.61823	1.65829	2.6775	0.699912	31.4387	24.0721	29.9088	1.96424	1.67857	28.4732	0.854563	14.4958	-0.226742	3.85756
ENSMUSG00000020167	Tcf3	0.125	0.125	0.125	0.125	0.125	0.125	0.929773	0.125	4.37982	0.125	0.125	1.81153	1	14.4923	0	3.85721
ENSMUSG00000032890	Rims3	0.125	0.125	0.125	0.125	0.125	1.27482	0.929773	0.125	4.37982	0.125	0.508275	1.81153	4.0662	14.4923	2.02368	3.85721
ENSMUSG00000047631	Apof	0.125	0.125	0.125	0.125	0.125	0.125	3.34409	0.125	1.9485	0.125	0.125	1.80586	1	14.4469	0	3.85269
ENSMUSG00000024790	Sac3d1	0.125	0.125	0.125	1.65829	0.125	0.125	2.53932	0.873347	1.9485	0.125	0.636097	1.78705	5.08878	14.2964	2.34732	3.83758
ENSMUSG00000052477	C130026I21Rik	0.125	1.81243	0.125	0.125	1.82666	0.125	7.40015	9.10516	12.8895	0.687478	0.692221	9.79826	1.0069	14.2525	0.009919	3.83314
ENSMUSG00000051682	Treml4	1.3348	0.125	0.623647	0.125	0.125	1.27482	9.78228	10.6019	9.24248	0.694481	0.508275	9.87554	0.731878	14.22	-0.450325	3.82985
ENSMUSG00000030345	Dyrk4	0.125	0.125	0.125	0.125	0.125	0.125	0.125	3.86674	1.34066	0.125	0.125	1.77747	1	14.2197	0	3.82982
ENSMUSG00000089694	Nat8f7	0.125	0.125	0.125	0.125	0.975832	0.125	1.21144	0.125	3.98473	0.125	0.408611	1.77373	3.26888	14.1898	1.7088	3.82678
ENSMUSG00000073409	H2-Q6	2.04253	2.93739	1.12229	0.891646	0.975832	0.699912	17.3552	29.9092	39.1113	2.03407	0.855797	28.7919	0.420731	14.1548	-1.24903	3.82322
ENSMUSG00000039851	4932438H23Rik	0.125	0.125	0.125	0.125	2.6775	0.125	1.73455	1.62169	1.9485	0.125	0.975832	1.76825	7.80665	14.146	2.9647	3.82232
ENSMUSG00000057135	Scimp	0.125	0.125	0.125	0.125	0.125	0.125	0.929773	2.37004	1.9485	0.125	0.125	1.74944	1	13.9955	0	3.80689
ENSMUSG00000011008	Mcoln2	0.125	0.125	0.125	0.125	0.125	0.125	2.53932	0.125	2.55633	0.125	0.125	1.74022	1	13.9217	0	3.79927
ENSMUSG00000044534	Ackr2	0.125	0.125	0.125	0.125	0.125	0.125	0.125	3.11839	1.9485	0.125	0.125	1.73063	1	13.845	0	3.7913
ENSMUSG00000048970	C1galt1c1	0.125	0.125	0.125	0.891646	0.975832	0.125	0.125	3.11839	1.9485	0.125	0.664159	1.73063	5.31327	13.845	2.4096	3.7913
ENSMUSG00000074151	Nlrc5	0.729898	2.37491	0.623647	0.891646	3.52833	1.84974	13.0014	16.5886	22.0069	1.24282	2.0899	17.199	1.68158	13.8387	0.74982	3.79064
ENSMUSG00000028270	Gbp2	0.125	0.125	1.12229	0.125	4.37916	0.699912	9.78228	1.62169	7.41898	0.457431	1.73469	6.27432	3.79224	13.7164	1.92305	3.77783
ENSMUSG00000070327	Rnf213	11.6181	19.8117	18.5749	16.2246	47.7716	28.2957	208.561	223.132	252.375	16.6682	30.7639	228.023	1.84566	13.6801	0.884139	3.77401
ENSMUSG00000055172	C1ra	0.125	0.125	0.125	0.125	0.125	0.125	0.929773	1.62169	2.55633	0.125	0.125	1.7026	1	13.6208	0	3.76774
ENSMUSG00000037474	Dtl	0.125	0.125	0.125	0.891646	0.125	0.125	0.929773	1.62169	2.55633	0.125	0.380549	1.7026	3.04439	13.6208	1.60615	3.76774
ENSMUSG00000107223	Gm18327	0.729898	0.125	0.125	0.125	1.82666	0.125	0.929773	9.85351	2.55633	0.326633	0.692221	4.44654	2.11927	13.6133	1.08356	3.76694
ENSMUSG00000026355	Mcm6	0.125	0.687478	0.125	0.125	0.975832	0.125	7.36796	1.62169	3.77199	0.312493	0.408611	4.25388	1.30758	13.6127	0.386904	3.76689
ENSMUSG00000026536	Ifi211	0.729898	0.125	3.11688	0.125	2.86468	0.125	22.9403	11.208	19.7884	1.32393	1.03823	17.9789	0.784203	13.58	-0.350702	3.76341
ENSMUSG00000004296	Il12b	0.125	0.125	0.125	0.125	0.125	0.125	3.34409	1.62169	0.125	0.125	0.125	1.69693	1	13.5754	0	3.76293
ENSMUSG00000111888	Gm46212	0.125	0.125	0.125	0.891646	1.82666	0.125	3.34409	1.62169	0.125	0.125	0.94777	1.69693	7.58216	13.5754	2.92261	3.76293
ENSMUSG00000106715	Tmem265	0.125	0.125	0.125	0.125	0.125	2.99956	0.125	2.37004	2.55633	0.125	1.08319	1.68379	8.6655	13.4703	3.11528	3.75171
ENSMUSG00000019732	Calr3	0.125	0.125	0.125	0.125	0.125	0.125	2.53932	2.37004	0.125	0.125	0.125	1.67812	1	13.425	0	3.74685
ENSMUSG00000041608	Entpd3	0.125	0.125	0.125	0.125	0.125	0.125	2.53932	2.37004	0.125	0.125	0.125	1.67812	1	13.425	0	3.74685
ENSMUSG00000086103	Gm11832	0.125	0.125	0.125	0.125	0.125	0.125	2.53932	2.37004	0.125	0.125	0.125	1.67812	1	13.425	0	3.74685
ENSMUSG00000107179	Gm43069	0.125	0.125	0.125	0.125	0.125	0.125	2.53932	2.37004	0.125	0.125	0.125	1.67812	1	13.425	0	3.74685
ENSMUSG00000000154	Slc22a18	0.125	0.125	0.125	0.125	0.125	0.125	4.14887	0.125	0.732832	0.125	0.125	1.6689	1	13.3512	0	3.7389
ENSMUSG00000028847	Trappc3	0.125	0.681853	0.125	0.891646	0.975832	1.84974	0.929773	1.62169	9.85031	0.310618	1.23907	4.13393	3.98905	13.3087	1.99605	3.7343
ENSMUSG00000039899	Fgl2	0.125	0.125	1.62094	1.65829	0.125	0.699912	4.14887	2.37004	18.36	0.623647	0.827735	8.29295	1.32725	13.2975	0.408439	3.73309
ENSMUSG00000086583	Gm15500	0.125	0.125	0.125	0.922312	0.125	0.774651	2.70832	2.14554	0.125	0.125	0.607321	1.65962	4.85857	13.277	2.28053	3.73085
ENSMUSG00000010911	Apip	0.125	0.125	0.125	0.125	0.125	1.84974	0.929773	0.873347	3.16416	0.125	0.699912	1.65576	5.5993	13.2461	2.48525	3.72749
ENSMUSG00000021504	B4galt7	0.125	0.125	0.125	0.125	0.125	1.84974	3.34409	0.873347	0.732832	0.125	0.699912	1.65009	5.5993	13.2007	2.48525	3.72255
ENSMUSG00000102840	Gm38037	0.125	0.687478	1.12229	0.125	4.37916	1.27482	8.17273	3.86674	13.4973	0.644924	1.92633	8.51226	2.98691	13.1989	1.57865	3.72234
ENSMUSG00000107153	Gm38404	0.125	0.125	0.125	0.125	0.125	0.125	0.929773	3.86674	0.125	0.125	0.125	1.6405	1	13.124	0	3.71414
ENSMUSG00000028845	Tekt2	0.125	0.125	0.125	0.891646	0.125	2.42465	0.125	1.62169	3.16416	0.125	1.1471	1.63695	9.17679	13.0956	3.19799	3.71101
ENSMUSG00000112766	Gm40645	0.125	0.687478	0.125	3.19158	0.125	1.27482	6.56319	3.11839	2.55633	0.312493	1.53047	4.0793	4.89762	13.0541	2.29208	3.70643
ENSMUSG00000005800	Mmp8	0.125	0.125	0.125	0.125	0.975832	0.125	0.929773	0.125	3.77199	0.125	0.408611	1.60892	3.26888	12.8714	1.7088	3.68609
ENSMUSG00000039304	Tnfsf10	0.125	0.687478	1.12229	2.42494	0.125	2.99956	6.56319	12.0986	6.20332	0.644924	1.84983	8.28835	2.8683	12.8517	1.52019	3.68388
ENSMUSG00000031444	F10	0.125	0.125	0.125	0.125	0.125	0.125	3.34409	0.125	1.34066	0.125	0.125	1.60325	1	12.826	0	3.681
ENSMUSG00000073494	Sh2d1b2	0.125	0.125	0.125	0.125	0.125	0.125	3.34409	0.125	1.34066	0.125	0.125	1.60325	1	12.826	0	3.681
ENSMUSG00000111417		0.125	0.125	0.125	0.125	0.125	0.125	0.929773	3.11839	0.732832	0.125	0.125	1.59366	1	12.7493	0	3.67235
ENSMUSG00000083012	Fam220a	0.125	0.125	0.125	0.125	2.6775	0.125	0.929773	3.11839	0.732832	0.125	0.975832	1.59366	7.80665	12.7493	2.9647	3.67235
ENSMUSG00000106415	Gm42893	7.38377	12.4995	4.11417	19.2911	20.545	16.2225	100.722	112.377	92.5154	7.99916	18.6862	101.871	2.33602	12.7353	1.22405	3.67076
ENSMUSG00000025507	Pidd1	0.125	0.125	0.125	0.125	0.125	0.125	0.125	0.873347	3.77199	0.125	0.125	1.59011	1	12.7209	0	3.66913
ENSMUSG00000114536		0.125	0.125	0.125	0.125	0.125	0.125	0.125	0.873347	3.77199	0.125	0.125	1.59011	1	12.7209	0	3.66913
ENSMUSG00000109244	Gm44751	0.125	0.125	0.125	0.125	0.125	1.27482	0.125	0.873347	3.77199	0.125	0.508275	1.59011	4.0662	12.7209	2.02368	3.66913
ENSMUSG00000107570	Gm44207	0.125	0.125	0.623647	0.125	4.37916	2.99956	6.56319	0.125	4.37982	0.291216	2.50124	3.68934	8.58896	12.6687	3.10248	3.6632
ENSMUSG00000113631		0.125	0.687478	0.125	0.891646	0.125	1.27482	4.14887	3.86674	3.77199	0.312493	0.763823	3.9292	2.44429	12.5737	1.28942	3.65234
ENSMUSG00000012017	Scarf2	0.125	0.125	0.125	2.42494	0.125	0.125	1.73455	1.62169	1.34066	0.125	0.891646	1.56563	7.13317	12.5251	2.83454	3.64675
ENSMUSG00000040152	Thbs1	0.125	1.81243	0.125	0.891646	0.125	4.14939	12.1966	3.11839	10.4581	0.687478	1.72201	8.59104	2.50482	12.4965	1.32471	3.64345
ENSMUSG00000073079	Srp54a	0.276224	0.125	0.623647	6.0665	1.78412	0.699912	6.56319	2.37004	3.77199	0.341624	2.85018	4.23507	8.34304	12.3969	3.06057	3.63191
ENSMUSG00000022034	Esco2	0.125	0.125	0.125	0.125	3.52833	0.125	0.929773	2.37004	1.34066	0.125	1.25944	1.54683	10.0755	12.3746	3.33279	3.62931
ENSMUSG00000027163	Commd9	0.125	0.125	0.125	0.125	0.975832	0.699912	0.125	0.125	4.37982	0.125	0.600248	1.54327	4.80198	12.3462	2.26363	3.62599
ENSMUSG00000015095	Fbxw5	0.125	0.125	0.125	1.65829	0.125	0.699912	2.53932	0.125	1.9485	0.125	0.827735	1.5376	6.62188	12.3008	2.72724	3.62068
ENSMUSG00000037725	Ckap2	0.125	0.125	0.125	0.125	0.125	0.125	0.125	3.11839	1.34066	0.125	0.125	1.52802	1	12.2241	0	3.61166
ENSMUSG00000073755	5730409E04Rik	0.125	0.125	0.125	0.125	0.125	0.125	0.125	3.11839	1.34066	0.125	0.125	1.52802	1	12.2241	0	3.61166
ENSMUSG00000045757	Zfp764	0.125	0.125	0.125	0.125	0.125	1.27482	0.125	3.11839	1.34066	0.125	0.508275	1.52802	4.0662	12.2241	2.02368	3.61166
ENSMUSG00000042694	Stn1	0.125	0.125	0.623647	0.891646	0.975832	0.125	0.929773	5.36343	4.37982	0.291216	0.664159	3.55767	2.28064	12.2166	1.18944	3.61078
ENSMUSG00000111806		0.125	0.125	0.125	0.125	0.125	3.57447	1.73455	0.873347	1.9485	0.125	1.27482	1.5188	10.1986	12.1504	3.3503	3.60293
ENSMUSG00000035469	Rcbtb1	4.96418	1.24996	5.61011	7.79146	4.37916	7.02395	44.3875	42.0324	56.0455	3.94142	6.39819	47.4885	1.62332	12.0486	0.698949	3.59079
ENSMUSG00000024617	Camk2a	0.125	0.125	0.125	0.125	0.125	0.125	0.929773	1.62169	1.9485	0.125	0.125	1.49999	1	11.9999	0	3.58495
ENSMUSG00000032496	Ltf	0.125	0.125	0.125	0.125	1.82666	0.125	0.929773	1.62169	1.9485	0.125	0.692221	1.49999	5.53777	11.9999	2.4693	3.58495
ENSMUSG00000108394	Gm45477	0.125	0.125	0.125	0.891646	0.125	1.84974	0.929773	1.62169	1.9485	0.125	0.955461	1.49999	7.64369	11.9999	2.93427	3.58495
ENSMUSG00000026896	Ifih1	3.14949	1.24996	1.62094	4.72487	6.08082	1.27482	28.2921	18.0853	25.6539	2.00679	4.02684	24.0104	2.0066	11.9646	1.00476	3.5807
ENSMUSG00000094796	BC147527	0.729898	0.125	0.125	1.65829	0.125	0.125	4.95364	5.36343	1.34066	0.326633	0.636097	3.88591	1.94744	11.8969	0.961579	3.57251
ENSMUSG00000025289	Prdx4	0.729898	0.125	0.125	1.65829	3.52833	1.27482	4.95364	5.36343	1.34066	0.326633	2.15381	3.88591	6.594	11.8969	2.72115	3.57251
ENSMUSG00000026003	Acadl	0.125	0.125	0.623647	3.95823	0.125	1.27482	3.34409	3.86674	3.16416	0.291216	1.78602	3.45833	6.13298	11.8755	2.61659	3.56992
ENSMUSG00000108767	Gm29763	0.125	0.125	0.125	0.125	0.125	0.125	0.125	2.37004	1.9485	0.125	0.125	1.48118	1	11.8494	0	3.56675
ENSMUSG00000039634	Zfp189	0.125	0.125	0.125	0.125	0.125	0.125	1.73455	0.125	2.55633	0.125	0.125	1.47196	1	11.7757	0	3.55774
ENSMUSG00000022913	Psmg1	0.125	0.125	0.125	0.125	0.975832	0.125	1.73455	0.125	2.55633	0.125	0.408611	1.47196	3.26888	11.7757	1.7088	3.55774
ENSMUSG00000064751	Gm26330	0.125	0.125	0.125	0.125	0.125	1.25758	1.73455	0.125	2.55633	0.125	0.502526	1.47196	4.02021	11.7757	2.00727	3.55774
ENSMUSG00000026222	Sp100	4.16572	1.24996	1.62094	1.65829	5.22999	4.7243	36.3398	18.916	26.8696	2.34554	3.87086	27.3751	1.65031	11.6712	0.722736	3.54488
ENSMUSG00000050994	Adgb	0.125	0.125	0.125	0.125	0.125	0.699912	0.929773	0.873347	2.55633	0.125	0.316637	1.45315	2.5331	11.6252	1.3409	3.53918
ENSMUSG00000054770	Kctd18	9.19846	10.2496	3.11688	20.0578	46.0699	17.3724	86.2357	86.9333	87.0449	7.52165	27.8334	86.738	3.70043	11.5318	1.88769	3.52754
ENSMUSG00000025001	Hells	0.125	0.125	0.623647	0.125	1.82666	0.125	2.53932	2.37004	4.98765	0.291216	0.692221	3.299	2.37701	11.3284	1.24915	3.50187
ENSMUSG00000069266	Hist1h4b	0.125	0.125	0.125	0.125	0.125	0.125	1.90355	0.125	2.20986	0.125	0.125	1.4128	1	11.3024	0	3.49856
ENSMUSG00000040328	Olfr56	0.125	0.125	0.125	0.125	0.125	0.125	0.929773	0.125	3.16416	0.125	0.125	1.40631	1	11.2505	0	3.49192
ENSMUSG00000086754	Gm16098	0.125	0.125	0.125	0.125	0.125	0.125	0.929773	0.125	3.16416	0.125	0.125	1.40631	1	11.2505	0	3.49192
ENSMUSG00000034285	Nipsnap1	0.125	0.125	1.12229	0.125	0.975832	0.125	8.9775	3.86674	2.55633	0.457431	0.408611	5.13352	0.893272	11.2225	-0.162828	3.48832
ENSMUSG00000072620	Slfn2	1.93969	5.74978	3.61553	8.5581	13.7383	8.74869	32.2998	48.7676	45.7124	3.76833	10.3484	42.2599	2.74614	11.2145	1.4574	3.48729
ENSMUSG00000033880	Lgals3bp	7.38377	5.1873	14.0871	13.9246	30.7549	25.9961	77.3752	105.642	115.613	8.88606	23.5585	99.5434	2.65118	11.2022	1.40663	3.48571
ENSMUSG00000015882	Lcorl	3.14949	1.81243	0.125	4.72487	11.1858	4.14939	15.4157	22.5754	18.9678	1.69564	6.68669	18.9863	3.94346	11.1971	1.97946	3.48506
ENSMUSG00000060183	Cxcl11	1.3348	0.125	0.125	0.125	0.125	0.125	9.78228	5.36343	2.55633	0.528265	0.125	5.90068	0.236624	11.1699	-2.07933	3.48155
ENSMUSG00000023067	Cdkn1a	3.75439	0.687478	0.623647	3.19158	2.6775	2.99956	23.4634	18.0853	14.713	1.6885	2.95621	18.7539	1.75079	11.1068	0.808005	3.47337
ENSMUSG00000019487	Trip10	0.125	0.125	0.125	0.125	0.125	0.125	0.125	0.873347	3.16416	0.125	0.125	1.3875	1	11.1	0	3.47249
ENSMUSG00000002477	Snrpd1	0.125	0.125	0.125	1.65829	0.975832	0.125	0.125	0.873347	3.16416	0.125	0.919708	1.3875	7.35766	11.1	2.87925	3.47249
ENSMUSG00000083979	Gm12527	0.125	0.125	0.125	0.891646	1.82666	1.84974	0.125	0.873347	3.16416	0.125	1.52268	1.3875	12.1815	11.1	3.60661	3.47249
ENSMUSG00000095928	Olfr204	0.125	0.125	0.125	0.891646	0.125	1.27482	0.125	0.873347	3.16416	0.125	0.763823	1.3875	6.11059	11.1	2.61131	3.47249
ENSMUSG00000086347	Gm11626	0.729898	0.687478	1.12229	0.891646	0.125	4.14939	8.17273	7.60847	12.2816	0.846556	1.72201	9.35428	2.03414	11.0498	1.02442	3.46595
ENSMUSG00000025383	Il23a	1.3348	0.125	0.623647	2.42494	2.6775	1.27482	12.1966	3.86674	6.81115	0.694481	2.12575	7.62483	3.06092	10.9792	1.61397	3.4567
ENSMUSG00000046718	Bst2	0.125	0.125	2.61823	0.125	0.975832	0.125	11.3918	11.3502	8.63464	0.956078	0.408611	10.4589	0.427382	10.9394	-1.2264	3.45146
ENSMUSG00000029414	Kntc1	2.54459	0.687478	1.62094	3.19158	0.975832	4.14939	17.83	16.5886	17.7521	1.61767	2.77227	17.3903	1.71374	10.7502	0.777149	3.42629
ENSMUSG00000023341	Mx2	3.14949	0.125	1.62094	0.891646	0.125	0.125	19.8419	15.0919	17.6123	1.63181	0.380549	17.5154	0.233207	10.7337	-2.10032	3.42408
ENSMUSG00000025885	Myo5b	0.729898	0.125	0.125	0.125	0.125	0.125	1.73455	3.11839	5.59549	0.326633	0.125	3.48281	0.382693	10.6628	-1.38574	3.41451
ENSMUSG00000023961	Enpp4	0.125	0.687478	0.125	0.125	0.125	0.125	3.34409	1.62169	4.98765	0.312493	0.125	3.31781	0.400009	10.6173	-1.32189	3.40834
ENSMUSG00000023707	Ogfod2	0.125	0.125	0.623647	2.42494	0.975832	1.27482	2.53932	5.36343	1.34066	0.291216	1.55853	3.08114	5.35181	10.5803	2.42003	3.4033
ENSMUSG00000095609	Gm21188	0.125	0.687478	0.125	0.125	1.06091	0.699912	1.09073	1.62169	7.19408	0.312493	0.628609	3.30217	2.0116	10.5672	1.00834	3.40152
ENSMUSG00000005413	Hmox1	0.125	0.687478	0.125	2.42494	1.82666	3.57447	0.929773	0.125	8.63464	0.312493	2.60869	3.22981	8.34801	10.3356	3.06143	3.36955
ENSMUSG00000058470	Gm8369	0.125	0.687478	0.125	0.891646	0.125	2.42465	5.75841	0.125	3.77199	0.312493	1.1471	3.21847	3.6708	10.2993	1.87609	3.36448
ENSMUSG00000051457	Spn	0.729898	1.81243	0.125	0.891646	0.975832	2.42465	18.6348	6.11178	2.55633	0.889111	1.43071	9.10096	1.60915	10.236	0.686295	3.35558
ENSMUSG00000026104	Stat1	4.35928	3.49987	12.0925	13.9246	6.93165	9.3236	78.9928	71.218	53.6142	6.65056	10.06	67.9416	1.51265	10.2159	0.597077	3.35275
ENSMUSG00000066148	Prpf4	0.125	0.125	1.12229	3.19158	0.125	3.57447	6.56319	6.11178	1.34066	0.457431	2.29702	4.67188	5.02156	10.2133	2.32814	3.35238
ENSMUSG00000001156	Mxd1	0.125	0.687478	0.125	3.95823	0.975832	0.699912	4.95364	3.11839	1.34066	0.312493	1.87799	3.13756	6.00971	10.0404	2.5873	3.32775
ENSMUSG00000048721	Fndc9	0.125	0.687478	0.125	6.25817	1.82666	0.699912	6.56319	0.873347	1.9485	0.312493	2.92825	3.12834	9.37061	10.0109	3.22814	3.3235
ENSMUSG00000026832	Cytip	1.3348	0.125	0.125	3.19158	2.6775	2.42465	8.17273	3.86674	3.77199	0.528265	2.76458	5.27049	5.23331	9.97697	2.38772	3.3186
ENSMUSG00000028551	Cdkn2c	0.125	0.125	1.12229	3.19158	1.82666	1.84974	2.53932	3.11839	8.02681	0.457431	2.28933	4.56151	5.00475	9.97201	2.3233	3.31788
ENSMUSG00000026843	Fubp3	0.125	0.125	1.12229	2.42494	1.82666	1.84974	2.53932	6.11178	4.98765	0.457431	2.03378	4.54625	4.44609	9.93865	2.15254	3.31305
ENSMUSG00000007610	Gtpbp3	0.125	0.687478	0.125	0.125	1.82666	0.125	0.125	2.37004	6.81115	0.312493	0.692221	3.10206	2.21516	9.92683	1.14741	3.31133
ENSMUSG00000106609	Gm43181	0.729898	0.125	0.125	0.125	0.975832	0.125	3.34409	0.125	6.20332	0.326633	0.408611	3.22414	1.25098	9.87084	0.323058	3.30317
ENSMUSG00000017146	Brca1	0.729898	0.125	0.125	0.125	0.125	0.125	7.36796	0.873347	1.34066	0.326633	0.125	3.19399	0.382693	9.77854	-1.38574	3.28962
ENSMUSG00000030498	Gas2	0.125	0.125	0.623647	0.125	0.125	0.125	2.53932	1.62169	4.37982	0.291216	0.125	2.84695	0.429235	9.77608	-1.22016	3.28926
ENSMUSG00000029503	P2rx2	0.125	0.125	0.623647	0.125	0.125	0.125	4.95364	1.62169	1.9485	0.291216	0.125	2.84128	0.429235	9.75661	-1.22016	3.28638
ENSMUSG00000105827	Hist2h2bb	1.93969	1.24996	2.11959	1.65829	0.125	0.125	15.3915	27.8138	8.02681	1.76975	0.636097	17.0774	0.359429	9.64964	-1.47622	3.27047
ENSMUSG00000026981	Il1rn	0.729898	0.687478	0.125	1.65829	2.6775	1.84974	10.5871	1.62169	2.55633	0.514125	2.06184	4.92169	4.01039	9.57294	2.00374	3.25896
ENSMUSG00000111268		0.125	0.687478	0.125	0.125	0.125	0.125	6.56319	1.62169	0.732832	0.312493	0.125	2.97257	0.400009	9.51245	-1.32189	3.24982
ENSMUSG00000072683	Gm7457	1.3348	0.125	2.11959	0.125	0.975832	2.99956	13.0014	6.86012	14.1051	1.19313	1.3668	11.3222	1.14556	9.48952	0.196052	3.24634
ENSMUSG00000020315	Sptbn1	1.3348	0.125	0.125	3.19158	5.22999	1.27482	4.95364	6.86012	3.16416	0.528265	3.23213	4.99264	6.11839	9.45101	2.61315	3.24047
ENSMUSG00000032215	Rsl24d1	0.125	0.687478	0.125	3.95823	1.82666	2.42465	0.125	3.11839	5.59549	0.312493	2.73651	2.94629	8.75705	9.42835	3.13044	3.23701
ENSMUSG00000032401	Lctl	1.3348	0.125	0.125	0.125	3.52833	0.125	3.34409	4.61508	6.81115	0.528265	1.25944	4.92344	2.38411	9.32002	1.25345	3.22033
ENSMUSG00000037572	Wdhd1	0.729898	0.125	0.125	0.891646	0.125	0.699912	0.929773	6.86012	1.34066	0.326633	0.572186	3.04352	1.75177	9.31787	0.808816	3.22
ENSMUSG00000028312	Smc2	0.125	0.125	0.623647	0.125	3.52833	1.27482	3.34409	3.86674	0.732832	0.291216	1.64272	2.64789	5.6409	9.09253	2.49592	3.18468
ENSMUSG00000056999	Ide	0.729898	0.687478	0.125	5.49152	0.125	0.699912	5.75841	3.86674	4.37982	0.514125	2.10548	4.66832	4.09526	9.08013	2.03396	3.18271
ENSMUSG00000021615	Xrcc4	0.729898	0.125	0.125	0.891646	0.125	0.125	0.929773	5.36343	2.55633	0.326633	0.380549	2.94984	1.16507	9.03108	0.220412	3.1749
ENSMUSG00000028068	Iqgap3	0.729898	0.687478	0.125	1.65829	0.975832	0.699912	6.56319	2.37004	4.98765	0.514125	1.11135	4.64029	2.16162	9.02561	1.11212	3.17402
ENSMUSG00000071415	Rpl23	0.125	1.24996	0.125	5.49152	1.82666	1.84974	6.56319	2.37004	4.37982	0.499985	3.05597	4.43768	6.11212	8.87562	2.61167	3.14985
ENSMUSG00000109491	Gm15396	0.125	0.687478	0.125	0.891646	4.37916	0.125	1.73455	4.61508	1.9485	0.312493	1.7986	2.76604	5.75566	8.85154	2.52498	3.14593
ENSMUSG00000037921	Ddx60	3.14949	3.49987	4.11417	0.125	1.82666	2.42465	27.4873	35.2973	32.3401	3.58784	1.45877	31.7082	0.406587	8.83768	-1.29836	3.14367
ENSMUSG00000113255		1.3348	0.125	0.125	1.30563	0.125	0.125	5.75841	1.62169	6.5437	0.528265	0.518545	4.64127	0.9816	8.78587	-0.0267933	3.13519
ENSMUSG00000040896	Kcnd3	0.125	1.81243	0.125	0.125	0.125	2.42465	4.95364	10.6019	2.55633	0.687478	0.89155	6.03727	1.29684	8.78177	0.375001	3.13451
ENSMUSG00000072889	Nfxl1	0.125	0.687478	0.125	3.19158	0.125	1.27482	1.73455	0.873347	5.59549	0.312493	1.53047	2.73446	4.89762	8.75047	2.29208	3.12936
ENSMUSG00000033966	Cdkl4	0.729898	0.125	0.125	0.125	0.125	0.125	2.53932	1.62169	4.37982	0.326633	0.125	2.84695	0.382693	8.71605	-1.38574	3.12367
ENSMUSG00000005410	Mcm5	0.125	0.125	0.623647	0.125	0.125	1.27482	2.53932	3.11839	1.9485	0.291216	0.508275	2.5354	1.74536	8.70627	0.803522	3.12205
ENSMUSG00000037313	Tacc3	0.729898	0.125	0.125	2.42494	0.125	0.125	1.73455	2.37004	4.37982	0.326633	0.891646	2.82814	2.72981	8.65847	1.4488	3.11411
ENSMUSG00000027714	Exosc9	1.93969	5.1873	2.11959	1.65829	8.63332	2.42465	25.8777	15.0919	39.0262	3.08219	4.23875	26.6653	1.37524	8.6514	0.459682	3.11293
ENSMUSG00000041571	Selenow	0.125	0.125	0.623647	0.125	0.975832	1.27482	1.73455	3.86674	1.9485	0.291216	0.791885	2.51659	2.71924	8.64168	1.4432	3.11131
ENSMUSG00000035383	Pmch	0.125	0.687478	1.12229	0.125	0.125	0.125	12.1966	2.37004	1.9485	0.644924	0.125	5.50504	0.193821	8.53596	-2.3672	3.09355
ENSMUSG00000002870	Mcm2	0.729898	0.125	0.125	0.125	0.125	0.699912	1.73455	4.61508	1.9485	0.326633	0.316637	2.76604	0.9694	8.46836	-0.0448366	3.08208
ENSMUSG00000030934	Oat	0.125	0.125	1.12229	0.891646	0.975832	0.699912	5.75841	0.873347	4.98765	0.457431	0.855797	3.87314	1.87088	8.46715	0.903713	3.08188
ENSMUSG00000073676	Hspe1	4.35928	1.81243	2.11959	5.49152	8.63332	11.0483	19.4476	22.5754	27.4774	2.76377	8.39106	23.1668	3.03609	8.38233	1.60222	3.06735
ENSMUSG00000000385	Tmprss2	15.8523	7.9997	10.0979	15.4579	16.2908	15.0727	85.431	89.9266	108.319	11.3167	15.6071	94.5589	1.37913	8.35573	0.463759	3.06277
ENSMUSG00000021288	Klc1	1.3348	0.125	0.623647	1.65829	7.78249	1.27482	4.95364	9.10516	3.16416	0.694481	3.57187	5.74099	5.14322	8.26659	2.36267	3.04729
ENSMUSG00000108670	Gm44815	0.729898	0.687478	0.623647	0.125	4.37916	0.125	2.53932	3.86674	10.4581	0.680341	1.54305	5.6214	2.26806	8.26262	1.18146	3.0466
ENSMUSG00000040720	Virma	0.729898	0.125	0.623647	3.19158	0.975832	4.7243	5.75841	0.125	6.20332	0.492848	2.9639	4.02891	6.01383	8.17475	2.58828	3.03117
ENSMUSG00000105238	Gm44357	0.125	1.68869	0.125	7.13214	1.9713	1.28057	5.88718	8.3643	1.49262	0.64623	3.46134	5.24803	5.35621	8.121	2.42121	3.02166
ENSMUSG00000066258	Trim12a	3.14949	1.24996	1.62094	6.25817	4.37916	2.99956	12.1966	16.5886	19.5756	2.00679	4.54563	16.1203	2.26512	8.03285	1.17959	3.00591
ENSMUSG00000111713	Gm20234	1.3348	1.24996	1.62094	7.02481	1.82666	1.27482	17.83	9.10516	6.6835	1.4019	3.37543	11.2062	2.40776	7.99361	1.26769	2.99885
ENSMUSG00000085604	Dhx58os	1.93969	0.687478	0.623647	0.125	2.6775	0.699912	4.14887	7.60847	14.1051	1.08361	1.16747	8.62082	1.07739	7.95568	0.107544	2.99199
ENSMUSG00000109408	A930037H05Rik	68.4784	84.4967	62.4558	80.6228	124.346	85.212	580.366	560.637	572.703	71.8103	96.7271	571.235	1.34698	7.95478	0.429728	2.99182
ENSMUSG00000039450	Dcxr	0.125	0.687478	0.623647	0.125	5.22999	1.27482	3.34409	6.11178	1.9485	0.478708	2.20994	3.80145	4.61646	7.94107	2.20679	2.98933
ENSMUSG00000025505	Tmem80	0.729898	0.125	0.623647	2.42494	3.52833	0.125	5.75841	4.61508	1.34066	0.492848	2.02609	3.90472	4.11098	7.92276	2.03948	2.986
ENSMUSG00000044339	Alkbh2	1.93969	0.687478	0.125	1.65829	1.82666	2.42465	6.56319	5.36343	9.85031	0.91739	1.96987	7.25897	2.14725	7.91263	1.10249	2.98416
ENSMUSG00000019838	Slc16a10	0.125	0.687478	1.62094	0.125	9.48415	1.84974	7.36796	6.86012	4.98765	0.811139	3.81963	6.40525	4.70897	7.8966	2.23541	2.98123
ENSMUSG00000097346	Gm26619	37.175	42.4571	23.342	70.3191	110.733	77.8129	557.503	112.841	136.51	34.3247	86.2884	268.951	2.51389	7.83551	1.32992	2.97003
ENSMUSG00000045868	Gvin1	9.97878	9.76588	0.125	18.1642	26.5008	13.9056	36.8066	59.2968	57.5226	6.62322	19.5235	51.2086	2.94774	7.73168	1.55961	2.95078
ENSMUSG00000061482	Hist1h4d	0.125	0.687478	1.62094	0.125	0.125	2.42465	2.53932	7.60847	8.63464	0.811139	0.89155	6.26081	1.09913	7.71854	0.136365	2.94833
ENSMUSG00000005262	Ufd1	0.125	0.687478	0.125	0.891646	4.37916	1.84974	0.929773	3.11839	3.16416	0.312493	2.37351	2.40411	7.59542	7.69332	2.92513	2.94361
ENSMUSG00000102717	Gm37759	6.17398	5.65979	4.61282	13.9246	16.2908	12.7731	55.6543	33.8006	34.7714	5.48219	14.3295	41.4088	2.61383	7.55332	1.38616	2.91711
ENSMUSG00000071068	Treml2	0.729898	0.687478	1.12229	5.49152	3.52833	0.125	6.56319	7.60847	4.98765	0.846556	3.04828	6.38644	3.6008	7.54402	1.84832	2.91533
ENSMUSG00000021390	Ogn	0.729898	0.125	0.623647	0.125	0.125	2.42465	5.75841	1.62169	3.77199	0.492848	0.89155	3.71737	1.80897	7.54262	0.855172	2.91507
ENSMUSG00000064215	Ifi27	0.729898	7.43722	4.11417	3.95823	3.52833	4.7243	50.0209	18.0853	24.4383	4.09376	4.07028	30.8482	0.994265	7.53541	-0.00829774	2.91369
ENSMUSG00000025498	Irf7	10.4083	10.8121	6.10876	7.02481	12.0366	7.59886	75.6852	64.4828	65.163	9.1097	8.88677	68.4437	0.975528	7.51327	-0.0357444	2.90944
ENSMUSG00000030966	Trim21	0.125	1.24996	0.125	0.125	0.975832	1.84974	3.34409	5.36343	2.55633	0.499985	0.983523	3.75462	1.9671	7.50945	0.976072	2.90871
ENSMUSG00000029798	Herc6	1.3348	0.687478	2.61823	1.65829	7.78249	0.699912	10.5871	9.59907	14.6461	1.54684	3.38023	11.6107	2.18525	7.50612	1.1278	2.90807
ENSMUSG00000030830	Itgal	2.54459	7.9997	2.11959	10.0914	3.52833	2.99956	31.5112	36.794	26.2618	4.22129	5.53976	31.5223	1.31234	7.46746	0.39214	2.90062
ENSMUSG00000047735	Samd9l	0.729898	0.125	1.12229	0.125	0.125	0.125	4.95364	2.37004	7.41898	0.659064	0.125	4.91422	0.189663	7.45637	-2.39849	2.89847
ENSMUSG00000030921	Trim30a	2.54459	7.9997	1.12229	0.891646	5.22999	7.59886	33.9255	15.0919	37.2027	3.88886	4.5735	28.7401	1.17605	7.39035	0.233951	2.88564
ENSMUSG00000102819	Gm37817	0.729898	0.687478	0.125	0.891646	0.125	0.699912	4.14887	4.61508	2.55633	0.514125	0.572186	3.77343	1.11293	7.3395	0.154364	2.87568
ENSMUSG00000079419	Ms4a6c	0.729898	4.06235	1.12229	6.25817	3.52833	6.44904	17.83	15.0919	10.4581	1.97151	5.41184	14.46	2.74502	7.33448	1.45682	2.8747
ENSMUSG00000092524	Olfr756-ps1	1.3348	2.37491	2.61823	2.42494	2.6775	0.125	10.5871	14.3436	21.3991	2.10931	1.74248	15.4433	0.826087	7.32146	-0.275634	2.87213
ENSMUSG00000025246	Tbl1x	0.125	0.687478	1.12229	0.891646	0.975832	2.99956	4.95364	2.37004	6.81115	0.644924	1.62235	4.71161	2.51556	7.30568	1.33088	2.86902
ENSMUSG00000024370	Cdc23	0.729898	5.1873	0.623647	3.19158	3.52833	4.7243	11.3918	14.3436	22.0069	2.18028	3.81474	15.9141	1.74965	7.29911	0.807068	2.86772
ENSMUSG00000091661	Gm17021	0.125	0.125	1.12229	2.42494	3.52833	0.699912	4.14887	0.873347	4.98765	0.457431	2.21773	3.33662	4.84822	7.29426	2.27745	2.86676
ENSMUSG00000037563	Rps16	0.729898	0.687478	0.125	1.65829	5.22999	4.7243	1.73455	0.873347	8.63464	0.514125	3.87086	3.74751	7.52902	7.2891	2.91246	2.86574
ENSMUSG00000047260	Emc6	0.729898	0.125	0.623647	1.65829	0.125	2.42465	4.14887	3.86674	2.55633	0.492848	1.40265	3.52398	2.846	7.15023	1.50894	2.83799
ENSMUSG00000010205	Raver1	0.125	1.64369	2.28913	0.125	4.3196	2.99956	15.979	9.85351	3.16416	1.35261	2.48139	9.66557	1.83452	7.14589	0.875405	2.83711
ENSMUSG00000085827	Gm11290	0.729898	0.125	0.623647	1.65829	0.975832	1.27482	0.929773	4.61508	4.98765	0.492848	1.30298	3.51084	2.64378	7.12357	1.4026	2.8326
ENSMUSG00000021411	Pxdc1	0.125	2.37491	0.623647	1.65829	0.975832	2.99956	6.56319	4.61508	11.066	1.04119	1.87789	7.41475	1.80361	7.12144	0.850888	2.83217
ENSMUSG00000039046	Usp6nl	0.125	1.24996	2.11959	0.125	3.52833	4.7243	11.3918	9.10516	4.37982	1.16485	2.79254	8.29227	2.39734	7.11876	1.26144	2.83163
ENSMUSG00000035086	Becn1	1.3348	1.24996	1.62094	3.19158	3.52833	1.84974	15.4157	7.60847	6.81115	1.4019	2.85655	9.9451	2.03763	7.09403	1.02689	2.82661
ENSMUSG00000034875	Nudt19	1.3348	1.24996	0.125	1.65829	2.6775	5.87412	7.36796	6.86012	4.98765	0.903251	3.4033	6.40525	3.76784	7.09133	1.91374	2.82606
ENSMUSG00000040907	Atp1a3	1.93969	0.125	1.12229	3.19158	0.125	3.57447	10.5871	6.86012	4.98765	1.06233	2.29702	7.47828	2.16225	7.03951	1.11253	2.81548
ENSMUSG00000029815	Malsu1	8.59357	11.3746	3.11688	13.158	13.7383	13.348	62.8973	62.2378	37.2027	7.695	13.4148	54.1126	1.74331	7.03218	0.801827	2.81397
ENSMUSG00000105550	Gm35585	1.3348	1.24996	1.62094	0.891646	0.125	2.42465	4.95364	12.0986	12.2816	1.4019	1.1471	9.77794	0.818247	6.97479	-0.289391	2.80215
ENSMUSG00000002227	Mov10	1.3348	1.24996	2.11959	0.125	1.82666	0.699912	9.78228	7.60847	15.3208	1.56811	0.883859	10.9038	0.563645	6.95348	-0.827142	2.79774
ENSMUSG00000070034	Sp110	4.03869	4.62483	3.11688	3.19158	0.975832	7.42639	38.4966	18.5418	24.8638	3.9268	3.8646	27.3007	0.984161	6.95241	-0.023034	2.79751
ENSMUSG00000064220	Hist2h2aa1	12.4226	4.28171	3.74019	15.9102	33.4436	15.8086	68.2893	20.4052	51.4989	6.81482	21.7208	46.7311	3.18729	6.85728	1.67233	2.77764
ENSMUSG00000034947	Tmem106a	1.93969	2.93739	0.125	2.42494	1.82666	5.87412	13.8061	15.8403	4.37982	1.66736	3.37524	11.3421	2.0243	6.80242	1.01742	2.76605
ENSMUSG00000093656	Gm20628	200.909	219.492	175.649	175.687	387.253	254.811	1414.11	1531.24	1074.77	198.683	272.584	1340.04	1.37195	6.74463	0.456232	2.75374
ENSMUSG00000052446	Zfp961	0.125	1.24996	0.623647	0.125	0.125	0.125	6.56319	3.11839	3.77199	0.666201	0.125	4.48452	0.187631	6.73148	-2.41403	2.75092
ENSMUSG00000096472	Cdkn2d	0.729898	0.687478	0.623647	0.125	2.6775	4.7243	3.34409	8.35682	1.9485	0.680341	2.50893	4.5498	3.68776	6.68753	1.88274	2.74147
ENSMUSG00000103674	Gm37699	0.125	0.687478	0.623647	0.125	0.125	0.125	4.95364	0.873347	3.77199	0.478708	0.125	3.19966	0.261119	6.68394	-1.93722	2.7407
ENSMUSG00000040097	Flywch1	0.125	1.24996	0.623647	1.65829	2.6775	1.27482	6.56319	2.37004	4.37982	0.666201	1.8702	4.43768	2.80727	6.66118	1.48917	2.73578
ENSMUSG00000107432	Gm36189	0.729898	0.125	0.623647	0.125	0.125	0.125	1.73455	3.11839	4.98765	0.492848	0.125	3.2802	0.253628	6.65559	-1.97921	2.73457
ENSMUSG00000051278	Zgrf1	1.3348	0.125	0.125	0.125	1.82666	0.125	5.75841	1.62169	3.16416	0.528265	0.692221	3.51476	1.31037	6.65339	0.389971	2.73409
ENSMUSG00000030789	Itgax	0.125	1.24996	0.623647	0.125	3.52833	2.42465	4.95364	3.86674	4.37982	0.666201	2.02599	4.40007	3.04111	6.60471	1.6046	2.7235
ENSMUSG00000015488	Cacfd1	18.2719	20.3742	23.5614	57.6234	75.849	59.9159	170.737	118.364	114.397	20.7358	64.4628	134.499	3.10876	6.48632	1.63634	2.6974
ENSMUSG00000037997	Parp11	0.729898	0.125	1.62094	0.125	1.82666	2.42465	9.78228	2.37004	3.77199	0.825279	1.45877	5.3081	1.76761	6.43189	0.821799	2.68524
ENSMUSG00000001755	Coasy	0.729898	0.687478	0.623647	2.42494	4.37916	1.27482	3.34409	5.36343	4.37982	0.680341	2.69297	4.36245	3.95827	6.41215	1.98487	2.68081
ENSMUSG00000062683	Atp5g2	1.3348	0.687478	0.623647	3.19158	0.695057	0.699912	4.14887	5.36343	7.41898	0.881973	1.52885	5.64376	1.73344	6.39901	0.793641	2.67785
ENSMUSG00000019578	Ubxn6	4.96418	1.24996	7.10605	10.858	11.1858	9.89851	44.3875	16.5886	23.8304	4.44006	10.6475	28.2689	2.39804	6.36677	1.26186	2.67056
ENSMUSG00000049502	Dtx3l	3.14949	9.12465	8.10335	7.02481	9.48415	15.6476	50.0209	39.039	39.6341	6.7925	10.7189	42.898	1.57805	6.3155	0.658138	2.6589
ENSMUSG00000033355	Rtp4	2.54459	0.125	1.12229	0.125	0.125	1.27482	4.95364	5.36343	13.4973	1.26396	0.508275	7.93812	0.402129	6.28035	-1.31427	2.65085
ENSMUSG00000033538	Casp4	0.729898	0.125	0.623647	0.125	0.125	0.125	4.95364	2.37004	1.9485	0.492848	0.125	3.09073	0.253628	6.27115	-1.97921	2.64873
ENSMUSG00000079505	Gm11131	79.9715	105.871	79.4098	67.5898	89.4623	89.8113	800.07	461.855	400.686	88.4174	82.2878	554.204	0.930675	6.26804	-0.103651	2.64801
ENSMUSG00000028832	Stmn1	2.54459	1.81243	0.125	0.891646	3.52833	3.57447	4.95364	8.35682	14.713	1.49401	2.66482	9.34114	1.78367	6.2524	0.834847	2.64441
ENSMUSG00000021054	Sgpp1	0.729898	0.125	2.11959	2.42494	2.6775	0.699912	4.14887	10.6019	3.77199	0.991495	1.93411	6.17424	1.95071	6.2272	0.963996	2.63858
ENSMUSG00000035929	H2-Q4	2.54459	4.06235	6.60741	1.65829	11.1858	10.4734	33.008	29.3105	18.9678	4.40478	7.77251	27.0955	1.76456	6.15137	0.81931	2.62091
ENSMUSG00000028337	Coro2a	3.14949	2.37491	0.125	4.72487	2.6775	7.59886	14.6109	4.61508	15.3208	1.88313	5.00041	11.5156	2.65537	6.11513	1.40891	2.61238
ENSMUSG00000101111	Gm28437	1.3227	2.93739	7.57478	9.28642	57.4966	7.0067	37.6435	18.8337	15.1567	3.94496	24.5966	23.878	6.23494	6.05278	2.64038	2.5976
ENSMUSG00000038930	Rccd1	4.35928	4.62483	9.59929	1.65829	21.3958	10.4734	54.8496	23.3238	34.1636	6.19447	11.1758	37.4456	1.80416	6.04502	0.851331	2.59575
ENSMUSG00000103877	Gm21358	0.125	3.49987	2.61823	0.125	0.975832	0.699912	21.8539	10.6019	4.98765	2.08103	0.600248	12.4811	0.288437	5.99756	-1.79367	2.58438
ENSMUSG00000106671	Gm42900	1.43763	0.125	0.623647	0.125	0.125	0.699912	4.14887	4.55521	4.37982	0.728758	0.316637	4.3613	0.434489	5.98457	-1.20261	2.58125
ENSMUSG00000035311	Gnptab	0.729898	1.81243	3.61553	0.891646	0.125	5.29921	8.17273	16.5886	11.6738	2.05262	2.10529	12.1451	1.02566	5.91686	0.0365496	2.56483
ENSMUSG00000060802	B2m	49.1217	51.3105	54.9761	81.3894	106.479	100.735	283.405	334.636	297.355	51.8028	96.201	305.132	1.85706	5.89026	0.893023	2.55833
ENSMUSG00000057143	Trim12c	0.729898	0.125	3.93965	0.125	1.82666	2.42465	10.5871	10.6019	6.65919	1.59818	1.45877	9.2827	0.912769	5.80829	-0.131678	2.53811
ENSMUSG00000027889	Ampd2	0.729898	0.687478	0.125	0.891646	0.975832	0.699912	1.73455	1.62169	5.59549	0.514125	0.855797	2.98391	1.66457	5.80386	0.735148	2.53701
ENSMUSG00000022390	Zc3h7b	2.54459	0.125	0.623647	3.19158	0.125	4.14939	8.17273	8.35682	2.55633	1.09775	2.48866	6.36196	2.26706	5.79548	1.18082	2.53493
ENSMUSG00000089911	Mfsd14a	16.4572	13.062	16.0817	21.5911	19.6941	26.571	85.431	91.4233	86.4371	15.2003	22.6187	87.7638	1.48804	5.77382	0.573417	2.52953
ENSMUSG00000029009	Mthfr	3.75439	3.49987	3.61553	1.65829	1.82666	1.27482	22.6586	12.8469	26.8696	3.62326	1.58659	20.7917	0.437891	5.7384	-1.19136	2.52065
ENSMUSG00000023505	Cdca3	0.125	1.24996	0.623647	1.65829	0.125	0.125	4.14887	5.36343	1.9485	0.666201	0.636097	3.82026	0.954813	5.7344	-0.0667105	2.51964
ENSMUSG00000030102	Itpr1	1.3348	0.125	1.12229	0.891646	2.6775	0.699912	5.75841	4.61508	4.37982	0.860696	1.42302	4.91777	1.65333	5.71371	0.725378	2.51443
ENSMUSG00000054006	D630008O14Rik	2.54459	4.06235	1.12229	7.79146	4.37916	3.57447	18.6348	17.337	8.02681	2.57641	5.24836	14.6662	2.03708	5.69249	1.02651	2.50906
ENSMUSG00000105580	Gm44454	15.2958	14.9294	7.76925	11.824	40.029	8.32325	105.824	53.2427	56.7628	12.6648	20.0588	71.9431	1.58381	5.68054	0.663404	2.50603
ENSMUSG00000044788	Fads6	0.729898	0.687478	1.62094	3.19158	0.975832	0.125	5.75841	1.62169	9.85031	1.01277	1.4308	5.74347	1.41276	5.67104	0.498518	2.50361
ENSMUSG00000056116	H2-T22	1.3348	4.06235	5.69987	4.72487	5.22999	3.57447	22.3689	9.86848	30.5348	3.699	4.50978	20.9241	1.21919	5.65668	0.28592	2.49996
ENSMUSG00000029322	Plac8	1.93969	0.687478	1.12229	0.125	0.125	0.125	13.0014	5.36343	2.55633	1.24982	0.125	6.97371	0.100014	5.57976	-3.32172	2.4802
ENSMUSG00000018171	Vmp1	2.54459	1.24996	1.12229	3.95823	3.52833	7.59886	14.6109	5.36343	7.41898	1.63895	5.02847	9.13111	3.06811	5.57133	1.61735	2.47802
ENSMUSG00000082088	Gm15753	1.65539	0.125	1.62094	3.19158	0.125	0.872386	9.42013	3.41024	6.09391	1.13378	1.39632	6.30809	1.23157	5.56379	0.300496	2.47607
ENSMUSG00000051220	Ercc6l	0.729898	0.687478	0.623647	0.125	0.975832	0.125	3.34409	2.37004	5.59549	0.680341	0.408611	3.76987	0.600597	5.54115	-0.735531	2.47019
ENSMUSG00000001288	Rarg	0.729898	0.687478	0.623647	3.19158	1.82666	3.57447	2.53932	3.11839	5.59549	0.680341	2.86424	3.75106	4.21001	5.51351	2.07382	2.46297
ENSMUSG00000111737		10.4083	10.2496	14.5858	10.858	8.63332	9.3236	79.7975	54.7543	59.0847	11.7479	9.60499	64.5455	0.817593	5.49423	-0.290544	2.45792
ENSMUSG00000078193	Gm2000	0.125	2.32991	0.125	1.85762	6.93165	3.3905	3.84305	3.12587	7.16369	0.859972	4.05993	4.71087	4.721	5.47794	2.23909	2.45363
ENSMUSG00000103899	Gm37940	4.35928	1.81243	1.62094	3.19158	12.8875	9.89851	11.3918	15.8403	15.3208	2.59755	8.65919	14.1843	3.3336	5.46064	1.73708	2.44907
ENSMUSG00000092517	Art2a-ps	2.54459	2.93739	2.61823	0.125	4.37916	0.699912	27.4873	11.3502	4.98765	2.70007	1.73469	14.6084	0.642461	5.41037	-0.63832	2.43573
ENSMUSG00000007836	Hnrnpa0	1.93969	1.24996	3.11688	7.79146	4.37916	3.57447	13.8061	6.11178	14.1051	2.10218	5.24836	11.341	2.49663	5.39489	1.31998	2.43159
ENSMUSG00000067212	H2-T23	11.0132	6.63287	4.82225	7.02481	16.2908	5.91437	45.3372	37.6396	37.6768	7.48943	9.74333	40.2179	1.30094	5.36995	0.379559	2.42491
ENSMUSG00000029174	Tbc1d1	1.3348	1.24996	1.12229	5.49152	5.22999	2.99956	9.78228	3.86674	6.20332	1.23568	4.57369	6.61744	3.70135	5.3553	1.88805	2.42097
ENSMUSG00000078588	Ccdc24	2.54459	4.62483	0.125	3.19158	0.125	4.14939	10.9251	18.7065	9.24248	2.43147	2.48866	12.958	1.02352	5.32928	0.0335371	2.41394
ENSMUSG00000000708	Kat2b	0.125	4.06235	1.12229	3.19158	5.22999	2.42465	2.53932	9.10516	16.5365	1.76988	3.61541	9.39365	2.04274	5.3075	1.03051	2.40803
ENSMUSG00000017830	Dhx58	5.56908	1.24996	3.61553	5.49152	5.22999	7.59886	21.8539	21.8271	11.6738	3.47819	6.10679	18.4516	1.75574	5.30494	0.812079	2.40734
ENSMUSG00000038172	Ttc39b	1.3348	0.125	1.12229	1.65829	2.6775	7.59886	4.95364	3.11839	5.59549	0.860696	3.97822	4.55584	4.62209	5.2932	2.20855	2.40414
ENSMUSG00000046879	Irgm1	0.729898	7.9997	1.12229	1.65829	2.6775	7.59886	18.6348	17.337	15.9286	3.28396	3.97822	17.3001	1.21141	5.26807	0.276684	2.39727
ENSMUSG00000031387	Renbp	0.729898	0.687478	1.12229	0.125	0.125	0.699912	3.34409	6.86012	3.16416	0.846556	0.316637	4.45612	0.37403	5.26383	-1.41877	2.39611
ENSMUSG00000079293	Clec7a	1.3348	3.49987	1.12229	0.891646	1.82666	2.42465	15.4157	10.6019	4.98765	1.98565	1.71432	10.3351	0.863353	5.20487	-0.211977	2.37986
ENSMUSG00000022437	Samm50	1.93969	0.125	1.12229	2.42494	1.82666	2.42465	6.56319	6.86012	3.16416	1.06233	2.22542	5.52916	2.09485	5.20475	1.06685	2.37983
ENSMUSG00000066800	Rnasel	0.729898	0.687478	1.62094	3.19158	0.125	1.27482	8.17273	3.86674	3.77199	1.01277	1.53047	5.27049	1.51117	5.20402	0.595665	2.37963
ENSMUSG00000037216	Lipt1	1.93969	0.687478	0.623647	1.65829	3.52833	2.42465	0.929773	9.10516	6.81115	1.08361	2.53709	5.61536	2.34134	5.18211	1.22733	2.37354
ENSMUSG00000022587	Ly6e	64.2441	72.1222	62.9545	87.5226	105.628	102.459	243.166	388.517	398.255	66.4403	98.5367	343.313	1.48309	5.16724	0.568603	2.36939
ENSMUSG00000070031	Sp140	0.778289	1.51995	4.61282	7.24714	3.61341	9.16837	16.816	8.64867	10.1603	2.30369	6.67631	11.875	2.8981	5.15478	1.53511	2.36591
ENSMUSG00000031722	Hp	0.729898	0.687478	1.12229	1.65829	0.125	0.699912	2.53932	6.11178	4.37982	0.846556	0.827735	4.34364	0.977767	5.13095	-0.0324379	2.35923
ENSMUSG00000000275	Trim25	1.3348	5.74978	3.61553	4.72487	3.52833	2.42465	11.3918	22.5754	20.7913	3.5667	3.55928	18.2528	0.99792	5.11757	-0.00300358	2.35546
ENSMUSG00000028416	Bag1	3.14949	0.687478	4.61282	10.0914	6.93165	11.0483	7.36796	27.0655	8.63464	2.8166	9.35713	14.356	3.32214	5.09694	1.73211	2.34963
ENSMUSG00000114922		1.93969	1.24996	1.12229	0.891646	2.6775	1.84974	10.5871	6.86012	4.37982	1.43731	1.80629	7.27567	1.25671	5.06199	0.329656	2.3397
ENSMUSG00000022906	Parp9	32.7895	57.4978	30.5424	44.5905	57.9816	47.2678	194.88	201.43	215.297	40.2766	49.9466	203.869	1.24009	5.06173	0.310446	2.33963
ENSMUSG00000028437	Ubap1	1.93969	4.62483	4.11417	3.19158	11.1858	9.89851	14.6109	26.3171	12.8895	3.55956	8.09197	17.9392	2.2733	5.03971	1.18479	2.33334
ENSMUSG00000049676	Catsperg1	1.3348	1.24996	0.125	0.891646	0.125	1.84974	2.53932	6.11178	4.98765	0.903251	0.955461	4.54625	1.0578	5.03321	0.0810707	2.33148
ENSMUSG00000099569	Gm18301	3.75439	4.62483	4.11417	7.79146	3.52833	2.42465	33.9255	4.61508	23.8304	4.16446	4.58148	20.7903	1.10014	4.99232	0.137683	2.31971
ENSMUSG00000024338	Psmb8	1.3348	1.24996	3.11688	1.65829	5.22999	3.57447	8.17273	12.0986	8.02681	1.90054	3.48759	9.4327	1.83505	4.96316	0.875816	2.31126
ENSMUSG00000005481	Ddx39	4.96418	2.93739	5.61011	3.95823	3.52833	7.59886	35.535	20.3304	11.066	4.5039	5.02847	22.3105	1.11647	4.95359	0.158947	2.30847
ENSMUSG00000097971	Gm26917	2560.05	2055.98	1421.27	6391.59	2310.98	8792.92	5617.44	11827	12320.7	2012.43	5831.83	9921.73	2.8979	4.93021	1.53501	2.30165
ENSMUSG00000029298	Gbp9	0.729898	4.06235	0.623647	0.125	0.975832	0.699912	9.78228	7.60847	9.24248	1.8053	0.600248	8.87774	0.332493	4.91761	-1.58861	2.29796
ENSMUSG00000026103	Gls	122.314	74.3721	55.9734	118.955	45.2191	120.282	364.687	416.954	445.058	84.22	94.8186	408.9	1.12584	4.85514	0.171008	2.27951
ENSMUSG00000025967	Eef1b2	1.3348	7.9997	0.892916	7.79146	16.2908	18.5222	12.0437	27.0655	10.4581	3.40914	14.2015	16.5224	4.16571	4.84652	2.05856	2.27695
ENSMUSG00000025647	Shisa5	15.2474	13.062	25.0573	30.7908	26.5008	27.7208	120.841	77.9531	59.6925	17.7889	28.3375	86.1622	1.59298	4.84359	0.671732	2.27608
ENSMUSG00000027291	Vps39	0.125	1.24996	1.12229	1.65829	0.975832	1.84974	4.14887	5.36343	2.55633	0.832417	1.49462	4.02287	1.79552	4.83277	0.844401	2.27285
ENSMUSG00000064337	mt-Rnr1	143.486	134.557	183.128	270.751	384.701	291.606	892.618	678.883	639.564	153.724	315.686	737.022	2.05359	4.79446	1.03815	2.26137
ENSMUSG00000075256	Cerkl	10.4083	7.9997	9.10064	18.5245	23.9483	13.348	60.483	30.0589	37.8106	9.16953	18.6069	42.7841	2.02921	4.6659	1.02092	2.22216
ENSMUSG00000014074	Rnf168	1.3348	0.687478	1.62094	3.19158	5.22999	1.27482	4.95364	7.60847	4.37982	1.2144	3.23213	5.64731	2.6615	4.65027	1.41224	2.21731
ENSMUSG00000034422	Parp14	23.1111	13.6245	11.5939	7.79146	3.52833	12.7731	74.9689	79.4498	67.5943	16.1098	8.03095	74.0043	0.498513	4.59374	-1.0043	2.19967
ENSMUSG00000069874	Irgm2	2.54459	1.81243	1.12229	2.42494	0.975832	0.125	8.17273	8.35682	8.63464	1.82644	1.17526	8.38806	0.643469	4.59258	-0.636059	2.1993
ENSMUSG00000037072	Selenof	1.3348	0.125	3.11688	3.95823	5.22999	6.44904	4.14887	7.60847	9.24248	1.52556	5.21242	6.99994	3.41673	4.58844	1.77262	2.198
ENSMUSG00000025017	Pik3ap1	14.0376	13.6245	18.0763	27.7242	30.7549	29.4455	58.8734	71.218	78.5353	15.2461	29.3082	69.5422	1.92234	4.5613	0.942863	2.18945
ENSMUSG00000006445	Epha2	3.75439	0.687478	1.12229	8.5581	2.6775	5.87412	4.95364	9.85351	10.4581	1.85472	5.70324	8.42176	3.07499	4.54072	1.62058	2.18292
ENSMUSG00000035208	Slfn8	9.80336	8.56217	2.11959	6.25817	4.37916	4.7243	26.6825	30.8072	34.7714	6.82837	5.12054	30.7537	0.749892	4.50381	-0.415246	2.17115
ENSMUSG00000022849	Hspbap1	40.6531	31.0613	23.0627	40.7572	26.5008	34.0448	116.817	152.788	155.122	31.5924	33.7676	141.576	1.06885	4.48132	0.0960628	2.16392
ENSMUSG00000022867	Usp25	11.0132	6.87474	12.0925	13.158	5.22999	19.0971	25.8777	63.7345	44.4967	9.99347	12.495	44.703	1.25032	4.47322	0.322296	2.16131
ENSMUSG00000086841	2410006H16Rik	2.54459	1.81243	1.62094	0.891646	2.6775	3.57447	4.14887	15.0919	7.41898	1.99266	2.3812	8.8866	1.19499	4.45968	0.257	2.15694
ENSMUSG00000021377	Dek	2.54459	2.93739	4.11417	8.5581	6.93165	11.0483	17.83	17.337	7.41898	3.19872	8.84603	14.1953	2.76549	4.43782	1.46754	2.14985
ENSMUSG00000027951	Adar	9.80336	13.062	9.59929	8.5581	17.9925	12.7731	50.0209	46.5225	46.928	10.8215	13.1079	47.8238	1.21128	4.41931	0.276527	2.14382
ENSMUSG00000019505	Ubb	1.09889	3.49987	0.125	3.95823	6.93165	7.02395	5.48479	10.2801	4.98765	1.57458	5.97128	6.9175	3.79229	4.39322	1.92307	2.13528
ENSMUSG00000085990	Gm16731	0.729898	3.49987	3.61553	10.0914	4.37916	7.02395	15.4157	6.86012	11.6738	2.6151	7.16483	11.3165	2.7398	4.32739	1.45407	2.1135
ENSMUSG00000003970	Rpl8	1.93969	1.81243	1.62094	6.25817	6.93165	3.57447	8.17273	3.86674	11.066	1.79102	5.5881	7.70181	3.12006	4.30023	1.64157	2.10441
ENSMUSG00000034317	Trim59	0.125	1.24996	2.11959	3.95823	3.52833	1.84974	4.95364	3.86674	6.20332	1.16485	3.1121	5.0079	2.67168	4.29919	1.41775	2.10406
ENSMUSG00000088252	Snord13	2.54459	6.87474	3.61553	15.4579	1.82666	21.3968	11.3918	20.3304	23.8304	4.34495	12.8938	18.5175	2.96753	4.26185	1.56926	2.09148
ENSMUSG00000010358	Ifi35	1.3348	2.37491	2.61823	0.125	4.37916	3.57447	5.75841	13.5952	7.41898	2.10931	2.69288	8.92421	1.27666	4.23086	0.352375	2.08095
ENSMUSG00000020397	Med7	0.729898	1.24996	2.61823	1.65829	7.78249	2.42465	8.17273	6.86012	4.37982	1.5327	3.95514	6.47089	2.58051	4.2219	1.36766	2.07789
ENSMUSG00000035517	Tdrd7	1.3348	0.125	2.11959	0.891646	0.975832	0.125	4.14887	5.36343	5.59549	1.19313	0.664159	5.03593	0.556654	4.22078	-0.845147	2.07751
ENSMUSG00000039205	Ciz1	1.93969	1.81243	0.125	0.125	3.52833	2.42465	4.14887	5.36343	6.81115	1.29238	2.02599	5.44115	1.56765	4.21019	0.648603	2.07389
ENSMUSG00000026107	Nabp1	3.14949	1.81243	1.12229	3.19158	1.82666	3.57447	10.5871	7.60847	7.41898	2.02807	2.86424	8.53817	1.4123	4.20999	0.498044	2.07382
ENSMUSG00000093378	Gm20663	20.0866	15.3119	19.5722	28.4909	32.4566	25.9961	78.9928	74.2114	77.9275	18.3236	28.9812	77.0439	1.58163	4.20463	0.661415	2.07198
ENSMUSG00000028494	Plin2	2.54459	1.81243	3.61553	5.49152	3.52833	8.74869	16.2205	9.10516	8.02681	2.65752	5.92284	11.1175	2.22871	4.18341	1.15621	2.06468
ENSMUSG00000070730	Rmdn3	0.729898	1.24996	2.61823	0.891646	1.82666	0.699912	5.75841	5.36343	8.02681	1.5327	1.13941	6.38288	0.743401	4.16448	-0.427788	2.05814
ENSMUSG00000097567	Gm26637	6.17398	2.93739	8.10335	4.72487	1.82666	5.87412	30.7064	21.0787	19.5756	5.73824	4.14189	23.7869	0.721805	4.14533	-0.47032	2.05149
ENSMUSG00000037896	Rcor1	1.93969	0.687478	1.12229	1.65829	6.93165	2.99956	4.95364	3.11839	7.41898	1.24982	3.86317	5.16367	3.09098	4.13153	1.62806	2.04667
ENSMUSG00000024660	Incenp	0.729898	1.24996	1.62094	0.891646	0.125	0.125	2.53932	6.11178	6.20332	1.20026	0.380549	4.95147	0.317054	4.12532	-1.6572	2.0445
ENSMUSG00000031072	Oraov1	82.996	79.4344	60.9599	68.3565	98.8215	63.9403	339.739	295.722	285.198	74.4634	77.0394	306.886	1.03459	4.1213	0.0490645	2.0431
ENSMUSG00000044533	Rps2	1.36504	0.125	4.548	4.72487	8.05475	3.57447	9.39599	7.60847	7.86878	2.01268	5.45137	8.29108	2.70851	4.11942	1.4375	2.04244
ENSMUSG00000039013	Siglecf	1.3348	1.24996	0.623647	1.65829	0.975832	0.125	4.95364	3.86674	4.37982	1.06947	0.919708	4.40007	0.859969	4.11426	-0.217643	2.04063
ENSMUSG00000055553	Kxd1	1.93969	2.37491	1.62094	5.49152	1.82666	3.57447	8.17273	7.60847	8.63464	1.97852	3.63089	8.13862	1.83516	4.1135	0.875903	2.04037
ENSMUSG00000053007	Creb5	1.93969	4.06235	2.61823	2.42494	5.22999	4.7243	13.0014	11.3502	11.066	2.87342	4.12641	11.8058	1.43606	4.10863	0.522116	2.03866
ENSMUSG00000094127	G530012D18Rik	4.35928	10.2496	2.61823	3.19158	6.08082	6.44904	22.6586	27.8138	20.1834	5.74237	5.24048	23.552	0.912598	4.10144	-0.131948	2.03613
ENSMUSG00000022014	Epsti1	5.56908	6.31226	3.61553	5.49152	12.0366	2.99956	29.9901	18.0853	15.3208	5.16562	6.84258	21.1321	1.32464	4.09091	0.405597	2.03242
ENSMUSG00000039501	Znfx1	31.5797	28.8114	38.0221	39.9906	48.6224	44.9682	121.646	127.344	152.691	32.8044	44.5271	133.894	1.35735	4.08157	0.440792	2.02912
ENSMUSG00000000682	Cd52	2.54459	2.93739	0.125	10.858	4.37916	5.87412	4.95364	9.85351	8.02681	1.86899	7.03711	7.61132	3.76518	4.07242	1.91272	2.02589
ENSMUSG00000097729	2310015A10Rik	3.14949	1.81243	1.12229	3.95823	0.975832	1.84974	7.36796	13.5952	3.77199	2.02807	2.26127	8.24507	1.11498	4.06547	0.157022	2.02342
ENSMUSG00000050668	Gpatch11	9.80336	4.06235	4.61282	17.7579	6.08082	5.87412	26.6825	22.5754	25.6539	6.15951	9.90427	24.9706	1.60796	4.05399	0.685234	2.01934
ENSMUSG00000090231	Cfb	6.77887	5.1873	4.61282	4.72487	12.8875	0.699912	15.4881	30.0589	21.3991	5.52633	6.10409	22.3154	1.10455	4.03801	0.143453	2.01364
ENSMUSG00000097692	A230060F14Rik	0.125	2.93739	2.11959	3.19158	2.6775	5.87412	4.95364	6.11178	9.85031	1.72733	3.9144	6.97191	2.26616	4.03624	1.18025	2.01301
ENSMUSG00000030107	Usp18	6.17398	4.62483	4.11417	4.72487	0.125	1.84974	8.9775	27.8138	23.2226	4.97099	2.2332	20.0047	0.449247	4.02428	-1.15442	2.00873
ENSMUSG00000006411	Nectin4	20.0866	24.3116	8.10335	39.2239	17.1416	31.7452	50.8257	91.4233	68.81	17.5005	29.3702	70.353	1.67825	4.02005	0.746958	2.00722
ENSMUSG00000063286	Gm8995	9.19846	6.87474	7.41521	9.62374	7.78249	11.6232	33.9255	34.549	25.8545	7.82947	9.67649	31.443	1.23591	4.01598	0.305569	2.00575
ENSMUSG00000021027	Ralgapa1	3.75439	0.125	1.62094	3.19158	2.6775	0.699912	6.56319	6.86012	8.63464	1.83344	2.18966	7.35265	1.19429	4.0103	0.256155	2.00371
ENSMUSG00000018923	Med11	2.54459	5.74978	1.12229	1.65829	8.63332	8.17377	15.4157	13.5952	8.63464	3.13889	6.15513	12.5485	1.96093	3.99776	0.971535	1.99919
ENSMUSG00000022216	Psme1	6.17398	4.62483	10.5966	10.858	18.8433	11.0483	16.2205	30.8072	37.2027	7.13179	13.5832	28.0768	1.9046	3.93685	0.929489	1.97704
ENSMUSG00000030007	Cct7	2.54459	2.93739	3.11688	2.42494	6.08082	4.7243	12.1966	8.35682	12.8895	2.86629	4.41002	11.1476	1.53858	3.88922	0.621602	1.95948
ENSMUSG00000027639	Samhd1	5.56908	2.37491	2.11959	3.95823	5.22999	0.125	13.0014	13.5952	12.2816	3.35453	3.10441	12.9594	0.925438	3.86326	-0.111792	1.94982
ENSMUSG00000030678	Maz	1.93969	3.49987	2.11959	3.19158	2.6775	1.84974	4.95364	11.3502	12.2816	2.51972	2.57294	9.52849	1.02112	3.78157	0.0301556	1.91899
ENSMUSG00000067399	Trim43c	6.77887	4.06235	7.10605	4.72487	4.37916	1.27482	29.5395	19.2528	18.9678	5.98243	3.45962	22.5867	0.578297	3.7755	-0.790117	1.91667
ENSMUSG00000029642	Polr1d	3.75439	1.24996	2.11959	1.65829	5.22999	0.699912	10.5871	7.60847	8.63464	2.37464	2.5294	8.94339	1.06517	3.7662	0.0910835	1.91311
ENSMUSG00000064032	Gm10143	53.356	65.935	48.9924	49.1903	86.059	53.0169	244.776	209.662	178.828	56.0944	62.7554	211.089	1.11875	3.76309	0.161882	1.91192
ENSMUSG00000072109	A530040E14Rik	7.98867	5.61479	4.09423	8.5581	6.16591	8.86367	37.6999	14.5531	14.2936	5.89923	7.86256	22.1822	1.33281	3.76018	0.414473	1.9108
ENSMUSG00000018819	Lsp1	1.93969	5.74978	3.61553	5.49152	6.93165	5.29921	23.4634	12.0986	6.81115	3.76833	5.90746	14.1244	1.56766	3.74817	0.648612	1.90619
ENSMUSG00000031447	Lamp1	6.77887	10.2496	7.10605	14.6913	18.8433	6.44904	20.2443	30.8072	39.0262	8.04485	13.3279	30.0259	1.6567	3.73232	0.728309	1.90007
ENSMUSG00000030275	Etnk1	11.6181	6.31226	5.61011	10.858	12.0366	11.0483	32.3159	25.5688	29.3009	7.84681	11.3143	29.0619	1.4419	3.70366	0.527974	1.88895
ENSMUSG00000003283	Hck	3.14949	5.1873	2.11959	6.25817	9.48415	15.6476	8.17273	18.0853	12.2816	3.48546	10.4633	12.8466	3.00199	3.68576	1.58592	1.88196
ENSMUSG00000055447	Cd47	6.17398	4.06235	6.60741	5.49152	0.125	7.02395	21.8539	18.8337	20.7913	5.61458	4.21349	20.4929	0.750455	3.64995	-0.414162	1.86788
ENSMUSG00000015937	H2afy	3.75439	3.49987	2.11959	4.72487	9.48415	12.1982	19.4396	9.10516	5.59549	3.12461	8.80239	11.3801	2.81711	3.64207	1.49422	1.86476
ENSMUSG00000099879	Gm29123	4.96418	2.37491	1.12229	2.42494	1.82666	4.14939	7.36796	6.86012	16.5365	2.82046	2.80033	10.2548	0.992862	3.63587	-0.0103353	1.8623
ENSMUSG00000040940	Arhgef1	2.54459	3.49987	3.61553	5.49152	5.22999	8.74869	11.3918	9.85351	13.4973	3.22	6.49007	11.5809	2.01555	3.59655	1.01117	1.84661
ENSMUSG00000022191	Drosha	3.75439	2.93739	3.61553	3.19158	3.52833	3.57447	16.2205	9.10516	11.6738	3.43577	3.43146	12.3331	0.998747	3.58963	-0.00180948	1.84384
ENSMUSG00000079641	Rpl39	1.3348	2.37491	4.11417	6.25817	6.08082	1.84974	7.36796	8.35682	12.2816	2.60796	4.72958	9.33547	1.81351	3.57961	0.858788	1.8398
ENSMUSG00000029063	Nadk	2.54459	1.81243	3.61553	3.19158	6.93165	7.02395	8.17273	6.86012	13.4973	2.65752	5.71573	9.51005	2.15078	3.57855	1.10486	1.83937
ENSMUSG00000042211	Fbxo38	4.96418	1.24996	3.11688	10.0914	4.37916	5.29921	16.2205	9.10516	8.02681	3.11034	6.58992	11.1175	2.11871	3.57436	1.08319	1.83769
ENSMUSG00000039156	Stim2	0.729898	4.06235	2.11959	4.72487	3.52833	8.17377	4.95364	9.85351	9.85031	2.30394	5.47566	8.21915	2.37665	3.56743	1.24893	1.83488
ENSMUSG00000075029	4930558J22Rik	12.223	19.2493	14.0871	22.3577	35.8599	17.9473	76.5785	54.7543	30.5166	15.1864	25.3883	53.9498	1.67178	3.5525	0.741381	1.82883
ENSMUSG00000106175	Gm44313	19.6208	27.3264	14.3065	17.2365	14.8359	18.1313	86.1633	72.9841	58.4343	20.4179	16.7346	72.5272	0.819601	3.55213	-0.287007	1.82869
ENSMUSG00000024613	Tcof1	6.77887	5.74978	1.62094	10.858	9.48415	11.6232	30.7064	8.35682	11.066	4.71653	10.6551	16.7097	2.25911	3.5428	1.17575	1.82489
ENSMUSG00000064367	mt-Nd5	416.887	512.593	495.78	775.924	1263.58	776.09	1899.03	1656.9	1477.14	475.087	938.53	1677.69	1.97549	3.53133	0.982212	1.82021
ENSMUSG00000057863	Rpl36	1.93969	2.93739	3.11688	7.79146	6.93165	5.29921	11.3918	10.6019	6.20332	2.66465	6.67411	9.399	2.50468	3.52729	1.32463	1.81856
ENSMUSG00000071253	Slc25a16	3.14949	3.49987	0.623647	2.42494	7.78249	2.99956	8.9775	6.11178	10.4581	2.42433	4.40233	8.51581	1.81589	3.51264	0.860678	1.81255
ENSMUSG00000085438	1700020I14Rik	2.54459	5.74978	3.11688	6.25817	4.37916	4.14939	21.0491	6.11178	12.8895	3.80375	4.9289	13.3501	1.2958	3.50972	0.373844	1.81136
ENSMUSG00000044148	1810030O07Rik	2.54459	2.37491	0.623647	1.65829	0.975832	4.14939	5.75841	6.86012	6.81115	1.84772	2.26117	6.47656	1.22376	3.50517	0.291326	1.80948
ENSMUSG00000036894	Rap2b	3.75439	6.87474	7.6047	10.858	9.48415	11.0483	14.6109	18.0853	31.1244	6.07794	10.4635	21.2736	1.72155	3.50012	0.783712	1.80741
ENSMUSG00000031729	Ist1	8.59357	3.49987	11.5939	10.858	13.7383	10.4734	25.073	19.582	37.2027	7.89577	11.6899	27.2859	1.48053	3.45576	0.566114	1.789
ENSMUSG00000093577	Gm20632	1398.51	1325.98	1062.91	933.532	1302.01	1405.43	3899.81	5253.69	3902.31	1262.47	1213.66	4351.94	0.961338	3.44717	-0.0568838	1.78541
ENSMUSG00000097125	Gm26885	5.56908	12.4995	2.11959	16.9912	18.8433	20.8218	35.535	18.0853	15.9286	6.7294	18.8854	23.183	2.80641	3.44503	1.48873	1.78452
ENSMUSG00000054676	1600014C10Rik	12.223	11.937	8.10335	31.5575	12.8875	19.0971	42.778	36.0457	31.7323	10.7544	21.1807	36.852	1.96948	3.42667	0.977816	1.77681
ENSMUSG00000027950	Chrnb2	78.7617	74.9346	57.4694	60.69	90.3132	61.0657	252.824	208.165	259.669	70.3886	70.6896	240.219	1.00428	3.41276	0.0061577	1.77094
ENSMUSG00000020234	4930404N11Rik	52.1462	59.1852	53.4802	74.4896	84.3573	73.1389	198.904	184.218	178.22	54.9372	77.3286	187.114	1.40758	3.40596	0.493219	1.76806
ENSMUSG00000104771	Gm44394	12.7976	19.0074	11.0055	16.6539	24.697	23.5412	69.1102	43.3196	31.5438	14.2702	21.6307	47.9912	1.5158	3.36305	0.600079	1.74977
ENSMUSG00000104997	Gm44350	12.7976	19.0074	11.0055	16.6539	24.697	23.5412	69.1102	43.3196	31.5438	14.2702	21.6307	47.9912	1.5158	3.36305	0.600079	1.74977
ENSMUSG00000105014	Gm44367	12.7976	19.0074	11.0055	16.6539	24.697	23.5412	69.1102	43.3196	31.5438	14.2702	21.6307	47.9912	1.5158	3.36305	0.600079	1.74977
ENSMUSG00000105256	Gm19658	12.7976	19.0074	11.0055	16.6539	24.697	23.5412	69.1102	43.3196	31.5438	14.2702	21.6307	47.9912	1.5158	3.36305	0.600079	1.74977
ENSMUSG00000105433	Gm44486	12.7976	19.0074	11.0055	16.6539	24.697	23.5412	69.1102	43.3196	31.5438	14.2702	21.6307	47.9912	1.5158	3.36305	0.600079	1.74977
ENSMUSG00000105924	Gm44359	12.7976	19.0074	11.0055	16.6539	24.697	23.5412	69.1102	43.3196	31.5438	14.2702	21.6307	47.9912	1.5158	3.36305	0.600079	1.74977
ENSMUSG00000106203	Gm44484	12.7976	19.0074	11.0055	16.6539	24.697	23.5412	69.1102	43.3196	31.5438	14.2702	21.6307	47.9912	1.5158	3.36305	0.600079	1.74977
ENSMUSG00000106440	Gm44466	12.7976	19.0074	11.0055	16.6539	24.697	23.5412	69.1102	43.3196	31.5438	14.2702	21.6307	47.9912	1.5158	3.36305	0.600079	1.74977
ENSMUSG00000106595	Gm44314	12.7976	19.0074	11.0055	16.6539	24.697	23.5412	69.1102	43.3196	31.5438	14.2702	21.6307	47.9912	1.5158	3.36305	0.600079	1.74977
ENSMUSG00000038023	Atp6v0a2	9.80336	5.74978	7.6047	7.79146	29.0533	12.1982	21.8539	18.0853	37.8106	7.71928	16.3476	25.9166	2.11777	3.35738	1.08254	1.74734
ENSMUSG00000092550	Gm20496	3.75439	10.2496	4.11417	5.49152	9.48415	4.14939	24.2682	21.0787	15.3208	6.03939	6.37502	20.2226	1.05557	3.34845	0.0780269	1.74349
ENSMUSG00000104608	Gm44390	34.7675	30.3751	26.7777	12.1843	18.018	24.2023	105.687	107.206	88.4247	30.6401	18.1349	100.439	0.591868	3.27804	-0.756652	1.71283
ENSMUSG00000019961	Tmpo	3.75439	4.62483	9.10064	3.19158	5.22999	4.14939	17.0252	11.3502	28.0853	5.82662	4.19032	18.8202	0.719169	3.23004	-0.475598	1.69155
ENSMUSG00000019873	Reep3	5.56908	4.62483	1.62094	2.42494	9.48415	4.14939	11.3918	16.5886	9.85031	3.93828	5.35282	12.6103	1.35918	3.20197	0.442734	1.67896
ENSMUSG00000031822	Gse1	6.77887	4.06235	6.60741	5.49152	0.975832	8.17377	22.6586	11.3502	21.3991	5.81621	4.88037	18.4693	0.839099	3.17549	-0.253087	1.66698
ENSMUSG00000089809	Rasgef1b	6.17398	5.1873	4.61282	0.891646	1.82666	5.29921	23.4634	14.3436	12.8895	5.3247	2.67251	16.8988	0.501907	3.17367	-0.994507	1.66615
ENSMUSG00000060509	Xcr1	7.98867	19.2493	10.0979	10.858	13.7383	17.3724	47.6066	27.8138	42.6732	12.4453	13.9896	39.3646	1.12409	3.16301	0.168752	1.6613
ENSMUSG00000034708	Grn	28.5552	43.4358	39.5181	67.5898	77.5507	62.7904	81.4071	119.112	149.652	37.1697	69.3103	116.724	1.8647	3.14029	0.898943	1.6509
ENSMUSG00000064246	Chil1	4.35928	16.9993	8.60199	20.0578	14.5891	24.2771	31.5112	36.794	24.4383	9.98687	19.6413	30.9145	1.96671	3.09551	0.975788	1.63018
ENSMUSG00000029472	Anapc5	7.98867	7.9997	5.11147	5.49152	12.0366	5.29921	18.6348	20.3304	26.2618	7.03328	7.60913	21.7423	1.08187	3.09135	0.113534	1.62824
ENSMUSG00000039585	Myo9a	5.56908	2.93739	1.62094	3.95823	6.08082	2.99956	10.5871	9.85351	10.4581	3.3758	4.3462	10.2996	1.28746	3.051	0.364525	1.60928
ENSMUSG00000019295	Tmem129	3.75439	3.49987	2.61823	5.49152	4.37916	6.44904	14.6109	9.10516	6.20332	3.29083	5.4399	9.97313	1.65305	3.03058	0.72513	1.5996
ENSMUSG00000031154	Otud5	3.75439	2.37491	6.10876	9.32475	6.08082	5.29921	10.5871	12.8469	13.4973	4.07935	6.90159	12.3104	1.69184	3.01774	0.758589	1.59347
ENSMUSG00000037826	Ppm1k	3.14949	2.93739	2.11959	0.125	1.82666	1.27482	8.17273	8.35682	8.02681	2.73549	1.0755	8.18545	0.393164	2.99232	-1.3468	1.58126
ENSMUSG00000032383	Ppib	5.56908	3.49987	7.5299	12.3913	17.1416	11.3933	12.1966	9.85351	27.4774	5.53295	13.6421	16.5092	2.46561	2.98379	1.30194	1.57715
ENSMUSG00000102070	Gm28661	15.8523	9.68713	16.0817	28.4909	38.4124	17.3724	59.6782	34.549	29.3009	13.8737	28.0919	41.176	2.02483	2.96792	1.0178	1.56945
ENSMUSG00000056050	Mia3	3.14949	2.93739	1.62094	6.25817	6.08082	6.44904	7.36796	6.11178	9.24248	2.56927	6.26267	7.57407	2.43753	2.94794	1.28542	1.55971
ENSMUSG00000015396	Cd83	11.0132	11.937	15.0844	16.2246	16.2908	21.9717	37.1446	51.0126	23.8304	12.6782	18.1623	37.3292	1.43256	2.94436	0.5186	1.55795
ENSMUSG00000027342	Pcna	5.56908	2.93739	2.11959	5.49152	12.8875	5.29921	8.9775	10.6019	11.6738	3.54202	7.89274	10.4177	2.22832	2.94118	1.15595	1.5564
ENSMUSG00000020460	Rps27a	3.14949	2.37491	4.11417	5.49152	10.3775	4.7243	8.17273	12.0986	8.02681	3.21286	6.86445	9.4327	2.13655	2.93592	1.09529	1.55381
ENSMUSG00000032265	Fam46a	3.75439	4.06235	6.10876	2.42494	6.93165	2.99956	16.2205	15.8403	8.63464	4.64183	4.11872	13.5651	0.887304	2.92237	-0.172499	1.54714
ENSMUSG00000028691	Prdx1	7.38377	11.3746	6.60741	9.32475	12.0366	15.6476	17.0252	30.8072	26.2618	8.45525	12.3363	24.6981	1.45902	2.92104	0.544996	1.54648
ENSMUSG00000026466	Tor1aip1	14.6425	18.1243	18.0763	16.9912	40.9649	28.2957	71.7498	41.2841	34.7714	16.9477	28.7506	49.2684	1.69643	2.90709	0.762502	1.53957
ENSMUSG00000097129	4930507D05Rik	3.14949	7.43722	2.11959	3.95823	9.48415	7.02395	14.6109	10.6019	11.6738	4.23543	6.82211	12.2955	1.61072	2.90302	0.687709	1.53755
ENSMUSG00000029672	Fam3c	4.96418	4.06235	3.61553	4.72487	1.82666	4.7243	13.8061	12.8469	9.85031	4.21402	3.75861	12.1678	0.891931	2.88745	-0.164997	1.5298
ENSMUSG00000027366	Sppl2a	3.75439	4.62483	4.11417	5.49152	5.22999	8.74869	9.78228	11.3502	14.713	4.16446	6.49007	11.9485	1.55844	2.86915	0.640103	1.52063
ENSMUSG00000096945	Gm26546	18.2719	23.1866	31.0411	27.7242	23.9483	27.7208	77.3832	68.9729	61.516	24.1665	26.4644	69.2907	1.09509	2.86722	0.131044	1.51965
ENSMUSG00000029925	Tbxas1	33.9993	36.6861	41.014	35.3907	22.2466	35.7696	109.574	109.324	101.025	37.2331	31.1356	106.641	0.836235	2.86414	-0.25802	1.5181
ENSMUSG00000022426	Josd1	6.77887	5.1873	9.10064	9.32475	13.7383	3.57447	28.2921	15.8403	15.9286	7.02227	8.87918	20.0203	1.26443	2.85098	0.338488	1.51146
ENSMUSG00000105610		63.5909	83.8949	51.7848	41.3859	62.1166	51.2232	221.148	209.789	135.629	66.4235	51.5752	188.855	0.77646	2.8432	-0.365016	1.50752
ENSMUSG00000106200	Gm44341	63.5909	83.8949	51.7848	41.3859	62.1166	51.2232	221.148	209.789	135.629	66.4235	51.5752	188.855	0.77646	2.8432	-0.365016	1.50752
ENSMUSG00000106587		63.5909	83.8949	51.7848	41.3859	62.1166	51.2232	221.148	209.789	135.629	66.4235	51.5752	188.855	0.77646	2.8432	-0.365016	1.50752
ENSMUSG00000049353	Rd3	3.14949	5.1873	3.61553	2.42494	0.125	2.99956	11.3918	10.6019	11.6738	3.98411	1.84983	11.2225	0.464303	2.81682	-1.10686	1.49407
ENSMUSG00000021624	Cd180	11.6181	28.8114	12.5912	18.5245	17.1416	22.5466	39.5589	52.5093	57.2612	17.6735	19.4042	49.7765	1.09793	2.81644	0.134781	1.49387
ENSMUSG00000031696	Vps35	3.75439	2.37491	3.61553	4.72487	6.08082	5.87412	8.9775	12.0986	6.20332	3.24828	5.55994	9.09312	1.71166	2.79937	0.775395	1.4851
ENSMUSG00000024054	Smchd1	4.96418	6.31226	8.10335	6.25817	8.63332	4.7243	21.0491	16.5886	16.5365	6.45993	6.53859	18.0581	1.01218	2.7954	0.017462	1.48305
ENSMUSG00000027195	Hsd17b12	1.93969	5.1873	3.11688	6.25817	11.1858	7.59886	7.36796	8.35682	12.8895	3.41463	8.34761	9.53808	2.44466	2.7933	1.28964	1.48197
ENSMUSG00000025508	Rplp2	10.4083	15.8744	8.60199	23.891	46.0444	17.4471	40.3637	27.0655	29.9088	11.6282	29.1275	32.446	2.5049	2.79028	1.32475	1.48041
ENSMUSG00000018733	Pex12	6.17398	7.43722	11.0952	10.858	14.5891	11.6232	17.0252	24.8205	26.8696	8.23547	12.3568	22.9051	1.50044	2.78127	0.585383	1.47575
ENSMUSG00000060938	Rpl26	6.6216	10.2496	8.60199	23.1244	13.7383	13.1065	28.2921	21.0787	21.3991	8.49107	16.6564	23.59	1.96164	2.77821	0.972059	1.47416
ENSMUSG00000004207	Psap	62.4295	73.2472	94.3692	133.521	128.601	111.083	232.704	211.907	193.415	76.6819	124.402	212.676	1.62231	2.77348	0.698047	1.4717
ENSMUSG00000097664	Gm26765	14.6425	24.874	12.0925	9.32475	16.2908	17.3724	66.1164	30.8072	45.7124	17.203	14.3293	47.5453	0.832952	2.76378	-0.263694	1.46664
ENSMUSG00000045128	Rpl18a	2.54459	5.1873	5.61011	9.14075	11.1858	9.3236	14.6109	13.5952	8.63464	4.44734	9.88339	12.2803	2.22232	2.76126	1.15206	1.46533
ENSMUSG00000019370	Calm3	4.35928	2.37491	6.60741	5.49152	9.48415	8.17377	8.9775	13.5952	14.1051	4.4472	7.71648	12.226	1.73513	2.74914	0.795045	1.45898
ENSMUSG00000100075	1700018L02Rik	4.35928	9.68713	6.60741	4.72487	6.08082	11.6232	22.6586	21.8271	12.2816	6.88461	7.47631	18.9224	1.08595	2.74852	0.118953	1.45865
ENSMUSG00000097641	Gm26865	13.4327	14.187	9.10064	13.158	20.545	15.0727	31.5112	33.0523	35.3792	12.2401	16.2586	33.3142	1.3283	2.72172	0.409582	1.44452
ENSMUSG00000027884	Clcc1	3.14949	5.1873	2.11959	4.72487	4.37916	5.87412	8.9775	8.35682	11.066	3.48546	4.99272	9.46676	1.43244	2.71607	0.518477	1.44152
ENSMUSG00000106639	Gm43121	4.35928	9.12465	9.10064	14.6913	15.44	17.9473	25.073	24.8205	11.066	7.52819	16.0262	20.3198	2.12882	2.69916	1.09005	1.43251
ENSMUSG00000026596	Abl2	104.167	73.2472	39.5181	110.522	92.0148	99.0099	176.37	196.192	212.866	72.3109	100.516	195.143	1.39005	2.69866	0.475134	1.43225
ENSMUSG00000110225	Gm45528	3.75439	5.74978	3.61553	8.5581	2.6775	3.57447	9.78228	14.3436	11.066	4.37323	4.93669	11.7306	1.12884	2.68237	0.174845	1.42351
ENSMUSG00000048701	Ccdc6	3.75439	6.87474	9.59929	6.25817	7.78249	7.02395	24.2682	12.0986	17.7521	6.7428	7.02153	18.0396	1.04134	2.67539	0.0584375	1.41975
ENSMUSG00000031311	Nono	9.80336	12.4995	8.60199	15.4579	32.4566	21.9717	13.8061	30.0589	38.4245	10.3016	23.2954	27.4298	2.26133	2.66267	1.17717	1.41287
ENSMUSG00000045980	Tmem104	5.56908	6.87474	4.11417	10.858	10.335	11.6232	12.1966	14.3436	17.1443	5.51933	10.9388	14.5615	1.9819	2.63827	0.986884	1.39959
ENSMUSG00000050043	Tmx2	4.96418	6.75662	8.65186	3.74357	6.59983	8.74869	13.8061	25.8307	13.8681	6.79089	6.36403	17.835	0.937142	2.62631	-0.0936597	1.39304
ENSMUSG00000049299	Trappc1	4.35928	5.74978	3.61553	12.3913	13.7383	7.59886	11.3918	12.0986	12.2816	4.57486	11.2428	11.924	2.45752	2.60642	1.2972	1.38207
ENSMUSG00000001175	Calm1	9.19846	5.74978	7.10605	12.3913	26.5008	11.0483	15.4157	18.8337	23.2226	7.35143	16.6468	19.1573	2.26443	2.60593	1.17915	1.3818
ENSMUSG00000034610	Zcchc11	7.38377	11.937	8.10335	3.19158	7.78249	10.4734	30.7064	21.8271	18.36	9.14139	7.14916	23.6311	0.782066	2.58507	-0.354639	1.3702
ENSMUSG00000071856	Mcc	16.4572	10.2496	13.0898	16.9912	11.1858	11.6232	19.4396	54.006	29.3009	13.2656	13.2668	34.2488	1.00009	2.58179	0.000130795	1.36837
ENSMUSG00000108184	Gm44198	12.223	9.12465	10.0979	29.2575	14.5891	20.2469	23.4634	37.5424	19.5756	10.4818	21.3645	26.8605	2.03824	2.56257	1.02733	1.35759
ENSMUSG00000097467	Gm26737	8.59357	7.43722	8.10335	16.2246	9.48415	15.6476	21.8539	25.5688	14.1051	8.04471	13.7854	20.5093	1.7136	2.54941	0.777034	1.35016
ENSMUSG00000093553	Gm20633	168.861	197.87	180.421	177.205	109.363	164.395	517.087	395.574	478.233	182.384	150.321	463.631	0.824201	2.54206	-0.278932	1.346
ENSMUSG00000032253	Phip	13.4327	5.74978	6.60741	7.79146	6.93165	11.6232	13.8061	24.8205	26.8696	8.59665	8.78212	21.8321	1.02158	2.5396	0.0307953	1.3446
ENSMUSG00000042599	Kdm7a	29.765	33.8737	30.5424	34.6241	34.1583	44.3933	75.7737	55.5027	106.496	31.3937	37.7252	79.2573	1.20168	2.52462	0.265053	1.33607
ENSMUSG00000102145	Gm38056	40.6531	48.4981	30.0438	40.7572	71.5949	38.6441	99.9169	80.9465	118.652	39.7317	50.3321	99.8385	1.2668	2.51282	0.341188	1.32931
ENSMUSG00000028790	Khdrbs1	6.77887	9.12465	4.61282	13.9246	14.5891	7.59886	17.83	17.337	15.9286	6.83878	12.0375	17.0319	1.76019	2.49048	0.815729	1.31643
ENSMUSG00000025503	Taldo1	4.96418	6.31226	10.0979	17.7579	19.6941	13.9229	13.8061	23.3238	15.9286	7.12479	17.125	17.6862	2.40357	2.48234	1.26518	1.3117
ENSMUSG00000003458	Ncstn	3.14949	8.56217	7.10605	5.49152	6.93165	6.44904	17.0252	16.5886	12.8895	6.27257	6.29074	15.5011	1.0029	2.47125	0.00417189	1.30524
ENSMUSG00000028692	Akr1a1	14.6425	21.4992	32.537	39.9906	46.0699	40.9438	55.6543	66.7279	46.3202	22.8929	42.3348	56.2341	1.84925	2.4564	0.886941	1.29655
ENSMUSG00000060519	Tor3a	40.0482	31.6238	19.0736	39.2239	35.0091	30.5954	55.6543	86.1849	80.3588	30.2485	34.9428	74.066	1.15519	2.44858	0.20813	1.29195
ENSMUSG00000024308	Tapbp	28.5552	32.7487	43.5073	33.8574	64.7882	53.0169	94.2835	86.1849	73.6726	34.9371	50.5542	84.7137	1.44701	2.42475	0.533072	1.27784
ENSMUSG00000038900	Rpl12	10.9224	28.8114	20.0709	36.1574	52.8766	28.6004	50.0209	43.5291	50.4899	19.9349	39.2114	48.0133	1.96698	2.40851	0.975979	1.26814
ENSMUSG00000037731	Themis2	19.4817	18.6868	11.0952	16.9912	15.44	15.0727	40.3637	34.549	41.4576	16.4212	15.8346	38.7901	0.964277	2.36219	-0.05248	1.24012
ENSMUSG00000064345	mt-Nd2	27.9503	25.4365	26.0546	39.9906	60.5341	38.0462	66.9212	70.4696	46.928	26.4805	46.1903	61.4396	1.74431	2.32019	0.80266	1.21424
ENSMUSG00000040462	Os9	18.8768	14.7494	13.5885	18.5245	29.0533	28.2957	45.9971	22.5754	40.2419	15.7382	25.2912	36.2715	1.60699	2.30467	0.684359	1.20456
ENSMUSG00000037405	Icam1	13.4327	22.6241	12.5912	25.4243	33.3074	35.1947	34.7302	42.0324	34.7714	16.216	31.3088	37.178	1.93073	2.29267	0.949149	1.19703
ENSMUSG00000037331	Larp1	6.17398	11.937	12.5912	14.6913	12.8875	16.7975	17.0252	23.3238	29.9088	10.2341	14.7921	23.4193	1.44538	2.28836	0.531445	1.19432
ENSMUSG00000062825	Actg1	8.59357	16.96	8.55213	23.1244	25.65	17.6023	19.4396	24.8205	33.5557	11.3686	22.1256	25.9386	1.94621	2.28161	0.960664	1.19005
ENSMUSG00000031207	Msn	43.0727	59.1852	55.9734	69.8898	68.1915	74.8636	112.793	134.827	111.358	52.7438	70.9816	119.66	1.34578	2.2687	0.428445	1.18186
ENSMUSG00000003119	Cdk12	8.59357	7.9997	5.61011	12.3913	13.7383	12.1982	19.4396	17.337	13.4973	7.40113	12.7759	16.7579	1.72621	2.26424	0.787612	1.17903
ENSMUSG00000029616	Erp29	78.1568	81.1219	68.9382	84.456	74.1474	82.9124	152.227	147.549	212.258	76.0723	80.5053	170.678	1.05827	2.24363	0.0817118	1.16584
ENSMUSG00000067336	Bmpr2	22.5062	14.7494	16.5803	21.5911	31.6058	28.8706	47.6066	35.2973	37.2027	17.9453	27.3558	40.0356	1.5244	2.23097	0.60824	1.15767
ENSMUSG00000016256	Ctsz	19.4817	43.4358	41.5127	53.7902	47.7716	65.665	88.65	68.9729	73.6726	34.8101	55.7423	77.0985	1.60133	2.21483	0.679267	1.1472
ENSMUSG00000086322	E130218I03Rik	21.9013	20.3742	13.5885	28.4909	30.7549	21.9717	42.778	30.8072	48.1437	18.6213	27.0725	40.5763	1.45384	2.17902	0.539872	1.12368
ENSMUSG00000038080	Kdm1b	42.4678	51.873	26.0546	39.9906	45.2191	47.2678	97.5026	83.9399	77.3196	40.1318	44.1592	86.254	1.10035	2.14927	0.137966	1.10385
ENSMUSG00000113311		52.0373	64.0788	49.0971	75.1106	98.8215	80.7162	121.501	134.842	96.0044	55.0711	84.8828	117.449	1.54133	2.13269	0.624177	1.09267
ENSMUSG00000036334	Igsf10	40.0482	43.9983	39.0194	28.4909	52.8766	36.3445	83.8214	77.9531	99.8094	41.022	39.2373	87.1946	0.956494	2.12556	-0.0641714	1.08784
ENSMUSG00000024018	Ccdc167	64.849	55.8103	42.51	56.8568	71.5949	68.5396	110.379	117.615	116.829	54.3898	65.6637	114.941	1.20728	2.11328	0.271761	1.07949
ENSMUSG00000033161	Atp1a1	16.4572	20.9367	26.5533	43.8238	44.3682	34.0448	59.6782	37.5424	37.2027	21.3157	40.7456	44.8078	1.91153	2.1021	0.934726	1.07183
ENSMUSG00000057113	Npm1	15.8523	19.2493	8.60199	29.2575	25.65	31.1703	25.8777	38.2907	27.4774	14.5679	28.6926	30.5486	1.96958	2.09699	0.977889	1.06832
ENSMUSG00000042228	Lyn	41.258	46.8107	43.0086	42.2905	75.849	64.5152	78.9928	86.9333	107.103	43.6924	60.8849	91.0098	1.39349	2.08296	0.478701	1.05864
ENSMUSG00000064370	mt-Cytb	70.898	51.3105	54.9761	95.9557	157.529	73.7138	140.96	114.622	112.574	59.0616	109.066	122.719	1.84665	2.07781	0.884912	1.05506
ENSMUSG00000020235	Fzr1	48.5168	51.3105	49.491	46.8904	56.2799	50.1424	87.8453	110.88	110.75	49.7728	51.1042	103.159	1.02675	2.07259	0.0380853	1.05144
ENSMUSG00000030432	Rpl28	20.0866	23.1866	14.0871	34.6241	45.3637	36.3445	25.8777	42.7808	48.7515	19.1201	38.7774	39.1367	2.0281	2.04689	1.02013	1.03343
ENSMUSG00000056429	Tgoln1	14.0376	8.56217	13.5885	15.4579	12.0366	19.672	20.2443	22.5754	30.5166	12.0628	15.7222	24.4454	1.30337	2.02652	0.382242	1.01901
ENSMUSG00000090625	Gm20721	669.142	820.781	632.908	1046.6	1680.52	948.155	1584.12	1424.23	1287.51	707.61	1225.09	1431.95	1.73131	2.02365	0.791861	1.01696
ENSMUSG00000031827	Cotl1	7.98867	7.43722	8.60199	13.158	15.44	17.9473	17.0252	18.0853	13.4973	8.00929	15.5151	16.2026	1.93713	2.02298	0.953924	1.01648
ENSMUSG00000027642	Rpn2	14.6425	18.1243	22.0655	27.7242	36.7108	30.0204	31.5112	38.2907	40.8497	18.2774	31.4852	36.8839	1.72262	2.018	0.784608	1.01293

## Sheet: Supp Tab 6
ensembl_gene_id	mgi_symbol	WT 1	WT 2	WT 3	GFAP-IL6 1	GFAP-IL6 2	GFAP-IL6 3	GFAP-IFN 1	GFAP-IFN 2	GFAP-IFN 3	WT_mean	GFAP-IL6_mean	GFAP-IFN_mean	GFAP-IL6_fc	GFAP-IFN_fc	GFAP-IL6_log2fc	GFAP-IFN_log2fc
ENSMUSG00000024669	Cd5	8.59357	4.06235	5.11147	5.49152	3.52833	2.42465	0.125	0.125	0.125	5.92246	3.81483	0.125	0.64413	0.0211061	-0.634577	-5.5662
ENSMUSG00000031012	Cask	6.77887	4.06235	6.10876	5.49152	2.6775	5.87412	0.125	0.125	0.125	5.64999	4.68105	0.125	0.828505	0.0221239	-0.271418	-5.49825
ENSMUSG00000103996	4833421G17Rik	1.3348	8.56217	6.10876	0.125	10.335	0.699912	0.125	0.125	0.125	5.33524	3.71996	0.125	0.697244	0.0234291	-0.520265	-5.41555
ENSMUSG00000021180	Rps6ka5	4.35928	4.62483	5.61011	2.42494	0.975832	7.02395	0.125	0.125	0.125	4.86474	3.47491	0.125	0.714304	0.0256951	-0.485389	-5.28236
ENSMUSG00000099041	Gm28035	8.07335	10.8121	0.125	0.125	0.125	7.9898	0.245716	0.125	0.125	6.33681	2.7466	0.165239	0.433436	0.026076	-1.20611	-5.26113
ENSMUSG00000011831	Evi5	4.35928	3.49987	5.61011	2.42494	1.82666	0.125	0.125	0.125	0.125	4.48976	1.45887	0.125	0.324932	0.0278412	-1.62179	-5.16664
ENSMUSG00000067653	Ankrd23	11.6181	0.125	1.12229	0.891646	0.125	3.57447	0.125	0.125	0.125	4.28845	1.53037	0.125	0.356859	0.0291481	-1.48657	-5.10046
ENSMUSG00000017493	Igfbp4	1.93969	1.81243	9.10064	4.72487	1.82666	0.699912	0.125	0.125	0.125	4.28426	2.41715	0.125	0.564194	0.0291766	-0.825738	-5.09904
ENSMUSG00000025576	Rbfox3	14.6425	10.2496	8.60199	7.79146	4.37916	2.42465	0.125	0.125	0.732832	11.1647	4.86509	0.327611	0.435756	0.0293434	-1.19841	-5.09082
ENSMUSG00000091549	Gm6548	0.729898	6.31226	5.61011	3.19158	5.22999	0.125	0.125	0.125	0.125	4.21742	2.84886	0.125	0.675497	0.0296389	-0.565978	-5.07636
ENSMUSG00000024201	Kdm4b	1.3348	5.1873	6.10876	7.79146	1.82666	2.42465	0.125	0.125	0.125	4.21029	4.01426	0.125	0.95344	0.0296892	-0.0687855	-5.07392
ENSMUSG00000026303	Mlph	4.96418	2.93739	4.61282	0.891646	0.125	1.27482	0.125	0.125	0.125	4.17146	0.763823	0.125	0.183107	0.0299655	-2.44924	-5.06055
ENSMUSG00000027784	Ppm1l	2.54459	4.62483	5.11147	0.125	2.6775	1.27482	0.125	0.125	0.125	4.09363	1.35911	0.125	0.332005	0.0305353	-1.59072	-5.03338
ENSMUSG00000104063	Pcdhgb7	2.24819	5.62041	4.179	7.63813	0.125	7.28266	0.125	0.125	0.125	4.01587	5.01526	0.125	1.24886	0.0311265	0.320614	-5.00571
ENSMUSG00000071064	Zfp827	0.125	8.56217	3.11688	0.891646	1.82666	0.125	0.125	0.125	0.125	3.93468	0.94777	0.125	0.240876	0.0317687	-2.05364	-4.97625
ENSMUSG00000006344	Ggt5	0.125	7.9997	3.61553	2.42494	0.125	1.27482	0.125	0.125	0.125	3.91341	1.27492	0.125	0.325783	0.0319415	-1.61802	-4.96843
ENSMUSG00000101437	Gm29454	3.14949	2.37491	6.10876	0.891646	0.975832	1.84974	0.125	0.125	0.125	3.87772	1.23907	0.125	0.319536	0.0322354	-1.64595	-4.95521
ENSMUSG00000026047	Kdelc1	3.14949	5.74978	2.61823	2.42494	0.125	4.7243	0.125	0.125	0.125	3.83917	2.42475	0.125	0.631581	0.0325591	-0.66296	-4.94079
ENSMUSG00000021327	Zkscan3	1.3348	6.87474	3.11688	2.42494	0.125	2.42465	0.125	0.125	0.125	3.77547	1.6582	0.125	0.439202	0.0331084	-1.18704	-4.91666
ENSMUSG00000024462	Gabbr1	3.14949	4.06235	4.11417	3.19158	0.125	1.27482	0.125	0.125	0.125	3.77534	1.53047	0.125	0.405386	0.0331096	-1.30263	-4.91661
ENSMUSG00000108465	Gm45110	3.75439	2.37491	4.61282	1.65829	4.37916	1.27482	0.125	0.125	0.125	3.58071	2.43742	0.125	0.680711	0.0349093	-0.554886	-4.84024
ENSMUSG00000022596	Slurp1	0.729898	5.74978	4.11417	2.44794	0.975832	2.42465	0.125	0.125	0.125	3.53128	1.94947	0.125	0.552058	0.0353979	-0.857109	-4.82019
ENSMUSG00000021363	Mak	2.54459	6.87474	1.12229	0.125	8.63332	3.57447	0.125	0.125	0.125	3.51387	4.11093	0.125	1.16991	0.0355733	0.226402	-4.81306
ENSMUSG00000083852	Gm13007	0.814583	6.31226	3.11688	4.72487	1.82666	0.125	0.125	0.125	0.125	3.41457	2.22551	0.125	0.651769	0.0366078	-0.617568	-4.77171
ENSMUSG00000097442	Gm26632	2.54459	2.37491	5.11147	0.125	2.6775	1.84974	0.125	0.125	0.125	3.34366	1.55074	0.125	0.463787	0.0373842	-1.10847	-4.74143
ENSMUSG00000000738	Spg7	1.93969	7.43722	0.623647	0.125	4.37916	2.42465	0.125	0.125	0.125	3.33352	2.3096	0.125	0.692842	0.0374979	-0.529401	-4.73705
ENSMUSG00000021234	Fam161b	4.35928	3.49987	2.11959	3.95823	3.52833	5.87412	0.125	0.125	0.125	3.32625	4.45356	0.125	1.33891	0.0375799	0.421064	-4.7339
ENSMUSG00000019791	Hint3	6.17398	1.24996	2.11959	0.891646	0.975832	4.14939	0.125	0.125	0.125	3.18117	2.00562	0.125	0.630466	0.0392937	-0.66551	-4.66956
ENSMUSG00000025141	Myadml2	6.17398	0.687478	2.61823	3.95823	1.82666	2.42465	0.125	0.125	0.125	3.1599	2.73651	0.125	0.866014	0.0395583	-0.207538	-4.65988
ENSMUSG00000020627	Klhl29	3.14949	3.49987	2.61823	1.65829	0.125	4.7243	0.125	0.125	0.125	3.0892	2.1692	0.125	0.702188	0.0404636	-0.510071	-4.62723
ENSMUSG00000032238	Rora	0.125	7.43722	1.62094	0.891646	0.975832	0.699912	0.125	0.125	0.125	3.06105	0.855797	0.125	0.279576	0.0408356	-1.83869	-4.61403
ENSMUSG00000033377	Palmd	3.14949	2.37491	3.61553	0.891646	0.975832	1.84974	0.125	0.125	0.125	3.04664	1.23907	0.125	0.406701	0.0410288	-1.29796	-4.60722
ENSMUSG00000031543	Ank1	3.14949	4.62483	1.12229	2.42494	0.125	0.125	0.125	0.125	0.125	2.96554	0.891646	0.125	0.300669	0.0421509	-1.73375	-4.56829
ENSMUSG00000051133	Gm6293	3.75439	2.37491	2.11959	0.891646	0.125	0.125	0.125	0.125	0.125	2.74963	0.380549	0.125	0.1384	0.0454607	-2.85308	-4.45924
ENSMUSG00000027487	Cdk5rap1	0.125	6.31226	1.62094	0.891646	5.22999	1.27482	0.125	0.125	0.125	2.68607	2.46549	0.125	0.91788	0.0465364	-0.123623	-4.4255
ENSMUSG00000031896	Ctrl	1.3348	4.06235	2.61823	0.125	0.125	2.42465	0.125	0.125	0.125	2.67179	0.89155	0.125	0.33369	0.0467851	-1.58342	-4.41781
ENSMUSG00000113895		1.3348	3.49987	3.11688	1.65829	1.82666	0.125	0.125	0.125	0.125	2.65051	1.20332	0.125	0.453994	0.0471606	-1.13925	-4.40627
ENSMUSG00000084755	Gm16276	3.14949	2.93739	1.62094	0.125	0.975832	0.125	0.125	0.125	0.125	2.56927	0.408611	0.125	0.159037	0.0486519	-2.65256	-4.36136
ENSMUSG00000083745	Gm13543	0.729898	1.81243	5.11147	0.891646	0.975832	0.125	0.125	0.125	0.125	2.55127	0.664159	0.125	0.260325	0.0489953	-1.94161	-4.35121
ENSMUSG00000030693	Klk10	3.14949	1.24996	3.11688	0.125	0.975832	0.125	0.125	0.125	0.125	2.50544	0.408611	0.125	0.163089	0.0498914	-2.61627	-4.32506
ENSMUSG00000096192	Gm18856	4.96418	2.37491	0.125	1.65829	0.125	0.125	0.125	0.125	0.125	2.48803	0.636097	0.125	0.255663	0.0502405	-1.96769	-4.315
ENSMUSG00000021130	Galnt16	0.729898	0.125	6.60741	0.125	0.975832	0.125	0.125	0.125	0.125	2.48743	0.408611	0.125	0.16427	0.0502526	-2.60586	-4.31466
ENSMUSG00000060727	Gm12571	1.21986	1.81243	4.41835	0.891646	0.125	0.699912	0.125	0.125	0.125	2.48355	0.572186	0.125	0.23039	0.0503312	-2.11785	-4.3124
ENSMUSG00000074064	Mlycd	6.77887	4.62483	8.10335	3.95823	6.08082	2.99956	0.125	0.125	0.732832	6.50235	4.3462	0.327611	0.668405	0.0503834	-0.581205	-4.31091
ENSMUSG00000079334	Nat6	0.729898	4.06235	2.61823	1.65829	0.125	2.42465	0.125	0.125	0.125	2.47016	1.40265	0.125	0.567837	0.050604	-0.816452	-4.3046
ENSMUSG00000087465	Gm13905	4.96418	1.81243	0.623647	0.125	5.22999	0.125	0.125	0.125	0.125	2.46675	1.82666	0.125	0.740513	0.0506739	-0.433403	-4.30261
ENSMUSG00000043661	Gm9785	1.3348	2.93739	3.11688	3.19158	0.125	0.125	0.125	0.125	0.125	2.46302	1.14719	0.125	0.465767	0.0507507	-1.10232	-4.30043
ENSMUSG00000107756	Gm44164	0.125	4.62483	2.61823	0.125	0.125	0.699912	0.125	0.125	0.125	2.45602	0.316637	0.125	0.128923	0.0508954	-2.95542	-4.29632
ENSMUSG00000074753	Gm14092	1.3348	2.37491	3.61553	0.891646	0.125	0.125	0.125	0.125	0.125	2.44175	0.380549	0.125	0.155851	0.0511929	-2.68176	-4.28791
ENSMUSG00000107833	Gm18791	0.125	4.06235	3.11688	8.5581	0.975832	2.42465	0.125	0.125	0.125	2.43474	3.98619	0.125	1.63721	0.0513401	0.711243	-4.28377
ENSMUSG00000083870	Gm11761	2.54459	3.49987	1.12229	0.125	0.125	1.84974	0.125	0.125	0.125	2.38892	0.699912	0.125	0.292983	0.0523249	-1.77111	-4.25636
ENSMUSG00000079470	Utp14b	0.729898	5.74978	0.623647	0.891646	0.125	1.27482	0.125	0.125	0.125	2.36778	0.763823	0.125	0.322591	0.0527922	-1.63222	-4.24353
ENSMUSG00000052763	Zfp212	2.54459	1.81243	2.61823	0.125	0.125	0.699912	0.125	0.125	0.125	2.32509	0.316637	0.125	0.136183	0.0537614	-2.87638	-4.21728
ENSMUSG00000108926	Gm10988	1.3348	2.37491	3.11688	1.65829	0.125	0.699912	0.125	0.125	0.125	2.27553	0.827735	0.125	0.363755	0.0549323	-1.45896	-4.1862
ENSMUSG00000103146	Gm37745	4.35928	1.24996	1.12229	0.891646	0.125	0.699912	0.125	0.125	0.125	2.24384	0.572186	0.125	0.255003	0.055708	-1.97142	-4.16597
ENSMUSG00000102461	Gm37166	1.3348	0.687478	4.61282	0.891646	0.125	0.125	0.125	0.125	0.125	2.2117	0.380549	0.125	0.172062	0.0565177	-2.539	-4.14515
ENSMUSG00000039004	Bmp6	0.125	2.37491	4.11417	2.42494	1.82666	0.699912	0.125	0.125	0.125	2.2047	1.6505	0.125	0.748631	0.0566972	-0.417672	-4.14058
ENSMUSG00000086804	Gm43154	8.59357	18.1243	8.10335	6.25817	0.975832	2.42465	1.73455	0.125	0.125	11.6071	3.21955	0.661515	0.277378	0.0569924	-1.85007	-4.13309
ENSMUSG00000037606	Osbpl5	2.54459	2.37491	1.62094	2.42494	0.125	0.699912	0.125	0.125	0.125	2.18015	1.08328	0.125	0.496885	0.0573356	-1.00902	-4.12443
ENSMUSG00000025359	Pmel	3.14949	1.24996	2.11959	2.42494	3.52833	0.125	0.125	0.125	0.125	2.17301	2.02609	0.125	0.932388	0.0575239	-0.100998	-4.1197
ENSMUSG00000089711	Gm16240	1.93969	2.93739	1.62094	0.125	0.125	1.84974	0.125	0.125	0.125	2.16601	0.699912	0.125	0.323135	0.0577099	-1.62979	-4.11504
ENSMUSG00000108035	Gm44021	0.729898	0.125	5.61011	1.65829	0.125	2.99956	0.125	0.125	0.125	2.155	1.59428	0.125	0.739806	0.0580045	-0.434781	-4.10769
ENSMUSG00000028456	Unc13b	1.3348	3.49987	1.62094	0.891646	0.125	0.125	0.125	0.125	0.125	2.15187	0.380549	0.125	0.176846	0.0580891	-2.49944	-4.10559
ENSMUSG00000028717	Tal1	1.93969	2.37491	2.11959	1.65829	0.125	0.699912	0.125	0.125	0.125	2.14473	0.827735	0.125	0.385939	0.0582824	-1.37356	-4.1008
ENSMUSG00000104053	Gm38126	4.35928	10.2496	4.61282	6.25817	1.82666	0.699912	0.125	0.873347	0.125	6.40724	2.92825	0.374449	0.457022	0.0584416	-1.12967	-4.09686
ENSMUSG00000054204	Alkal2	3.14949	0.125	3.11688	0.125	0.975832	0.125	0.125	0.125	0.125	2.13046	0.408611	0.125	0.191795	0.0586729	-2.38236	-4.09116
ENSMUSG00000089669	Tnfsf13	0.125	4.15797	2.04479	1.20597	0.125	3.0858	0.125	0.125	0.125	2.10925	1.47226	0.125	0.697999	0.0592627	-0.518703	-4.07673
ENSMUSG00000017720	Trp53tg5	3.75439	2.37491	0.125	0.125	2.6775	2.42465	0.125	0.125	0.125	2.08477	1.74238	0.125	0.835768	0.0599588	-0.258825	-4.05989
ENSMUSG00000114501		12.223	20.3742	9.59929	1.65829	0.975832	14.4978	0.929773	0.873347	0.732832	14.0655	5.71064	0.845317	0.406004	0.0600987	-1.30043	-4.05652
ENSMUSG00000051518	Rps19bp1	3.14949	10.8121	5.61011	5.49152	3.52833	0.699912	0.929773	0.125	0.125	6.5239	3.23992	0.393258	0.496623	0.0602796	-1.00978	-4.05219
ENSMUSG00000087303	Lipo2	1.44368	2.93739	1.80544	5.49152	0.125	0.125	0.125	0.125	0.125	2.06217	1.91384	0.125	0.928071	0.0606158	-0.107692	-4.04416
ENSMUSG00000005864	Cnga2	1.93969	0.125	4.11417	0.125	0.125	0.699912	0.125	0.125	0.125	2.05962	0.316637	0.125	0.153736	0.0606907	-2.70148	-4.04238
ENSMUSG00000070337	Gpr179	1.93969	0.125	4.11417	0.125	2.6775	0.125	0.125	0.125	0.125	2.05962	0.975832	0.125	0.473792	0.0606907	-1.07768	-4.04238
ENSMUSG00000003848	Nob1	1.93969	4.06235	0.125	0.125	0.125	1.27482	0.125	0.125	0.125	2.04235	0.508275	0.125	0.248868	0.0612041	-2.00655	-4.03023
ENSMUSG00000082374	Gm12741	3.75439	1.24996	1.12229	0.125	0.975832	0.699912	0.125	0.125	0.125	2.04221	0.600248	0.125	0.293921	0.0612081	-1.7665	-4.03013
ENSMUSG00000061859	Patj	1.3348	0.125	4.61282	0.125	0.125	0.125	0.125	0.125	0.125	2.02421	0.125	0.125	0.0617526	0.0617526	-4.01736	-4.01736
ENSMUSG00000057134	Ado	4.96418	4.62483	8.60199	3.95823	6.08082	2.42465	0.125	0.873347	0.125	6.06367	4.15457	0.374449	0.685157	0.0617529	-0.545492	-4.01735
ENSMUSG00000085417	Gm13919	3.14949	0.687478	2.11959	0.125	0.975832	0.125	0.125	0.125	0.125	1.98552	0.408611	0.125	0.205795	0.0629559	-2.28072	-3.98952
ENSMUSG00000047146	Tet1	1.3348	2.93739	1.62094	0.125	0.125	0.699912	0.125	0.125	0.125	1.96438	0.316637	0.125	0.16119	0.0636335	-2.63317	-3.97407
ENSMUSG00000113645		3.14949	0.125	2.61823	0.125	0.125	0.699912	0.125	0.125	0.125	1.96424	0.316637	0.125	0.161201	0.0636378	-2.63307	-3.97397
ENSMUSG00000030643	Rab30	2.54459	0.687478	2.61823	1.65829	0.125	0.125	0.125	0.125	0.125	1.9501	0.636097	0.125	0.326187	0.0640993	-1.61623	-3.96355
ENSMUSG00000043445	Pgp	1.3348	2.37491	2.11959	0.125	0.975832	0.125	0.125	0.125	0.125	1.9431	0.408611	0.125	0.210288	0.0643303	-2.24956	-3.95836
ENSMUSG00000087674	4930447M23Rik	1.93969	1.24996	2.61823	0.891646	0.125	0.699912	0.125	0.125	0.125	1.93596	0.572186	0.125	0.295557	0.0645674	-1.75849	-3.95305
ENSMUSG00000026149	Tm4sf20	0.729898	2.93739	2.11959	0.125	0.125	1.27482	0.125	0.125	0.125	1.92896	0.508275	0.125	0.263497	0.0648018	-1.92414	-3.94782
ENSMUSG00000092358	Gm20430	2.54459	0.125	3.11688	0.125	0.125	1.84974	0.125	0.125	0.125	1.92882	0.699912	0.125	0.36287	0.0648063	-1.46248	-3.94772
ENSMUSG00000038233	Fam198a	0.125	3.49987	2.11959	0.125	0.125	0.125	0.125	0.125	0.125	1.91482	0.125	0.125	0.0652803	0.0652803	-3.93721	-3.93721
ENSMUSG00000085539	Gm15561	0.729898	2.37491	2.61823	0.125	0.125	2.42465	0.125	0.125	0.125	1.90768	0.89155	0.125	0.467347	0.0655246	-1.09743	-3.93182
ENSMUSG00000041718	Alg13	0.729898	1.24996	3.61553	0.125	0.125	0.699912	0.125	0.125	0.125	1.86513	0.316637	0.125	0.169767	0.0670196	-2.55837	-3.89927
ENSMUSG00000037669	Ldah	3.14949	1.81243	0.623647	0.125	0.125	1.27482	0.125	0.125	0.125	1.86186	0.508275	0.125	0.272994	0.0671373	-1.87306	-3.89674
ENSMUSG00000029161	Cgref1	3.14949	5.74978	5.61011	2.42494	1.82666	1.84974	0.125	0.125	0.732832	4.83646	2.03378	0.327611	0.42051	0.0677377	-1.24979	-3.8839
ENSMUSG00000060794	Tssk5	0.729898	0.687478	4.11417	0.125	0.125	0.699912	0.125	0.125	0.125	1.84385	0.316637	0.125	0.171726	0.0677929	-2.54182	-3.88272
ENSMUSG00000024480	Ap3s1	0.125	1.24996	4.12415	0.125	0.125	0.125	0.125	0.125	0.125	1.83303	0.125	0.125	0.0681929	0.0681929	-3.87423	-3.87423
ENSMUSG00000020801	Med31	0.125	1.24996	4.11417	0.891646	0.975832	0.125	0.125	0.125	0.125	1.82971	0.664159	0.125	0.362986	0.0683168	-1.46201	-3.87162
ENSMUSG00000038775	Vill	3.14949	0.687478	1.62094	0.125	1.82666	0.125	0.125	0.125	0.125	1.8193	0.692221	0.125	0.380487	0.0687077	-1.39408	-3.86339
ENSMUSG00000084249	Gm12267	3.14949	0.687478	1.62094	0.125	0.975832	0.699912	0.125	0.125	0.125	1.8193	0.600248	0.125	0.329933	0.0687077	-1.59975	-3.86339
ENSMUSG00000099510	Gm28501	1.3348	2.93739	1.12229	0.891646	0.975832	1.84974	0.125	0.125	0.125	1.79816	1.23907	0.125	0.689077	0.0695155	-0.537262	-3.84652
ENSMUSG00000036721	Zscan12	0.729898	3.49987	1.12229	2.42494	0.975832	0.125	0.125	0.125	0.125	1.78402	1.17526	0.125	0.658769	0.0700665	-0.602156	-3.83513
ENSMUSG00000041632	Mrps27	0.729898	2.93739	1.62094	0.125	0.125	0.125	0.125	0.125	0.125	1.76274	0.125	0.125	0.0709122	0.0709122	-3.81782	-3.81782
ENSMUSG00000078137	Ankrd63	1.3348	1.81243	2.11959	0.891646	0.125	4.7243	0.125	0.125	0.125	1.75561	1.91365	0.125	1.09002	0.0712005	0.124357	-3.81197
ENSMUSG00000100269	Gm28782	1.3348	1.81243	2.11959	0.891646	0.125	1.27482	0.125	0.125	0.125	1.75561	0.763823	0.125	0.435077	0.0712005	-1.20066	-3.81197
ENSMUSG00000020474	Polm	0.729898	2.37491	2.11959	3.19158	0.125	0.125	0.125	0.125	0.125	1.74147	1.14719	0.125	0.658752	0.0717786	-0.602192	-3.8003
ENSMUSG00000031774	Fam192a	0.729898	2.37491	2.11959	0.891646	0.975832	0.125	0.125	0.125	0.125	1.74147	0.664159	0.125	0.381379	0.0717786	-1.3907	-3.8003
ENSMUSG00000103529	A730089K16Rik	1.93969	0.125	3.11688	0.891646	0.125	0.699912	0.125	0.125	0.125	1.72719	0.572186	0.125	0.331281	0.0723718	-1.59387	-3.78843
ENSMUSG00000086112	4930563I02Rik	1.3348	0.687478	3.11688	0.125	0.125	0.699912	0.125	0.125	0.125	1.71305	0.316637	0.125	0.184838	0.0729692	-2.43566	-3.77657
ENSMUSG00000035686	Thrsp	0.125	1.81243	3.11688	0.125	0.975832	0.125	0.125	0.125	0.125	1.68477	0.408611	0.125	0.242532	0.074194	-2.04375	-3.75255
ENSMUSG00000027427	Polr3f	9.19846	8.56217	18.0763	7.02481	0.975832	2.42465	1.73455	0.873347	0.125	11.9456	3.4751	0.910964	0.290909	0.0762592	-1.78136	-3.71295
ENSMUSG00000025439	Clns1a	2.54459	1.24996	1.12229	0.891646	0.975832	1.27482	0.125	0.125	0.125	1.63895	1.04743	0.125	0.63909	0.0762685	-0.64591	-3.71277
ENSMUSG00000038860	Garnl3	2.54459	1.24996	1.12229	1.65829	0.975832	0.699912	0.125	0.125	0.125	1.63895	1.11135	0.125	0.678085	0.0762685	-0.560462	-3.71277
ENSMUSG00000005958	Ephb3	2.54459	1.24996	1.12229	0.125	0.125	0.125	0.125	0.125	0.125	1.63895	0.125	0.125	0.0762685	0.0762685	-3.71277	-3.71277
ENSMUSG00000040520	Manea	1.93969	1.81243	1.12229	0.125	2.6775	1.84974	0.125	0.125	0.125	1.62481	1.55074	0.125	0.954417	0.0769322	-0.0673077	-3.70027
ENSMUSG00000074218	Cox7a1	1.3348	2.37491	1.12229	0.125	0.125	0.125	0.125	0.125	0.125	1.61067	0.125	0.125	0.0776076	0.0776076	-3.68766	-3.68766
ENSMUSG00000020388	Pdlim4	5.56908	2.93739	4.11417	1.65829	0.975832	4.7243	0.125	0.125	0.732832	4.20688	2.45281	0.327611	0.583047	0.0778749	-0.778317	-3.6827
ENSMUSG00000006134	Crkl	3.75439	2.93739	7.6047	3.95823	1.82666	1.84974	0.125	0.873347	0.125	4.76549	2.54488	0.374449	0.534022	0.0785751	-0.90503	-3.66978
ENSMUSG00000026969	Fam166a	1.3348	1.81243	1.62094	0.891646	0.125	0.125	0.125	0.125	0.125	1.58939	0.380549	0.125	0.239431	0.0786465	-2.06232	-3.66847
ENSMUSG00000047898	Ccr4	1.3348	1.81243	1.62094	0.125	0.125	0.699912	0.125	0.125	0.125	1.58939	0.316637	0.125	0.199219	0.0786465	-2.32757	-3.66847
ENSMUSG00000030752	Kdm8	6.17398	7.43722	0.623647	0.891646	2.6775	2.42465	0.125	0.873347	0.125	4.74495	1.99793	0.374449	0.421065	0.0789153	-1.24789	-3.66355
ENSMUSG00000000168	Dlat	0.729898	2.37491	1.62094	0.891646	0.125	0.125	0.125	0.125	0.125	1.57525	0.380549	0.125	0.24158	0.0793525	-2.04943	-3.65558
ENSMUSG00000040929	Rfx3	1.3348	1.24996	2.11959	0.125	0.125	1.27482	0.125	0.125	0.125	1.56811	0.508275	0.125	0.324132	0.0797137	-1.62535	-3.64903
ENSMUSG00000102967	Gm37946	1.3348	1.24996	2.11959	0.125	0.125	1.84974	0.125	0.125	0.125	1.56811	0.699912	0.125	0.446341	0.0797137	-1.16378	-3.64903
ENSMUSG00000029056	Pank4	0.729898	1.81243	2.11959	0.125	0.125	1.27482	0.125	0.125	0.125	1.55397	0.508275	0.125	0.327081	0.080439	-1.61228	-3.63596
ENSMUSG00000106717	Gm42798	26.7405	14.187	5.61011	6.25817	5.22999	4.14939	0.929773	0.873347	1.9485	15.5125	5.21251	1.25054	0.33602	0.0806148	-1.57338	-3.63281
ENSMUSG00000030472	Ceacam18	2.54459	4.06235	6.10876	6.25817	0.975832	1.27482	0.125	0.873347	0.125	4.23857	2.83627	0.374449	0.669159	0.0883433	-0.579579	-3.50074
ENSMUSG00000047061	Gm9817	28.5552	28.2489	20.0709	4.72487	3.52833	9.89851	6.56319	0.125	0.125	25.625	6.05057	2.27106	0.23612	0.0886268	-2.08241	-3.49611
ENSMUSG00000045658	Pid1	5.56908	0.125	7.6047	0.891646	4.37916	3.57447	0.929773	0.125	0.125	4.43293	2.94843	0.393258	0.66512	0.0887129	-0.588314	-3.49471
ENSMUSG00000085205	Gm13185	1.93969	5.74978	3.11688	0.891646	0.125	1.27482	0.125	0.125	0.732832	3.60212	0.763823	0.327611	0.212048	0.0909494	-2.23753	-3.45879
ENSMUSG00000086119	Gm2415	4.96418	5.74978	1.62094	1.65829	4.37916	2.42465	0.125	0.873347	0.125	4.11163	2.8207	0.374449	0.686029	0.0910706	-0.543659	-3.45687
ENSMUSG00000115161		1.93969	3.49987	5.11147	0.891646	0.125	0.699912	0.125	0.125	0.732832	3.51701	0.572186	0.327611	0.162691	0.0931503	-2.61979	-3.4243
ENSMUSG00000053574	4930563E22Rik	4.35928	2.93739	4.61282	2.42494	0.125	0.699912	0.125	0.873347	0.125	3.96983	1.08328	0.374449	0.272879	0.0943237	-1.87367	-3.40624
ENSMUSG00000033430	Terf2ip	4.96418	0.687478	4.61282	0.125	0.975832	2.99956	0.125	0.125	0.732832	3.42149	1.3668	0.327611	0.399474	0.0957508	-1.32383	-3.38457
ENSMUSG00000068463	B630019A10Rik	11.0132	5.74978	7.6047	3.95823	0.975832	2.42465	0.125	0.873347	1.34066	8.12255	2.4529	0.77967	0.301987	0.0959884	-1.72744	-3.381
ENSMUSG00000074505	Fat3	3.14949	7.9997	13.0898	3.19158	2.6775	2.42465	0.125	0.873347	1.34066	8.07967	2.76458	0.77967	0.342165	0.0964978	-1.54724	-3.37336
ENSMUSG00000002279	Lmf1	7.98867	6.87474	5.11147	2.42494	0.975832	2.42465	0.929773	0.873347	0.125	6.65829	1.94181	0.642707	0.291637	0.0965273	-1.77775	-3.37292
ENSMUSG00000056600	Olfr90	4.35928	4.06235	3.11688	3.95823	0.975832	2.99956	0.125	0.873347	0.125	3.84617	2.64454	0.374449	0.687578	0.0973563	-0.540405	-3.36058
ENSMUSG00000045231	BC106179	6.17398	9.68713	8.10335	9.32475	6.08082	5.87412	0.125	0.873347	1.34066	7.98815	7.09323	0.77967	0.887969	0.0976033	-0.171419	-3.35693
ENSMUSG00000110338	Gm45584	1.93969	5.74978	3.61553	2.42494	0.125	0.699912	0.125	0.873347	0.125	3.76833	1.08328	0.374449	0.28747	0.0993673	-1.79852	-3.33109
ENSMUSG00000072720	Myo18b	3.75439	2.93739	5.11147	0.125	2.6775	0.699912	0.929773	0.125	0.125	3.93441	1.16747	0.393258	0.296733	0.0999533	-1.75276	-3.3226
ENSMUSG00000085890	Tnfsf13os	3.14949	9.12465	10.5966	5.49152	2.6775	2.42465	0.125	0.873347	1.34066	7.62357	3.53122	0.77967	0.463198	0.102271	-1.1103	-3.28953
ENSMUSG00000089682	Bcl2l2	4.96418	3.49987	1.12229	0.891646	1.82666	1.27482	0.125	0.125	0.732832	3.19545	1.33104	0.327611	0.416544	0.102524	-1.26346	-3.28596
ENSMUSG00000030401	Rtn2	6.77887	1.81243	9.59929	0.125	2.6775	0.125	0.125	1.62169	0.125	6.06353	0.975832	0.623898	0.160935	0.102894	-2.63545	-3.28078
ENSMUSG00000026048	Ercc5	3.75439	13.6245	9.59929	2.42494	0.975832	4.7243	2.53932	0.125	0.125	8.99272	2.70836	0.929773	0.301172	0.103392	-1.73134	-3.27381
ENSMUSG00000024187	Fam234a	4.35928	2.37491	4.11417	3.19158	4.37916	1.84974	0.125	0.873347	0.125	3.61612	3.14016	0.374449	0.868377	0.10355	-0.203606	-3.2716
ENSMUSG00000042377	Fam83g	4.96418	5.1873	15.0844	3.95823	3.52833	0.125	0.125	2.37004	0.125	8.41196	2.53719	0.873347	0.301616	0.103822	-1.72921	-3.26782
ENSMUSG00000068923	Syt11	3.75439	9.13028	5.11147	3.19158	2.71153	1.27482	0.125	1.62169	0.125	5.99871	2.39265	0.623898	0.39886	0.104005	-1.32605	-3.26527
ENSMUSG00000031971	Ccsap	6.17398	3.49987	8.10335	0.891646	6.08082	2.99956	0.125	1.62169	0.125	5.92573	3.32401	0.623898	0.560945	0.105286	-0.834068	-3.24761
ENSMUSG00000106006	Gm17951	6.17398	2.37491	2.11959	4.72487	6.08082	2.42465	0.125	0.873347	0.125	3.55616	4.41012	0.374449	1.24013	0.105296	0.310497	-3.24748
ENSMUSG00000092323	BB365896	7.38377	8.56217	1.62094	0.125	2.6775	0.125	0.125	1.62169	0.125	5.85563	0.975832	0.623898	0.166649	0.106547	-2.58512	-3.23044
ENSMUSG00000025151	Maged1	0.729898	4.62483	5.11147	0.125	0.975832	3.57447	0.125	0.873347	0.125	3.48873	1.55844	0.374449	0.446706	0.107331	-1.1626	-3.21986
ENSMUSG00000025808	Ccdc7a	3.14949	5.1873	2.61823	1.65829	4.37916	0.699912	0.929773	0.125	0.125	3.65168	2.24579	0.393258	0.615002	0.107692	-0.701337	-3.21501
ENSMUSG00000091570	Gm7707	4.96418	2.37491	3.61553	7.02481	0.975832	1.27482	0.929773	0.125	0.125	3.65154	3.09182	0.393258	0.846717	0.107696	-0.240048	-3.21496
ENSMUSG00000026854	Usp20	4.96418	1.81243	4.11417	10.0914	3.52833	2.99956	0.929773	0.125	0.125	3.63026	5.53976	0.393258	1.52599	0.108328	0.60975	-3.20653
ENSMUSG00000107142	4930566F21Rik	9.19846	11.3746	8.60199	5.49152	13.7383	5.87412	0.125	2.37004	0.732832	9.72501	8.36798	1.07596	0.86046	0.110638	-0.216819	-3.17608
ENSMUSG00000112643	Gm19688	0.729898	7.9997	7.10605	3.19158	5.22999	2.99956	0.125	1.62169	0.125	5.27855	3.80705	0.623898	0.721229	0.118195	-0.47147	-3.08076
ENSMUSG00000024242	Map4k3	3.75439	5.1873	6.60741	3.19158	0.975832	3.57447	0.125	1.62169	0.125	5.18303	2.58063	0.623898	0.4979	0.120373	-1.00607	-3.05441
ENSMUSG00000020309	Chac2	2.54459	4.62483	2.11959	4.72487	0.125	1.27482	0.125	0.873347	0.125	3.09633	2.04157	0.374449	0.659349	0.120933	-0.600885	-3.04772
ENSMUSG00000033268	Duox1	4.35928	4.06235	5.61011	11.6247	4.37916	3.57447	0.125	0.873347	0.732832	4.67725	6.52611	0.57706	1.39529	0.123376	0.480563	-3.01887
ENSMUSG00000041617	Ccdc74a	1.93969	3.49987	4.11417	3.19158	0.125	3.57447	0.929773	0.125	0.125	3.18458	2.29702	0.393258	0.721295	0.123488	-0.47134	-3.01756
ENSMUSG00000108322	5430431A17Rik	2.54459	1.81243	4.61282	0.891646	1.82666	1.27482	0.125	0.873347	0.125	2.98995	1.33104	0.374449	0.445173	0.125236	-1.16756	-2.99728
ENSMUSG00000110202	Gm45435	4.35928	4.62483	3.61553	5.49152	6.08082	5.29921	0.125	0.125	1.34066	4.19988	5.62385	0.530221	1.33905	0.126247	0.421211	-2.98568
ENSMUSG00000043664	Tmem221	4.35928	1.81243	3.11688	0.891646	0.125	0.699912	0.929773	0.125	0.125	3.0962	0.572186	0.393258	0.184803	0.127013	-2.43594	-2.97695
ENSMUSG00000024827	Gldc	3.14949	5.74978	4.61282	2.42494	3.52833	2.99956	0.125	0.873347	0.732832	4.50403	2.98428	0.57706	0.662579	0.128121	-0.593836	-2.96442
ENSMUSG00000101656	Gm8004	3.14949	1.81243	4.11417	3.95823	0.125	4.14939	0.929773	0.125	0.125	3.02537	2.74421	0.393258	0.907066	0.129987	-0.140721	-2.94356
ENSMUSG00000083282	Ctsf	4.96418	4.06235	3.11688	1.65829	0.975832	1.84974	0.125	0.125	1.34066	4.0478	1.49462	0.530221	0.369242	0.13099	-1.43736	-2.93247
ENSMUSG00000093772	4931403E22Rik	3.14949	1.24996	4.11417	3.19158	0.125	1.27482	0.125	0.873347	0.125	2.83787	1.53047	0.374449	0.539302	0.131947	-0.890836	-2.92197
ENSMUSG00000049577	Zfpm1	5.56908	7.9997	6.60741	3.95823	2.6775	1.84974	1.73455	0.873347	0.125	6.72539	2.82849	0.910964	0.420568	0.135451	-1.24959	-2.88415
ENSMUSG00000026841	Fibcd1	15.8523	12.4995	13.5885	15.4579	21.3958	21.9717	3.34409	1.62169	0.732832	13.9801	19.6085	1.89954	1.4026	0.135874	0.488101	-2.87965
ENSMUSG00000055872	Gm9985	25.5307	14.187	19.0736	14.6913	12.8875	11.6232	4.14887	3.11839	0.732832	19.5971	13.0673	2.6667	0.6668	0.136076	-0.584674	-2.87751
ENSMUSG00000047037	Nipa1	5.56908	2.93739	4.11417	4.72487	0.975832	2.42465	0.125	0.873347	0.732832	4.20688	2.70845	0.57706	0.643815	0.13717	-0.635283	-2.86596
ENSMUSG00000085376	Gm14508	27.3454	40.6234	17.079	2.42494	8.63332	9.3236	0.125	5.36343	6.20332	28.3493	6.79395	3.89725	0.239652	0.137473	-2.06099	-2.86278
ENSMUSG00000090743	Gm17213	2.54459	3.49987	2.11959	0.125	0.125	0.699912	0.125	0.873347	0.125	2.72135	0.316637	0.374449	0.116353	0.137597	-3.10342	-2.86148
ENSMUSG00000029151	Slc30a3	1.93969	2.93739	3.11688	0.891646	0.975832	3.57447	0.125	0.873347	0.125	2.66465	1.81398	0.374449	0.680758	0.140524	-0.554787	-2.83111
ENSMUSG00000108171	Gm43915	14.0376	14.187	21.0682	9.32475	4.37916	9.3236	1.73455	1.62169	3.77199	16.4309	7.67584	2.37608	0.467158	0.14461	-1.09802	-2.78976
ENSMUSG00000110638	Gm45887	9.80336	17.5618	9.10064	4.72487	6.93165	3.57447	1.73455	1.62169	1.9485	12.1553	5.077	1.76825	0.417679	0.145471	-1.25953	-2.78119
ENSMUSG00000039354	Smarcal1	3.14949	4.62483	3.11688	2.42494	3.52833	5.29921	0.125	0.125	1.34066	3.6304	3.75083	0.530221	1.03317	0.14605	0.0470803	-2.77546
ENSMUSG00000074497	A430078G23Rik	1.93969	3.49987	2.61823	3.95823	1.82666	0.699912	0.929773	0.125	0.125	2.68593	2.1616	0.393258	0.804786	0.146414	-0.313322	-2.77188
ENSMUSG00000028863	Meaf6	29.765	23.7491	18.0763	25.4243	18.8433	28.8706	4.14887	3.86674	2.55633	23.8634	24.3794	3.52398	1.02162	0.147673	0.0308605	-2.75953
ENSMUSG00000042961	Egflam	4.35928	5.74978	6.10876	10.858	0.975832	14.4978	0.929773	0.125	1.34066	5.40594	8.77723	0.798479	1.62363	0.147704	0.699219	-2.75922
ENSMUSG00000029545	Acads	6.77887	2.93739	6.10876	7.02481	2.6775	10.4734	0.125	0.873347	1.34066	5.27501	6.72524	0.77967	1.27493	0.147805	0.350413	-2.75824
ENSMUSG00000051811	Cox6b2	4.35928	4.62483	2.61823	1.65829	0.975832	1.84974	0.125	0.873347	0.732832	3.86745	1.49462	0.57706	0.386462	0.149209	-1.3716	-2.74459
ENSMUSG00000025993	Slc40a1	4.35928	10.2496	14.5858	1.65829	6.93165	2.99956	0.929773	0.873347	2.55633	9.73155	3.86317	1.45315	0.396974	0.149324	-1.33288	-2.74349
ENSMUSG00000104748	Gm43592	9.19846	4.62483	7.6047	3.95823	1.82666	2.99956	1.73455	0.125	1.34066	7.14266	2.92815	1.06674	0.409952	0.149347	-1.28647	-2.74326
ENSMUSG00000003344	Btbd2	14.0376	20.3742	19.5722	7.02481	12.8875	7.02395	2.53932	3.11839	2.55633	17.9947	8.97875	2.73801	0.498966	0.152157	-1.00299	-2.71637
ENSMUSG00000031511	Arhgef7	8.59357	5.02419	1.62094	4.72487	4.37916	4.14939	0.125	0.873347	1.34066	5.07956	4.41781	0.77967	0.869722	0.153492	-0.201374	-2.70377
ENSMUSG00000070509	Rgma	4.35928	3.49987	4.61282	5.49152	3.52833	0.699912	0.929773	0.873347	0.125	4.15732	3.23992	0.642707	0.779328	0.154596	-0.359697	-2.69342
ENSMUSG00000035441	Myo1d	6.77887	9.68713	8.10335	4.72487	2.6775	1.84974	1.73455	0.873347	1.34066	8.18978	3.08404	1.31619	0.376571	0.160711	-1.40901	-2.63746
ENSMUSG00000097633	Gm16617	17.0621	18.6868	27.0519	9.32475	19.6941	9.89851	4.14887	4.61508	1.34066	20.9336	12.9725	3.3682	0.619695	0.160899	-0.690369	-2.63577
ENSMUSG00000100309	Gm6644	7.96447	5.66541	7.75928	3.17625	3.1965	8.44973	0.125	2.617	0.732832	7.12972	4.94083	1.15828	0.69299	0.162457	-0.529093	-2.62187
ENSMUSG00000104585	4921511C10Rik	3.14949	5.74978	4.61282	3.95823	3.52833	2.42465	0.125	0.125	1.9485	4.50403	3.30374	0.732832	0.733506	0.162706	-0.447119	-2.61966
ENSMUSG00000071547	Nt5dc2	14.0376	16.4369	10.5966	7.02481	5.22999	3.57447	0.929773	0.873347	4.98765	13.6904	5.27643	2.26359	0.385412	0.165342	-1.37553	-2.59648
ENSMUSG00000079045	Prox1os	7.38377	9.12465	6.60741	7.02481	0.975832	2.42465	0.125	2.37004	1.34066	7.70528	3.4751	1.27857	0.451002	0.165934	-1.14879	-2.59132
ENSMUSG00000106688	Gm42851	2.54459	2.93739	5.11147	3.19158	2.6775	1.27482	0.929773	0.125	0.732832	3.53115	2.3813	0.595868	0.67437	0.168746	-0.568388	-2.56707
ENSMUSG00000097901	Gm26680	12.3318	4.01735	17.807	4.87054	4.80457	6.7135	3.6821	1.32984	0.763223	11.3854	5.46287	1.92505	0.479814	0.169081	-1.05945	-2.56421
ENSMUSG00000052512	Nav2	11.0132	13.6245	10.0979	2.42494	6.93165	6.44904	4.14887	1.62169	0.125	11.5785	5.26854	1.96519	0.455027	0.169727	-1.13598	-2.55871
ENSMUSG00000085846	Gm15597	6.17398	4.06235	4.61282	2.42494	4.37916	4.7243	0.929773	0.873347	0.732832	4.94971	3.8428	0.845317	0.776368	0.170781	-0.365188	-2.54978
ENSMUSG00000047180	Neurl3	7.38377	10.8121	10.0979	3.95823	7.78249	12.7731	1.73455	2.37004	0.732832	9.43126	8.17126	1.61247	0.866402	0.170971	-0.206892	-2.54818
ENSMUSG00000031872	Bean1	4.35928	4.62483	4.61282	0.891646	0.975832	4.14939	0.125	0.873347	1.34066	4.53231	2.00562	0.77967	0.442516	0.172025	-1.1762	-2.53931
ENSMUSG00000034258	Flvcr2	3.75439	2.37491	6.60741	3.19158	2.6775	1.84974	0.125	0.125	1.9485	4.24557	2.57294	0.732832	0.606029	0.172611	-0.722541	-2.5344
ENSMUSG00000085037	4933421O10Rik	6.17398	3.49987	7.6047	0.125	0.125	3.57447	0.929773	0.125	1.9485	5.75952	1.27482	1.00109	0.221342	0.173815	-2.17565	-2.52438
ENSMUSG00000002346	Slc25a42	15.2474	8.56217	14.0871	1.65829	8.63332	4.14939	3.34409	3.11839	0.125	12.6322	4.81367	2.19583	0.381062	0.173827	-1.3919	-2.52427
ENSMUSG00000098843	Gm27240	3.14949	6.31226	4.61282	1.65829	6.93165	1.27482	0.125	1.62169	0.732832	4.69152	3.28826	0.826509	0.700893	0.176171	-0.512733	-2.50495
ENSMUSG00000114722		6.77887	1.81243	6.10876	0.891646	1.82666	1.84974	0.125	2.37004	0.125	4.90002	1.52268	0.873347	0.31075	0.178233	-1.68617	-2.48816
ENSMUSG00000097377	Gm10822	6.17398	13.062	7.10605	8.5581	6.93165	4.14939	1.73455	1.62169	1.34066	8.78068	6.54638	1.56563	0.745544	0.178305	-0.423634	-2.48758
ENSMUSG00000020282	Rhbdf1	7.98867	3.49987	5.11147	3.95823	3.52833	5.29921	0.929773	0.125	1.9485	5.53334	4.26192	1.00109	0.770227	0.18092	-0.376645	-2.46658
ENSMUSG00000028795	Ccdc28b	3.75439	4.06235	3.11688	2.42494	0.125	1.84974	1.73455	0.125	0.125	3.64454	1.46656	0.661515	0.402399	0.181509	-1.3133	-2.46189
ENSMUSG00000039153	Runx2	7.98867	6.31226	16.5803	3.19158	0.125	2.99956	4.14887	0.125	1.34066	10.2938	2.10538	1.87151	0.20453	0.18181	-2.28962	-2.4595
ENSMUSG00000113585	Gm19605	12.223	6.31226	9.10064	13.158	9.48415	8.17377	0.125	2.37004	2.55633	9.21195	10.272	1.68379	1.11507	0.182783	0.157134	-2.4518
ENSMUSG00000050107	Haspin	5.56908	5.1873	4.11417	1.65829	4.37916	1.27482	1.73455	0.873347	0.125	4.95685	2.43742	0.910964	0.491728	0.183779	-1.02407	-2.44396
ENSMUSG00000024451	Arap3	12.8278	6.31226	9.10064	2.42494	4.37916	0.125	2.53932	0.125	2.55633	9.41358	2.3097	1.74022	0.245358	0.184862	-2.02704	-2.43548
ENSMUSG00000053121	Gm5129	9.19846	5.74978	8.60199	3.19158	0.975832	1.27482	4.14887	0.125	0.125	7.85008	1.81408	1.46629	0.231091	0.186786	-2.11347	-2.42054
ENSMUSG00000026782	Abi2	11.6181	19.2493	12.5912	15.4579	6.93165	8.74869	3.34409	1.62169	3.16416	14.4862	10.3794	2.70998	0.716506	0.187074	-0.48095	-2.41832
ENSMUSG00000020528	Prpsap2	4.96418	5.1873	4.11417	2.42494	2.6775	3.57447	0.929773	1.62169	0.125	4.75522	2.8923	0.892156	0.608237	0.187616	-0.717294	-2.41414
ENSMUSG00000056947	Mab21l1	26.7405	7.43722	29.0465	10.858	8.63332	9.89851	0.929773	5.36343	5.59549	21.0747	9.79662	3.9629	0.464851	0.18804	-1.10516	-2.41089
ENSMUSG00000089145	Gm25265	14.6425	11.3746	8.60199	5.49152	3.52833	11.0483	1.73455	1.62169	3.16416	11.5397	6.68939	2.17347	0.579685	0.188347	-0.786658	-2.40854
ENSMUSG00000022843	Clcn2	7.98867	7.67908	16.0817	4.72487	3.52833	4.7243	0.929773	3.11839	1.9485	10.5831	4.32583	1.99889	0.408747	0.188874	-1.29072	-2.4045
ENSMUSG00000097388	Gm3200	6.17398	5.83415	11.185	3.95823	0.125	2.42465	1.13097	3.15581	0.125	7.73104	2.16929	1.47059	0.280595	0.190219	-1.83344	-2.39427
ENSMUSG00000091971	Hspa1a	33.1403	19.7667	20.759	20.2495	5.22999	12.3476	8.95336	0.125	4.98765	24.5554	12.609	4.68867	0.513494	0.190943	-0.961581	-2.38879
ENSMUSG00000045326	Fndc7	25.5307	37.2486	66.9437	24.6577	31.6058	15.6476	6.56319	12.0986	6.20332	43.241	23.9704	8.28835	0.554344	0.191678	-0.851148	-2.38324
ENSMUSG00000064326	Siva1	11.6181	11.3746	21.0682	5.49152	17.1416	4.14939	4.14887	2.37004	1.9485	14.6869	8.92751	2.82247	0.607854	0.192175	-0.718202	-2.3795
ENSMUSG00000104466	Gm10513	5.56908	6.31226	5.61011	3.19158	0.125	1.84974	0.125	3.11839	0.125	5.83048	1.72211	1.1228	0.295363	0.192573	-1.75944	-2.37652
ENSMUSG00000108850	Gm44914	56.9854	43.4358	68.9382	33.8574	33.3074	24.8462	15.4157	9.85351	7.41898	56.4531	30.6704	10.8961	0.543289	0.193011	-0.880209	-2.37325
ENSMUSG00000029028	Lrrc47	22.5062	41.7484	32.537	13.9246	16.2908	18.5222	4.14887	8.35682	6.20332	32.2639	16.2459	6.23633	0.503531	0.193292	-0.989847	-2.37115
ENSMUSG00000067724	Gbx1	22.5062	16.4369	6.60741	13.9246	10.335	13.9229	0.929773	2.37004	5.59549	15.1835	12.7275	2.9651	0.838246	0.195284	-0.254555	-2.35635
ENSMUSG00000025702	2008-03-01	61.8246	30.4988	21.0682	33.8574	16.2908	34.0448	4.95364	6.86012	10.4581	37.7972	28.0643	7.42397	0.742498	0.196416	-0.42954	-2.34802
ENSMUSG00000073415	Gm10501	453.193	207.117	186.619	133.521	49.4732	153.052	124.108	22.5604	20.1834	282.31	112.015	55.6174	0.396782	0.197009	-1.33358	-2.34367
ENSMUSG00000058392	Rrp1b	3.75439	4.62483	4.61282	0.891646	0.975832	2.99956	1.73455	0.125	0.732832	4.33068	1.62235	0.864126	0.374617	0.199536	-1.41651	-2.32528
ENSMUSG00000049470	Aff4	4.35928	6.31226	10.0979	4.72487	0.975832	3.57447	0.929773	3.11839	0.125	6.92316	3.09173	1.39105	0.446577	0.200928	-1.16302	-2.31525
ENSMUSG00000029419	Gm996	11.0132	5.74978	4.11417	6.25817	7.78249	1.84974	3.34409	0.125	0.732832	6.95904	5.2968	1.40064	0.761139	0.201269	-0.393768	-2.3128
ENSMUSG00000103367	Gm38158	3.14949	5.74978	7.6047	0.891646	5.22999	1.27482	1.73455	0.873347	0.732832	5.50132	2.46549	1.11358	0.448162	0.202419	-1.15791	-2.30458
ENSMUSG00000020593	Lpin1	13.4327	7.43722	9.59929	0.125	4.37916	5.87412	1.73455	3.11839	1.34066	10.1564	3.45943	2.06453	0.340615	0.203274	-1.55379	-2.2985
ENSMUSG00000047747	Rnf150	10.4083	7.43722	13.0898	8.5581	7.78249	15.6476	1.73455	3.86674	0.732832	10.3118	10.6627	2.11137	1.03404	0.204754	0.0482872	-2.28804
ENSMUSG00000044702	Palb2	5.56908	28.8114	13.5885	5.49152	5.22999	13.348	2.53932	2.37004	4.98765	15.9896	8.02316	3.299	0.501773	0.206321	-0.994894	-2.27703
ENSMUSG00000097637	4933417D19Rik	11.0132	9.68713	12.8305	9.32475	7.78249	8.74869	2.53932	0.125	4.3312	11.1769	8.61864	2.33184	0.771109	0.20863	-0.374992	-2.26098
ENSMUSG00000097330	Gm26672	84.2058	56.3728	86.3909	75.2563	39.2633	63.9403	9.78228	27.8138	9.85031	75.6565	59.4866	15.8155	0.786272	0.209043	-0.346899	-2.25813
ENSMUSG00000031714	Gab1	4.96418	12.4995	17.5776	3.95823	3.52833	2.99956	0.125	1.62169	5.59549	11.6804	3.49537	2.44739	0.29925	0.209529	-1.74058	-2.25478
ENSMUSG00000086946	Gm15527	96.9086	67.6224	90.8787	77.5562	15.44	32.895	11.3918	19.582	22.6148	85.1366	41.9637	17.8629	0.492899	0.209814	-1.02064	-2.25281
ENSMUSG00000026014	Raph1	33.9993	15.3119	35.0303	15.4579	14.5891	18.5222	4.95364	2.37004	10.4581	28.1138	16.1897	5.92727	0.575865	0.210831	-0.796199	-2.24584
ENSMUSG00000040325	Dcaf1	30.3699	19.8342	20.5695	8.5581	12.8875	12.7731	4.95364	6.86012	3.16416	23.5912	11.4062	4.99264	0.483494	0.211631	-1.04843	-2.24037
ENSMUSG00000044254	Pcsk9	23.1111	23.1866	17.5776	13.158	12.8875	10.4734	4.95364	6.11178	2.55633	21.2918	12.173	4.54058	0.571721	0.213255	-0.806617	-2.22935
ENSMUSG00000030380	Mzf1	30.3699	11.937	10.0979	7.79146	8.63332	7.02395	4.14887	3.86674	3.16416	17.4683	7.81624	3.72659	0.447453	0.213334	-1.16019	-2.22881
ENSMUSG00000026930	Gpsm1	6.77887	5.1873	8.10335	3.95823	1.82666	1.27482	2.53932	1.62169	0.125	6.68984	2.35324	1.42867	0.351763	0.213558	-1.50732	-2.2273
ENSMUSG00000039838	Slc45a1	28.5552	35.5611	24.5587	22.3577	25.65	14.4978	5.75841	7.60847	5.59549	29.5583	20.8352	6.32079	0.704883	0.213841	-0.504545	-2.22539
ENSMUSG00000032298	Neil1	7.98867	12.4995	6.60741	5.49152	4.37916	5.87412	0.125	3.11839	2.55633	9.03187	5.24827	1.93324	0.581083	0.214046	-0.783183	-2.224
ENSMUSG00000024603	Dctn4	4.35928	4.62483	6.60741	2.42494	1.82666	4.7243	1.73455	0.873347	0.732832	5.19717	2.99197	1.11358	0.575691	0.214266	-0.796633	-2.22253
ENSMUSG00000046876	Atxn1	48.5168	37.2486	35.5289	30.0242	17.1416	25.4211	3.34409	16.5886	6.20332	40.4314	24.1957	8.71201	0.598437	0.215476	-0.740729	-2.2144
ENSMUSG00000025512	Chid1	36.2495	50.0393	45.0032	37.6906	46.9207	47.2678	9.00165	11.3502	8.02681	43.764	43.9597	9.45956	1.00447	0.216149	0.00643795	-2.2099
ENSMUSG00000042359	Osbpl6	15.8523	9.12465	7.6047	11.6247	7.78249	13.9229	3.34409	2.37004	1.34066	10.8606	11.11	2.3516	1.02297	0.216526	0.0327628	-2.20738
ENSMUSG00000026407	Cacna1s	4.35928	6.87474	8.10335	2.42494	3.52833	2.42465	0.929773	0.125	3.16416	6.44579	2.79264	1.40631	0.43325	0.218175	-1.20673	-2.19644
ENSMUSG00000104512	Gm37165	14.6425	7.43722	18.5749	16.2246	6.93165	17.9473	1.73455	4.61508	2.55633	13.5516	13.7012	2.96865	1.01104	0.219063	0.0158394	-2.19058
ENSMUSG00000019027	Dnah1	7.98867	8.56217	6.60741	3.95823	9.48415	4.14939	0.929773	1.62169	2.55633	7.71942	5.86392	1.7026	0.759633	0.22056	-0.396626	-2.18075
ENSMUSG00000109584	Gm7997	16.4572	15.3119	14.5858	3.19158	7.78249	1.84974	8.17273	0.125	1.9485	15.4516	4.2746	3.41541	0.276644	0.221039	-1.8539	-2.17763
ENSMUSG00000071042	Rasgrp3	7.38377	9.12465	6.60741	6.25817	6.93165	2.42465	4.14887	0.873347	0.125	7.70528	5.20482	1.71574	0.675488	0.22267	-0.565998	-2.16702
ENSMUSG00000087545	Gm13966	26.7405	18.1243	11.0952	26.191	12.8875	23.1215	0.929773	5.36343	6.20332	18.6533	20.7333	4.16551	1.11151	0.223312	0.152516	-2.16287
ENSMUSG00000072872	Rybp	4.35928	3.49987	4.61282	3.19158	0.975832	2.99956	2.53932	0.125	0.125	4.15732	2.38899	0.929773	0.574647	0.223647	-0.799253	-2.1607
ENSMUSG00000024354	Slc23a1	11.6181	13.6245	19.0736	6.25817	9.48415	7.59886	2.53932	6.11178	1.34066	14.772	7.78039	3.33059	0.526697	0.225466	-0.924954	-2.14902
ENSMUSG00000022885	St6gal1	9.80336	13.062	12.0925	7.02481	8.63332	9.3236	2.53932	4.61508	0.732832	11.6526	8.32724	2.62908	0.714624	0.225621	-0.484745	-2.14803
ENSMUSG00000074825	Itpripl1	7.38377	6.31226	8.10335	0.891646	5.22999	4.7243	0.929773	3.86674	0.125	7.26646	3.61531	1.6405	0.497534	0.225764	-1.00713	-2.14711
ENSMUSG00000103013	Gm37503	7.98867	6.87474	4.11417	6.25817	4.37916	2.99956	0.125	1.62169	2.55633	6.32586	4.54563	1.43434	0.718579	0.226742	-0.476782	-2.14087
ENSMUSG00000072812	Ahnak2	3.14949	8.56217	6.60741	9.32475	6.93165	7.02395	0.125	0.873347	3.16416	6.10636	7.76012	1.3875	1.27083	0.227223	0.345767	-2.13782
ENSMUSG00000108563	Gm44686	14.0376	6.87474	13.5885	3.95823	6.93165	3.57447	1.73455	3.11839	3.16416	11.5003	4.82145	2.67236	0.419246	0.232374	-1.25413	-2.10548
ENSMUSG00000028141	Oaz3	19.4817	11.937	7.6047	8.5581	3.52833	5.87412	1.73455	2.37004	4.98765	13.0078	5.98685	3.03075	0.46025	0.232994	-1.11951	-2.10163
ENSMUSG00000015852	Fcrls	33.9993	47.3732	55.9734	60.69	60.5341	67.9647	3.34409	9.85351	18.9678	45.782	63.0629	10.7218	1.37746	0.234193	0.462013	-2.09423
ENSMUSG00000086801	Gm15943	18.8768	30.4988	35.0303	7.02481	8.63332	16.7975	2.53932	9.85351	7.41898	28.1353	10.8185	6.60394	0.384518	0.234721	-1.37888	-2.09098
ENSMUSG00000083121	Gm6341	4.35928	9.33277	10.0979	3.45991	5.22999	1.97622	3.34409	0.963149	1.39537	7.93	3.55537	1.90087	0.448345	0.239706	-1.15732	-2.06066
ENSMUSG00000017764	Zswim1	5.56908	6.31226	7.6047	3.19158	6.08082	1.84974	1.73455	1.62169	1.34066	6.49535	3.70738	1.56563	0.570775	0.241039	-0.809006	-2.05266
ENSMUSG00000108950	9130015G15Rik	18.2719	11.937	21.5668	23.891	11.1858	12.1982	4.14887	4.61508	3.77199	17.2586	15.7583	4.17865	0.913072	0.24212	-0.1312	-2.04621
ENSMUSG00000000753	Serpinf1	10.4083	7.43722	10.0979	3.19158	3.52833	3.57447	4.14887	0.125	2.55633	9.31447	3.43146	2.27673	0.368401	0.244429	-1.44065	-2.03251
ENSMUSG00000115062		11.6181	14.7494	13.5885	16.9912	6.93165	4.14939	0.929773	3.86674	4.98765	13.3186	9.35742	3.26139	0.70258	0.244874	-0.509266	-2.02989
ENSMUSG00000059540	Tcea2	18.8768	31.0613	32.0384	11.6247	21.3958	9.3236	8.17273	7.60847	4.37982	27.3255	14.1147	6.72034	0.516539	0.245937	-0.953051	-2.02364
ENSMUSG00000106247	Gm43720	19.1309	15.2838	20.39	17.3745	16.1377	30.3481	3.07852	5.6029	4.79923	18.2682	21.2868	4.49355	1.16524	0.245976	0.220621	-2.02341
ENSMUSG00000026203	Dnajb2	4.35928	8.56217	7.6047	5.49152	3.52833	3.57447	0.125	2.37004	2.55633	6.84205	4.19811	1.68379	0.613574	0.246094	-0.70469	-2.02272
ENSMUSG00000082286	Pisd-ps1	7.98867	9.12465	15.583	8.5581	5.22999	8.74869	2.53932	2.37004	3.16416	10.8988	7.51226	2.69117	0.689275	0.246924	-0.536849	-2.01786
ENSMUSG00000022518	4930562C15Rik	38.2335	18.6868	23.0627	30.0242	15.44	20.8218	12.1966	3.86674	3.77199	26.661	22.0953	6.61177	0.82875	0.247994	-0.270991	-2.01162
ENSMUSG00000033233	Trim45	4.35928	5.74978	11.5939	8.5581	3.52833	5.29921	0.929773	3.11839	1.34066	7.23431	5.79521	1.79627	0.801073	0.248299	-0.319994	-2.00985
ENSMUSG00000031403	Dkc1	7.38377	4.06235	8.10335	3.19158	10.335	8.17377	2.53932	1.62169	0.732832	6.51649	7.23345	1.63128	1.11002	0.250331	0.150588	-1.99809
ENSMUSG00000032589	Bsn	3.14949	7.43722	8.60199	1.65829	5.22999	4.14939	1.73455	2.37004	0.732832	6.39623	3.67922	1.61247	0.575217	0.252097	-0.797821	-1.98795
ENSMUSG00000039234	Sec24d	6.17398	4.06235	5.61011	1.65829	0.125	2.42465	0.929773	2.37004	0.732832	5.28215	1.40265	1.34422	0.265545	0.254483	-1.91297	-1.97436
ENSMUSG00000001249	Hpn	9.80336	9.12465	15.0844	24.6577	17.1416	22.5466	4.95364	2.37004	1.34066	11.3375	21.4486	2.88811	1.89184	0.254741	0.919786	-1.9729
ENSMUSG00000046280	She	90.2547	58.0603	98.857	64.5232	54.5782	34.6197	17.83	21.0787	24.4383	82.3907	51.2404	21.1157	0.62192	0.256287	-0.685199	-1.96417
ENSMUSG00000021458	2010111I01Rik	17.667	22.0617	21.5668	8.5581	10.335	13.9229	6.56319	2.37004	6.81115	20.4318	10.9387	5.24813	0.535373	0.25686	-0.901382	-1.96094
ENSMUSG00000097997	Gm27017	11.6181	13.6245	21.5668	5.49152	8.63332	5.87412	1.73455	8.35682	1.9485	15.6031	6.66632	4.01329	0.427243	0.257211	-1.22687	-1.95898
ENSMUSG00000044149	Nkrf	9.19846	9.12465	9.10064	7.79146	11.1858	1.84974	0.929773	2.37004	3.77199	9.14125	6.94234	2.35727	0.759451	0.257871	-0.396971	-1.95528
ENSMUSG00000110446	Gm18646	4.35928	6.31226	8.60199	1.65829	4.37916	5.87412	1.73455	3.11839	0.125	6.42451	3.97052	1.65931	0.618027	0.258278	-0.694257	-1.953
ENSMUSG00000108699	Gm18988	3.14949	4.06235	9.10064	8.5581	7.78249	8.74869	1.73455	2.37004	0.125	5.43749	8.36309	1.40986	1.53804	0.259285	0.621095	-1.94739
ENSMUSG00000063447	Ube2d2b	11.6181	8.56217	15.0844	5.49152	6.08082	1.84974	2.53932	1.62169	4.98765	11.7549	4.47403	3.04956	0.38061	0.259429	-1.39361	-1.94659
ENSMUSG00000027242	Wdr76	11.6181	14.7494	9.10064	3.19158	9.48415	4.14939	1.73455	3.11839	4.37982	11.8227	5.60837	3.07759	0.474373	0.260311	-1.07591	-1.94169
ENSMUSG00000114492		9.19846	18.1243	18.0763	11.6247	6.08082	8.74869	5.75841	5.36343	0.732832	15.133	8.81806	3.95156	0.582704	0.261122	-0.779166	-1.93721
ENSMUSG00000020865	Abcc3	11.6181	14.7494	10.0979	8.5581	8.63332	12.7731	3.34409	6.11178	0.125	12.1551	9.98816	3.19362	0.821723	0.262738	-0.283275	-1.9283
ENSMUSG00000021258	Ccnk	20.0685	7.9997	11.5939	9.32475	4.37916	3.57447	3.34409	0.873347	6.20332	13.2207	5.75946	3.47359	0.43564	0.262739	-1.19879	-1.9283
ENSMUSG00000051439	Cd14	54.5658	59.7477	53.4802	49.1903	63.0865	70.2643	8.17273	30.8072	5.59549	55.9312	60.8471	14.8585	1.08789	0.265656	0.121534	-1.91237
ENSMUSG00000097872	Gm26702	44.2825	65.935	57.968	51.4903	52.8766	46.118	15.4157	17.337	12.2816	56.0618	50.1616	15.0114	0.894755	0.267766	-0.160435	-1.90096
ENSMUSG00000019590	Cyb561	38.2335	41.1859	34.033	36.924	29.0533	30.0204	13.8061	10.6019	6.20332	37.8175	31.9992	10.2038	0.846149	0.269816	-0.241016	-1.88995
ENSMUSG00000038540	Tmc3	50.3315	29.3739	29.0465	46.1237	23.0975	42.6685	1.73455	15.0919	12.8895	36.2506	37.2966	9.90532	1.02885	0.273245	0.0410371	-1.87173
ENSMUSG00000020181	Nav3	20.6915	15.3119	29.5452	32.3241	38.4124	30.0204	8.17273	5.36343	4.37982	21.8495	33.5857	5.97199	1.53713	0.273324	0.620243	-1.87132
ENSMUSG00000002608	Ccdc97	62.4295	48.4981	55.2803	35.3907	25.65	35.7696	15.4157	9.10516	21.3991	55.4026	32.2701	15.3067	0.582465	0.27628	-0.779758	-1.8558
ENSMUSG00000026791	Slc2a8	14.6425	16.4369	16.0817	7.79146	0.975832	11.0483	2.53932	6.11178	4.37982	15.7204	6.60521	4.34364	0.420169	0.276306	-1.25096	-1.85566
ENSMUSG00000019558	Slc6a8	31.5797	19.2493	20.0709	16.2246	15.44	16.2225	8.17273	2.37004	9.24248	23.6333	15.9624	6.59508	0.675419	0.279059	-0.566145	-1.84136
ENSMUSG00000108601	Gm44645	9.19846	12.4995	11.5939	10.858	15.44	14.4978	0.929773	4.61508	3.77199	11.0973	13.5986	3.10562	1.2254	0.279854	0.293252	-1.83726
ENSMUSG00000102380	Gm38140	33.3944	47.9356	17.079	19.2911	11.1858	17.9473	13.0014	8.35682	6.20332	32.803	16.1414	9.18717	0.492071	0.280071	-1.02306	-1.83614
ENSMUSG00000028137	Celf3	18.2719	13.6245	21.0682	14.6913	11.1858	13.348	4.95364	6.11178	3.77199	17.6549	13.075	4.9458	0.740591	0.280138	-0.433252	-1.83579
ENSMUSG00000097654	Gm26714	52.7511	36.6861	55.4748	63.7566	60.5341	102.459	12.1966	4.61508	24.4383	48.304	75.5833	13.75	1.56474	0.284655	0.645926	-1.81271
ENSMUSG00000074141	Il4i1	36.4189	34.4362	43.5073	16.9912	37.5616	26.571	8.9775	9.10516	14.713	38.1208	27.0413	10.9319	0.709358	0.28677	-0.495415	-1.80204
ENSMUSG00000113141		11.0132	15.8744	10.5966	8.5581	6.93165	4.14939	4.95364	3.86674	1.9485	12.4947	6.54638	3.58962	0.523932	0.287291	-0.932548	-1.79941
ENSMUSG00000063480	Snu13	8.71455	11.3746	8.75159	3.19158	4.37916	4.7243	1.73455	4.61508	1.9485	9.61357	4.09835	2.76604	0.426309	0.287723	-1.23003	-1.79725
ENSMUSG00000108155	Gm44443	30.3699	27.124	23.0627	20.0578	6.08082	11.6232	8.17273	11.3502	3.77199	26.8522	12.5873	7.76498	0.468762	0.289175	-1.09307	-1.78999
ENSMUSG00000005949	Ctns	35.814	14.7494	32.537	11.6247	17.9925	6.44904	14.6109	3.86674	5.59549	27.7001	12.0221	8.02438	0.434007	0.289687	-1.20421	-1.78743
ENSMUSG00000102344	9430053O09Rik	58.1952	55.2479	63.9518	34.6241	27.3516	39.219	21.0491	17.337	13.4973	59.1316	33.7316	17.2945	0.570449	0.292474	-0.80983	-1.77362
ENSMUSG00000032754	Slc8b1	26.7405	19.8117	19.5722	15.4579	13.7383	12.1982	2.53932	7.60847	9.24248	22.0415	13.7981	6.46342	0.626007	0.293239	-0.675749	-1.76985
ENSMUSG00000097301	AW121686	83.6009	50.748	48.4937	64.5232	60.5341	44.9682	13.8061	20.3304	19.5756	60.9475	56.6752	17.904	0.9299	0.293762	-0.104852	-1.76728
ENSMUSG00000108825	Gm45838	78.1568	57.4978	63.4531	41.5239	23.9483	49.5675	18.6348	18.0853	22.0069	66.3692	38.3465	19.5757	0.577776	0.294951	-0.791418	-1.76145
ENSMUSG00000068859	Sp9	11.0132	6.31226	10.0979	8.5581	4.37916	7.02395	0.929773	4.61508	2.55633	9.14112	6.65374	2.70039	0.727891	0.295412	-0.458206	-1.7592
ENSMUSG00000050675	Gp1ba	44.2825	58.6227	90.3801	7.79146	34.1583	12.1982	29.0968	9.85351	18.36	64.4284	18.0493	19.1034	0.280145	0.296506	-1.83576	-1.75387
ENSMUSG00000021608	Lpcat1	6.77887	5.1873	8.60199	3.19158	5.22999	1.84974	2.53932	1.62169	1.9485	6.85606	3.42377	2.0365	0.499379	0.297037	-1.00179	-1.75129
ENSMUSG00000097433	Gm26781	15.2474	7.43722	25.0573	12.3913	4.37916	11.6232	6.56319	3.86674	3.77199	15.914	9.46458	4.73397	0.594733	0.297472	-0.749686	-1.74917
ENSMUSG00000100901	Gm18829	20.6915	20.9367	23.5614	34.6241	13.7383	20.8218	4.14887	2.37004	12.8895	21.7299	23.0614	6.46946	1.06128	0.297722	0.0858008	-1.74796
ENSMUSG00000025380	Fscn2	5.56908	6.31226	10.5966	4.72487	9.48415	7.59886	1.73455	3.11839	1.9485	7.49264	7.26929	2.26714	0.970191	0.302583	-0.0436587	-1.7246
ENSMUSG00000034247	Plekhm1	15.2474	29.3739	40.0167	10.0914	12.0366	11.6232	13.0014	5.36343	7.41898	28.2127	11.2504	8.59459	0.398772	0.304636	-1.32636	-1.71484
ENSMUSG00000104291	A130071D04Rik	6.17398	7.9997	9.59929	1.65829	0.975832	4.7243	1.73455	2.37004	3.16416	7.92432	2.45281	2.42292	0.309529	0.305757	-1.69185	-1.70954
ENSMUSG00000113497	Gm18030	18.8768	19.2493	7.10605	12.3913	6.93165	5.87412	4.14887	5.36343	4.37982	15.0774	8.39904	4.63071	0.557062	0.307129	-0.84409	-1.70308
ENSMUSG00000019878	Hsf2	31.5797	31.6238	36.0276	7.79146	17.9925	10.4734	11.3918	16.5886	2.55633	33.077	12.0858	10.1789	0.365383	0.307734	-1.45252	-1.70024
ENSMUSG00000112824		78.7617	67.0599	43.5073	56.0901	17.1416	45.5431	14.6109	16.5886	27.4774	63.1096	39.5916	19.559	0.627347	0.309921	-0.672665	-1.69003
ENSMUSG00000102539	Gm37229	12.8278	9.68713	10.5966	9.32475	3.52833	4.7243	1.73455	5.36343	3.16416	11.0372	5.85912	3.42071	0.530853	0.309926	-0.913615	-1.69
ENSMUSG00000004319	Clcn3	11.0132	5.74978	15.583	7.02481	11.1858	7.02395	3.34409	5.36343	1.34066	10.782	8.41152	3.3494	0.780145	0.310647	-0.358185	-1.68665
ENSMUSG00000041797	Abca9	33.3944	43.9983	39.0194	35.3907	33.3074	31.1703	11.3918	15.8403	9.24248	38.804	33.2895	12.1582	0.857887	0.313323	-0.221141	-1.67428
ENSMUSG00000026628	Atf3	26.7405	13.6245	19.5722	21.5911	11.1858	20.2469	4.95364	4.61508	9.24248	19.9791	17.6746	6.2704	0.884656	0.313848	-0.176811	-1.67186
ENSMUSG00000000325	Arvcf	75.1384	53.5604	48.9924	53.7902	33.3074	51.2922	27.4873	13.5952	14.713	59.2304	46.1299	18.5985	0.778822	0.314003	-0.360634	-1.67115
ENSMUSG00000014771	Pdcd2	13.4327	9.12465	7.10605	7.02481	6.08082	5.29921	5.75841	1.62169	1.9485	9.88782	6.13495	3.10953	0.620455	0.314481	-0.688601	-1.66895
ENSMUSG00000103672	Gm37621	24.3209	11.937	18.5749	23.1244	11.1858	14.4978	9.78228	3.11839	4.37982	18.2776	16.2693	5.76016	0.890123	0.315148	-0.167924	-1.6659
ENSMUSG00000018750	Zbtb4	6.77887	18.1243	14.0871	5.49152	2.6775	5.87412	5.75841	4.61508	1.9485	12.9968	4.68105	4.10733	0.36017	0.316027	-1.47325	-1.66188
ENSMUSG00000028291	Akirin2	12.8278	19.2493	20.0709	7.79146	12.0366	8.74869	3.34409	5.36343	8.02681	17.3827	9.5256	5.57811	0.547994	0.320901	-0.867768	-1.6398
ENSMUSG00000079057	Cyp4v3	8.59357	14.187	10.0979	11.6247	9.48415	7.59886	4.95364	3.11839	2.55633	10.9595	9.56923	3.54278	0.873146	0.323262	-0.195705	-1.62922
ENSMUSG00000073067	9130019P16Rik	37.0238	32.1863	44.0059	30.7908	15.44	31.7452	7.36796	18.8337	10.4581	37.7386	25.992	12.2199	0.688737	0.323804	-0.537975	-1.62681
ENSMUSG00000085732	Gm4279	50.9364	55.2479	56.9707	32.3241	10.335	23.6964	9.78228	23.3238	20.1834	54.385	22.1185	17.7632	0.406702	0.326619	-1.29795	-1.61432
ENSMUSG00000040537	Adam22	32.7895	22.0617	48.9924	15.4579	22.2466	16.2225	8.9775	12.0986	12.8895	34.6145	17.9757	11.3218	0.519311	0.327084	-0.945329	-1.61227
ENSMUSG00000035064	Eef2k	12.223	9.12465	18.5749	7.79146	9.48415	11.6232	3.34409	6.11178	3.77199	13.3075	9.63295	4.40929	0.723873	0.331338	-0.466191	-1.59362
ENSMUSG00000104280	Rps2-ps11	21.2662	10.8121	24.4739	15.4579	5.85961	11.6232	9.27527	5.36343	4.1063	18.8507	10.9803	6.24833	0.582485	0.331464	-0.779708	-1.59308
ENSMUSG00000032376	Usp3	52.7511	38.936	41.5127	31.5575	29.9041	38.0692	20.2443	12.8469	11.066	44.3999	33.1769	14.7191	0.74723	0.331511	-0.420377	-1.59287
ENSMUSG00000024168	Tmem204	12.8278	6.87474	15.0844	4.72487	6.08082	5.29921	5.75841	3.86674	1.9485	11.5957	5.3683	3.85788	0.462958	0.3327	-1.11105	-1.5877
ENSMUSG00000024169	Ift140	14.0376	13.062	11.5939	6.25817	10.335	11.6232	2.53932	5.36343	4.98765	12.8978	9.40546	4.2968	0.729228	0.333141	-0.455558	-1.58579
ENSMUSG00000014547	Wdfy2	7.38377	11.9708	10.0979	7.79146	3.52833	8.74869	1.73455	3.11839	4.98765	9.8175	6.68949	3.2802	0.681384	0.334117	-0.553459	-1.58157
ENSMUSG00000064373	Selenop	19.4817	13.062	21.0682	13.9246	21.3958	28.8706	8.17273	5.36343	4.37982	17.8706	21.397	5.97199	1.19733	0.334179	0.259819	-1.58131
ENSMUSG00000039967	Zfp292	14.0376	11.937	14.5858	15.4579	6.08082	9.89851	2.53932	3.11839	8.02681	13.5201	10.4791	4.56151	0.775072	0.337386	-0.367598	-1.56753
ENSMUSG00000021250	Fos	246.923	198.68	219.031	115.122	88.6115	200.769	101.526	77.9531	46.3202	221.545	134.834	75.2666	0.60861	0.339735	-0.71641	-1.55752
ENSMUSG00000037202	Prf1	30.3699	10.2496	22.0655	45.3571	33.3074	23.6964	7.36796	8.35682	5.59549	20.895	34.1203	7.10675	1.63294	0.340118	0.707474	-1.55589
ENSMUSG00000108434	Gm45768	12.8278	14.7494	29.0465	11.6247	15.44	10.4734	8.17273	6.11178	4.98765	18.8746	12.5127	6.42405	0.662938	0.340354	-0.593054	-1.55489
ENSMUSG00000097365	C030034L19Rik	18.8768	21.4992	28.5479	9.32475	27.3516	17.9473	6.56319	5.36343	11.6738	22.9746	18.2079	7.86681	0.792522	0.342413	-0.335478	-1.54619
ENSMUSG00000034320	Slc26a2	18.8768	21.4992	15.0844	10.858	12.8875	8.17377	8.17273	5.36343	5.59549	18.4868	10.6398	6.37722	0.575533	0.34496	-0.797029	-1.5355
ENSMUSG00000108269	Gm18422	27.3454	25.4365	24.5587	15.4579	35.0091	15.6476	7.36796	11.3502	8.02681	25.7802	22.0382	8.91499	0.85485	0.345808	-0.226256	-1.53196
ENSMUSG00000004105	Angptl2	40.0482	34.4362	30.5424	43.0572	29.0533	29.4455	5.75841	13.5952	17.1443	35.009	33.852	12.166	0.966952	0.347511	-0.0484833	-1.52487
ENSMUSG00000030399	Ckm	24.9258	14.187	17.079	13.158	12.0366	12.7731	5.75841	9.10516	4.98765	18.7306	12.6559	6.61708	0.675681	0.353277	-0.565586	-1.50113
ENSMUSG00000043872	Zmym1	11.6181	22.0617	13.0898	7.79146	6.93165	8.17377	6.56319	3.86674	6.20332	15.5898	7.63229	5.54441	0.489569	0.355643	-1.03042	-1.4915
ENSMUSG00000022680	Pdxdc1	26.7405	15.8744	33.5343	10.858	17.9925	15.6476	13.0014	9.10516	4.98765	25.3831	14.8327	9.0314	0.584355	0.355804	-0.775084	-1.49085
ENSMUSG00000002007	Srpk3	35.2091	25.4365	36.5262	29.2575	12.0366	17.9473	11.3918	9.10516	14.1051	32.3906	19.7472	11.534	0.609657	0.356092	-0.71393	-1.48968
ENSMUSG00000074652	Myh7b	14.0376	15.8744	10.0979	13.9246	11.1858	10.4734	5.75841	5.36343	3.16416	13.3367	11.8613	4.762	0.889375	0.357061	-0.169137	-1.48576
ENSMUSG00000086949	Gm13066	14.6425	24.874	16.0817	10.858	23.9483	12.7731	3.34409	9.10516	7.41898	18.5328	15.8598	6.62275	0.855771	0.357353	-0.224703	-1.48458
ENSMUSG00000066357	Wdr6	8.59357	14.7494	11.0952	7.02481	10.335	5.29921	4.14887	3.86674	4.37982	11.4794	7.553	4.13181	0.657961	0.359932	-0.603926	-1.4742
ENSMUSG00000020898	Ctc1	24.3209	42.3277	35.0303	20.8244	17.9925	17.9473	13.0014	15.0919	8.63464	33.893	18.9214	12.2427	0.558269	0.361215	-0.840968	-1.46907
ENSMUSG00000114344		31.5797	22.6241	21.5668	12.3913	7.78249	16.7975	6.56319	9.85351	11.066	25.2569	12.3238	9.16089	0.487937	0.362709	-1.03523	-1.46312
ENSMUSG00000087036	Gm11748	21.2964	29.3739	30.0438	13.9246	18.8433	22.5466	13.8061	10.6019	4.98765	26.9047	18.4382	9.79855	0.685314	0.364195	-0.545163	-1.45722
ENSMUSG00000018012	Rac3	10.4083	8.56217	12.5912	4.72487	10.335	5.29921	3.34409	3.86674	4.37982	10.5205	6.78636	3.86355	0.645058	0.367239	-0.632499	-1.44521
ENSMUSG00000041073	Nacad	20.0866	15.8744	18.5749	13.158	13.7383	13.9229	4.14887	9.85351	6.20332	18.1786	13.6064	6.73523	0.748482	0.370502	-0.41796	-1.43245
ENSMUSG00000106536	Gm42508	52.7511	25.4365	43.0086	17.7579	17.9925	25.9961	12.1966	11.3502	21.3991	40.3987	20.5821	14.982	0.509474	0.370852	-0.972918	-1.43108
ENSMUSG00000083849	Gm13477	10.4083	6.31226	9.59929	8.5581	5.22999	8.17377	3.34409	3.86674	2.55633	8.77327	7.32062	3.25572	0.834424	0.371095	-0.261148	-1.43014
ENSMUSG00000026856	Dolpp1	24.9258	27.6864	16.5803	12.3913	13.7383	13.9229	7.36796	6.11178	12.2816	23.0642	13.3508	8.58712	0.578856	0.372314	-0.788724	-1.42541
ENSMUSG00000021893	Capn7	11.6181	9.68713	11.5939	8.5581	4.37916	6.44904	2.53932	5.36343	4.37982	10.9664	6.4621	4.09419	0.589266	0.373341	-0.763009	-1.42143
ENSMUSG00000041040	Fam117b	16.4572	18.1243	15.0844	11.6247	6.93165	13.348	5.75841	9.10516	3.77199	16.5553	10.6348	6.21186	0.642378	0.375218	-0.638505	-1.4142
ENSMUSG00000060212	Pcnx2	48.5168	34.9986	29.0465	23.1244	31.6058	13.9229	11.3918	21.0787	9.85031	37.5207	22.8843	14.1069	0.609913	0.375978	-0.713324	-1.41128
ENSMUSG00000091119	Ccdc152	938.23	1064.3	980.464	1191.64	1259.72	1320.83	386.955	426.698	308.241	994.332	1257.4	373.965	1.26456	0.376097	0.338639	-1.41083
ENSMUSG00000009246	Trpm5	31.5797	14.187	28.5479	23.1244	30.7549	31.7452	6.56319	7.60847	14.1051	24.7715	28.5415	9.4256	1.15219	0.380502	0.20438	-1.39403
ENSMUSG00000035900	Gramd4	216.073	159.869	122.293	118.188	100.523	100.735	58.8734	68.9729	63.3395	166.079	106.482	63.7286	0.641155	0.383726	-0.641255	-1.38185
ENSMUSG00000104161	Gm20089	30.9748	19.2493	26.0546	25.4243	20.545	16.7975	8.9775	11.3502	9.24248	25.4262	20.9222	9.85673	0.822861	0.38766	-0.28128	-1.36714
ENSMUSG00000064105	Cnnm2	10.4083	13.6245	23.0627	18.5245	17.9925	24.2713	4.95364	5.36343	8.02681	15.6985	20.2628	6.11463	1.29075	0.389504	0.368205	-1.36029
ENSMUSG00000025956	Mettl21a	16.4572	15.8744	15.583	8.5581	6.08082	11.6232	4.95364	10.6019	3.16416	15.9716	8.75406	6.23989	0.548103	0.390687	-0.867481	-1.35591
ENSMUSG00000024922	Ovol1	7.38377	10.8121	12.0925	7.79146	12.8875	8.17377	4.95364	3.11839	3.77199	10.0961	9.61757	3.94801	0.9526	0.391042	-0.0700577	-1.35461
ENSMUSG00000114937		10.4083	13.062	18.0763	7.02481	5.22999	4.14939	5.75841	3.11839	7.41898	13.8488	5.46806	5.43193	0.394839	0.39223	-1.34066	-1.35023
ENSMUSG00000031913	Vps4a	70.2931	51.873	69.9355	39.9906	51.1749	31.7452	25.073	28.5622	22.0069	64.0339	40.9702	25.214	0.639821	0.393761	-0.64426	-1.34461
ENSMUSG00000085884	Gm15342	33.9993	24.3116	23.5614	33.0908	20.545	13.348	11.3918	6.86012	14.1051	27.2907	22.3279	10.7857	0.818149	0.395214	-0.289564	-1.33929
ENSMUSG00000104358	Gm37127	42.4678	48.4981	48.4937	37.6906	34.1583	35.1947	29.0968	9.10516	17.1443	46.4866	35.6812	18.4488	0.767559	0.396862	-0.38165	-1.33329
ENSMUSG00000097585	E230029C05Rik	113.241	109.808	82.4017	88.2893	81.8048	116.257	47.6066	43.5291	30.5166	101.817	95.4505	40.5508	0.937471	0.398271	-0.0931534	-1.32818
ENSMUSG00000081732	Gm15495	10.4083	14.187	12.5912	10.858	11.1858	12.7731	4.95364	6.11178	3.77199	12.3955	11.6056	4.9458	0.936282	0.399001	-0.0949856	-1.32554
ENSMUSG00000038418	Egr1	295.315	301.051	261.954	297.584	170.291	314.602	107.965	125.099	110.75	286.107	260.826	114.605	0.911637	0.400566	-0.133468	-1.31989
ENSMUSG00000097722	Gm26841	32.1846	16.4369	23.0627	24.6577	15.44	19.672	6.56319	7.60847	14.713	23.8947	19.9232	9.62821	0.833791	0.402943	-0.262242	-1.31135
ENSMUSG00000018599	Mief2	26.1356	28.8114	31.5397	24.6577	16.2908	16.2225	8.17273	8.35682	18.36	28.8289	19.057	11.6298	0.661038	0.403409	-0.597195	-1.30969
ENSMUSG00000042719	Naa25	96.3037	80.5594	81.9031	61.4567	50.3241	51.8671	42.778	24.0721	37.8106	86.2554	54.5493	34.8869	0.632416	0.40446	-0.661054	-1.30593
ENSMUSG00000108655	Gm44949	142.881	132.178	133.762	100.556	97.1198	64.5152	58.8734	64.4828	42.0654	136.274	87.3969	55.1406	0.641333	0.404631	-0.640854	-1.30532
ENSMUSG00000017679	Ttpal	710.88	603.664	725.157	363.515	365.132	367.494	256.848	291.232	278.512	679.9	365.38	275.531	0.537403	0.405251	-0.895925	-1.30311
ENSMUSG00000000326	Comt	15.2474	13.6245	10.0979	8.5581	9.48415	13.348	6.56319	3.11839	6.20332	12.99	10.4634	5.29496	0.805501	0.40762	-0.312043	-1.2947
ENSMUSG00000029859	Epha1	62.4295	40.061	35.0303	74.4896	30.7549	35.5798	19.4396	19.582	17.1443	45.8402	46.9415	18.722	1.02402	0.408418	0.034249	-1.29188
ENSMUSG00000113313	Gm32036	75.1323	45.6857	82.9004	60.69	40.9649	43.8183	32.3159	27.0655	23.8304	67.9061	48.4911	27.7373	0.71409	0.408465	-0.485822	-1.29172
ENSMUSG00000097397	Gm16861	118.08	96.8713	80.3772	87.5226	94.5673	71.989	29.9016	46.5225	44.4967	98.4428	84.693	40.3069	0.860327	0.409445	-0.217044	-1.28826
ENSMUSG00000040229	Gpr34	26.7405	32.1863	44.5046	25.4243	19.6941	13.348	14.6109	10.6019	17.1443	34.4771	19.4888	14.119	0.565268	0.409519	-0.822993	-1.288
ENSMUSG00000106108	Gm43221	105.377	80.5594	115.312	67.5898	65.639	54.7417	31.5112	48.7676	43.8889	100.416	62.6568	41.3892	0.623971	0.412176	-0.68045	-1.27867
ENSMUSG00000061479	Snrpa	18.2719	23.7491	26.5533	9.32475	16.2908	19.0971	10.5871	9.10516	8.63464	22.8581	14.9042	9.44229	0.652032	0.413083	-0.616984	-1.2755
ENSMUSG00000085178	Kdm6bos	86.0205	78.3095	53.9788	36.1574	57.9816	30.5954	33.9255	31.5556	25.0461	72.7696	41.5781	30.1757	0.571366	0.414675	-0.807512	-1.26995
ENSMUSG00000049649	Gpr3	76.947	59.7477	39.5181	52.2569	67.3407	58.1911	22.6586	21.8271	28.6931	58.7376	59.2629	24.3929	1.00894	0.415287	0.0128456	-1.26782
ENSMUSG00000096935	1700113A16Rik	15.2474	20.9367	19.0736	13.158	16.2908	13.9229	4.14887	9.10516	9.85031	18.4192	14.4572	7.70145	0.784898	0.41812	-0.349423	-1.25801
ENSMUSG00000071862	Lrrtm2	20.0866	28.8114	17.5776	19.2911	12.0366	14.4978	7.36796	14.3436	6.20332	22.1585	15.2752	9.30496	0.689359	0.419926	-0.536672	-1.25179
ENSMUSG00000025104	Hdgfl3	271.119	239.178	255.931	188.015	201.211	173.174	80.6023	131.086	111.966	255.409	187.466	107.885	0.733983	0.422399	-0.446181	-1.24332
ENSMUSG00000020063	Sirt1	31.5797	16.9993	24.06	23.891	35.0091	25.4211	10.5871	6.11178	14.1051	24.213	28.1071	10.268	1.16083	0.424069	0.215151	-1.23763
ENSMUSG00000046027	Stard5	788.307	748.221	745.103	428.68	460.425	461.205	305.939	325.656	340.511	760.544	450.103	324.035	0.591818	0.426057	-0.756775	-1.23088
ENSMUSG00000035443	Thyn1	27.9503	26.5615	27.5506	14.6913	22.2466	9.3236	13.8061	9.85351	11.6738	27.3541	15.4205	11.7778	0.563736	0.430569	-0.826908	-1.21569
ENSMUSG00000013973	Dedd	20.0685	18.1243	21.5668	9.32475	15.44	12.1982	13.8061	5.36343	6.81115	19.9199	12.321	8.66024	0.618526	0.434754	-0.693093	-1.20173
ENSMUSG00000019970	Sgk1	89.0449	115.996	89.3828	93.6558	50.3241	93.2608	42.778	52.5093	32.9479	98.1411	79.0802	42.7451	0.805781	0.435547	-0.31154	-1.1991
ENSMUSG00000085095	Gm15635	524.571	575.54	533.178	292.984	357.474	346.222	226.266	238.848	248.728	544.43	332.227	237.947	0.610229	0.437058	-0.712578	-1.1941
ENSMUSG00000029920	Smarcad1	109.007	67.6224	60.9599	49.1903	41.8158	40.9438	33.1207	33.8006	37.2027	79.1963	43.9833	34.708	0.555371	0.438253	-0.848477	-1.19016
ENSMUSG00000030697	Ppp4c	33.9993	34.4362	51.9843	26.191	30.7549	20.8218	14.6109	18.8337	19.5756	40.1399	25.9226	17.6734	0.645806	0.440295	-0.630828	-1.18346
ENSMUSG00000005501	Usp40	159.818	122.183	108.83	131.988	111.584	130.055	68.5307	52.5093	51.1829	130.277	124.542	57.4076	0.955982	0.440658	-0.0649443	-1.18227
ENSMUSG00000026126	Ptpn18	20.6915	27.124	30.0438	8.5581	12.0366	15.6476	17.83	9.10516	7.41898	25.9531	12.0808	11.4514	0.465486	0.441234	-1.10319	-1.18038
ENSMUSG00000035877	Zhx3	185.829	149.744	162.569	217.852	165.595	194.658	51.8156	86.9333	81.5745	166.047	192.702	73.4411	1.16052	0.44229	0.214775	-1.17693
ENSMUSG00000006301	Tmbim1	104.772	95.1838	92.8683	51.4903	29.9041	73.1389	39.5589	51.0126	39.6341	97.6081	51.5111	43.4018	0.527733	0.444654	-0.922119	-1.16924
ENSMUSG00000002280	Narfl	56.9854	58.0603	47.4964	33.8574	43.5174	32.3201	28.2921	13.5952	30.5166	54.1807	36.565	24.1346	0.674871	0.445447	-0.567316	-1.16667
ENSMUSG00000016619	Nup50	29.765	24.874	31.0411	35.3907	26.5008	31.1703	9.78228	14.3436	14.1051	28.56	31.0206	12.7437	1.08615	0.446206	0.119228	-1.16422
ENSMUSG00000102097	A930006L05Rik	26.1356	33.8737	28.0492	28.4909	27.3516	12.1982	17.0252	11.3502	11.066	29.3528	22.6802	13.1471	0.772676	0.4479	-0.372065	-1.15875
ENSMUSG00000085802	Gm16059	48.5168	43.9983	68.4396	28.4909	44.3682	31.7452	25.073	16.5886	30.5166	53.6516	34.8681	24.0594	0.649899	0.448438	-0.621712	-1.15702
ENSMUSG00000030541	Idh2	57.5903	47.9356	47.4964	66.8232	44.3682	47.2678	16.2205	28.5622	24.4383	51.0075	52.8197	23.0736	1.03553	0.452358	0.0503693	-1.14446
ENSMUSG00000022814	Umps	84.2058	41.7484	75.9193	127.388	66.4899	102.459	30.7064	32.3039	29.3009	67.2912	98.7792	30.7704	1.46794	0.457273	0.55379	-1.12887
ENSMUSG00000031958	Ldhd	22.5062	34.9986	27.5506	13.158	13.7383	21.3968	15.4157	10.6019	12.8895	28.3518	16.0977	12.969	0.567783	0.457431	-0.816588	-1.12837
ENSMUSG00000084274	Gm12504	35.2091	23.1866	29.0465	49.1903	38.4124	34.0448	8.17273	19.582	12.2816	29.1474	40.5492	13.3455	1.39118	0.457861	0.476306	-1.12702
ENSMUSG00000024622	Hmgxb3	216.678	180.681	155.204	154.987	120.943	129.917	96.6978	73.463	83.3979	184.188	135.283	84.5196	0.734482	0.458878	-0.4452	-1.12382
ENSMUSG00000004562	Arhgef40	33.3944	40.6234	36.0276	32.3241	31.6058	32.895	18.6348	17.337	15.3208	36.6818	32.275	17.0975	0.879864	0.466104	-0.184648	-1.10128
ENSMUSG00000111312		30.3699	51.873	39.0194	23.891	26.5008	15.6476	16.2205	24.0721	16.5365	40.4208	22.0131	18.943	0.5446	0.468645	-0.876732	-1.09343
ENSMUSG00000102323	Gm37790	69.6882	54.1229	38.0221	39.2239	23.0975	25.4211	21.8539	30.0589	24.4383	53.9444	29.2475	25.4503	0.542179	0.471788	-0.88316	-1.08379
ENSMUSG00000110243	Gm45631	48.5168	83.3718	53.4802	38.4573	50.3241	52.442	25.073	27.8138	34.7714	61.7896	47.0745	29.2194	0.761851	0.472886	-0.392419	-1.08044
ENSMUSG00000053046	Brsk2	42.4678	24.3116	27.0519	28.4909	23.0975	19.0971	13.8061	16.5886	14.1051	31.2771	23.5618	14.8333	0.753325	0.474254	-0.408656	-1.07627
ENSMUSG00000032567	Aste1	115.66	85.6217	112.819	101.322	55.4291	94.9855	37.1446	53.2576	59.0847	104.7	83.9123	49.829	0.801451	0.475919	-0.319314	-1.07121
ENSMUSG00000048191	Muc6	108.402	91.2465	100.353	128.155	103.076	105.909	43.5828	48.7676	50.575	100	112.38	47.6418	1.12379	0.476416	0.168377	-1.06971
ENSMUSG00000103001	A930005N03Rik	45.4923	72.1222	51.4856	47.657	26.5008	53.0169	26.6825	30.0589	23.8304	56.3667	42.3916	26.8573	0.752068	0.476474	-0.411066	-1.06953
ENSMUSG00000022136	Dnajc3	24.3209	16.4369	17.5776	19.2911	14.5891	19.0971	9.78228	10.6019	7.41898	19.4451	17.6591	9.26771	0.908152	0.476608	-0.138995	-1.06913
ENSMUSG00000111133	Gm5831	25.5186	17.5281	26.0496	31.3811	28.6619	21.3968	8.06811	15.8403	9.12091	23.0321	27.1466	11.0098	1.17864	0.478018	0.237125	-1.06486
ENSMUSG00000053603	4930442H23Rik	35.814	25.999	25.556	12.3913	12.8875	21.3968	14.6109	14.3436	12.8895	29.123	15.5585	13.948	0.534235	0.478934	-0.904453	-1.0621
ENSMUSG00000047767	Atg16l2	110.216	92.9339	108.331	135.055	76.6999	89.8113	54.8496	52.5093	42.6732	103.827	100.522	50.0107	0.968166	0.481672	-0.046674	-1.05388
ENSMUSG00000027284	Cdan1	122.314	88.4341	136.984	104.404	83.5065	95.6812	44.3875	64.4828	59.188	115.911	94.5306	56.0195	0.815547	0.483299	-0.29416	-1.04901
ENSMUSG00000053580	Tanc2	33.3944	33.8737	42.0113	33.0908	20.545	32.895	15.4157	20.3304	17.7521	36.4265	28.8436	17.8327	0.79183	0.489554	-0.336737	-1.03046
ENSMUSG00000041189	Chrnb1	40.0482	27.124	29.5452	20.8244	10.335	16.7975	14.6109	18.0853	14.713	32.2391	15.9856	15.8031	0.495846	0.490183	-1.01204	-1.02861
ENSMUSG00000021666	Gfm2	2250.84	2466.37	2208.41	1340.89	1782.16	1495.17	1094.08	1130.23	1191.55	2308.54	1539.41	1138.62	0.666831	0.49322	-0.584607	-1.0197
ENSMUSG00000097643	A130051J06Rik	69.6882	71.5597	65.9464	53.7902	52.8766	73.7138	40.3637	24.8205	37.8106	69.0648	60.1268	34.3316	0.870586	0.497092	-0.199941	-1.00841
ENSMUSG00000030967	Zranb1	170.101	140.193	151.714	104.389	94.5673	135.229	72.5546	55.5027	101.633	154.003	111.395	76.5634	0.723333	0.497156	-0.467269	-1.00823

## Sheet: Supp Tab 7
geneSet	description	link	size	overlap	expect	enrichmentRatio	pValue	FDR	geneList
GO:0043043	peptide biosynthetic process	http://amigo.geneontology.org/amigo/term/GO:0043043	572	25	2.80185	8.92266	0	0	ENSMUSG00000006333,ENSMUSG00000007892,ENSMUSG00000017404,ENSMUSG00000024608,ENSMUSG00000025290,ENSMUSG00000028495,ENSMUSG00000031320,ENSMUSG00000032399,ENSMUSG00000032518,ENSMUSG00000036986,ENSMUSG00000037742,ENSMUSG00000041841,ENSMUSG00000046364,ENSMUSG00000047215,ENSMUSG00000049517,ENSMUSG00000057841,ENSMUSG00000058546,ENSMUSG00000059291,ENSMUSG00000061477,ENSMUSG00000063457,ENSMUSG00000067274,…
GO:0006412	translation	http://amigo.geneontology.org/amigo/term/GO:0006412	555	25	2.71858	9.19597	0	0	ENSMUSG00000006333,ENSMUSG00000007892,ENSMUSG00000017404,ENSMUSG00000024608,ENSMUSG00000025290,ENSMUSG00000028495,ENSMUSG00000031320,ENSMUSG00000032399,ENSMUSG00000032518,ENSMUSG00000036986,ENSMUSG00000037742,ENSMUSG00000041841,ENSMUSG00000046364,ENSMUSG00000047215,ENSMUSG00000049517,ENSMUSG00000057841,ENSMUSG00000058546,ENSMUSG00000059291,ENSMUSG00000061477,ENSMUSG00000063457,ENSMUSG00000067274,…
GO:0043604	amide biosynthetic process	http://amigo.geneontology.org/amigo/term/GO:0043604	677	26	3.31618	7.84035	1.11022e-16	3.33733e-13	ENSMUSG00000006333,ENSMUSG00000007892,ENSMUSG00000017404,ENSMUSG00000022962,ENSMUSG00000024608,ENSMUSG00000025290,ENSMUSG00000028495,ENSMUSG00000031320,ENSMUSG00000032399,ENSMUSG00000032518,ENSMUSG00000036986,ENSMUSG00000037742,ENSMUSG00000041841,ENSMUSG00000046364,ENSMUSG00000047215,ENSMUSG00000049517,ENSMUSG00000057841,ENSMUSG00000058546,ENSMUSG00000059291,ENSMUSG00000061477,ENSMUSG00000063457,…
GO:0006518	peptide metabolic process	http://amigo.geneontology.org/amigo/term/GO:0006518	705	26	3.45333	7.52896	3.33067e-16	7.50899e-13	ENSMUSG00000006333,ENSMUSG00000007892,ENSMUSG00000017404,ENSMUSG00000020841,ENSMUSG00000024608,ENSMUSG00000025290,ENSMUSG00000028495,ENSMUSG00000031320,ENSMUSG00000032399,ENSMUSG00000032518,ENSMUSG00000036986,ENSMUSG00000037742,ENSMUSG00000041841,ENSMUSG00000046364,ENSMUSG00000047215,ENSMUSG00000049517,ENSMUSG00000057841,ENSMUSG00000058546,ENSMUSG00000059291,ENSMUSG00000061477,ENSMUSG00000063457,…
GO:0043603	cellular amide metabolic process	http://amigo.geneontology.org/amigo/term/GO:0043603	929	27	4.55056	5.93333	2.55351e-14	4.60552e-11	ENSMUSG00000006333,ENSMUSG00000007892,ENSMUSG00000017404,ENSMUSG00000020841,ENSMUSG00000022962,ENSMUSG00000024608,ENSMUSG00000025290,ENSMUSG00000028495,ENSMUSG00000031320,ENSMUSG00000032399,ENSMUSG00000032518,ENSMUSG00000036986,ENSMUSG00000037742,ENSMUSG00000041841,ENSMUSG00000046364,ENSMUSG00000047215,ENSMUSG00000049517,ENSMUSG00000057841,ENSMUSG00000058546,ENSMUSG00000059291,ENSMUSG00000061477,…
GO:1901566	organonitrogen compound biosynthetic process	http://amigo.geneontology.org/amigo/term/GO:1901566	1532	30	7.50427	3.99773	1.79204e-11	2.69344e-08	ENSMUSG00000006333,ENSMUSG00000007892,ENSMUSG00000009293,ENSMUSG00000017404,ENSMUSG00000022962,ENSMUSG00000024608,ENSMUSG00000025290,ENSMUSG00000028495,ENSMUSG00000031320,ENSMUSG00000031805,ENSMUSG00000032294,ENSMUSG00000032399,ENSMUSG00000032518,ENSMUSG00000036986,ENSMUSG00000037742,ENSMUSG00000040613,ENSMUSG00000041841,ENSMUSG00000046364,ENSMUSG00000047215,ENSMUSG00000049517,ENSMUSG00000057841,…
GO:0002181	cytoplasmic translation	http://amigo.geneontology.org/amigo/term/GO:0002181	83	8	0.406563	19.6772	7.12315e-09	9.17665e-06	ENSMUSG00000007892,ENSMUSG00000017404,ENSMUSG00000047215,ENSMUSG00000049517,ENSMUSG00000057841,ENSMUSG00000059291,ENSMUSG00000067274,ENSMUSG00000074129
GO:0042255	ribosome assembly	http://amigo.geneontology.org/amigo/term/GO:0042255	56	7	0.274307	25.5188	1.02617e-08	1.15675e-05	ENSMUSG00000024608,ENSMUSG00000032518,ENSMUSG00000052146,ENSMUSG00000058546,ENSMUSG00000059291,ENSMUSG00000063457,ENSMUSG00000067274
GO:0042274	ribosomal small subunit biogenesis	http://amigo.geneontology.org/amigo/term/GO:0042274	60	7	0.293901	23.8176	1.68194e-08	1.6853e-05	ENSMUSG00000024608,ENSMUSG00000025290,ENSMUSG00000028495,ENSMUSG00000032518,ENSMUSG00000052146,ENSMUSG00000061477,ENSMUSG00000063457
GO:0006955	immune response	http://amigo.geneontology.org/amigo/term/GO:0006955	1293	23	6.33356	3.63145	4.41541e-08	3.98182e-05	ENSMUSG00000000290,ENSMUSG00000004707,ENSMUSG00000015947,ENSMUSG00000016496,ENSMUSG00000016528,ENSMUSG00000024661,ENSMUSG00000027995,ENSMUSG00000028495,ENSMUSG00000028874,ENSMUSG00000030560,ENSMUSG00000031805,ENSMUSG00000035352,ENSMUSG00000035385,ENSMUSG00000036867,ENSMUSG00000036887,ENSMUSG00000036986,ENSMUSG00000038274,ENSMUSG00000058715,ENSMUSG00000059089,ENSMUSG00000060591,ENSMUSG00000062300,…
GO:0042254	ribosome biogenesis	http://amigo.geneontology.org/amigo/term/GO:0042254	259	11	1.26867	8.67049	5.59538e-08	4.58719e-05	ENSMUSG00000024608,ENSMUSG00000025290,ENSMUSG00000028495,ENSMUSG00000032518,ENSMUSG00000040463,ENSMUSG00000052146,ENSMUSG00000058546,ENSMUSG00000059291,ENSMUSG00000061477,ENSMUSG00000063457,ENSMUSG00000067274
GO:0022613	ribonucleoprotein complex biogenesis	http://amigo.geneontology.org/amigo/term/GO:0022613	405	13	1.98383	6.55298	8.65586e-08	6.50488e-05	ENSMUSG00000024608,ENSMUSG00000025290,ENSMUSG00000028495,ENSMUSG00000032518,ENSMUSG00000040463,ENSMUSG00000049517,ENSMUSG00000052146,ENSMUSG00000058546,ENSMUSG00000059291,ENSMUSG00000061477,ENSMUSG00000063457,ENSMUSG00000067274,ENSMUSG00000074129
GO:0045087	innate immune response	http://amigo.geneontology.org/amigo/term/GO:0045087	665	16	3.2574	4.91189	1.32876e-07	9.21753e-05	ENSMUSG00000004707,ENSMUSG00000015947,ENSMUSG00000016528,ENSMUSG00000027995,ENSMUSG00000028874,ENSMUSG00000031805,ENSMUSG00000035352,ENSMUSG00000035385,ENSMUSG00000036887,ENSMUSG00000036986,ENSMUSG00000038274,ENSMUSG00000058715,ENSMUSG00000060591,ENSMUSG00000062300,ENSMUSG00000073418,ENSMUSG00000074129
GO:0002252	immune effector process	http://amigo.geneontology.org/amigo/term/GO:0002252	678	16	3.32108	4.81771	1.72743e-07	0.000111271	ENSMUSG00000000290,ENSMUSG00000004707,ENSMUSG00000015947,ENSMUSG00000027995,ENSMUSG00000028495,ENSMUSG00000028874,ENSMUSG00000030560,ENSMUSG00000031805,ENSMUSG00000035385,ENSMUSG00000036887,ENSMUSG00000036986,ENSMUSG00000040613,ENSMUSG00000058715,ENSMUSG00000060591,ENSMUSG00000062300,ENSMUSG00000073418
GO:0006952	defense response	http://amigo.geneontology.org/amigo/term/GO:0006952	1361	22	6.66665	3.30001	4.84831e-07	0.00029148	ENSMUSG00000000290,ENSMUSG00000004707,ENSMUSG00000015947,ENSMUSG00000016528,ENSMUSG00000027221,ENSMUSG00000027995,ENSMUSG00000028874,ENSMUSG00000031805,ENSMUSG00000033885,ENSMUSG00000035352,ENSMUSG00000035385,ENSMUSG00000036887,ENSMUSG00000036986,ENSMUSG00000038274,ENSMUSG00000038642,ENSMUSG00000040613,ENSMUSG00000042429,ENSMUSG00000058715,ENSMUSG00000060591,ENSMUSG00000062300,ENSMUSG00000073418,…
GO:0022618	ribonucleoprotein complex assembly	http://amigo.geneontology.org/amigo/term/GO:0022618	210	9	1.02865	8.74931	8.99254e-07	0.000497873	ENSMUSG00000024608,ENSMUSG00000032518,ENSMUSG00000049517,ENSMUSG00000052146,ENSMUSG00000058546,ENSMUSG00000059291,ENSMUSG00000063457,ENSMUSG00000067274,ENSMUSG00000074129
GO:0000028	ribosomal small subunit assembly	http://amigo.geneontology.org/amigo/term/GO:0000028	16	4	0.0783735	51.0376	9.38549e-07	0.000497873	ENSMUSG00000024608,ENSMUSG00000032518,ENSMUSG00000052146,ENSMUSG00000063457
GO:0071826	ribonucleoprotein complex subunit organization	http://amigo.geneontology.org/amigo/term/GO:0071826	223	9	1.09233	8.23926	1.481e-06	0.000741979	ENSMUSG00000024608,ENSMUSG00000032518,ENSMUSG00000049517,ENSMUSG00000052146,ENSMUSG00000058546,ENSMUSG00000059291,ENSMUSG00000063457,ENSMUSG00000067274,ENSMUSG00000074129
GO:0042590	antigen processing and presentation of exogenous peptide antigen via MHC class I	http://amigo.geneontology.org/amigo/term/GO:0042590	8	3	0.0391868	76.5565	6.25945e-06	0.00297093	ENSMUSG00000015947,ENSMUSG00000031838,ENSMUSG00000058715
GO:0002443	leukocyte mediated immunity	http://amigo.geneontology.org/amigo/term/GO:0002443	345	10	1.68993	5.91741	7.3154e-06	0.00329851	ENSMUSG00000000290,ENSMUSG00000015947,ENSMUSG00000027995,ENSMUSG00000028874,ENSMUSG00000030560,ENSMUSG00000031805,ENSMUSG00000036887,ENSMUSG00000058715,ENSMUSG00000062300,ENSMUSG00000073418
GO:0002460	adaptive immune response based on somatic recombination of immune receptors built from immunoglobulin superfamily domains	http://amigo.geneontology.org/amigo/term/GO:0002460	279	9	1.36664	6.5855	9.19361e-06	0.003948	ENSMUSG00000004707,ENSMUSG00000015947,ENSMUSG00000016496,ENSMUSG00000030560,ENSMUSG00000031805,ENSMUSG00000036887,ENSMUSG00000058715,ENSMUSG00000062300,ENSMUSG00000073418
GO:0010942	positive regulation of cell death	http://amigo.geneontology.org/amigo/term/GO:0010942	659	13	3.22801	4.02725	1.90603e-05	0.00762857	ENSMUSG00000016496,ENSMUSG00000024066,ENSMUSG00000028495,ENSMUSG00000030560,ENSMUSG00000031805,ENSMUSG00000035352,ENSMUSG00000036986,ENSMUSG00000037742,ENSMUSG00000040463,ENSMUSG00000042429,ENSMUSG00000059291,ENSMUSG00000061477,ENSMUSG00000063694
GO:0009607	response to biotic stimulus	http://amigo.geneontology.org/amigo/term/GO:0009607	977	16	4.78568	3.3433	1.94563e-05	0.00762857	ENSMUSG00000015947,ENSMUSG00000016496,ENSMUSG00000016528,ENSMUSG00000027995,ENSMUSG00000028874,ENSMUSG00000035352,ENSMUSG00000035385,ENSMUSG00000036986,ENSMUSG00000038274,ENSMUSG00000040613,ENSMUSG00000058715,ENSMUSG00000059089,ENSMUSG00000060591,ENSMUSG00000062300,ENSMUSG00000071644,ENSMUSG00000074129
GO:0002888	positive regulation of myeloid leukocyte mediated immunity	http://amigo.geneontology.org/amigo/term/GO:0002888	34	4	0.166544	24.0177	2.23548e-05	0.00839981	ENSMUSG00000000290,ENSMUSG00000015947,ENSMUSG00000028874,ENSMUSG00000058715
GO:0006364	rRNA processing	http://amigo.geneontology.org/amigo/term/GO:0006364	181	7	0.886601	7.89532	3.02697e-05	0.0104891	ENSMUSG00000024608,ENSMUSG00000025290,ENSMUSG00000028495,ENSMUSG00000032518,ENSMUSG00000059291,ENSMUSG00000061477,ENSMUSG00000063457
GO:0072332	intrinsic apoptotic signaling pathway by p53 class mediator	http://amigo.geneontology.org/amigo/term/GO:0072332	74	5	0.362478	13.794	3.12132e-05	0.0104891	ENSMUSG00000020267,ENSMUSG00000036986,ENSMUSG00000040463,ENSMUSG00000059291,ENSMUSG00000061477
GO:0038094	Fc-gamma receptor signaling pathway	http://amigo.geneontology.org/amigo/term/GO:0038094	13	3	0.0636785	47.1117	3.14044e-05	0.0104891	ENSMUSG00000015947,ENSMUSG00000058715,ENSMUSG00000059089
GO:0050764	regulation of phagocytosis	http://amigo.geneontology.org/amigo/term/GO:0050764	80	5	0.391868	12.7594	4.5517e-05	0.0146597	ENSMUSG00000015947,ENSMUSG00000027995,ENSMUSG00000028874,ENSMUSG00000035385,ENSMUSG00000058715
GO:0031100	animal organ regeneration	http://amigo.geneontology.org/amigo/term/GO:0031100	81	5	0.396766	12.6019	4.83251e-05	0.0150274	ENSMUSG00000017404,ENSMUSG00000032294,ENSMUSG00000035385,ENSMUSG00000057841,ENSMUSG00000063457
GO:0051707	response to other organism	http://amigo.geneontology.org/amigo/term/GO:0051707	942	15	4.61424	3.2508	5.04345e-05	0.0151606	ENSMUSG00000015947,ENSMUSG00000016496,ENSMUSG00000016528,ENSMUSG00000027995,ENSMUSG00000028874,ENSMUSG00000035352,ENSMUSG00000035385,ENSMUSG00000036986,ENSMUSG00000038274,ENSMUSG00000040613,ENSMUSG00000058715,ENSMUSG00000059089,ENSMUSG00000060591,ENSMUSG00000071644,ENSMUSG00000074129
GO:0043207	response to external biotic stimulus	http://amigo.geneontology.org/amigo/term/GO:0043207	945	15	4.62894	3.24048	5.22903e-05	0.0152114	ENSMUSG00000015947,ENSMUSG00000016496,ENSMUSG00000016528,ENSMUSG00000027995,ENSMUSG00000028874,ENSMUSG00000035352,ENSMUSG00000035385,ENSMUSG00000036986,ENSMUSG00000038274,ENSMUSG00000040613,ENSMUSG00000058715,ENSMUSG00000059089,ENSMUSG00000060591,ENSMUSG00000071644,ENSMUSG00000074129
GO:0051770	positive regulation of nitric-oxide synthase biosynthetic process	http://amigo.geneontology.org/amigo/term/GO:0051770	16	3	0.0783735	38.2782	6.08388e-05	0.0171451	ENSMUSG00000027995,ENSMUSG00000031805,ENSMUSG00000035385
GO:0006954	inflammatory response	http://amigo.geneontology.org/amigo/term/GO:0006954	640	12	3.13494	3.82782	6.67948e-05	0.0182532	ENSMUSG00000000290,ENSMUSG00000015947,ENSMUSG00000016528,ENSMUSG00000027221,ENSMUSG00000027995,ENSMUSG00000033885,ENSMUSG00000035352,ENSMUSG00000035385,ENSMUSG00000038642,ENSMUSG00000042429,ENSMUSG00000058715,ENSMUSG00000073418
GO:0016072	rRNA metabolic process	http://amigo.geneontology.org/amigo/term/GO:0016072	209	7	1.02375	6.83758	7.53487e-05	0.0199851	ENSMUSG00000024608,ENSMUSG00000025290,ENSMUSG00000028495,ENSMUSG00000032518,ENSMUSG00000059291,ENSMUSG00000061477,ENSMUSG00000063457
GO:0002478	antigen processing and presentation of exogenous peptide antigen	http://amigo.geneontology.org/amigo/term/GO:0002478	18	3	0.0881702	34.0251	8.80232e-05	0.0223123	ENSMUSG00000015947,ENSMUSG00000031838,ENSMUSG00000058715
GO:0002697	regulation of immune effector process	http://amigo.geneontology.org/amigo/term/GO:0002697	373	9	1.82708	4.92588	8.90711e-05	0.0223123	ENSMUSG00000000290,ENSMUSG00000015947,ENSMUSG00000027995,ENSMUSG00000028874,ENSMUSG00000031805,ENSMUSG00000035385,ENSMUSG00000036986,ENSMUSG00000058715,ENSMUSG00000062300
GO:0032653	regulation of interleukin-10 production	http://amigo.geneontology.org/amigo/term/GO:0032653	49	4	0.240019	16.6654	9.65569e-05	0.0235338	ENSMUSG00000016496,ENSMUSG00000027995,ENSMUSG00000031805,ENSMUSG00000058715
GO:0038093	Fc receptor signaling pathway	http://amigo.geneontology.org/amigo/term/GO:0038093	19	3	0.0930686	32.2343	0.000104157	0.0247181	ENSMUSG00000015947,ENSMUSG00000058715,ENSMUSG00000059089
GO:0002703	regulation of leukocyte mediated immunity	http://amigo.geneontology.org/amigo/term/GO:0002703	224	7	1.09723	6.3797	0.000116148	0.026857	ENSMUSG00000000290,ENSMUSG00000015947,ENSMUSG00000027995,ENSMUSG00000028874,ENSMUSG00000031805,ENSMUSG00000058715,ENSMUSG00000062300
GO:0032613	interleukin-10 production	http://amigo.geneontology.org/amigo/term/GO:0032613	53	4	0.259612	15.4076	0.000131467	0.02738	ENSMUSG00000016496,ENSMUSG00000027995,ENSMUSG00000031805,ENSMUSG00000058715
GO:0048002	antigen processing and presentation of peptide antigen	http://amigo.geneontology.org/amigo/term/GO:0048002	53	4	0.259612	15.4076	0.000131467	0.02738	ENSMUSG00000015947,ENSMUSG00000031838,ENSMUSG00000038642,ENSMUSG00000058715
GO:0002699	positive regulation of immune effector process	http://amigo.geneontology.org/amigo/term/GO:0002699	230	7	1.12662	6.21328	0.000136821	0.02738	ENSMUSG00000000290,ENSMUSG00000015947,ENSMUSG00000027995,ENSMUSG00000028874,ENSMUSG00000035385,ENSMUSG00000058715,ENSMUSG00000062300
GO:0002886	regulation of myeloid leukocyte mediated immunity	http://amigo.geneontology.org/amigo/term/GO:0002886	54	4	0.264511	15.1223	0.000141455	0.02738	ENSMUSG00000000290,ENSMUSG00000015947,ENSMUSG00000028874,ENSMUSG00000058715
GO:0002474	antigen processing and presentation of peptide antigen via MHC class I	http://amigo.geneontology.org/amigo/term/GO:0002474	21	3	0.102865	29.1644	0.000141949	0.02738	ENSMUSG00000015947,ENSMUSG00000031838,ENSMUSG00000058715
GO:0051767	nitric-oxide synthase biosynthetic process	http://amigo.geneontology.org/amigo/term/GO:0051767	21	3	0.102865	29.1644	0.000141949	0.02738	ENSMUSG00000027995,ENSMUSG00000031805,ENSMUSG00000035385
GO:0051769	regulation of nitric-oxide synthase biosynthetic process	http://amigo.geneontology.org/amigo/term/GO:0051769	21	3	0.102865	29.1644	0.000141949	0.02738	ENSMUSG00000027995,ENSMUSG00000031805,ENSMUSG00000035385
GO:0002250	adaptive immune response	http://amigo.geneontology.org/amigo/term/GO:0002250	397	9	1.94464	4.6281	0.000142699	0.02738	ENSMUSG00000004707,ENSMUSG00000015947,ENSMUSG00000016496,ENSMUSG00000030560,ENSMUSG00000031805,ENSMUSG00000036887,ENSMUSG00000058715,ENSMUSG00000062300,ENSMUSG00000073418
GO:0002262	myeloid cell homeostasis	http://amigo.geneontology.org/amigo/term/GO:0002262	164	6	0.803329	7.46892	0.0001554	0.0291958	ENSMUSG00000024608,ENSMUSG00000025290,ENSMUSG00000028495,ENSMUSG00000031805,ENSMUSG00000035385,ENSMUSG00000058715
GO:0043065	positive regulation of apoptotic process	http://amigo.geneontology.org/amigo/term/GO:0043065	599	11	2.93411	3.74901	0.000164627	0.0299393	ENSMUSG00000016496,ENSMUSG00000024066,ENSMUSG00000028495,ENSMUSG00000030560,ENSMUSG00000031805,ENSMUSG00000035352,ENSMUSG00000036986,ENSMUSG00000040463,ENSMUSG00000059291,ENSMUSG00000061477,ENSMUSG00000063694
GO:0050776	regulation of immune response	http://amigo.geneontology.org/amigo/term/GO:0050776	705	12	3.45333	3.4749	0.000165998	0.0299393	ENSMUSG00000000290,ENSMUSG00000015947,ENSMUSG00000016496,ENSMUSG00000016528,ENSMUSG00000027995,ENSMUSG00000028874,ENSMUSG00000031805,ENSMUSG00000036887,ENSMUSG00000058715,ENSMUSG00000059089,ENSMUSG00000062300,ENSMUSG00000073418
GO:0006909	phagocytosis	http://amigo.geneontology.org/amigo/term/GO:0006909	167	6	0.818024	7.33475	0.000171523	0.0303293	ENSMUSG00000000290,ENSMUSG00000015947,ENSMUSG00000027995,ENSMUSG00000028874,ENSMUSG00000035385,ENSMUSG00000058715
GO:0043068	positive regulation of programmed cell death	http://amigo.geneontology.org/amigo/term/GO:0043068	604	11	2.9586	3.71797	0.000176951	0.0306873	ENSMUSG00000016496,ENSMUSG00000024066,ENSMUSG00000028495,ENSMUSG00000030560,ENSMUSG00000031805,ENSMUSG00000035352,ENSMUSG00000036986,ENSMUSG00000040463,ENSMUSG00000059291,ENSMUSG00000061477,ENSMUSG00000063694
GO:0016064	immunoglobulin mediated immune response	http://amigo.geneontology.org/amigo/term/GO:0016064	108	5	0.529021	9.45141	0.000189503	0.0322441	ENSMUSG00000015947,ENSMUSG00000036887,ENSMUSG00000058715,ENSMUSG00000062300,ENSMUSG00000073418
GO:0044265	cellular macromolecule catabolic process	http://amigo.geneontology.org/amigo/term/GO:0044265	945	14	4.62894	3.02445	0.000196582	0.0328292	ENSMUSG00000009293,ENSMUSG00000016528,ENSMUSG00000021939,ENSMUSG00000030560,ENSMUSG00000034220,ENSMUSG00000036875,ENSMUSG00000036986,ENSMUSG00000038642,ENSMUSG00000040613,ENSMUSG00000053581,ENSMUSG00000059291,ENSMUSG00000061477,ENSMUSG00000068749,ENSMUSG00000090137
GO:0019724	B cell mediated immunity	http://amigo.geneontology.org/amigo/term/GO:0019724	110	5	0.538818	9.27957	0.000206479	0.033855	ENSMUSG00000015947,ENSMUSG00000036887,ENSMUSG00000058715,ENSMUSG00000062300,ENSMUSG00000073418
GO:0019884	antigen processing and presentation of exogenous antigen	http://amigo.geneontology.org/amigo/term/GO:0019884	24	3	0.11756	25.5188	0.000213731	0.0344183	ENSMUSG00000015947,ENSMUSG00000031838,ENSMUSG00000058715
GO:0043302	positive regulation of leukocyte degranulation	http://amigo.geneontology.org/amigo/term/GO:0043302	25	3	0.122459	24.4981	0.000242016	0.0382895	ENSMUSG00000000290,ENSMUSG00000028874,ENSMUSG00000058715
GO:0033005	positive regulation of mast cell activation	http://amigo.geneontology.org/amigo/term/GO:0033005	26	3	0.127357	23.5558	0.000272615	0.0423869	ENSMUSG00000028874,ENSMUSG00000058715,ENSMUSG00000062300
GO:0080134	regulation of response to stress	http://amigo.geneontology.org/amigo/term/GO:0080134	1227	16	6.01027	2.66211	0.000283643	0.0433541	ENSMUSG00000009293,ENSMUSG00000015947,ENSMUSG00000016528,ENSMUSG00000024066,ENSMUSG00000024590,ENSMUSG00000025878,ENSMUSG00000027995,ENSMUSG00000028874,ENSMUSG00000035385,ENSMUSG00000036986,ENSMUSG00000038642,ENSMUSG00000039994,ENSMUSG00000042429,ENSMUSG00000058715,ENSMUSG00000060126,ENSMUSG00000062300
GO:0002682	regulation of immune system process	http://amigo.geneontology.org/amigo/term/GO:0002682	1230	16	6.02497	2.65562	0.000291516	0.0434169	ENSMUSG00000000290,ENSMUSG00000015947,ENSMUSG00000016496,ENSMUSG00000016528,ENSMUSG00000027995,ENSMUSG00000028874,ENSMUSG00000031805,ENSMUSG00000035352,ENSMUSG00000035385,ENSMUSG00000036887,ENSMUSG00000036986,ENSMUSG00000042429,ENSMUSG00000058715,ENSMUSG00000059089,ENSMUSG00000062300,ENSMUSG00000073418
GO:1901565	organonitrogen compound catabolic process	http://amigo.geneontology.org/amigo/term/GO:1901565	1105	15	5.41267	2.77127	0.000293682	0.0434169	ENSMUSG00000009293,ENSMUSG00000020267,ENSMUSG00000021939,ENSMUSG00000024066,ENSMUSG00000030560,ENSMUSG00000032382,ENSMUSG00000034220,ENSMUSG00000036986,ENSMUSG00000038642,ENSMUSG00000040613,ENSMUSG00000053581,ENSMUSG00000059291,ENSMUSG00000061477,ENSMUSG00000068749,ENSMUSG00000090137
GO:0070925	organelle assembly	http://amigo.geneontology.org/amigo/term/GO:0070925	753	12	3.68845	3.2534	0.000303768	0.0437453	ENSMUSG00000024608,ENSMUSG00000027469,ENSMUSG00000032518,ENSMUSG00000036825,ENSMUSG00000049517,ENSMUSG00000052146,ENSMUSG00000058546,ENSMUSG00000059291,ENSMUSG00000061455,ENSMUSG00000062300,ENSMUSG00000063457,ENSMUSG00000067274
GO:0042119	neutrophil activation	http://amigo.geneontology.org/amigo/term/GO:0042119	27	3	0.132255	22.6834	0.000305606	0.0437453	ENSMUSG00000000290,ENSMUSG00000058715,ENSMUSG00000059089
GO:1901575	organic substance catabolic process	http://amigo.geneontology.org/amigo/term/GO:1901575	1777	20	8.70436	2.2977	0.000320542	0.0451663	ENSMUSG00000009293,ENSMUSG00000016528,ENSMUSG00000020267,ENSMUSG00000021939,ENSMUSG00000024066,ENSMUSG00000030560,ENSMUSG00000032294,ENSMUSG00000032382,ENSMUSG00000034220,ENSMUSG00000036875,ENSMUSG00000036986,ENSMUSG00000038642,ENSMUSG00000040613,ENSMUSG00000042429,ENSMUSG00000053581,ENSMUSG00000059291,ENSMUSG00000061477,ENSMUSG00000063229,ENSMUSG00000068749,ENSMUSG00000090137
GO:0009895	negative regulation of catabolic process	http://amigo.geneontology.org/amigo/term/GO:0009895	266	7	1.30296	5.37238	0.000332606	0.0461453	ENSMUSG00000009293,ENSMUSG00000016528,ENSMUSG00000036986,ENSMUSG00000040613,ENSMUSG00000042429,ENSMUSG00000059291,ENSMUSG00000061477
GO:0002684	positive regulation of immune system process	http://amigo.geneontology.org/amigo/term/GO:0002684	879	13	4.30565	3.01929	0.000345023	0.0471426	ENSMUSG00000000290,ENSMUSG00000015947,ENSMUSG00000016496,ENSMUSG00000016528,ENSMUSG00000027995,ENSMUSG00000028874,ENSMUSG00000031805,ENSMUSG00000035352,ENSMUSG00000035385,ENSMUSG00000036887,ENSMUSG00000058715,ENSMUSG00000062300,ENSMUSG00000073418
GO:0038095	Fc-epsilon receptor signaling pathway	http://amigo.geneontology.org/amigo/term/GO:0038095	6	2	0.0293901	68.0502	0.000351529	0.0473147	ENSMUSG00000058715,ENSMUSG00000059089
GO:0000027	ribosomal large subunit assembly	http://amigo.geneontology.org/amigo/term/GO:0000027	29	3	0.142052	21.119	0.000379076	0.0490706	ENSMUSG00000058546,ENSMUSG00000059291,ENSMUSG00000067274
GO:0009057	macromolecule catabolic process	http://amigo.geneontology.org/amigo/term/GO:0009057	1133	15	5.54983	2.70279	0.000383196	0.0490706	ENSMUSG00000009293,ENSMUSG00000016528,ENSMUSG00000021939,ENSMUSG00000030560,ENSMUSG00000032382,ENSMUSG00000034220,ENSMUSG00000036875,ENSMUSG00000036986,ENSMUSG00000038642,ENSMUSG00000040613,ENSMUSG00000053581,ENSMUSG00000059291,ENSMUSG00000061477,ENSMUSG00000068749,ENSMUSG00000090137
GO:0002274	myeloid leukocyte activation	http://amigo.geneontology.org/amigo/term/GO:0002274	194	6	0.950279	6.31393	0.000384204	0.0490706	ENSMUSG00000000290,ENSMUSG00000027995,ENSMUSG00000028874,ENSMUSG00000058715,ENSMUSG00000059089,ENSMUSG00000062300
GO:1903051	negative regulation of proteolysis involved in cellular protein catabolic process	http://amigo.geneontology.org/amigo/term/GO:1903051	70	4	0.342884	11.6657	0.00038634	0.0490706	ENSMUSG00000009293,ENSMUSG00000036986,ENSMUSG00000059291,ENSMUSG00000061477
GO:0051701	interaction with host	http://amigo.geneontology.org/amigo/term/GO:0051701	128	5	0.626988	7.97463	0.00041653	0.051848	ENSMUSG00000021939,ENSMUSG00000027995,ENSMUSG00000036986,ENSMUSG00000060591,ENSMUSG00000062300
GO:0071402	cellular response to lipoprotein particle stimulus	http://amigo.geneontology.org/amigo/term/GO:0071402	30	3	0.14695	20.4151	0.000419705	0.051848	ENSMUSG00000000290,ENSMUSG00000035385,ENSMUSG00000058715
GO:0072331	signal transduction by p53 class mediator	http://amigo.geneontology.org/amigo/term/GO:0072331	129	5	0.631887	7.91281	0.000431666	0.0526049	ENSMUSG00000020267,ENSMUSG00000036986,ENSMUSG00000040463,ENSMUSG00000059291,ENSMUSG00000061477
GO:0009617	response to bacterium	http://amigo.geneontology.org/amigo/term/GO:0009617	674	11	3.30149	3.33183	0.000450943	0.0542214	ENSMUSG00000015947,ENSMUSG00000016496,ENSMUSG00000016528,ENSMUSG00000027995,ENSMUSG00000028874,ENSMUSG00000035352,ENSMUSG00000035385,ENSMUSG00000038274,ENSMUSG00000058715,ENSMUSG00000059089,ENSMUSG00000074129
GO:0071353	cellular response to interleukin-4	http://amigo.geneontology.org/amigo/term/GO:0071353	31	3	0.151849	19.7565	0.00046303	0.0542462	ENSMUSG00000031805,ENSMUSG00000036986,ENSMUSG00000067274
GO:0022900	electron transport chain	http://amigo.geneontology.org/amigo/term/GO:0022900	131	5	0.641683	7.79201	0.00046318	0.0542462	ENSMUSG00000024066,ENSMUSG00000035885,ENSMUSG00000040463,ENSMUSG00000063694,ENSMUSG00000064363
GO:0050778	positive regulation of immune response	http://amigo.geneontology.org/amigo/term/GO:0050778	572	10	2.80185	3.56907	0.000488046	0.0546167	ENSMUSG00000000290,ENSMUSG00000015947,ENSMUSG00000016496,ENSMUSG00000016528,ENSMUSG00000027995,ENSMUSG00000028874,ENSMUSG00000036887,ENSMUSG00000058715,ENSMUSG00000062300,ENSMUSG00000073418
GO:1903050	regulation of proteolysis involved in cellular protein catabolic process	http://amigo.geneontology.org/amigo/term/GO:1903050	203	6	0.994364	6.03401	0.000488637	0.0546167	ENSMUSG00000009293,ENSMUSG00000030560,ENSMUSG00000036986,ENSMUSG00000053581,ENSMUSG00000059291,ENSMUSG00000061477
GO:0002885	positive regulation of hypersensitivity	http://amigo.geneontology.org/amigo/term/GO:0002885	7	2	0.0342884	58.3287	0.00049057	0.0546167	ENSMUSG00000015947,ENSMUSG00000058715
GO:1902255	positive regulation of intrinsic apoptotic signaling pathway by p53 class mediator	http://amigo.geneontology.org/amigo/term/GO:1902255	7	2	0.0342884	58.3287	0.00049057	0.0546167	ENSMUSG00000059291,ENSMUSG00000061477
GO:0032733	positive regulation of interleukin-10 production	http://amigo.geneontology.org/amigo/term/GO:0032733	32	3	0.156747	19.1391	0.000509123	0.05581	ENSMUSG00000016496,ENSMUSG00000027995,ENSMUSG00000058715
GO:0034341	response to interferon-gamma	http://amigo.geneontology.org/amigo/term/GO:0034341	134	5	0.656378	7.61756	0.000513665	0.05581	ENSMUSG00000027995,ENSMUSG00000035352,ENSMUSG00000035385,ENSMUSG00000060591,ENSMUSG00000074129
GO:0043933	protein-containing complex subunit organization	http://amigo.geneontology.org/amigo/term/GO:0043933	1857	20	9.09623	2.19871	0.000567019	0.0603734	ENSMUSG00000024608,ENSMUSG00000025389,ENSMUSG00000027995,ENSMUSG00000032294,ENSMUSG00000032518,ENSMUSG00000036867,ENSMUSG00000036986,ENSMUSG00000037742,ENSMUSG00000039763,ENSMUSG00000049517,ENSMUSG00000052146,ENSMUSG00000058546,ENSMUSG00000058715,ENSMUSG00000059291,ENSMUSG00000061455,ENSMUSG00000063457,ENSMUSG00000067274,ENSMUSG00000074129,ENSMUSG00000078851,ENSMUSG00000114456
GO:0002696	positive regulation of leukocyte activation	http://amigo.geneontology.org/amigo/term/GO:0002696	291	7	1.42542	4.91084	0.000569055	0.0603734	ENSMUSG00000000290,ENSMUSG00000016496,ENSMUSG00000028874,ENSMUSG00000031805,ENSMUSG00000035385,ENSMUSG00000058715,ENSMUSG00000062300
GO:0036230	granulocyte activation	http://amigo.geneontology.org/amigo/term/GO:0036230	34	3	0.166544	18.0133	0.000609898	0.0632191	ENSMUSG00000000290,ENSMUSG00000058715,ENSMUSG00000059089
GO:0070670	response to interleukin-4	http://amigo.geneontology.org/amigo/term/GO:0070670	34	3	0.166544	18.0133	0.000609898	0.0632191	ENSMUSG00000031805,ENSMUSG00000036986,ENSMUSG00000067274
GO:1903363	negative regulation of cellular protein catabolic process	http://amigo.geneontology.org/amigo/term/GO:1903363	80	4	0.391868	10.2075	0.000642033	0.0657938	ENSMUSG00000009293,ENSMUSG00000036986,ENSMUSG00000059291,ENSMUSG00000061477
GO:0044248	cellular catabolic process	http://amigo.geneontology.org/amigo/term/GO:0044248	1888	20	9.24808	2.16261	0.000699892	0.070249	ENSMUSG00000009293,ENSMUSG00000016528,ENSMUSG00000020267,ENSMUSG00000021939,ENSMUSG00000024066,ENSMUSG00000027995,ENSMUSG00000030560,ENSMUSG00000032294,ENSMUSG00000034220,ENSMUSG00000036875,ENSMUSG00000036986,ENSMUSG00000038642,ENSMUSG00000040613,ENSMUSG00000053581,ENSMUSG00000059291,ENSMUSG00000061455,ENSMUSG00000061477,ENSMUSG00000063229,ENSMUSG00000068749,ENSMUSG00000090137
GO:0007167	enzyme linked receptor protein signaling pathway	http://amigo.geneontology.org/amigo/term/GO:0007167	827	12	4.05093	2.96228	0.000701088	0.070249	ENSMUSG00000016528,ENSMUSG00000024066,ENSMUSG00000028874,ENSMUSG00000030536,ENSMUSG00000031805,ENSMUSG00000032382,ENSMUSG00000034220,ENSMUSG00000035385,ENSMUSG00000036867,ENSMUSG00000036986,ENSMUSG00000037013,ENSMUSG00000042429
GO:0097421	liver regeneration	http://amigo.geneontology.org/amigo/term/GO:0097421	36	3	0.17634	17.0125	0.000722585	0.0716074	ENSMUSG00000017404,ENSMUSG00000057841,ENSMUSG00000063457
GO:0034622	cellular protein-containing complex assembly	http://amigo.geneontology.org/amigo/term/GO:0034622	953	13	4.66812	2.78484	0.000738839	0.0724223	ENSMUSG00000024608,ENSMUSG00000027995,ENSMUSG00000032518,ENSMUSG00000036867,ENSMUSG00000039763,ENSMUSG00000049517,ENSMUSG00000052146,ENSMUSG00000058546,ENSMUSG00000059291,ENSMUSG00000063457,ENSMUSG00000067274,ENSMUSG00000074129,ENSMUSG00000114456
GO:0050867	positive regulation of cell activation	http://amigo.geneontology.org/amigo/term/GO:0050867	306	7	1.49889	4.67011	0.000765282	0.074033	ENSMUSG00000000290,ENSMUSG00000016496,ENSMUSG00000028874,ENSMUSG00000031805,ENSMUSG00000035385,ENSMUSG00000058715,ENSMUSG00000062300
GO:0032760	positive regulation of tumor necrosis factor production	http://amigo.geneontology.org/amigo/term/GO:0032760	84	4	0.411461	9.72145	0.00077169	0.074033	ENSMUSG00000016528,ENSMUSG00000027995,ENSMUSG00000035385,ENSMUSG00000058715
GO:1903555	regulation of tumor necrosis factor superfamily cytokine production	http://amigo.geneontology.org/amigo/term/GO:1903555	147	5	0.720057	6.9439	0.000781688	0.0742027	ENSMUSG00000016496,ENSMUSG00000016528,ENSMUSG00000027995,ENSMUSG00000035385,ENSMUSG00000058715
GO:1903557	positive regulation of tumor necrosis factor superfamily cytokine production	http://amigo.geneontology.org/amigo/term/GO:1903557	85	4	0.416359	9.60708	0.00080679	0.0749487	ENSMUSG00000016528,ENSMUSG00000027995,ENSMUSG00000035385,ENSMUSG00000058715
GO:0030163	protein catabolic process	http://amigo.geneontology.org/amigo/term/GO:0030163	842	12	4.12441	2.90951	0.000820293	0.0749487	ENSMUSG00000009293,ENSMUSG00000021939,ENSMUSG00000030560,ENSMUSG00000032382,ENSMUSG00000034220,ENSMUSG00000036986,ENSMUSG00000038642,ENSMUSG00000053581,ENSMUSG00000059291,ENSMUSG00000061477,ENSMUSG00000068749,ENSMUSG00000090137
GO:0002866	positive regulation of acute inflammatory response to antigenic stimulus	http://amigo.geneontology.org/amigo/term/GO:0002866	9	2	0.0440851	45.3668	0.000835621	0.0749487	ENSMUSG00000015947,ENSMUSG00000058715
GO:0019886	antigen processing and presentation of exogenous peptide antigen via MHC class II	http://amigo.geneontology.org/amigo/term/GO:0019886	9	2	0.0440851	45.3668	0.000835621	0.0749487	ENSMUSG00000031838,ENSMUSG00000058715
GO:0031330	negative regulation of cellular catabolic process	http://amigo.geneontology.org/amigo/term/GO:0031330	225	6	1.10213	5.44401	0.000837593	0.0749487	ENSMUSG00000009293,ENSMUSG00000016528,ENSMUSG00000036986,ENSMUSG00000040613,ENSMUSG00000059291,ENSMUSG00000061477

## Sheet: Supp Tab 8
geneSet	description	link	size	overlap	expect	enrichmentRatio	pValue	FDR	geneList
GO:0012501	programmed cell death	http://amigo.geneontology.org/amigo/term/GO:0012501	1875	42	15.9986	2.62522	3.4622e-09	1.84749e-05	ENSMUSG00000006699,ENSMUSG00000008682,ENSMUSG00000021477,ENSMUSG00000024539,ENSMUSG00000026656,ENSMUSG00000026663,ENSMUSG00000027111,ENSMUSG00000027997,ENSMUSG00000028245,ENSMUSG00000031451,ENSMUSG00000033792,ENSMUSG00000033933,ENSMUSG00000034330,ENSMUSG00000035109,ENSMUSG00000035455,ENSMUSG00000039126,ENSMUSG00000039191,ENSMUSG00000045414,ENSMUSG00000053113,ENSMUSG00000054263,ENSMUSG00000022419,…
GO:0043067	regulation of programmed cell death	http://amigo.geneontology.org/amigo/term/GO:0043067	1518	37	12.9525	2.85659	4.09735e-09	1.84749e-05	ENSMUSG00000006699,ENSMUSG00000008682,ENSMUSG00000024539,ENSMUSG00000026656,ENSMUSG00000026663,ENSMUSG00000027111,ENSMUSG00000027997,ENSMUSG00000028245,ENSMUSG00000031451,ENSMUSG00000033792,ENSMUSG00000033933,ENSMUSG00000034330,ENSMUSG00000035455,ENSMUSG00000039191,ENSMUSG00000045414,ENSMUSG00000053113,ENSMUSG00000054263,ENSMUSG00000022419,ENSMUSG00000026193,ENSMUSG00000035105,ENSMUSG00000049130,…
GO:0010941	regulation of cell death	http://amigo.geneontology.org/amigo/term/GO:0010941	1659	38	14.1556	2.68445	1.3101e-08	3.93815e-05	ENSMUSG00000006699,ENSMUSG00000008682,ENSMUSG00000024539,ENSMUSG00000026656,ENSMUSG00000026663,ENSMUSG00000027111,ENSMUSG00000027997,ENSMUSG00000028245,ENSMUSG00000031451,ENSMUSG00000033792,ENSMUSG00000033933,ENSMUSG00000034330,ENSMUSG00000035455,ENSMUSG00000039191,ENSMUSG00000045414,ENSMUSG00000053113,ENSMUSG00000054263,ENSMUSG00000022419,ENSMUSG00000026193,ENSMUSG00000035105,ENSMUSG00000049130,…
GO:0006915	apoptotic process	http://amigo.geneontology.org/amigo/term/GO:0006915	1839	40	15.6915	2.54916	2.08448e-08	4.69947e-05	ENSMUSG00000006699,ENSMUSG00000008682,ENSMUSG00000024539,ENSMUSG00000026656,ENSMUSG00000026663,ENSMUSG00000027111,ENSMUSG00000027997,ENSMUSG00000028245,ENSMUSG00000031451,ENSMUSG00000033792,ENSMUSG00000033933,ENSMUSG00000035109,ENSMUSG00000035455,ENSMUSG00000039126,ENSMUSG00000039191,ENSMUSG00000045414,ENSMUSG00000053113,ENSMUSG00000054263,ENSMUSG00000022419,ENSMUSG00000026193,ENSMUSG00000035105,…
GO:0043069	negative regulation of programmed cell death	http://amigo.geneontology.org/amigo/term/GO:0043069	947	27	8.08038	3.34143	3.21352e-08	5.36377e-05	ENSMUSG00000008682,ENSMUSG00000026656,ENSMUSG00000027111,ENSMUSG00000031451,ENSMUSG00000033792,ENSMUSG00000033933,ENSMUSG00000034330,ENSMUSG00000035455,ENSMUSG00000039191,ENSMUSG00000045414,ENSMUSG00000053113,ENSMUSG00000054263,ENSMUSG00000026193,ENSMUSG00000049130,ENSMUSG00000002985,ENSMUSG00000023951,ENSMUSG00000029304,ENSMUSG00000004056,ENSMUSG00000020857,ENSMUSG00000020919,ENSMUSG00000022307,…
GO:0042981	regulation of apoptotic process	http://amigo.geneontology.org/amigo/term/GO:0042981	1500	35	12.7989	2.73461	3.56871e-08	5.36377e-05	ENSMUSG00000006699,ENSMUSG00000008682,ENSMUSG00000024539,ENSMUSG00000026656,ENSMUSG00000026663,ENSMUSG00000027111,ENSMUSG00000027997,ENSMUSG00000028245,ENSMUSG00000031451,ENSMUSG00000033792,ENSMUSG00000033933,ENSMUSG00000035455,ENSMUSG00000039191,ENSMUSG00000045414,ENSMUSG00000053113,ENSMUSG00000054263,ENSMUSG00000022419,ENSMUSG00000026193,ENSMUSG00000035105,ENSMUSG00000049130,ENSMUSG00000002985,…
GO:0042127	regulation of cell proliferation	http://amigo.geneontology.org/amigo/term/GO:0042127	1590	36	13.5668	2.65353	4.67364e-08	6.02099e-05	ENSMUSG00000006699,ENSMUSG00000020644,ENSMUSG00000021477,ENSMUSG00000024539,ENSMUSG00000026656,ENSMUSG00000031451,ENSMUSG00000033792,ENSMUSG00000033933,ENSMUSG00000035109,ENSMUSG00000039191,ENSMUSG00000039981,ENSMUSG00000054263,ENSMUSG00000026193,ENSMUSG00000032218,ENSMUSG00000032554,ENSMUSG00000035105,ENSMUSG00000049130,ENSMUSG00000002985,ENSMUSG00000021360,ENSMUSG00000023951,ENSMUSG00000004056,…
GO:0060548	negative regulation of cell death	http://amigo.geneontology.org/amigo/term/GO:0060548	1051	28	8.96777	3.12229	7.20889e-08	7.22716e-05	ENSMUSG00000008682,ENSMUSG00000026656,ENSMUSG00000027111,ENSMUSG00000031451,ENSMUSG00000033792,ENSMUSG00000033933,ENSMUSG00000034330,ENSMUSG00000035455,ENSMUSG00000039191,ENSMUSG00000045414,ENSMUSG00000053113,ENSMUSG00000054263,ENSMUSG00000026193,ENSMUSG00000049130,ENSMUSG00000002985,ENSMUSG00000023951,ENSMUSG00000029304,ENSMUSG00000004056,ENSMUSG00000020857,ENSMUSG00000020919,ENSMUSG00000022307,…
GO:0008283	cell proliferation	http://amigo.geneontology.org/amigo/term/GO:0008283	1924	40	16.4167	2.43654	7.21274e-08	7.22716e-05	ENSMUSG00000006699,ENSMUSG00000020644,ENSMUSG00000021477,ENSMUSG00000024539,ENSMUSG00000026656,ENSMUSG00000031451,ENSMUSG00000033792,ENSMUSG00000033933,ENSMUSG00000035109,ENSMUSG00000035455,ENSMUSG00000039191,ENSMUSG00000039981,ENSMUSG00000045414,ENSMUSG00000054263,ENSMUSG00000026193,ENSMUSG00000032218,ENSMUSG00000032554,ENSMUSG00000035105,ENSMUSG00000049130,ENSMUSG00000002985,ENSMUSG00000021360,…
GO:0043066	negative regulation of apoptotic process	http://amigo.geneontology.org/amigo/term/GO:0043066	931	25	7.94385	3.14709	3.43464e-07	0.000309736	ENSMUSG00000008682,ENSMUSG00000026656,ENSMUSG00000027111,ENSMUSG00000031451,ENSMUSG00000033792,ENSMUSG00000033933,ENSMUSG00000035455,ENSMUSG00000039191,ENSMUSG00000045414,ENSMUSG00000053113,ENSMUSG00000054263,ENSMUSG00000026193,ENSMUSG00000049130,ENSMUSG00000002985,ENSMUSG00000023951,ENSMUSG00000029304,ENSMUSG00000004056,ENSMUSG00000020857,ENSMUSG00000020919,ENSMUSG00000022307,ENSMUSG00000027398,…
GO:0016192	vesicle-mediated transport	http://amigo.geneontology.org/amigo/term/GO:0016192	1308	30	11.1606	2.68802	5.88155e-07	0.00048218	ENSMUSG00000006699,ENSMUSG00000015243,ENSMUSG00000019726,ENSMUSG00000026656,ENSMUSG00000028073,ENSMUSG00000029705,ENSMUSG00000030298,ENSMUSG00000031451,ENSMUSG00000034330,ENSMUSG00000040564,ENSMUSG00000045414,ENSMUSG00000046709,ENSMUSG00000021567,ENSMUSG00000032220,ENSMUSG00000032554,ENSMUSG00000067889,ENSMUSG00000002985,ENSMUSG00000023951,ENSMUSG00000004056,ENSMUSG00000022257,ENSMUSG00000027398,…
GO:0010876	lipid localization	http://amigo.geneontology.org/amigo/term/GO:0010876	375	15	3.19973	4.6879	8.04664e-07	0.000604705	ENSMUSG00000015243,ENSMUSG00000015659,ENSMUSG00000024539,ENSMUSG00000037685,ENSMUSG00000040564,ENSMUSG00000050017,ENSMUSG00000002985,ENSMUSG00000029304,ENSMUSG00000000594,ENSMUSG00000004056,ENSMUSG00000020919,ENSMUSG00000027398,ENSMUSG00000032120,ENSMUSG00000037936,ENSMUSG00000049313
GO:0061024	membrane organization	http://amigo.geneontology.org/amigo/term/GO:0061024	603	19	5.14516	3.69279	9.89059e-07	0.000686103	ENSMUSG00000006699,ENSMUSG00000015243,ENSMUSG00000020843,ENSMUSG00000022377,ENSMUSG00000026656,ENSMUSG00000030298,ENSMUSG00000031451,ENSMUSG00000037685,ENSMUSG00000046709,ENSMUSG00000021567,ENSMUSG00000053198,ENSMUSG00000002985,ENSMUSG00000002984,ENSMUSG00000004056,ENSMUSG00000022257,ENSMUSG00000029175,ENSMUSG00000033039,ENSMUSG00000054428,ENSMUSG00000057329
GO:0015914	phospholipid transport	http://amigo.geneontology.org/amigo/term/GO:0015914	69	7	0.58875	11.8896	2.00114e-06	0.00128902	ENSMUSG00000015243,ENSMUSG00000037685,ENSMUSG00000040564,ENSMUSG00000050017,ENSMUSG00000002985,ENSMUSG00000032120,ENSMUSG00000037936
GO:0008284	positive regulation of cell proliferation	http://amigo.geneontology.org/amigo/term/GO:0008284	963	24	8.2169	2.92081	2.25356e-06	0.00135484	ENSMUSG00000006699,ENSMUSG00000020644,ENSMUSG00000031451,ENSMUSG00000033792,ENSMUSG00000033933,ENSMUSG00000035109,ENSMUSG00000039191,ENSMUSG00000054263,ENSMUSG00000026193,ENSMUSG00000032218,ENSMUSG00000032554,ENSMUSG00000049130,ENSMUSG00000021360,ENSMUSG00000023951,ENSMUSG00000004056,ENSMUSG00000004709,ENSMUSG00000020857,ENSMUSG00000020919,ENSMUSG00000027398,ENSMUSG00000029175,ENSMUSG00000032359,…
GO:0098657	import into cell	http://amigo.geneontology.org/amigo/term/GO:0098657	705	20	6.01549	3.32475	2.52744e-06	0.00142453	ENSMUSG00000006699,ENSMUSG00000015243,ENSMUSG00000026656,ENSMUSG00000028073,ENSMUSG00000031451,ENSMUSG00000034330,ENSMUSG00000040564,ENSMUSG00000022094,ENSMUSG00000032220,ENSMUSG00000032554,ENSMUSG00000002985,ENSMUSG00000023951,ENSMUSG00000027398,ENSMUSG00000032560,ENSMUSG00000033039,ENSMUSG00000037936,ENSMUSG00000039959,ENSMUSG00000047798,ENSMUSG00000049313,ENSMUSG00000055866
GO:0006897	endocytosis	http://amigo.geneontology.org/amigo/term/GO:0006897	585	18	4.99157	3.60608	2.71632e-06	0.00144093	ENSMUSG00000006699,ENSMUSG00000015243,ENSMUSG00000026656,ENSMUSG00000028073,ENSMUSG00000031451,ENSMUSG00000034330,ENSMUSG00000040564,ENSMUSG00000032220,ENSMUSG00000032554,ENSMUSG00000002985,ENSMUSG00000023951,ENSMUSG00000027398,ENSMUSG00000032560,ENSMUSG00000033039,ENSMUSG00000037936,ENSMUSG00000039959,ENSMUSG00000047798,ENSMUSG00000049313
GO:1905952	regulation of lipid localization	http://amigo.geneontology.org/amigo/term/GO:1905952	143	9	1.22016	7.37607	3.85526e-06	0.00193148	ENSMUSG00000015243,ENSMUSG00000024539,ENSMUSG00000037685,ENSMUSG00000040564,ENSMUSG00000002985,ENSMUSG00000029304,ENSMUSG00000004056,ENSMUSG00000027398,ENSMUSG00000037936
GO:0045807	positive regulation of endocytosis	http://amigo.geneontology.org/amigo/term/GO:0045807	147	9	1.25429	7.17536	4.8349e-06	0.00229479	ENSMUSG00000026656,ENSMUSG00000031451,ENSMUSG00000034330,ENSMUSG00000032554,ENSMUSG00000002985,ENSMUSG00000023951,ENSMUSG00000027398,ENSMUSG00000039959,ENSMUSG00000047798
GO:0006869	lipid transport	http://amigo.geneontology.org/amigo/term/GO:0006869	332	13	2.83282	4.58906	5.66503e-06	0.00255436	ENSMUSG00000015243,ENSMUSG00000015659,ENSMUSG00000037685,ENSMUSG00000040564,ENSMUSG00000050017,ENSMUSG00000002985,ENSMUSG00000029304,ENSMUSG00000000594,ENSMUSG00000004056,ENSMUSG00000027398,ENSMUSG00000032120,ENSMUSG00000037936,ENSMUSG00000049313
GO:0016477	cell migration	http://amigo.geneontology.org/amigo/term/GO:0016477	1334	28	11.3825	2.45992	8.10995e-06	0.00336114	ENSMUSG00000006699,ENSMUSG00000019726,ENSMUSG00000027111,ENSMUSG00000031451,ENSMUSG00000033792,ENSMUSG00000033933,ENSMUSG00000037685,ENSMUSG00000039191,ENSMUSG00000026193,ENSMUSG00000049130,ENSMUSG00000002985,ENSMUSG00000021360,ENSMUSG00000023951,ENSMUSG00000026271,ENSMUSG00000029304,ENSMUSG00000055333,ENSMUSG00000004056,ENSMUSG00000020919,ENSMUSG00000027398,ENSMUSG00000032194,ENSMUSG00000032359,…
GO:0042592	homeostatic process	http://amigo.geneontology.org/amigo/term/GO:0042592	1809	34	15.4355	2.20272	8.19973e-06	0.00336114	ENSMUSG00000015243,ENSMUSG00000019726,ENSMUSG00000020644,ENSMUSG00000024539,ENSMUSG00000026656,ENSMUSG00000027533,ENSMUSG00000031451,ENSMUSG00000033792,ENSMUSG00000033933,ENSMUSG00000034330,ENSMUSG00000039191,ENSMUSG00000047875,ENSMUSG00000022094,ENSMUSG00000032218,ENSMUSG00000032554,ENSMUSG00000049130,ENSMUSG00000002985,ENSMUSG00000021360,ENSMUSG00000023951,ENSMUSG00000026271,ENSMUSG00000029304,…
GO:0002521	leukocyte differentiation	http://amigo.geneontology.org/amigo/term/GO:0002521	527	16	4.49668	3.55818	1.18657e-05	0.00465238	ENSMUSG00000020644,ENSMUSG00000024539,ENSMUSG00000031451,ENSMUSG00000033792,ENSMUSG00000034330,ENSMUSG00000039191,ENSMUSG00000023367,ENSMUSG00000029810,ENSMUSG00000032554,ENSMUSG00000023951,ENSMUSG00000020857,ENSMUSG00000020919,ENSMUSG00000027398,ENSMUSG00000030748,ENSMUSG00000047798,ENSMUSG00000057329
GO:0030100	regulation of endocytosis	http://amigo.geneontology.org/amigo/term/GO:0030100	262	11	2.23554	4.92051	1.59544e-05	0.00599485	ENSMUSG00000026656,ENSMUSG00000031451,ENSMUSG00000034330,ENSMUSG00000040564,ENSMUSG00000032554,ENSMUSG00000002985,ENSMUSG00000023951,ENSMUSG00000027398,ENSMUSG00000037936,ENSMUSG00000039959,ENSMUSG00000047798
GO:0050900	leukocyte migration	http://amigo.geneontology.org/amigo/term/GO:0050900	315	12	2.68777	4.46467	1.7246e-05	0.00622098	ENSMUSG00000006699,ENSMUSG00000019726,ENSMUSG00000027111,ENSMUSG00000031451,ENSMUSG00000049130,ENSMUSG00000023951,ENSMUSG00000026271,ENSMUSG00000029304,ENSMUSG00000020919,ENSMUSG00000027398,ENSMUSG00000032508,ENSMUSG00000050370
GO:0048870	cell motility	http://amigo.geneontology.org/amigo/term/GO:0048870	1476	29	12.5941	2.30266	1.90777e-05	0.00628498	ENSMUSG00000006699,ENSMUSG00000019726,ENSMUSG00000027111,ENSMUSG00000031451,ENSMUSG00000033792,ENSMUSG00000033933,ENSMUSG00000037685,ENSMUSG00000039191,ENSMUSG00000026193,ENSMUSG00000032554,ENSMUSG00000049130,ENSMUSG00000002985,ENSMUSG00000021360,ENSMUSG00000023951,ENSMUSG00000026271,ENSMUSG00000029304,ENSMUSG00000055333,ENSMUSG00000004056,ENSMUSG00000020919,ENSMUSG00000027398,ENSMUSG00000032194,…
GO:0051674	localization of cell	http://amigo.geneontology.org/amigo/term/GO:0051674	1476	29	12.5941	2.30266	1.90777e-05	0.00628498	ENSMUSG00000006699,ENSMUSG00000019726,ENSMUSG00000027111,ENSMUSG00000031451,ENSMUSG00000033792,ENSMUSG00000033933,ENSMUSG00000037685,ENSMUSG00000039191,ENSMUSG00000026193,ENSMUSG00000032554,ENSMUSG00000049130,ENSMUSG00000002985,ENSMUSG00000021360,ENSMUSG00000023951,ENSMUSG00000026271,ENSMUSG00000029304,ENSMUSG00000055333,ENSMUSG00000004056,ENSMUSG00000020919,ENSMUSG00000027398,ENSMUSG00000032194,…
GO:0015748	organophosphate ester transport	http://amigo.geneontology.org/amigo/term/GO:0015748	97	7	0.827662	8.45755	1.95142e-05	0.00628498	ENSMUSG00000015243,ENSMUSG00000037685,ENSMUSG00000040564,ENSMUSG00000050017,ENSMUSG00000002985,ENSMUSG00000032120,ENSMUSG00000037936
GO:0070997	neuron death	http://amigo.geneontology.org/amigo/term/GO:0070997	378	13	3.22532	4.0306	2.2496e-05	0.00699547	ENSMUSG00000006699,ENSMUSG00000026656,ENSMUSG00000027997,ENSMUSG00000033792,ENSMUSG00000035105,ENSMUSG00000049130,ENSMUSG00000002985,ENSMUSG00000023951,ENSMUSG00000004056,ENSMUSG00000022307,ENSMUSG00000027398,ENSMUSG00000049313,ENSMUSG00000057329
GO:0044281	small molecule metabolic process	http://amigo.geneontology.org/amigo/term/GO:0044281	1736	32	14.8126	2.16032	2.36389e-05	0.00705519	ENSMUSG00000001173,ENSMUSG00000005142,ENSMUSG00000015243,ENSMUSG00000023044,ENSMUSG00000024539,ENSMUSG00000024640,ENSMUSG00000027533,ENSMUSG00000028811,ENSMUSG00000033792,ENSMUSG00000034330,ENSMUSG00000035455,ENSMUSG00000039126,ENSMUSG00000040564,ENSMUSG00000026192,ENSMUSG00000035105,ENSMUSG00000002985,ENSMUSG00000004056,ENSMUSG00000004709,ENSMUSG00000020532,ENSMUSG00000020857,ENSMUSG00000020919,…
GO:0051049	regulation of transport	http://amigo.geneontology.org/amigo/term/GO:0051049	1821	33	15.5379	2.12384	2.42527e-05	0.00705519	ENSMUSG00000006699,ENSMUSG00000015243,ENSMUSG00000026656,ENSMUSG00000027533,ENSMUSG00000031451,ENSMUSG00000033792,ENSMUSG00000034330,ENSMUSG00000037685,ENSMUSG00000040564,ENSMUSG00000026193,ENSMUSG00000032554,ENSMUSG00000057092,ENSMUSG00000061751,ENSMUSG00000002985,ENSMUSG00000006526,ENSMUSG00000023951,ENSMUSG00000026271,ENSMUSG00000029304,ENSMUSG00000004056,ENSMUSG00000004709,ENSMUSG00000006649,…
GO:0010648	negative regulation of cell communication	http://amigo.geneontology.org/amigo/term/GO:0010648	1267	26	10.8108	2.405	2.6394e-05	0.00714213	ENSMUSG00000020400,ENSMUSG00000024539,ENSMUSG00000027111,ENSMUSG00000028073,ENSMUSG00000031451,ENSMUSG00000033933,ENSMUSG00000035455,ENSMUSG00000053113,ENSMUSG00000021567,ENSMUSG00000022419,ENSMUSG00000061751,ENSMUSG00000002985,ENSMUSG00000026271,ENSMUSG00000000263,ENSMUSG00000027398,ENSMUSG00000027778,ENSMUSG00000029096,ENSMUSG00000029175,ENSMUSG00000032194,ENSMUSG00000043895,ENSMUSG00000044562,…
GO:0040011	locomotion	http://amigo.geneontology.org/amigo/term/GO:0040011	1665	31	14.2068	2.18206	2.6825e-05	0.00714213	ENSMUSG00000006699,ENSMUSG00000019726,ENSMUSG00000020644,ENSMUSG00000024539,ENSMUSG00000027111,ENSMUSG00000031451,ENSMUSG00000033792,ENSMUSG00000033933,ENSMUSG00000037685,ENSMUSG00000039191,ENSMUSG00000026193,ENSMUSG00000032554,ENSMUSG00000049130,ENSMUSG00000002985,ENSMUSG00000021360,ENSMUSG00000023951,ENSMUSG00000026271,ENSMUSG00000029304,ENSMUSG00000055333,ENSMUSG00000004056,ENSMUSG00000020919,…
GO:0051130	positive regulation of cellular component organization	http://amigo.geneontology.org/amigo/term/GO:0051130	1194	25	10.1879	2.45388	2.76262e-05	0.00714213	ENSMUSG00000006699,ENSMUSG00000022377,ENSMUSG00000026656,ENSMUSG00000029705,ENSMUSG00000031451,ENSMUSG00000033792,ENSMUSG00000034330,ENSMUSG00000037685,ENSMUSG00000026193,ENSMUSG00000032554,ENSMUSG00000061751,ENSMUSG00000002985,ENSMUSG00000023951,ENSMUSG00000028458,ENSMUSG00000004056,ENSMUSG00000006649,ENSMUSG00000020857,ENSMUSG00000021886,ENSMUSG00000027398,ENSMUSG00000029465,ENSMUSG00000030748,…
GO:0023057	negative regulation of signaling	http://amigo.geneontology.org/amigo/term/GO:0023057	1271	26	10.8449	2.39743	2.78511e-05	0.00714213	ENSMUSG00000020400,ENSMUSG00000024539,ENSMUSG00000027111,ENSMUSG00000028073,ENSMUSG00000031451,ENSMUSG00000033933,ENSMUSG00000035455,ENSMUSG00000053113,ENSMUSG00000021567,ENSMUSG00000022419,ENSMUSG00000061751,ENSMUSG00000002985,ENSMUSG00000026271,ENSMUSG00000000263,ENSMUSG00000027398,ENSMUSG00000027778,ENSMUSG00000029096,ENSMUSG00000029175,ENSMUSG00000032194,ENSMUSG00000043895,ENSMUSG00000044562,…
GO:0043062	extracellular structure organization	http://amigo.geneontology.org/amigo/term/GO:0043062	279	11	2.3806	4.62069	2.85115e-05	0.00714213	ENSMUSG00000015243,ENSMUSG00000015659,ENSMUSG00000031451,ENSMUSG00000033792,ENSMUSG00000033933,ENSMUSG00000040564,ENSMUSG00000026193,ENSMUSG00000032220,ENSMUSG00000002985,ENSMUSG00000006649,ENSMUSG00000037936
GO:0033554	cellular response to stress	http://amigo.geneontology.org/amigo/term/GO:0033554	1674	31	14.2836	2.17032	2.97616e-05	0.0072538	ENSMUSG00000006699,ENSMUSG00000020644,ENSMUSG00000021477,ENSMUSG00000024539,ENSMUSG00000026656,ENSMUSG00000026663,ENSMUSG00000028645,ENSMUSG00000030298,ENSMUSG00000031451,ENSMUSG00000033792,ENSMUSG00000033933,ENSMUSG00000035455,ENSMUSG00000039191,ENSMUSG00000046709,ENSMUSG00000032554,ENSMUSG00000035105,ENSMUSG00000002985,ENSMUSG00000023951,ENSMUSG00000029304,ENSMUSG00000006649,ENSMUSG00000020857,…
GO:1901214	regulation of neuron death	http://amigo.geneontology.org/amigo/term/GO:1901214	339	12	2.89255	4.14859	3.54566e-05	0.00840941	ENSMUSG00000006699,ENSMUSG00000026656,ENSMUSG00000027997,ENSMUSG00000033792,ENSMUSG00000035105,ENSMUSG00000049130,ENSMUSG00000002985,ENSMUSG00000023951,ENSMUSG00000022307,ENSMUSG00000027398,ENSMUSG00000049313,ENSMUSG00000057329
GO:0019915	lipid storage	http://amigo.geneontology.org/amigo/term/GO:0019915	73	6	0.62288	9.63267	3.73424e-05	0.00840941	ENSMUSG00000024539,ENSMUSG00000002985,ENSMUSG00000000594,ENSMUSG00000020919,ENSMUSG00000027398,ENSMUSG00000037936
GO:1901566	organonitrogen compound biosynthetic process	http://amigo.geneontology.org/amigo/term/GO:1901566	1532	29	13.0719	2.21849	3.78731e-05	0.00840941	ENSMUSG00000008682,ENSMUSG00000015243,ENSMUSG00000020400,ENSMUSG00000023044,ENSMUSG00000024640,ENSMUSG00000027533,ENSMUSG00000028811,ENSMUSG00000029614,ENSMUSG00000033792,ENSMUSG00000039981,ENSMUSG00000047675,ENSMUSG00000026192,ENSMUSG00000002985,ENSMUSG00000021360,ENSMUSG00000030074,ENSMUSG00000003429,ENSMUSG00000004056,ENSMUSG00000020532,ENSMUSG00000020857,ENSMUSG00000020919,ENSMUSG00000025794,…
GO:1901615	organic hydroxy compound metabolic process	http://amigo.geneontology.org/amigo/term/GO:1901615	457	14	3.8994	3.5903	3.87084e-05	0.00840941	ENSMUSG00000001173,ENSMUSG00000015243,ENSMUSG00000033792,ENSMUSG00000033933,ENSMUSG00000034330,ENSMUSG00000040564,ENSMUSG00000002985,ENSMUSG00000004709,ENSMUSG00000027398,ENSMUSG00000037936,ENSMUSG00000049313,ENSMUSG00000050370,ENSMUSG00000055866,ENSMUSG00000057329
GO:0032368	regulation of lipid transport	http://amigo.geneontology.org/amigo/term/GO:0032368	108	7	0.921521	7.59614	3.91656e-05	0.00840941	ENSMUSG00000015243,ENSMUSG00000037685,ENSMUSG00000040564,ENSMUSG00000002985,ENSMUSG00000029304,ENSMUSG00000004056,ENSMUSG00000027398
GO:0060627	regulation of vesicle-mediated transport	http://amigo.geneontology.org/amigo/term/GO:0060627	520	15	4.43695	3.3807	4.05439e-05	0.00850291	ENSMUSG00000026656,ENSMUSG00000031451,ENSMUSG00000034330,ENSMUSG00000040564,ENSMUSG00000032554,ENSMUSG00000002985,ENSMUSG00000023951,ENSMUSG00000004056,ENSMUSG00000027398,ENSMUSG00000030748,ENSMUSG00000032560,ENSMUSG00000037936,ENSMUSG00000039959,ENSMUSG00000047798,ENSMUSG00000049313
GO:0006629	lipid metabolic process	http://amigo.geneontology.org/amigo/term/GO:0006629	1225	25	10.4524	2.39179	4.21185e-05	0.00863238	ENSMUSG00000001173,ENSMUSG00000006699,ENSMUSG00000015243,ENSMUSG00000015659,ENSMUSG00000019726,ENSMUSG00000020644,ENSMUSG00000027533,ENSMUSG00000032046,ENSMUSG00000034330,ENSMUSG00000040564,ENSMUSG00000053113,ENSMUSG00000002985,ENSMUSG00000029304,ENSMUSG00000034000,ENSMUSG00000000594,ENSMUSG00000004056,ENSMUSG00000017715,ENSMUSG00000020532,ENSMUSG00000020919,ENSMUSG00000027398,ENSMUSG00000029413,…
GO:1902531	regulation of intracellular signal transduction	http://amigo.geneontology.org/amigo/term/GO:1902531	1630	30	13.9081	2.15701	4.59325e-05	0.00920486	ENSMUSG00000006699,ENSMUSG00000015243,ENSMUSG00000020400,ENSMUSG00000024539,ENSMUSG00000026656,ENSMUSG00000030298,ENSMUSG00000031451,ENSMUSG00000033933,ENSMUSG00000035455,ENSMUSG00000045414,ENSMUSG00000053113,ENSMUSG00000022419,ENSMUSG00000026193,ENSMUSG00000032554,ENSMUSG00000049130,ENSMUSG00000061751,ENSMUSG00000002985,ENSMUSG00000006526,ENSMUSG00000021360,ENSMUSG00000023951,ENSMUSG00000026271,…
GO:0034097	response to cytokine	http://amigo.geneontology.org/amigo/term/GO:0034097	865	20	7.3807	2.70977	4.93227e-05	0.00966939	ENSMUSG00000006699,ENSMUSG00000024539,ENSMUSG00000027997,ENSMUSG00000031451,ENSMUSG00000053113,ENSMUSG00000054263,ENSMUSG00000026192,ENSMUSG00000026193,ENSMUSG00000035105,ENSMUSG00000026271,ENSMUSG00000029304,ENSMUSG00000020919,ENSMUSG00000026068,ENSMUSG00000027398,ENSMUSG00000030748,ENSMUSG00000032508,ENSMUSG00000040026,ENSMUSG00000047798,ENSMUSG00000057329,ENSMUSG00000071713
GO:0006898	receptor-mediated endocytosis	http://amigo.geneontology.org/amigo/term/GO:0006898	252	10	2.15022	4.6507	6.28267e-05	0.0119889	ENSMUSG00000026656,ENSMUSG00000034330,ENSMUSG00000040564,ENSMUSG00000032554,ENSMUSG00000002985,ENSMUSG00000023951,ENSMUSG00000032560,ENSMUSG00000033039,ENSMUSG00000037936,ENSMUSG00000039959
GO:0044093	positive regulation of molecular function	http://amigo.geneontology.org/amigo/term/GO:0044093	1577	29	13.4559	2.15519	6.38131e-05	0.0119889	ENSMUSG00000001173,ENSMUSG00000006699,ENSMUSG00000022377,ENSMUSG00000026656,ENSMUSG00000027111,ENSMUSG00000028245,ENSMUSG00000030298,ENSMUSG00000031451,ENSMUSG00000033792,ENSMUSG00000034330,ENSMUSG00000026193,ENSMUSG00000032554,ENSMUSG00000035105,ENSMUSG00000061751,ENSMUSG00000002985,ENSMUSG00000006526,ENSMUSG00000023951,ENSMUSG00000000594,ENSMUSG00000004056,ENSMUSG00000021886,ENSMUSG00000026068,…
GO:1900103	positive regulation of endoplasmic reticulum unfolded protein response	http://amigo.geneontology.org/amigo/term/GO:1900103	10	3	0.085326	35.1593	7.00285e-05	0.0128881	ENSMUSG00000024539,ENSMUSG00000026663,ENSMUSG00000037720
GO:0001775	cell activation	http://amigo.geneontology.org/amigo/term/GO:0001775	893	20	7.61961	2.6248	7.65051e-05	0.0134213	ENSMUSG00000019726,ENSMUSG00000020644,ENSMUSG00000024539,ENSMUSG00000026656,ENSMUSG00000028073,ENSMUSG00000031451,ENSMUSG00000033792,ENSMUSG00000034330,ENSMUSG00000039191,ENSMUSG00000039981,ENSMUSG00000026193,ENSMUSG00000002985,ENSMUSG00000004709,ENSMUSG00000020919,ENSMUSG00000026068,ENSMUSG00000027398,ENSMUSG00000030748,ENSMUSG00000032508,ENSMUSG00000047798,ENSMUSG00000057329
GO:0032816	positive regulation of natural killer cell activation	http://amigo.geneontology.org/amigo/term/GO:0032816	27	4	0.23038	17.3626	7.6909e-05	0.0134213	ENSMUSG00000019726,ENSMUSG00000031451,ENSMUSG00000004709,ENSMUSG00000020919
GO:0030855	epithelial cell differentiation	http://amigo.geneontology.org/amigo/term/GO:0030855	616	16	5.25608	3.04409	7.75372e-05	0.0134213	ENSMUSG00000006699,ENSMUSG00000020644,ENSMUSG00000021477,ENSMUSG00000027997,ENSMUSG00000029705,ENSMUSG00000033933,ENSMUSG00000039191,ENSMUSG00000039977,ENSMUSG00000032220,ENSMUSG00000023951,ENSMUSG00000006649,ENSMUSG00000020857,ENSMUSG00000020919,ENSMUSG00000027398,ENSMUSG00000032508,ENSMUSG00000043895
GO:0060429	epithelium development	http://amigo.geneontology.org/amigo/term/GO:0060429	1119	23	9.54798	2.40889	7.93702e-05	0.0134213	ENSMUSG00000006699,ENSMUSG00000007891,ENSMUSG00000020644,ENSMUSG00000021477,ENSMUSG00000027997,ENSMUSG00000029705,ENSMUSG00000033792,ENSMUSG00000033933,ENSMUSG00000039191,ENSMUSG00000039977,ENSMUSG00000053113,ENSMUSG00000032220,ENSMUSG00000023951,ENSMUSG00000006649,ENSMUSG00000020857,ENSMUSG00000020919,ENSMUSG00000027398,ENSMUSG00000032194,ENSMUSG00000032359,ENSMUSG00000032508,ENSMUSG00000043895,…
GO:0015711	organic anion transport	http://amigo.geneontology.org/amigo/term/GO:0015711	428	13	3.65195	3.55974	8.03668e-05	0.0134213	ENSMUSG00000015243,ENSMUSG00000023169,ENSMUSG00000028645,ENSMUSG00000030096,ENSMUSG00000037685,ENSMUSG00000040564,ENSMUSG00000050017,ENSMUSG00000002985,ENSMUSG00000004056,ENSMUSG00000027398,ENSMUSG00000032120,ENSMUSG00000037936,ENSMUSG00000055866
GO:0071345	cellular response to cytokine stimulus	http://amigo.geneontology.org/amigo/term/GO:0071345	756	18	6.45065	2.79042	8.32486e-05	0.0136497	ENSMUSG00000006699,ENSMUSG00000024539,ENSMUSG00000031451,ENSMUSG00000053113,ENSMUSG00000054263,ENSMUSG00000026192,ENSMUSG00000026193,ENSMUSG00000035105,ENSMUSG00000026271,ENSMUSG00000029304,ENSMUSG00000020919,ENSMUSG00000026068,ENSMUSG00000027398,ENSMUSG00000030748,ENSMUSG00000032508,ENSMUSG00000040026,ENSMUSG00000047798,ENSMUSG00000071713
GO:1905954	positive regulation of lipid localization	http://amigo.geneontology.org/amigo/term/GO:1905954	85	6	0.725271	8.27277	8.81958e-05	0.0142027	ENSMUSG00000015243,ENSMUSG00000037685,ENSMUSG00000002985,ENSMUSG00000029304,ENSMUSG00000027398,ENSMUSG00000037936
GO:0006909	phagocytosis	http://amigo.geneontology.org/amigo/term/GO:0006909	167	8	1.42494	5.61425	9.49366e-05	0.01502	ENSMUSG00000006699,ENSMUSG00000015243,ENSMUSG00000026656,ENSMUSG00000028073,ENSMUSG00000031451,ENSMUSG00000027398,ENSMUSG00000037936,ENSMUSG00000047798
GO:0009968	negative regulation of signal transduction	http://amigo.geneontology.org/amigo/term/GO:0009968	1137	23	9.70157	2.37075	0.000100809	0.0156741	ENSMUSG00000020400,ENSMUSG00000024539,ENSMUSG00000027111,ENSMUSG00000028073,ENSMUSG00000031451,ENSMUSG00000033933,ENSMUSG00000035455,ENSMUSG00000053113,ENSMUSG00000021567,ENSMUSG00000022419,ENSMUSG00000002985,ENSMUSG00000027398,ENSMUSG00000027778,ENSMUSG00000029096,ENSMUSG00000029175,ENSMUSG00000032194,ENSMUSG00000043895,ENSMUSG00000044562,ENSMUSG00000047798,ENSMUSG00000049313,ENSMUSG00000049907,…
GO:0035023	regulation of Rho protein signal transduction	http://amigo.geneontology.org/amigo/term/GO:0035023	126	7	1.07511	6.51097	0.000104346	0.015949	ENSMUSG00000015243,ENSMUSG00000061751,ENSMUSG00000002985,ENSMUSG00000026271,ENSMUSG00000021886,ENSMUSG00000032194,ENSMUSG00000044562
GO:0051402	neuron apoptotic process	http://amigo.geneontology.org/amigo/term/GO:0051402	272	10	2.32087	4.30873	0.000118186	0.0174913	ENSMUSG00000006699,ENSMUSG00000027997,ENSMUSG00000033792,ENSMUSG00000035105,ENSMUSG00000049130,ENSMUSG00000002985,ENSMUSG00000004056,ENSMUSG00000022307,ENSMUSG00000027398,ENSMUSG00000057329
GO:0043085	positive regulation of catalytic activity	http://amigo.geneontology.org/amigo/term/GO:0043085	1228	24	10.478	2.29051	0.0001192	0.0174913	ENSMUSG00000001173,ENSMUSG00000006699,ENSMUSG00000022377,ENSMUSG00000027111,ENSMUSG00000028245,ENSMUSG00000030298,ENSMUSG00000031451,ENSMUSG00000033792,ENSMUSG00000026193,ENSMUSG00000032554,ENSMUSG00000035105,ENSMUSG00000061751,ENSMUSG00000002985,ENSMUSG00000023951,ENSMUSG00000000594,ENSMUSG00000004056,ENSMUSG00000021886,ENSMUSG00000027398,ENSMUSG00000032359,ENSMUSG00000033102,ENSMUSG00000037936,…
GO:0006954	inflammatory response	http://amigo.geneontology.org/amigo/term/GO:0006954	640	16	5.46087	2.92994	0.000120727	0.0174913	ENSMUSG00000020400,ENSMUSG00000024539,ENSMUSG00000026656,ENSMUSG00000027997,ENSMUSG00000039191,ENSMUSG00000053113,ENSMUSG00000026193,ENSMUSG00000049130,ENSMUSG00000002985,ENSMUSG00000033350,ENSMUSG00000020919,ENSMUSG00000026068,ENSMUSG00000027398,ENSMUSG00000030748,ENSMUSG00000032508,ENSMUSG00000040026
GO:0002682	regulation of immune system process	http://amigo.geneontology.org/amigo/term/GO:0002682	1230	24	10.4951	2.28678	0.000122195	0.0174913	ENSMUSG00000019726,ENSMUSG00000020400,ENSMUSG00000020644,ENSMUSG00000024539,ENSMUSG00000026656,ENSMUSG00000031451,ENSMUSG00000034330,ENSMUSG00000036905,ENSMUSG00000039981,ENSMUSG00000023367,ENSMUSG00000029810,ENSMUSG00000049130,ENSMUSG00000002985,ENSMUSG00000023951,ENSMUSG00000004709,ENSMUSG00000020857,ENSMUSG00000020919,ENSMUSG00000026068,ENSMUSG00000027398,ENSMUSG00000030748,ENSMUSG00000032359,…
GO:0032488	Cdc42 protein signal transduction	http://amigo.geneontology.org/amigo/term/GO:0032488	12	3	0.102391	29.2994	0.000126782	0.0175896	ENSMUSG00000006699,ENSMUSG00000015243,ENSMUSG00000002985
GO:0033700	phospholipid efflux	http://amigo.geneontology.org/amigo/term/GO:0033700	12	3	0.102391	29.2994	0.000126782	0.0175896	ENSMUSG00000015243,ENSMUSG00000040564,ENSMUSG00000002985
GO:1905898	positive regulation of response to endoplasmic reticulum stress	http://amigo.geneontology.org/amigo/term/GO:1905898	31	4	0.264511	15.1223	0.000134273	0.0183466	ENSMUSG00000024539,ENSMUSG00000026656,ENSMUSG00000026663,ENSMUSG00000037720
GO:0050673	epithelial cell proliferation	http://amigo.geneontology.org/amigo/term/GO:0050673	392	12	3.34478	3.58768	0.000141287	0.0187016	ENSMUSG00000006699,ENSMUSG00000020644,ENSMUSG00000021477,ENSMUSG00000033792,ENSMUSG00000033933,ENSMUSG00000049130,ENSMUSG00000002985,ENSMUSG00000023951,ENSMUSG00000020857,ENSMUSG00000027778,ENSMUSG00000037936,ENSMUSG00000054428
GO:0048871	multicellular organismal homeostasis	http://amigo.geneontology.org/amigo/term/GO:0048871	453	13	3.86527	3.36328	0.000141422	0.0187016	ENSMUSG00000027533,ENSMUSG00000033933,ENSMUSG00000039191,ENSMUSG00000032554,ENSMUSG00000021360,ENSMUSG00000023951,ENSMUSG00000029304,ENSMUSG00000020532,ENSMUSG00000027398,ENSMUSG00000030748,ENSMUSG00000032359,ENSMUSG00000055866,ENSMUSG00000057329
GO:0006650	glycerophospholipid metabolic process	http://amigo.geneontology.org/amigo/term/GO:0006650	226	9	1.92837	4.66716	0.000143093	0.0187016	ENSMUSG00000001173,ENSMUSG00000015659,ENSMUSG00000027533,ENSMUSG00000032046,ENSMUSG00000034330,ENSMUSG00000040564,ENSMUSG00000053113,ENSMUSG00000017715,ENSMUSG00000037936
GO:0050865	regulation of cell activation	http://amigo.geneontology.org/amigo/term/GO:0050865	521	14	4.44549	3.14926	0.000155486	0.0196706	ENSMUSG00000019726,ENSMUSG00000020644,ENSMUSG00000024539,ENSMUSG00000026656,ENSMUSG00000031451,ENSMUSG00000039981,ENSMUSG00000002985,ENSMUSG00000004709,ENSMUSG00000020919,ENSMUSG00000027398,ENSMUSG00000030748,ENSMUSG00000032508,ENSMUSG00000047798,ENSMUSG00000057329
GO:0019220	regulation of phosphate metabolic process	http://amigo.geneontology.org/amigo/term/GO:0019220	1660	29	14.1641	2.04743	0.000156784	0.0196706	ENSMUSG00000006699,ENSMUSG00000020400,ENSMUSG00000024539,ENSMUSG00000026656,ENSMUSG00000027111,ENSMUSG00000031451,ENSMUSG00000033792,ENSMUSG00000040564,ENSMUSG00000053113,ENSMUSG00000022419,ENSMUSG00000026193,ENSMUSG00000032218,ENSMUSG00000032554,ENSMUSG00000041769,ENSMUSG00000049130,ENSMUSG00000002985,ENSMUSG00000021360,ENSMUSG00000023951,ENSMUSG00000028458,ENSMUSG00000004056,ENSMUSG00000004709,…
GO:0051174	regulation of phosphorus metabolic process	http://amigo.geneontology.org/amigo/term/GO:0051174	1661	29	14.1727	2.04619	0.000158416	0.0196706	ENSMUSG00000006699,ENSMUSG00000020400,ENSMUSG00000024539,ENSMUSG00000026656,ENSMUSG00000027111,ENSMUSG00000031451,ENSMUSG00000033792,ENSMUSG00000040564,ENSMUSG00000053113,ENSMUSG00000022419,ENSMUSG00000026193,ENSMUSG00000032218,ENSMUSG00000032554,ENSMUSG00000041769,ENSMUSG00000049130,ENSMUSG00000002985,ENSMUSG00000021360,ENSMUSG00000023951,ENSMUSG00000028458,ENSMUSG00000004056,ENSMUSG00000004709,…
GO:0006928	movement of cell or subcellular component	http://amigo.geneontology.org/amigo/term/GO:0006928	1834	31	15.6488	1.98098	0.000162869	0.0196706	ENSMUSG00000006699,ENSMUSG00000019726,ENSMUSG00000027111,ENSMUSG00000031451,ENSMUSG00000033792,ENSMUSG00000033933,ENSMUSG00000037685,ENSMUSG00000039191,ENSMUSG00000026193,ENSMUSG00000032554,ENSMUSG00000049130,ENSMUSG00000002985,ENSMUSG00000021360,ENSMUSG00000023951,ENSMUSG00000026271,ENSMUSG00000029304,ENSMUSG00000055333,ENSMUSG00000004056,ENSMUSG00000020919,ENSMUSG00000027398,ENSMUSG00000027778,…
GO:0043691	reverse cholesterol transport	http://amigo.geneontology.org/amigo/term/GO:0043691	13	3	0.110924	27.0456	0.000163785	0.0196706	ENSMUSG00000015243,ENSMUSG00000002985,ENSMUSG00000037936
GO:0061418	regulation of transcription from RNA polymerase II promoter in response to hypoxia	http://amigo.geneontology.org/amigo/term/GO:0061418	13	3	0.110924	27.0456	0.000163785	0.0196706	ENSMUSG00000033933,ENSMUSG00000039191,ENSMUSG00000023951
GO:0051249	regulation of lymphocyte activation	http://amigo.geneontology.org/amigo/term/GO:0051249	400	12	3.41304	3.51593	0.000170408	0.0196706	ENSMUSG00000019726,ENSMUSG00000020644,ENSMUSG00000024539,ENSMUSG00000026656,ENSMUSG00000031451,ENSMUSG00000039981,ENSMUSG00000004709,ENSMUSG00000020919,ENSMUSG00000027398,ENSMUSG00000030748,ENSMUSG00000032508,ENSMUSG00000057329
GO:0006644	phospholipid metabolic process	http://amigo.geneontology.org/amigo/term/GO:0006644	341	11	2.90962	3.78057	0.00017109	0.0196706	ENSMUSG00000001173,ENSMUSG00000006699,ENSMUSG00000015659,ENSMUSG00000019726,ENSMUSG00000027533,ENSMUSG00000032046,ENSMUSG00000034330,ENSMUSG00000040564,ENSMUSG00000053113,ENSMUSG00000017715,ENSMUSG00000037936
GO:0090559	regulation of membrane permeability	http://amigo.geneontology.org/amigo/term/GO:0090559	61	5	0.520489	9.60635	0.000172009	0.0196706	ENSMUSG00000022257,ENSMUSG00000029175,ENSMUSG00000044562,ENSMUSG00000054428,ENSMUSG00000057329
GO:0071827	plasma lipoprotein particle organization	http://amigo.geneontology.org/amigo/term/GO:0071827	33	4	0.281576	14.2058	0.000172319	0.0196706	ENSMUSG00000015243,ENSMUSG00000040564,ENSMUSG00000002985,ENSMUSG00000037936
GO:0010256	endomembrane system organization	http://amigo.geneontology.org/amigo/term/GO:0010256	342	11	2.91815	3.76951	0.000175492	0.0197824	ENSMUSG00000006699,ENSMUSG00000015243,ENSMUSG00000019726,ENSMUSG00000022377,ENSMUSG00000053198,ENSMUSG00000004056,ENSMUSG00000022257,ENSMUSG00000032560,ENSMUSG00000033039,ENSMUSG00000037720,ENSMUSG00000074582
GO:0070371	ERK1 and ERK2 cascade	http://amigo.geneontology.org/amigo/term/GO:0070371	343	11	2.92668	3.75852	0.00017999	0.0200389	ENSMUSG00000020400,ENSMUSG00000024539,ENSMUSG00000031451,ENSMUSG00000026193,ENSMUSG00000032554,ENSMUSG00000049130,ENSMUSG00000002985,ENSMUSG00000021360,ENSMUSG00000023951,ENSMUSG00000027398,ENSMUSG00000032359
GO:0016197	endosomal transport	http://amigo.geneontology.org/amigo/term/GO:0016197	184	8	1.57	5.09554	0.000185444	0.0201486	ENSMUSG00000006699,ENSMUSG00000015243,ENSMUSG00000019726,ENSMUSG00000026656,ENSMUSG00000022257,ENSMUSG00000033039,ENSMUSG00000049313,ENSMUSG00000090247
GO:0007266	Rho protein signal transduction	http://amigo.geneontology.org/amigo/term/GO:0007266	184	8	1.57	5.09554	0.000185444	0.0201486	ENSMUSG00000006699,ENSMUSG00000015243,ENSMUSG00000061751,ENSMUSG00000002985,ENSMUSG00000026271,ENSMUSG00000021886,ENSMUSG00000032194,ENSMUSG00000044562
GO:0048534	hematopoietic or lymphoid organ development	http://amigo.geneontology.org/amigo/term/GO:0048534	881	19	7.51722	2.52753	0.000190118	0.0204105	ENSMUSG00000020644,ENSMUSG00000024539,ENSMUSG00000031451,ENSMUSG00000033792,ENSMUSG00000034330,ENSMUSG00000039191,ENSMUSG00000023367,ENSMUSG00000029810,ENSMUSG00000032218,ENSMUSG00000032220,ENSMUSG00000032554,ENSMUSG00000023951,ENSMUSG00000020857,ENSMUSG00000020919,ENSMUSG00000027398,ENSMUSG00000030748,ENSMUSG00000047798,ENSMUSG00000054428,ENSMUSG00000057329
GO:0016050	vesicle organization	http://amigo.geneontology.org/amigo/term/GO:0016050	236	9	2.01369	4.4694	0.000197921	0.0209982	ENSMUSG00000015243,ENSMUSG00000019726,ENSMUSG00000030298,ENSMUSG00000021567,ENSMUSG00000004056,ENSMUSG00000022257,ENSMUSG00000032560,ENSMUSG00000057329,ENSMUSG00000074582
GO:0048585	negative regulation of response to stimulus	http://amigo.geneontology.org/amigo/term/GO:0048585	1516	27	12.9354	2.08729	0.000200407	0.0210148	ENSMUSG00000020400,ENSMUSG00000024539,ENSMUSG00000026656,ENSMUSG00000027111,ENSMUSG00000028073,ENSMUSG00000031451,ENSMUSG00000033933,ENSMUSG00000035455,ENSMUSG00000053113,ENSMUSG00000021567,ENSMUSG00000022419,ENSMUSG00000002985,ENSMUSG00000022307,ENSMUSG00000027398,ENSMUSG00000027778,ENSMUSG00000029096,ENSMUSG00000029175,ENSMUSG00000030657,ENSMUSG00000030748,ENSMUSG00000032194,ENSMUSG00000043895,…
GO:1902106	negative regulation of leukocyte differentiation	http://amigo.geneontology.org/amigo/term/GO:1902106	99	6	0.844728	7.10288	0.000204863	0.0212352	ENSMUSG00000020644,ENSMUSG00000024539,ENSMUSG00000023367,ENSMUSG00000029810,ENSMUSG00000020857,ENSMUSG00000030748
GO:0016042	lipid catabolic process	http://amigo.geneontology.org/amigo/term/GO:0016042	293	10	2.50005	3.99992	0.000216077	0.0220473	ENSMUSG00000032046,ENSMUSG00000034330,ENSMUSG00000040564,ENSMUSG00000002985,ENSMUSG00000029304,ENSMUSG00000034000,ENSMUSG00000000594,ENSMUSG00000004056,ENSMUSG00000027398,ENSMUSG00000037936
GO:0045601	regulation of endothelial cell differentiation	http://amigo.geneontology.org/amigo/term/GO:0045601	35	4	0.298641	13.394	0.000217588	0.0220473	ENSMUSG00000033933,ENSMUSG00000023951,ENSMUSG00000027398,ENSMUSG00000043895
GO:0051272	positive regulation of cellular component movement	http://amigo.geneontology.org/amigo/term/GO:0051272	540	14	4.60761	3.03845	0.000224745	0.0225194	ENSMUSG00000027111,ENSMUSG00000031451,ENSMUSG00000033792,ENSMUSG00000037685,ENSMUSG00000026193,ENSMUSG00000032554,ENSMUSG00000049130,ENSMUSG00000021360,ENSMUSG00000023951,ENSMUSG00000004056,ENSMUSG00000020919,ENSMUSG00000027398,ENSMUSG00000032359,ENSMUSG00000057329
GO:1903707	negative regulation of hemopoiesis	http://amigo.geneontology.org/amigo/term/GO:1903707	143	7	1.22016	5.73694	0.000228933	0.0226199	ENSMUSG00000020644,ENSMUSG00000024539,ENSMUSG00000023367,ENSMUSG00000029810,ENSMUSG00000020857,ENSMUSG00000020919,ENSMUSG00000030748
GO:0044242	cellular lipid catabolic process	http://amigo.geneontology.org/amigo/term/GO:0044242	190	8	1.62119	4.93463	0.000230764	0.0226199	ENSMUSG00000032046,ENSMUSG00000034330,ENSMUSG00000040564,ENSMUSG00000002985,ENSMUSG00000034000,ENSMUSG00000000594,ENSMUSG00000004056,ENSMUSG00000037936
GO:0051241	negative regulation of multicellular organismal process	http://amigo.geneontology.org/amigo/term/GO:0051241	1204	23	10.2733	2.23882	0.000233345	0.0226269	ENSMUSG00000020644,ENSMUSG00000022377,ENSMUSG00000024539,ENSMUSG00000026656,ENSMUSG00000031451,ENSMUSG00000039191,ENSMUSG00000040564,ENSMUSG00000023367,ENSMUSG00000026193,ENSMUSG00000029810,ENSMUSG00000002985,ENSMUSG00000023951,ENSMUSG00000026271,ENSMUSG00000000263,ENSMUSG00000020857,ENSMUSG00000020919,ENSMUSG00000022257,ENSMUSG00000027398,ENSMUSG00000030657,ENSMUSG00000030748,ENSMUSG00000043895,…
GO:0043523	regulation of neuron apoptotic process	http://amigo.geneontology.org/amigo/term/GO:0043523	242	9	2.06489	4.35859	0.000238503	0.0226459	ENSMUSG00000006699,ENSMUSG00000027997,ENSMUSG00000033792,ENSMUSG00000035105,ENSMUSG00000049130,ENSMUSG00000002985,ENSMUSG00000022307,ENSMUSG00000027398,ENSMUSG00000057329
GO:0048872	homeostasis of number of cells	http://amigo.geneontology.org/amigo/term/GO:0048872	297	10	2.53418	3.94604	0.000240884	0.0226459	ENSMUSG00000020644,ENSMUSG00000024539,ENSMUSG00000026656,ENSMUSG00000033933,ENSMUSG00000032218,ENSMUSG00000023951,ENSMUSG00000020919,ENSMUSG00000054428,ENSMUSG00000057329,ENSMUSG00000061787
GO:0045446	endothelial cell differentiation	http://amigo.geneontology.org/amigo/term/GO:0045446	102	6	0.870326	6.89397	0.000241074	0.0226459	ENSMUSG00000033933,ENSMUSG00000039191,ENSMUSG00000023951,ENSMUSG00000027398,ENSMUSG00000032508,ENSMUSG00000043895
GO:0006066	alcohol metabolic process	http://amigo.geneontology.org/amigo/term/GO:0006066	298	10	2.54272	3.9328	0.000247446	0.0229769	ENSMUSG00000001173,ENSMUSG00000015243,ENSMUSG00000034330,ENSMUSG00000040564,ENSMUSG00000002985,ENSMUSG00000004709,ENSMUSG00000027398,ENSMUSG00000037936,ENSMUSG00000049313,ENSMUSG00000050370
GO:0032370	positive regulation of lipid transport	http://amigo.geneontology.org/amigo/term/GO:0032370	66	5	0.563152	8.8786	0.000249694	0.0229769	ENSMUSG00000015243,ENSMUSG00000037685,ENSMUSG00000002985,ENSMUSG00000029304,ENSMUSG00000027398
GO:0002694	regulation of leukocyte activation	http://amigo.geneontology.org/amigo/term/GO:0002694	482	13	4.11271	3.16093	0.00025895	0.023588	ENSMUSG00000019726,ENSMUSG00000020644,ENSMUSG00000024539,ENSMUSG00000026656,ENSMUSG00000031451,ENSMUSG00000039981,ENSMUSG00000004709,ENSMUSG00000020919,ENSMUSG00000027398,ENSMUSG00000030748,ENSMUSG00000032508,ENSMUSG00000047798,ENSMUSG00000057329
GO:0048878	chemical homeostasis	http://amigo.geneontology.org/amigo/term/GO:0048878	1137	22	9.70157	2.26767	0.000270386	0.0238882	ENSMUSG00000015243,ENSMUSG00000019726,ENSMUSG00000024539,ENSMUSG00000027533,ENSMUSG00000031451,ENSMUSG00000033792,ENSMUSG00000034330,ENSMUSG00000047875,ENSMUSG00000022094,ENSMUSG00000032554,ENSMUSG00000049130,ENSMUSG00000002985,ENSMUSG00000023951,ENSMUSG00000026271,ENSMUSG00000020532,ENSMUSG00000020857,ENSMUSG00000021886,ENSMUSG00000027398,ENSMUSG00000032120,ENSMUSG00000032359,ENSMUSG00000037936,…

## Sheet: Supp Tab 9
geneSet	description	link	size	overlap	expect	enrichmentRatio	pValue	FDR	geneList
GO:0006952	defense response	http://amigo.geneontology.org/amigo/term/GO:0006952	1361	109	30.4659	3.57777	0	0	ENSMUSG00000025017,ENSMUSG00000060802,ENSMUSG00000000275,ENSMUSG00000001168,ENSMUSG00000004296,ENSMUSG00000005087,ENSMUSG00000011008,ENSMUSG00000015340,ENSMUSG00000017830,ENSMUSG00000018819,ENSMUSG00000021624,ENSMUSG00000022191,ENSMUSG00000022906,ENSMUSG00000024308,ENSMUSG00000024371,ENSMUSG00000025498,ENSMUSG00000026536,ENSMUSG00000027639,ENSMUSG00000027951,ENSMUSG00000028691,ENSMUSG00000029417,…
GO:0006955	immune response	http://amigo.geneontology.org/amigo/term/GO:0006955	1293	96	28.9437	3.31678	0	0	ENSMUSG00000025017,ENSMUSG00000060802,ENSMUSG00000000275,ENSMUSG00000001168,ENSMUSG00000004296,ENSMUSG00000005087,ENSMUSG00000011008,ENSMUSG00000015340,ENSMUSG00000017830,ENSMUSG00000021615,ENSMUSG00000021624,ENSMUSG00000022906,ENSMUSG00000024371,ENSMUSG00000025498,ENSMUSG00000026536,ENSMUSG00000027366,ENSMUSG00000027639,ENSMUSG00000027951,ENSMUSG00000028037,ENSMUSG00000028691,ENSMUSG00000029417,…
GO:0009607	response to biotic stimulus	http://amigo.geneontology.org/amigo/term/GO:0009607	977	86	21.8701	3.93232	0	0	ENSMUSG00000060802,ENSMUSG00000000204,ENSMUSG00000000275,ENSMUSG00000001168,ENSMUSG00000004296,ENSMUSG00000017830,ENSMUSG00000020167,ENSMUSG00000021624,ENSMUSG00000022191,ENSMUSG00000022906,ENSMUSG00000025498,ENSMUSG00000027639,ENSMUSG00000027951,ENSMUSG00000028037,ENSMUSG00000028832,ENSMUSG00000029417,ENSMUSG00000029561,ENSMUSG00000030921,ENSMUSG00000031154,ENSMUSG00000031722,ENSMUSG00000031827,…
GO:0043207	response to external biotic stimulus	http://amigo.geneontology.org/amigo/term/GO:0043207	945	86	21.1537	4.06547	0	0	ENSMUSG00000060802,ENSMUSG00000000204,ENSMUSG00000000275,ENSMUSG00000001168,ENSMUSG00000004296,ENSMUSG00000017830,ENSMUSG00000020167,ENSMUSG00000021624,ENSMUSG00000022191,ENSMUSG00000022906,ENSMUSG00000025498,ENSMUSG00000027639,ENSMUSG00000027951,ENSMUSG00000028037,ENSMUSG00000028832,ENSMUSG00000029417,ENSMUSG00000029561,ENSMUSG00000030921,ENSMUSG00000031154,ENSMUSG00000031722,ENSMUSG00000031827,…
GO:0051707	response to other organism	http://amigo.geneontology.org/amigo/term/GO:0051707	942	86	21.0866	4.07842	0	0	ENSMUSG00000060802,ENSMUSG00000000204,ENSMUSG00000000275,ENSMUSG00000001168,ENSMUSG00000004296,ENSMUSG00000017830,ENSMUSG00000020167,ENSMUSG00000021624,ENSMUSG00000022191,ENSMUSG00000022906,ENSMUSG00000025498,ENSMUSG00000027639,ENSMUSG00000027951,ENSMUSG00000028037,ENSMUSG00000028832,ENSMUSG00000029417,ENSMUSG00000029561,ENSMUSG00000030921,ENSMUSG00000031154,ENSMUSG00000031722,ENSMUSG00000031827,…
GO:0002252	immune effector process	http://amigo.geneontology.org/amigo/term/GO:0002252	678	66	15.177	4.34869	0	0	ENSMUSG00000060802,ENSMUSG00000000275,ENSMUSG00000001168,ENSMUSG00000004296,ENSMUSG00000017830,ENSMUSG00000021615,ENSMUSG00000021624,ENSMUSG00000022906,ENSMUSG00000024371,ENSMUSG00000025498,ENSMUSG00000027639,ENSMUSG00000027951,ENSMUSG00000028691,ENSMUSG00000029417,ENSMUSG00000029561,ENSMUSG00000030921,ENSMUSG00000031154,ENSMUSG00000031447,ENSMUSG00000032690,ENSMUSG00000034459,ENSMUSG00000035208,…
GO:0045087	innate immune response	http://amigo.geneontology.org/amigo/term/GO:0045087	665	68	14.886	4.56806	0	0	ENSMUSG00000025017,ENSMUSG00000000275,ENSMUSG00000004296,ENSMUSG00000011008,ENSMUSG00000015340,ENSMUSG00000017830,ENSMUSG00000021624,ENSMUSG00000022906,ENSMUSG00000024371,ENSMUSG00000025498,ENSMUSG00000026536,ENSMUSG00000027639,ENSMUSG00000027951,ENSMUSG00000028691,ENSMUSG00000029561,ENSMUSG00000030921,ENSMUSG00000031447,ENSMUSG00000032690,ENSMUSG00000034459,ENSMUSG00000042228,ENSMUSG00000043263,…
GO:0098542	defense response to other organism	http://amigo.geneontology.org/amigo/term/GO:0098542	505	58	11.3044	5.13075	0	0	ENSMUSG00000000275,ENSMUSG00000001168,ENSMUSG00000004296,ENSMUSG00000017830,ENSMUSG00000022191,ENSMUSG00000022906,ENSMUSG00000025498,ENSMUSG00000027639,ENSMUSG00000027951,ENSMUSG00000029417,ENSMUSG00000029561,ENSMUSG00000030921,ENSMUSG00000031722,ENSMUSG00000031827,ENSMUSG00000032690,ENSMUSG00000034459,ENSMUSG00000035208,ENSMUSG00000045932,ENSMUSG00000049502,ENSMUSG00000051457,ENSMUSG00000051682,…
GO:0009615	response to virus	http://amigo.geneontology.org/amigo/term/GO:0009615	286	46	6.40209	7.18516	0	0	ENSMUSG00000000275,ENSMUSG00000001168,ENSMUSG00000004296,ENSMUSG00000017830,ENSMUSG00000022906,ENSMUSG00000025498,ENSMUSG00000027639,ENSMUSG00000027951,ENSMUSG00000028832,ENSMUSG00000029417,ENSMUSG00000029561,ENSMUSG00000030921,ENSMUSG00000032690,ENSMUSG00000034459,ENSMUSG00000035208,ENSMUSG00000045932,ENSMUSG00000049502,ENSMUSG00000051457,ENSMUSG00000051682,ENSMUSG00000057143,ENSMUSG00000062488,…
GO:0051607	defense response to virus	http://amigo.geneontology.org/amigo/term/GO:0051607	224	43	5.01422	8.57561	0	0	ENSMUSG00000000275,ENSMUSG00000001168,ENSMUSG00000004296,ENSMUSG00000017830,ENSMUSG00000022906,ENSMUSG00000025498,ENSMUSG00000027639,ENSMUSG00000027951,ENSMUSG00000029417,ENSMUSG00000029561,ENSMUSG00000030921,ENSMUSG00000032690,ENSMUSG00000034459,ENSMUSG00000035208,ENSMUSG00000045932,ENSMUSG00000049502,ENSMUSG00000051457,ENSMUSG00000051682,ENSMUSG00000057143,ENSMUSG00000062488,ENSMUSG00000066800,…
GO:0035456	response to interferon-beta	http://amigo.geneontology.org/amigo/term/GO:0035456	55	22	1.23117	17.8692	0	0	ENSMUSG00000026536,ENSMUSG00000034459,ENSMUSG00000040483,ENSMUSG00000043263,ENSMUSG00000046879,ENSMUSG00000054203,ENSMUSG00000062488,ENSMUSG00000066677,ENSMUSG00000068606,ENSMUSG00000078920,ENSMUSG00000104713,ENSMUSG00000046718,ENSMUSG00000073555,ENSMUSG00000073489,ENSMUSG00000073490,ENSMUSG00000074896,ENSMUSG00000025492,ENSMUSG00000054072,ENSMUSG00000028270,ENSMUSG00000048852,ENSMUSG00000073491,…
GO:0035458	cellular response to interferon-beta	http://amigo.geneontology.org/amigo/term/GO:0035458	46	19	1.02971	18.4519	0	0	ENSMUSG00000026536,ENSMUSG00000034459,ENSMUSG00000043263,ENSMUSG00000046879,ENSMUSG00000054203,ENSMUSG00000062488,ENSMUSG00000066677,ENSMUSG00000068606,ENSMUSG00000078920,ENSMUSG00000104713,ENSMUSG00000073555,ENSMUSG00000073489,ENSMUSG00000073490,ENSMUSG00000074896,ENSMUSG00000054072,ENSMUSG00000028270,ENSMUSG00000048852,ENSMUSG00000073491,ENSMUSG00000079339
GO:0071345	cellular response to cytokine stimulus	http://amigo.geneontology.org/amigo/term/GO:0071345	756	57	16.923	3.3682	6.66134e-16	4.62092e-13	ENSMUSG00000000275,ENSMUSG00000002870,ENSMUSG00000004296,ENSMUSG00000005087,ENSMUSG00000018819,ENSMUSG00000022906,ENSMUSG00000025498,ENSMUSG00000026536,ENSMUSG00000027639,ENSMUSG00000027951,ENSMUSG00000029417,ENSMUSG00000032690,ENSMUSG00000034459,ENSMUSG00000034610,ENSMUSG00000037405,ENSMUSG00000039783,ENSMUSG00000043263,ENSMUSG00000044534,ENSMUSG00000045932,ENSMUSG00000046879,ENSMUSG00000054203,…
GO:0034097	response to cytokine	http://amigo.geneontology.org/amigo/term/GO:0034097	865	61	19.363	3.15035	1.33227e-15	8.58171e-13	ENSMUSG00000000275,ENSMUSG00000002870,ENSMUSG00000004296,ENSMUSG00000005087,ENSMUSG00000018819,ENSMUSG00000022906,ENSMUSG00000025498,ENSMUSG00000026536,ENSMUSG00000027639,ENSMUSG00000027951,ENSMUSG00000029417,ENSMUSG00000032690,ENSMUSG00000034459,ENSMUSG00000034610,ENSMUSG00000037405,ENSMUSG00000039783,ENSMUSG00000040483,ENSMUSG00000043263,ENSMUSG00000044534,ENSMUSG00000045932,ENSMUSG00000046879,…
GO:0009617	response to bacterium	http://amigo.geneontology.org/amigo/term/GO:0009617	674	52	15.0874	3.44658	5.9952e-15	3.5042e-12	ENSMUSG00000060802,ENSMUSG00000000204,ENSMUSG00000004296,ENSMUSG00000017830,ENSMUSG00000020167,ENSMUSG00000021624,ENSMUSG00000022191,ENSMUSG00000028037,ENSMUSG00000029417,ENSMUSG00000030921,ENSMUSG00000031154,ENSMUSG00000031722,ENSMUSG00000032265,ENSMUSG00000032690,ENSMUSG00000034459,ENSMUSG00000034610,ENSMUSG00000039783,ENSMUSG00000042228,ENSMUSG00000046879,ENSMUSG00000051457,ENSMUSG00000054203,…
GO:0019058	viral life cycle	http://amigo.geneontology.org/amigo/term/GO:0019058	197	28	4.40983	6.34945	6.21725e-15	3.5042e-12	ENSMUSG00000000275,ENSMUSG00000000385,ENSMUSG00000001168,ENSMUSG00000006411,ENSMUSG00000027951,ENSMUSG00000029561,ENSMUSG00000030921,ENSMUSG00000031729,ENSMUSG00000037331,ENSMUSG00000037405,ENSMUSG00000066800,ENSMUSG00000023341,ENSMUSG00000046718,ENSMUSG00000002602,ENSMUSG00000020641,ENSMUSG00000025492,ENSMUSG00000032661,ENSMUSG00000041827,ENSMUSG00000066861,ENSMUSG00000010051,ENSMUSG00000020914,…
GO:0050776	regulation of immune response	http://amigo.geneontology.org/amigo/term/GO:0050776	705	53	15.7814	3.35839	9.32587e-15	4.9471e-12	ENSMUSG00000025017,ENSMUSG00000060802,ENSMUSG00000004296,ENSMUSG00000005087,ENSMUSG00000017830,ENSMUSG00000022906,ENSMUSG00000024371,ENSMUSG00000025498,ENSMUSG00000026536,ENSMUSG00000027366,ENSMUSG00000027639,ENSMUSG00000027951,ENSMUSG00000030921,ENSMUSG00000031154,ENSMUSG00000031447,ENSMUSG00000035929,ENSMUSG00000037731,ENSMUSG00000042228,ENSMUSG00000043263,ENSMUSG00000046879,ENSMUSG00000051457,…
GO:0045088	regulation of innate immune response	http://amigo.geneontology.org/amigo/term/GO:0045088	267	31	5.97677	5.18675	6.30607e-14	3.15934e-11	ENSMUSG00000025017,ENSMUSG00000004296,ENSMUSG00000017830,ENSMUSG00000022906,ENSMUSG00000025498,ENSMUSG00000026536,ENSMUSG00000027639,ENSMUSG00000027951,ENSMUSG00000030921,ENSMUSG00000031447,ENSMUSG00000042228,ENSMUSG00000043263,ENSMUSG00000046879,ENSMUSG00000051682,ENSMUSG00000054203,ENSMUSG00000057143,ENSMUSG00000066677,ENSMUSG00000067212,ENSMUSG00000073494,ENSMUSG00000074151,ENSMUSG00000034422,…
GO:0044403	symbiont process	http://amigo.geneontology.org/amigo/term/GO:0044403	349	35	7.81234	4.48009	1.21569e-13	5.77007e-11	ENSMUSG00000000275,ENSMUSG00000000385,ENSMUSG00000001168,ENSMUSG00000004296,ENSMUSG00000006411,ENSMUSG00000027951,ENSMUSG00000029561,ENSMUSG00000030921,ENSMUSG00000031729,ENSMUSG00000037331,ENSMUSG00000037405,ENSMUSG00000046879,ENSMUSG00000066800,ENSMUSG00000104713,ENSMUSG00000023341,ENSMUSG00000029298,ENSMUSG00000046718,ENSMUSG00000002602,ENSMUSG00000020641,ENSMUSG00000025492,ENSMUSG00000027514,…
GO:0002682	regulation of immune system process	http://amigo.geneontology.org/amigo/term/GO:0002682	1230	70	27.5334	2.54236	4.03011e-13	1.81718e-10	ENSMUSG00000025017,ENSMUSG00000060802,ENSMUSG00000004296,ENSMUSG00000005087,ENSMUSG00000015396,ENSMUSG00000017830,ENSMUSG00000020167,ENSMUSG00000022191,ENSMUSG00000022906,ENSMUSG00000023067,ENSMUSG00000024371,ENSMUSG00000025498,ENSMUSG00000026536,ENSMUSG00000027366,ENSMUSG00000027639,ENSMUSG00000027950,ENSMUSG00000027951,ENSMUSG00000030921,ENSMUSG00000031154,ENSMUSG00000031207,ENSMUSG00000031447,…
GO:1903900	regulation of viral life cycle	http://amigo.geneontology.org/amigo/term/GO:1903900	127	21	2.84288	7.38686	7.96363e-13	3.41981e-10	ENSMUSG00000000275,ENSMUSG00000000385,ENSMUSG00000001168,ENSMUSG00000027951,ENSMUSG00000029561,ENSMUSG00000030921,ENSMUSG00000037331,ENSMUSG00000066800,ENSMUSG00000023341,ENSMUSG00000046718,ENSMUSG00000020641,ENSMUSG00000025492,ENSMUSG00000032661,ENSMUSG00000041827,ENSMUSG00000066861,ENSMUSG00000020914,ENSMUSG00000032383,ENSMUSG00000032496,ENSMUSG00000034317,ENSMUSG00000035042,ENSMUSG00000052776
GO:0045089	positive regulation of innate immune response	http://amigo.geneontology.org/amigo/term/GO:0045089	222	27	4.96945	5.4332	8.98837e-13	3.68441e-10	ENSMUSG00000025017,ENSMUSG00000004296,ENSMUSG00000017830,ENSMUSG00000022906,ENSMUSG00000025498,ENSMUSG00000026536,ENSMUSG00000030921,ENSMUSG00000031447,ENSMUSG00000042228,ENSMUSG00000043263,ENSMUSG00000046879,ENSMUSG00000051682,ENSMUSG00000054203,ENSMUSG00000057143,ENSMUSG00000066677,ENSMUSG00000067212,ENSMUSG00000073494,ENSMUSG00000074151,ENSMUSG00000020641,ENSMUSG00000073489,ENSMUSG00000073490,…
GO:0031347	regulation of defense response	http://amigo.geneontology.org/amigo/term/GO:0031347	580	44	12.9833	3.38898	1.52656e-12	5.98543e-10	ENSMUSG00000025017,ENSMUSG00000004296,ENSMUSG00000005087,ENSMUSG00000017830,ENSMUSG00000022191,ENSMUSG00000022906,ENSMUSG00000025498,ENSMUSG00000026536,ENSMUSG00000027639,ENSMUSG00000027951,ENSMUSG00000030921,ENSMUSG00000031447,ENSMUSG00000031696,ENSMUSG00000034485,ENSMUSG00000042228,ENSMUSG00000043263,ENSMUSG00000046879,ENSMUSG00000049502,ENSMUSG00000051457,ENSMUSG00000051682,ENSMUSG00000054203,…
GO:0045069	regulation of viral genome replication	http://amigo.geneontology.org/amigo/term/GO:0045069	81	17	1.81318	9.3758	2.23954e-12	8.41508e-10	ENSMUSG00000001168,ENSMUSG00000027951,ENSMUSG00000029561,ENSMUSG00000037331,ENSMUSG00000066800,ENSMUSG00000023341,ENSMUSG00000046718,ENSMUSG00000020641,ENSMUSG00000025492,ENSMUSG00000032661,ENSMUSG00000041827,ENSMUSG00000066861,ENSMUSG00000020914,ENSMUSG00000032383,ENSMUSG00000032496,ENSMUSG00000035042,ENSMUSG00000052776
GO:0043900	regulation of multi-organism process	http://amigo.geneontology.org/amigo/term/GO:0043900	369	34	8.26003	4.11621	3.07931e-12	1.11077e-09	ENSMUSG00000000275,ENSMUSG00000000385,ENSMUSG00000001168,ENSMUSG00000004296,ENSMUSG00000017830,ENSMUSG00000021624,ENSMUSG00000022906,ENSMUSG00000027951,ENSMUSG00000029561,ENSMUSG00000030921,ENSMUSG00000034610,ENSMUSG00000037331,ENSMUSG00000049502,ENSMUSG00000051457,ENSMUSG00000051682,ENSMUSG00000066800,ENSMUSG00000023341,ENSMUSG00000046718,ENSMUSG00000020641,ENSMUSG00000025492,ENSMUSG00000032661,…
GO:0050778	positive regulation of immune response	http://amigo.geneontology.org/amigo/term/GO:0050778	572	43	12.8042	3.35828	3.76854e-12	1.3071e-09	ENSMUSG00000025017,ENSMUSG00000060802,ENSMUSG00000004296,ENSMUSG00000005087,ENSMUSG00000017830,ENSMUSG00000022906,ENSMUSG00000024371,ENSMUSG00000025498,ENSMUSG00000026536,ENSMUSG00000030921,ENSMUSG00000031447,ENSMUSG00000035929,ENSMUSG00000037731,ENSMUSG00000042228,ENSMUSG00000043263,ENSMUSG00000046879,ENSMUSG00000051457,ENSMUSG00000051682,ENSMUSG00000054203,ENSMUSG00000055172,ENSMUSG00000055447,…
GO:0016032	viral process	http://amigo.geneontology.org/amigo/term/GO:0016032	275	29	6.15585	4.71096	4.75153e-12	1.58701e-09	ENSMUSG00000000275,ENSMUSG00000000385,ENSMUSG00000001168,ENSMUSG00000006411,ENSMUSG00000027951,ENSMUSG00000029561,ENSMUSG00000030921,ENSMUSG00000031729,ENSMUSG00000037331,ENSMUSG00000037405,ENSMUSG00000066800,ENSMUSG00000023341,ENSMUSG00000046718,ENSMUSG00000002602,ENSMUSG00000020641,ENSMUSG00000025492,ENSMUSG00000027514,ENSMUSG00000032661,ENSMUSG00000041827,ENSMUSG00000066861,ENSMUSG00000010051,…
GO:0044419	interspecies interaction between organisms	http://amigo.geneontology.org/amigo/term/GO:0044419	398	35	8.9092	3.92852	5.54845e-12	1.787e-09	ENSMUSG00000000275,ENSMUSG00000000385,ENSMUSG00000001168,ENSMUSG00000004296,ENSMUSG00000006411,ENSMUSG00000027951,ENSMUSG00000029561,ENSMUSG00000030921,ENSMUSG00000031729,ENSMUSG00000037331,ENSMUSG00000037405,ENSMUSG00000046879,ENSMUSG00000066800,ENSMUSG00000104713,ENSMUSG00000023341,ENSMUSG00000029298,ENSMUSG00000046718,ENSMUSG00000002602,ENSMUSG00000020641,ENSMUSG00000025492,ENSMUSG00000027514,…
GO:0002684	positive regulation of immune system process	http://amigo.geneontology.org/amigo/term/GO:0002684	879	54	19.6763	2.74441	1.59535e-11	4.96098e-09	ENSMUSG00000025017,ENSMUSG00000060802,ENSMUSG00000004296,ENSMUSG00000005087,ENSMUSG00000015396,ENSMUSG00000017830,ENSMUSG00000020167,ENSMUSG00000022906,ENSMUSG00000023067,ENSMUSG00000024371,ENSMUSG00000025498,ENSMUSG00000026536,ENSMUSG00000027950,ENSMUSG00000030921,ENSMUSG00000031447,ENSMUSG00000035929,ENSMUSG00000037405,ENSMUSG00000037731,ENSMUSG00000042228,ENSMUSG00000043263,ENSMUSG00000046879,…
GO:0031349	positive regulation of defense response	http://amigo.geneontology.org/amigo/term/GO:0031349	341	31	7.63326	4.06118	4.08591e-11	1.22822e-08	ENSMUSG00000025017,ENSMUSG00000004296,ENSMUSG00000017830,ENSMUSG00000022906,ENSMUSG00000025498,ENSMUSG00000026536,ENSMUSG00000030921,ENSMUSG00000031447,ENSMUSG00000042228,ENSMUSG00000043263,ENSMUSG00000046879,ENSMUSG00000051682,ENSMUSG00000054203,ENSMUSG00000055447,ENSMUSG00000057143,ENSMUSG00000066677,ENSMUSG00000067212,ENSMUSG00000073494,ENSMUSG00000074151,ENSMUSG00000020641,ENSMUSG00000073489,…
GO:0019079	viral genome replication	http://amigo.geneontology.org/amigo/term/GO:0019079	97	17	2.17134	7.82928	4.74641e-11	1.36879e-08	ENSMUSG00000001168,ENSMUSG00000027951,ENSMUSG00000029561,ENSMUSG00000037331,ENSMUSG00000066800,ENSMUSG00000023341,ENSMUSG00000046718,ENSMUSG00000020641,ENSMUSG00000025492,ENSMUSG00000032661,ENSMUSG00000041827,ENSMUSG00000066861,ENSMUSG00000020914,ENSMUSG00000032383,ENSMUSG00000032496,ENSMUSG00000035042,ENSMUSG00000052776
GO:0045071	negative regulation of viral genome replication	http://amigo.geneontology.org/amigo/term/GO:0045071	50	13	1.11925	11.615	4.94078e-11	1.36879e-08	ENSMUSG00000001168,ENSMUSG00000029561,ENSMUSG00000066800,ENSMUSG00000023341,ENSMUSG00000046718,ENSMUSG00000020641,ENSMUSG00000025492,ENSMUSG00000032661,ENSMUSG00000041827,ENSMUSG00000066861,ENSMUSG00000032496,ENSMUSG00000035042,ENSMUSG00000052776
GO:1903901	negative regulation of viral life cycle	http://amigo.geneontology.org/amigo/term/GO:1903901	72	15	1.61171	9.30686	5.00889e-11	1.36879e-08	ENSMUSG00000000275,ENSMUSG00000001168,ENSMUSG00000029561,ENSMUSG00000066800,ENSMUSG00000023341,ENSMUSG00000046718,ENSMUSG00000020641,ENSMUSG00000025492,ENSMUSG00000032661,ENSMUSG00000041827,ENSMUSG00000066861,ENSMUSG00000032496,ENSMUSG00000034317,ENSMUSG00000035042,ENSMUSG00000052776
GO:0050792	regulation of viral process	http://amigo.geneontology.org/amigo/term/GO:0050792	161	21	3.60397	5.82691	8.49538e-11	2.25328e-08	ENSMUSG00000000275,ENSMUSG00000000385,ENSMUSG00000001168,ENSMUSG00000027951,ENSMUSG00000029561,ENSMUSG00000030921,ENSMUSG00000037331,ENSMUSG00000066800,ENSMUSG00000023341,ENSMUSG00000046718,ENSMUSG00000020641,ENSMUSG00000025492,ENSMUSG00000032661,ENSMUSG00000041827,ENSMUSG00000066861,ENSMUSG00000020914,ENSMUSG00000032383,ENSMUSG00000032496,ENSMUSG00000034317,ENSMUSG00000035042,ENSMUSG00000052776
GO:1903047	mitotic cell cycle process	http://amigo.geneontology.org/amigo/term/GO:1903047	622	42	13.9234	3.0165	2.0127e-10	5.18587e-08	ENSMUSG00000012443,ENSMUSG00000019873,ENSMUSG00000020167,ENSMUSG00000020185,ENSMUSG00000022216,ENSMUSG00000023067,ENSMUSG00000024370,ENSMUSG00000024617,ENSMUSG00000025507,ENSMUSG00000026088,ENSMUSG00000026107,ENSMUSG00000028832,ENSMUSG00000029414,ENSMUSG00000029472,ENSMUSG00000032254,ENSMUSG00000037725,ENSMUSG00000060938,ENSMUSG00000069910,ENSMUSG00000078763,ENSMUSG00000079553,ENSMUSG00000017146,…
GO:0060700	regulation of ribonuclease activity	http://amigo.geneontology.org/amigo/term/GO:0060700	15	8	0.335774	23.8256	3.31225e-10	8.29719e-08	ENSMUSG00000001168,ENSMUSG00000029561,ENSMUSG00000032690,ENSMUSG00000057113,ENSMUSG00000032661,ENSMUSG00000041827,ENSMUSG00000066861,ENSMUSG00000052776
GO:0080134	regulation of response to stress	http://amigo.geneontology.org/amigo/term/GO:0080134	1227	63	27.4663	2.29372	5.13187e-10	1.25079e-07	ENSMUSG00000004207,ENSMUSG00000025017,ENSMUSG00000004296,ENSMUSG00000005087,ENSMUSG00000017830,ENSMUSG00000021615,ENSMUSG00000022191,ENSMUSG00000022867,ENSMUSG00000022906,ENSMUSG00000023067,ENSMUSG00000024054,ENSMUSG00000025498,ENSMUSG00000026536,ENSMUSG00000027639,ENSMUSG00000027951,ENSMUSG00000028691,ENSMUSG00000029616,ENSMUSG00000030921,ENSMUSG00000031447,ENSMUSG00000031696,ENSMUSG00000034485,…
GO:0002483	antigen processing and presentation of endogenous peptide antigen	http://amigo.geneontology.org/amigo/term/GO:0002483	30	10	0.671547	14.891	5.72538e-10	1.32627e-07	ENSMUSG00000060802,ENSMUSG00000024308,ENSMUSG00000035929,ENSMUSG00000056116,ENSMUSG00000060550,ENSMUSG00000067212,ENSMUSG00000092243,ENSMUSG00000073409,ENSMUSG00000061232,ENSMUSG00000037321
GO:0043903	regulation of symbiosis, encompassing mutualism through parasitism	http://amigo.geneontology.org/amigo/term/GO:0043903	196	22	4.38744	5.01431	5.73568e-10	1.32627e-07	ENSMUSG00000000275,ENSMUSG00000000385,ENSMUSG00000001168,ENSMUSG00000004296,ENSMUSG00000027951,ENSMUSG00000029561,ENSMUSG00000030921,ENSMUSG00000037331,ENSMUSG00000066800,ENSMUSG00000023341,ENSMUSG00000046718,ENSMUSG00000020641,ENSMUSG00000025492,ENSMUSG00000032661,ENSMUSG00000041827,ENSMUSG00000066861,ENSMUSG00000020914,ENSMUSG00000032383,ENSMUSG00000032496,ENSMUSG00000034317,ENSMUSG00000035042,…
GO:0048525	negative regulation of viral process	http://amigo.geneontology.org/amigo/term/GO:0048525	85	15	1.90272	7.88346	5.97861e-10	1.34788e-07	ENSMUSG00000000275,ENSMUSG00000001168,ENSMUSG00000029561,ENSMUSG00000066800,ENSMUSG00000023341,ENSMUSG00000046718,ENSMUSG00000020641,ENSMUSG00000025492,ENSMUSG00000032661,ENSMUSG00000041827,ENSMUSG00000066861,ENSMUSG00000032496,ENSMUSG00000034317,ENSMUSG00000035042,ENSMUSG00000052776
GO:0035455	response to interferon-alpha	http://amigo.geneontology.org/amigo/term/GO:0035455	24	9	0.537238	16.7524	1.25941e-09	2.77009e-07	ENSMUSG00000027951,ENSMUSG00000034459,ENSMUSG00000045932,ENSMUSG00000062488,ENSMUSG00000046718,ENSMUSG00000002602,ENSMUSG00000073489,ENSMUSG00000074896,ENSMUSG00000025492
GO:0019883	antigen processing and presentation of endogenous antigen	http://amigo.geneontology.org/amigo/term/GO:0019883	33	10	0.738702	13.5373	1.66099e-09	3.56637e-07	ENSMUSG00000060802,ENSMUSG00000024308,ENSMUSG00000035929,ENSMUSG00000056116,ENSMUSG00000060550,ENSMUSG00000067212,ENSMUSG00000092243,ENSMUSG00000073409,ENSMUSG00000061232,ENSMUSG00000037321
GO:0002218	activation of innate immune response	http://amigo.geneontology.org/amigo/term/GO:0002218	158	19	3.53682	5.37206	2.7288e-09	5.72286e-07	ENSMUSG00000025017,ENSMUSG00000017830,ENSMUSG00000025498,ENSMUSG00000026536,ENSMUSG00000030921,ENSMUSG00000042228,ENSMUSG00000043263,ENSMUSG00000051682,ENSMUSG00000054203,ENSMUSG00000057143,ENSMUSG00000066677,ENSMUSG00000020641,ENSMUSG00000073489,ENSMUSG00000073490,ENSMUSG00000026896,ENSMUSG00000005262,ENSMUSG00000031311,ENSMUSG00000032496,ENSMUSG00000073491
GO:0000278	mitotic cell cycle	http://amigo.geneontology.org/amigo/term/GO:0000278	764	45	17.1021	2.63126	3.38574e-09	6.93922e-07	ENSMUSG00000012443,ENSMUSG00000019873,ENSMUSG00000020167,ENSMUSG00000020185,ENSMUSG00000022216,ENSMUSG00000023067,ENSMUSG00000024370,ENSMUSG00000024617,ENSMUSG00000025507,ENSMUSG00000026088,ENSMUSG00000026107,ENSMUSG00000028832,ENSMUSG00000029414,ENSMUSG00000029472,ENSMUSG00000030137,ENSMUSG00000032254,ENSMUSG00000037572,ENSMUSG00000037725,ENSMUSG00000060938,ENSMUSG00000069910,ENSMUSG00000078763,…
GO:0043901	negative regulation of multi-organism process	http://amigo.geneontology.org/amigo/term/GO:0043901	165	19	3.69351	5.14416	5.66139e-09	1.13454e-06	ENSMUSG00000000275,ENSMUSG00000001168,ENSMUSG00000004296,ENSMUSG00000017830,ENSMUSG00000029561,ENSMUSG00000066800,ENSMUSG00000023341,ENSMUSG00000046718,ENSMUSG00000020641,ENSMUSG00000025492,ENSMUSG00000032661,ENSMUSG00000041827,ENSMUSG00000066861,ENSMUSG00000005262,ENSMUSG00000025289,ENSMUSG00000032496,ENSMUSG00000034317,ENSMUSG00000035042,ENSMUSG00000052776
GO:0032069	regulation of nuclease activity	http://amigo.geneontology.org/amigo/term/GO:0032069	28	9	0.626778	14.3592	6.14447e-09	1.20458e-06	ENSMUSG00000001168,ENSMUSG00000029561,ENSMUSG00000032690,ENSMUSG00000057113,ENSMUSG00000032661,ENSMUSG00000041827,ENSMUSG00000066861,ENSMUSG00000027342,ENSMUSG00000052776
GO:0022402	cell cycle process	http://amigo.geneontology.org/amigo/term/GO:0022402	1038	54	23.2355	2.32403	6.60446e-09	1.26721e-06	ENSMUSG00000004296,ENSMUSG00000012443,ENSMUSG00000019873,ENSMUSG00000020167,ENSMUSG00000020185,ENSMUSG00000020235,ENSMUSG00000022216,ENSMUSG00000023067,ENSMUSG00000024370,ENSMUSG00000024617,ENSMUSG00000025507,ENSMUSG00000026088,ENSMUSG00000026107,ENSMUSG00000028832,ENSMUSG00000029414,ENSMUSG00000029472,ENSMUSG00000031729,ENSMUSG00000032254,ENSMUSG00000037725,ENSMUSG00000057113,ENSMUSG00000060938,…
GO:0001916	positive regulation of T cell mediated cytotoxicity	http://amigo.geneontology.org/amigo/term/GO:0001916	40	10	0.895397	11.1682	1.32225e-08	2.48418e-06	ENSMUSG00000060802,ENSMUSG00000004296,ENSMUSG00000035929,ENSMUSG00000056116,ENSMUSG00000060550,ENSMUSG00000067212,ENSMUSG00000092243,ENSMUSG00000073409,ENSMUSG00000061232,ENSMUSG00000025383
GO:0019882	antigen processing and presentation	http://amigo.geneontology.org/amigo/term/GO:0019882	91	14	2.03703	6.87276	1.42668e-08	2.62567e-06	ENSMUSG00000060802,ENSMUSG00000022216,ENSMUSG00000024308,ENSMUSG00000024338,ENSMUSG00000035929,ENSMUSG00000037405,ENSMUSG00000051682,ENSMUSG00000056116,ENSMUSG00000060550,ENSMUSG00000067212,ENSMUSG00000092243,ENSMUSG00000073409,ENSMUSG00000061232,ENSMUSG00000037321
GO:0002443	leukocyte mediated immunity	http://amigo.geneontology.org/amigo/term/GO:0002443	345	27	7.7228	3.49614	1.93965e-08	3.49836e-06	ENSMUSG00000060802,ENSMUSG00000004296,ENSMUSG00000021615,ENSMUSG00000024371,ENSMUSG00000025498,ENSMUSG00000028691,ENSMUSG00000031447,ENSMUSG00000035929,ENSMUSG00000037405,ENSMUSG00000042228,ENSMUSG00000051457,ENSMUSG00000051682,ENSMUSG00000055172,ENSMUSG00000056116,ENSMUSG00000060550,ENSMUSG00000067212,ENSMUSG00000073494,ENSMUSG00000092243,ENSMUSG00000046718,ENSMUSG00000073409,ENSMUSG00000020641,…
GO:0002449	lymphocyte mediated immunity	http://amigo.geneontology.org/amigo/term/GO:0002449	261	23	5.84246	3.9367	2.53722e-08	4.48641e-06	ENSMUSG00000060802,ENSMUSG00000004296,ENSMUSG00000021615,ENSMUSG00000024371,ENSMUSG00000025498,ENSMUSG00000028691,ENSMUSG00000031447,ENSMUSG00000035929,ENSMUSG00000037405,ENSMUSG00000051457,ENSMUSG00000051682,ENSMUSG00000055172,ENSMUSG00000056116,ENSMUSG00000060550,ENSMUSG00000067212,ENSMUSG00000073494,ENSMUSG00000092243,ENSMUSG00000073409,ENSMUSG00000020641,ENSMUSG00000061232,ENSMUSG00000037321,…
GO:0001914	regulation of T cell mediated cytotoxicity	http://amigo.geneontology.org/amigo/term/GO:0001914	45	10	1.00732	9.92732	4.5028e-08	7.8089e-06	ENSMUSG00000060802,ENSMUSG00000004296,ENSMUSG00000035929,ENSMUSG00000056116,ENSMUSG00000060550,ENSMUSG00000067212,ENSMUSG00000092243,ENSMUSG00000073409,ENSMUSG00000061232,ENSMUSG00000025383
GO:0002428	antigen processing and presentation of peptide antigen via MHC class Ib	http://amigo.geneontology.org/amigo/term/GO:0002428	26	8	0.582008	13.7455	6.47648e-08	1.10198e-05	ENSMUSG00000060802,ENSMUSG00000035929,ENSMUSG00000056116,ENSMUSG00000060550,ENSMUSG00000067212,ENSMUSG00000092243,ENSMUSG00000073409,ENSMUSG00000061232
GO:0001912	positive regulation of leukocyte mediated cytotoxicity	http://amigo.geneontology.org/amigo/term/GO:0001912	74	12	1.65648	7.24426	8.49307e-08	1.41834e-05	ENSMUSG00000060802,ENSMUSG00000004296,ENSMUSG00000031447,ENSMUSG00000035929,ENSMUSG00000056116,ENSMUSG00000060550,ENSMUSG00000067212,ENSMUSG00000073494,ENSMUSG00000092243,ENSMUSG00000073409,ENSMUSG00000061232,ENSMUSG00000025383
GO:0002711	positive regulation of T cell mediated immunity	http://amigo.geneontology.org/amigo/term/GO:0002711	61	11	1.36548	8.05578	9.50105e-08	1.55783e-05	ENSMUSG00000060802,ENSMUSG00000004296,ENSMUSG00000035929,ENSMUSG00000056116,ENSMUSG00000060550,ENSMUSG00000067212,ENSMUSG00000092243,ENSMUSG00000073409,ENSMUSG00000020641,ENSMUSG00000061232,ENSMUSG00000025383
GO:0035457	cellular response to interferon-alpha	http://amigo.geneontology.org/amigo/term/GO:0035457	13	6	0.291004	20.6183	1.82468e-07	2.93838e-05	ENSMUSG00000034459,ENSMUSG00000045932,ENSMUSG00000062488,ENSMUSG00000002602,ENSMUSG00000073489,ENSMUSG00000074896
GO:0001910	regulation of leukocyte mediated cytotoxicity	http://amigo.geneontology.org/amigo/term/GO:0001910	95	13	2.12657	6.11314	1.94977e-07	3.08475e-05	ENSMUSG00000060802,ENSMUSG00000004296,ENSMUSG00000031447,ENSMUSG00000035929,ENSMUSG00000056116,ENSMUSG00000060550,ENSMUSG00000067212,ENSMUSG00000073494,ENSMUSG00000092243,ENSMUSG00000073409,ENSMUSG00000061232,ENSMUSG00000037321,ENSMUSG00000025383
GO:0002475	antigen processing and presentation via MHC class Ib	http://amigo.geneontology.org/amigo/term/GO:0002475	30	8	0.671547	11.9128	2.24301e-07	3.48749e-05	ENSMUSG00000060802,ENSMUSG00000035929,ENSMUSG00000056116,ENSMUSG00000060550,ENSMUSG00000067212,ENSMUSG00000092243,ENSMUSG00000073409,ENSMUSG00000061232
GO:0048002	antigen processing and presentation of peptide antigen	http://amigo.geneontology.org/amigo/term/GO:0048002	53	10	1.1864	8.42886	2.34566e-07	3.58528e-05	ENSMUSG00000060802,ENSMUSG00000024308,ENSMUSG00000035929,ENSMUSG00000056116,ENSMUSG00000060550,ENSMUSG00000067212,ENSMUSG00000092243,ENSMUSG00000073409,ENSMUSG00000061232,ENSMUSG00000037321
GO:0007049	cell cycle	http://amigo.geneontology.org/amigo/term/GO:0007049	1544	66	34.5623	1.90959	2.464e-07	3.7034e-05	ENSMUSG00000002870,ENSMUSG00000003119,ENSMUSG00000004296,ENSMUSG00000012443,ENSMUSG00000019873,ENSMUSG00000020167,ENSMUSG00000020185,ENSMUSG00000020235,ENSMUSG00000022216,ENSMUSG00000023067,ENSMUSG00000023505,ENSMUSG00000024370,ENSMUSG00000024617,ENSMUSG00000025507,ENSMUSG00000026088,ENSMUSG00000026107,ENSMUSG00000026355,ENSMUSG00000028790,ENSMUSG00000028832,ENSMUSG00000029414,ENSMUSG00000029472,…
GO:0002253	activation of immune response	http://amigo.geneontology.org/amigo/term/GO:0002253	368	26	8.23765	3.15624	2.70117e-07	3.99331e-05	ENSMUSG00000025017,ENSMUSG00000017830,ENSMUSG00000024371,ENSMUSG00000025498,ENSMUSG00000026536,ENSMUSG00000030921,ENSMUSG00000037731,ENSMUSG00000042228,ENSMUSG00000043263,ENSMUSG00000051457,ENSMUSG00000051682,ENSMUSG00000054203,ENSMUSG00000055172,ENSMUSG00000055447,ENSMUSG00000057143,ENSMUSG00000066677,ENSMUSG00000020641,ENSMUSG00000073489,ENSMUSG00000073490,ENSMUSG00000026896,ENSMUSG00000005262,…
GO:0002709	regulation of T cell mediated immunity	http://amigo.geneontology.org/amigo/term/GO:0002709	83	12	1.85795	6.45874	3.12585e-07	4.54659e-05	ENSMUSG00000060802,ENSMUSG00000004296,ENSMUSG00000035929,ENSMUSG00000051457,ENSMUSG00000056116,ENSMUSG00000060550,ENSMUSG00000067212,ENSMUSG00000092243,ENSMUSG00000073409,ENSMUSG00000020641,ENSMUSG00000061232,ENSMUSG00000025383
GO:0034341	response to interferon-gamma	http://amigo.geneontology.org/amigo/term/GO:0034341	134	15	2.99958	5.0007	3.34667e-07	4.79052e-05	ENSMUSG00000004296,ENSMUSG00000022906,ENSMUSG00000046879,ENSMUSG00000055447,ENSMUSG00000060550,ENSMUSG00000062825,ENSMUSG00000074151,ENSMUSG00000104713,ENSMUSG00000029298,ENSMUSG00000034422,ENSMUSG00000046718,ENSMUSG00000025492,ENSMUSG00000079363,ENSMUSG00000028270,ENSMUSG00000035042
GO:0002697	regulation of immune effector process	http://amigo.geneontology.org/amigo/term/GO:0002697	373	26	8.34957	3.11393	3.5049e-07	4.93862e-05	ENSMUSG00000060802,ENSMUSG00000004296,ENSMUSG00000017830,ENSMUSG00000022906,ENSMUSG00000031447,ENSMUSG00000035929,ENSMUSG00000042228,ENSMUSG00000049502,ENSMUSG00000051457,ENSMUSG00000051682,ENSMUSG00000055447,ENSMUSG00000056116,ENSMUSG00000060550,ENSMUSG00000067212,ENSMUSG00000073494,ENSMUSG00000092243,ENSMUSG00000046718,ENSMUSG00000073409,ENSMUSG00000020641,ENSMUSG00000061232,ENSMUSG00000037321,…
GO:0010564	regulation of cell cycle process	http://amigo.geneontology.org/amigo/term/GO:0010564	555	33	12.4236	2.65623	3.76856e-07	5.22844e-05	ENSMUSG00000012443,ENSMUSG00000020167,ENSMUSG00000020185,ENSMUSG00000020235,ENSMUSG00000022216,ENSMUSG00000023067,ENSMUSG00000024370,ENSMUSG00000025507,ENSMUSG00000029472,ENSMUSG00000032254,ENSMUSG00000057113,ENSMUSG00000060938,ENSMUSG00000069910,ENSMUSG00000078763,ENSMUSG00000079553,ENSMUSG00000017146,ENSMUSG00000024660,ENSMUSG00000000184,ENSMUSG00000035086,ENSMUSG00000000708,ENSMUSG00000001175,…
GO:0031343	positive regulation of cell killing	http://amigo.geneontology.org/amigo/term/GO:0031343	86	12	1.9251	6.23343	4.64513e-07	6.34694e-05	ENSMUSG00000060802,ENSMUSG00000004296,ENSMUSG00000031447,ENSMUSG00000035929,ENSMUSG00000056116,ENSMUSG00000060550,ENSMUSG00000067212,ENSMUSG00000073494,ENSMUSG00000092243,ENSMUSG00000073409,ENSMUSG00000061232,ENSMUSG00000025383
GO:0060760	positive regulation of response to cytokine stimulus	http://amigo.geneontology.org/amigo/term/GO:0060760	46	9	1.02971	8.74036	6.85826e-07	9.23101e-05	ENSMUSG00000022906,ENSMUSG00000025498,ENSMUSG00000046879,ENSMUSG00000074151,ENSMUSG00000033538,ENSMUSG00000034422,ENSMUSG00000002602,ENSMUSG00000026896,ENSMUSG00000027514
GO:0001909	leukocyte mediated cytotoxicity	http://amigo.geneontology.org/amigo/term/GO:0001909	124	14	2.77573	5.04372	7.42962e-07	9.85298e-05	ENSMUSG00000060802,ENSMUSG00000004296,ENSMUSG00000028691,ENSMUSG00000031447,ENSMUSG00000035929,ENSMUSG00000056116,ENSMUSG00000060550,ENSMUSG00000067212,ENSMUSG00000073494,ENSMUSG00000092243,ENSMUSG00000073409,ENSMUSG00000061232,ENSMUSG00000037321,ENSMUSG00000025383
GO:0002456	T cell mediated immunity	http://amigo.geneontology.org/amigo/term/GO:0002456	126	14	2.8205	4.96366	9.03809e-07	0.000117144	ENSMUSG00000060802,ENSMUSG00000004296,ENSMUSG00000035929,ENSMUSG00000037405,ENSMUSG00000051457,ENSMUSG00000051682,ENSMUSG00000056116,ENSMUSG00000060550,ENSMUSG00000067212,ENSMUSG00000092243,ENSMUSG00000073409,ENSMUSG00000020641,ENSMUSG00000061232,ENSMUSG00000025383
GO:0002476	antigen processing and presentation of endogenous peptide antigen via MHC class Ib	http://amigo.geneontology.org/amigo/term/GO:0002476	25	7	0.559623	12.5084	9.093e-07	0.000117144	ENSMUSG00000035929,ENSMUSG00000056116,ENSMUSG00000060550,ENSMUSG00000067212,ENSMUSG00000092243,ENSMUSG00000073409,ENSMUSG00000061232
GO:0031341	regulation of cell killing	http://amigo.geneontology.org/amigo/term/GO:0031341	111	13	2.48473	5.23197	1.21376e-06	0.000154164	ENSMUSG00000060802,ENSMUSG00000004296,ENSMUSG00000031447,ENSMUSG00000035929,ENSMUSG00000056116,ENSMUSG00000060550,ENSMUSG00000067212,ENSMUSG00000073494,ENSMUSG00000092243,ENSMUSG00000073409,ENSMUSG00000061232,ENSMUSG00000037321,ENSMUSG00000025383
GO:0060759	regulation of response to cytokine stimulus	http://amigo.geneontology.org/amigo/term/GO:0060759	112	13	2.50711	5.18525	1.34565e-06	0.000167496	ENSMUSG00000022906,ENSMUSG00000025498,ENSMUSG00000027639,ENSMUSG00000027951,ENSMUSG00000046879,ENSMUSG00000074151,ENSMUSG00000033538,ENSMUSG00000034422,ENSMUSG00000002602,ENSMUSG00000026896,ENSMUSG00000027514,ENSMUSG00000026981,ENSMUSG00000035042
GO:0010948	negative regulation of cell cycle process	http://amigo.geneontology.org/amigo/term/GO:0010948	211	18	4.72322	3.81096	1.35586e-06	0.000167496	ENSMUSG00000020185,ENSMUSG00000020235,ENSMUSG00000023067,ENSMUSG00000025507,ENSMUSG00000057113,ENSMUSG00000060938,ENSMUSG00000069910,ENSMUSG00000078763,ENSMUSG00000079553,ENSMUSG00000017146,ENSMUSG00000000708,ENSMUSG00000015937,ENSMUSG00000029910,ENSMUSG00000037474,ENSMUSG00000046179,ENSMUSG00000071415,ENSMUSG00000072082,ENSMUSG00000096472
GO:0051276	chromosome organization	http://amigo.geneontology.org/amigo/term/GO:0051276	1038	48	23.2355	2.0658	1.54607e-06	0.000188411	ENSMUSG00000002870,ENSMUSG00000020167,ENSMUSG00000021615,ENSMUSG00000024054,ENSMUSG00000024370,ENSMUSG00000026222,ENSMUSG00000026355,ENSMUSG00000029472,ENSMUSG00000030007,ENSMUSG00000031072,ENSMUSG00000032254,ENSMUSG00000035469,ENSMUSG00000037572,ENSMUSG00000038080,ENSMUSG00000038930,ENSMUSG00000039501,ENSMUSG00000042599,ENSMUSG00000049502,ENSMUSG00000057113,ENSMUSG00000058773,ENSMUSG00000069910,…
GO:0071346	cellular response to interferon-gamma	http://amigo.geneontology.org/amigo/term/GO:0071346	114	13	2.55188	5.09428	1.64826e-06	0.000198187	ENSMUSG00000004296,ENSMUSG00000022906,ENSMUSG00000046879,ENSMUSG00000055447,ENSMUSG00000060550,ENSMUSG00000062825,ENSMUSG00000074151,ENSMUSG00000104713,ENSMUSG00000029298,ENSMUSG00000034422,ENSMUSG00000079363,ENSMUSG00000028270,ENSMUSG00000035042
GO:0034340	response to type I interferon	http://amigo.geneontology.org/amigo/term/GO:0034340	39	8	0.873012	9.16368	1.97622e-06	0.000234494	ENSMUSG00000025498,ENSMUSG00000027639,ENSMUSG00000027951,ENSMUSG00000032690,ENSMUSG00000074151,ENSMUSG00000023341,ENSMUSG00000025492,ENSMUSG00000027514
GO:0044770	cell cycle phase transition	http://amigo.geneontology.org/amigo/term/GO:0044770	361	24	8.08095	2.96995	2.28491e-06	0.000267601	ENSMUSG00000020167,ENSMUSG00000020185,ENSMUSG00000020235,ENSMUSG00000022216,ENSMUSG00000023067,ENSMUSG00000024370,ENSMUSG00000024617,ENSMUSG00000025507,ENSMUSG00000029472,ENSMUSG00000057113,ENSMUSG00000060938,ENSMUSG00000069910,ENSMUSG00000078763,ENSMUSG00000017146,ENSMUSG00000000184,ENSMUSG00000001175,ENSMUSG00000001403,ENSMUSG00000010051,ENSMUSG00000015937,ENSMUSG00000028068,ENSMUSG00000028551,…
GO:0044248	cellular catabolic process	http://amigo.geneontology.org/amigo/term/GO:0044248	1888	73	42.2627	1.72729	2.35192e-06	0.000268821	ENSMUSG00000004207,ENSMUSG00000000275,ENSMUSG00000002227,ENSMUSG00000005087,ENSMUSG00000016256,ENSMUSG00000019295,ENSMUSG00000020235,ENSMUSG00000020932,ENSMUSG00000022191,ENSMUSG00000022216,ENSMUSG00000022867,ENSMUSG00000024338,ENSMUSG00000026103,ENSMUSG00000027291,ENSMUSG00000027580,ENSMUSG00000027639,ENSMUSG00000027714,ENSMUSG00000028691,ENSMUSG00000028692,ENSMUSG00000029472,ENSMUSG00000030921,…
GO:0001906	cell killing	http://amigo.geneontology.org/amigo/term/GO:0001906	156	15	3.49205	4.29548	2.35494e-06	0.000268821	ENSMUSG00000060802,ENSMUSG00000004296,ENSMUSG00000028691,ENSMUSG00000031447,ENSMUSG00000035929,ENSMUSG00000056116,ENSMUSG00000060550,ENSMUSG00000067212,ENSMUSG00000073494,ENSMUSG00000092243,ENSMUSG00000073409,ENSMUSG00000061232,ENSMUSG00000037321,ENSMUSG00000025383,ENSMUSG00000032496
GO:0001961	positive regulation of cytokine-mediated signaling pathway	http://amigo.geneontology.org/amigo/term/GO:0001961	40	8	0.895397	8.93459	2.42234e-06	0.000273059	ENSMUSG00000022906,ENSMUSG00000025498,ENSMUSG00000046879,ENSMUSG00000074151,ENSMUSG00000033538,ENSMUSG00000034422,ENSMUSG00000002602,ENSMUSG00000027514
[truncated: 20 more rows]
