# Supplementary material for: The cytokines interleukin-6 and interferon-α induce distinct microglia phenotypes
Source: J Neuroinflammation. 2022 Apr 16;19:96. doi: 10.1186/s12974-022-02441-x (PMC9013466; doi:10.1186/s12974-022-02441-x)
Supplement: Supplementary file 4 — Additional file 4. Table S3. Reads (FPKM) and log2 fold-changes from meta-analysis and the top 20 enriched BPs by gene clusters of interest in Fig. 7 and Fig. S8. [file 12974_2022_2441_MOESM4_ESM.xlsx]

## Sheet: Legend
The cytokines interleukin-6 and interferon-⍺ induce distinct microglia phenotypes
West et al.
Table S3. Reads (FPKM) and log2 fold-changes from meta-analysis and the top 20 enriched BPs by gene clusters of interest in Fig. 7 and Fig. S8
Tab Number	Data Contents
Supporting Tab 1	Reads (FPKM) and log2 fold changes for genes from 22 clusters in meta-analysis
Supporting Tab 2	Reads (FPKM) and log2 fold changes for genes from clusters 2 and 9
Supporting Tab 3	Top 20 biological processes from clusters 2 and 9
Supporting Tab 4	Reads (FPKM) and log2 fold changes for genes from clusters 1, 8 and 22
Supporting Tab 5	Top 20 biological processes from clusters 1, 8 and 22
Supporting Tab 6	Reads (FPKM) and log2 fold changes for genes from cluster 7
Supporting Tab 7	Top 20 biological processes from cluster 7
Supporting Tab 8	Reads (FPKM) and log2 fold changes for genes from cluster 19
Supporting Tab 9	Top 20 biological processes from cluster 19
Supporting Tab 10	Reads (FPKM) and log2 fold changes for genes from cluster 5
Supporting Tab 11	Top 20 biological processes from cluster 5
Supporting Tab 12	Reads (FPKM) and log2 fold changes for genes from cluster 12
Supporting Tab 13	Top 20 biological processes from cluster 12
Supporting Tab 14	Reads (FPKM) and log2 fold changes for genes from cluster 14
Supporting Tab 15	Top 20 biological processes from cluster 14

## Sheet: Supp Tab 1
			West															Krasemann																								Friedman
cluster	ensembl_gene_id	mgi_symbol	GFAP_IFN_1	GFAP_IFN_2	GFAP_IFN_3	GFAP_IL6_1	GFAP_IL6_2	GFAP_IL6_3	WT_1	WT_2	WT_3	ifn_mean	il6_mean	wt_mean	ifn_log2fc	il6_log2fc		APP_PS1_Clec7a_negative_1	APP_PS1_Clec7a_negative_2	APP_PS1_Clec7a_negative_3	APP_PS1_Clec7a_negative_4	APP_PS1_Clec7a_negative_5	APP_PS1_Clec7a_negative_6	APP_PS1_Clec7a_positive_1	APP_PS1_Clec7a_positive_2	APP_PS1_Clec7a_positive_3	APP_PS1_Clec7a_positive_4	APP_PS1_Clec7a_positive_5	APP_PS1_Clec7a_positive_6	WT_1	WT_2	WT_3	WT_4	WT_5	WT_6	clec_neg_mean	clec_pos_mean	wt_mean	clec_neg_log2fc	clec_pos_log2fc		hMAPT_P301S_1	hMAPT_P301S_2	hMAPT_P301S_3	hMAPT_P301S_4	hMAPT_P301S_5	hMAPT_P301S_6	Non_Tg_1	Non_Tg_2
cluster_1	ENSMUSG00000000056	Narf	0.125	3.77199	3.34409	5.22999	5.87412	2.42494	1.3348	1.24996	4.61282	2.41369	4.50968	2.39919	0.00869521	0.910478		68.9195	64.1148	65.8415	68.0837	54.6363	66.0393	36.2286	38.1761	36.3525	32.6507	45.8287	33.4174	61.0867	63.8316	66.1828	78.9784	74.628	59.1987	64.6058	37.109	67.3177	-0.0593216	-0.859217		1.35625	2.10604	0.910023	4.44979	1.80025	2.5593	1.20901	5.95369
cluster_2	ENSMUSG00000000088	Cox5a	15.0919	22.0069	21.0491	12.0366	25.9961	14.6913	31.5797	16.9993	11.0952	19.3827	17.5747	19.8914	-0.0373793	-0.17865		41.1947	28.7757	50.7797	31.2244	27.1506	32.5113	93.4876	53.5944	89.4317	92.7963	63.2383	51.5501	33.7214	34.1036	34.7253	32.8653	30.6592	34.2534	35.2727	74.0164	33.388	0.0792225	1.14851		0.843232	0.576467	0.596014	1.68255	0.962626	0.395578	0.365891	0.246229
cluster_3	ENSMUSG00000000134	Tfe3	8.35682	6.20332	8.17273	17.9925	17.9473	19.2911	10.4083	18.1243	11.0952	7.57762	18.4103	13.2093	-0.801733	0.478963		128.243	161.119	130.379	182.135	166.23	161.798	96.2408	135.536	79.2637	100.878	99.7414	106.721	159.605	194.676	188.376	164.443	188.667	154.109	154.984	103.063	174.979	-0.175063	-0.763653		15.5311	18.8166	18.0078	8.26578	23.6916	18.0228	14.4508	11.7654
cluster_4	ENSMUSG00000000149	Gna12	28.5622	43.2811	29.0968	33.3074	44.9682	64.5232	37.6287	46.8107	39.5181	33.6467	47.5996	41.3191	-0.296346	0.20414		54.0535	49.6195	36.0245	41.4752	53.2593	52.9678	116.021	59.9788	99.7109	78.6428	66.2623	82.8766	54.22	52.4463	45.3532	43.1098	46.6369	81.8763	47.8999	83.9155	53.9404	-0.171343	0.63757		7.98861	15.1047	11.3132	17.4242	11.8497	16.3299	3.27225	10.3798
cluster_5	ENSMUSG00000000184	Ccnd2	1.62169	8.63464	13.8061	0.975832	0.699912	0.891646	0.125	0.125	0.125	8.02083	0.855797	0.125	6.00375	2.77534		8.8998	1.3781	12.5021	0.465219	0.298641	3.16234	5.56552	0.125	2.98923	5.12895	2.56549	0.624386	8.86791	3.03277	8.92365	9.28886	3.39418	41.821	4.45103	2.8331	12.5547	-1.49602	-2.14778		0.330209	1.29791	1.85205	2.72437	0.857923	3.55322	0.332167	3.76066
cluster_6	ENSMUSG00000000253	Gmpr	3.86674	6.81115	7.36796	4.37916	4.14939	7.02481	10.4083	9.68713	10.5966	6.01528	5.18445	10.2307	-0.766195	-0.980635		48.2036	56.3581	46.0971	35.205	57.0447	49.4513	120.022	86.0565	63.9805	92.5519	78.3227	75.3558	81.3585	61.5371	50.2928	50.3682	48.7791	49.6797	48.7266	86.0483	57.0026	-0.226317	0.59412		1.66407	0.39588	0.596014	0.125	1.27674	1.65828	0.125	0.731145
cluster_2	ENSMUSG00000000275	Trim25	22.5754	20.7913	11.3918	3.52833	2.42465	4.72487	1.3348	5.74978	3.61553	18.2528	3.55928	3.5667	2.35546	-0.00300358		24.9943	23.6207	21.6376	26.2963	24.0875	25.2507	24.5216	53.8605	25.5863	21.488	40.7392	33.7503	10.522	15.1925	10.3129	19.0847	16.9871	23.3625	24.3145	33.3243	15.9103	0.611857	1.06662		19.821	20.1503	20.6502	26.7919	42.9256	21.8181	9.11748	10.8513
cluster_2	ENSMUSG00000000278	Scpep1	6.86012	3.16416	3.34409	4.37916	1.84974	3.95823	0.125	4.62483	2.61823	4.45612	3.39571	2.45602	0.859467	0.46739		144.851	132.481	136.273	121.491	130.868	142.091	249.879	225.181	270.556	386.001	351.997	297.614	130.404	112.008	101.232	129.658	119.208	103.445	134.676	296.871	115.992	0.215462	1.35581		9.37685	18.0067	17.6875	10.725	26.1521	18.6361	8.79709	7.39874
cluster_7	ENSMUSG00000000290	Itgb2	30.8072	22.6148	36.3398	43.5174	31.7452	39.9906	15.2474	18.1243	10.0979	29.9206	38.4177	14.4899	1.04609	1.40673		625.235	462.677	535.231	507.172	505.158	560.062	814.879	899.034	1127.72	1259.33	1017.04	904.924	577.885	542.683	465.392	410.476	499.553	464.649	532.589	1003.82	493.44	0.110149	1.02456		33.7054	47.2193	34.8199	36.8295	65.039	35.5283	24.072	27.0051
cluster_1	ENSMUSG00000000317	Bcl6b	3.11839	0.125	0.125	1.82666	1.27482	2.42494	7.98867	7.43722	10.0979	1.1228	1.84214	8.50794	-2.92171	-2.20743		6.34049	6.7038	8.37639	5.90872	3.59783	5.37131	0.443188	0.125	0.125	2.0496	3.23108	5.45178	2.48795	3.29711	8.76929	9.60486	9.93255	5.7244	6.04976	1.90427	6.63603	-0.133443	-1.80108		0.125	0.215293	0.125	0.125	0.125	0.125	0.245446	0.246229
cluster_8	ENSMUSG00000000325	Arvcf	13.5952	14.713	27.4873	33.3074	51.2922	53.7902	75.1384	53.5604	48.9924	18.5985	46.1299	59.2304	-1.67115	-0.360634		43.5255	37.0462	46.9811	39.5904	49.0658	50.2604	13.479	41.0916	36.0121	28.0317	36.2709	27.5829	61.3254	71.2226	71.4497	57.0041	53.6519	61.1641	44.4116	30.4114	62.6363	-0.496063	-1.04239		3.92137	1.4794	2.16606	2.59458	8.29395	2.01905	0.365891	3.64064
cluster_5	ENSMUSG00000000386	Mx1	18.8337	7.55878	10.1847	0.125	0.699912	0.891646	0.125	0.125	2.11959	12.1924	0.572186	0.789862	3.94823	-0.465117		16.9397	35.7241	19.8871	27.6674	13.7281	9.21492	5.80787	64.4346	42.3741	20.8933	14.2532	10.9301	15.0116	14.4127	11.3842	6.31219	10.9873	4.88449	20.5269	26.4489	10.4987	0.967298	1.33299		11.9214	4.00761	10.3539	11.078	10.4236	8.13952	2.41347	7.39632
cluster_9	ENSMUSG00000000555	Itga5	3.11839	4.37982	0.125	3.52833	1.27482	8.5581	0.729898	1.81243	5.11147	2.54107	4.45375	2.55127	-0.00577739	0.803808		27.1806	19.8457	30.1836	31.9355	21.8302	28.4275	50.2437	56.2546	13.7722	31.4959	37.8417	31.2534	22.3367	25.2931	21.1183	14.6608	14.7503	20.2828	26.5672	36.8103	19.7403	0.428499	0.898962		10.7959	23.6284	11.9066	7.22049	13.3951	10.5522	6.37854	4.48925
cluster_9	ENSMUSG00000000563	Atp5f1	9.26232	4.98765	2.53932	1.53738	7.02395	7.79146	4.35928	1.24996	2.61823	5.59643	5.45093	2.74249	1.02902	0.991015		164.446	139.104	154.718	138.873	138.087	163.47	175.382	190.537	177.153	262.171	200.458	178.346	141.203	149.92	136.358	136.878	136.758	123.807	149.783	197.341	137.487	0.123575	0.521394		1.56146	1.68166	1.22403	0.471122	1.78455	3.37194	0.245446	1.79069
cluster_7	ENSMUSG00000000594	Gm2a	16.5886	3.77199	4.95364	17.9925	12.1982	12.3913	2.54459	1.24996	4.11417	8.43809	14.194	2.63624	1.67843	2.42873		639.607	500.195	607.425	576.18	475.691	404.19	894.738	1123.85	1023.21	1201.13	1046.86	1280.22	411.515	413.718	425.577	398.968	471.287	406.896	533.881	1095	421.327	0.34158	1.37792		21.714	10.7029	14.6542	17.4138	20.6573	22.7426	6.02684	8.16612
cluster_7	ENSMUSG00000000673	Haao	0.873347	0.125	0.929773	0.125	0.125	0.891646	1.3348	3.49987	0.125	0.642707	0.380549	1.65322	-1.36305	-2.11913		22.4276	11.8729	30.1836	20.004	9.50164	14.7594	24.1556	50.4022	46.4244	26.1071	29.6039	20.2669	14.0664	11.5472	13.8633	12.4488	9.76049	15.8033	18.1249	32.8267	12.9149	0.488932	1.34583		1.35625	0.847347	1.53804	0.990304	4.98219	1.82062	1.32946	0.125
cluster_2	ENSMUSG00000000682	Cd52	9.85351	8.02681	4.95364	4.37916	5.87412	10.858	2.54459	2.93739	0.125	7.61132	7.03711	1.86899	2.02589	1.91272		138.059	55.7456	118.005	70.9807	59.1422	50.9604	374.715	249.843	481.717	534.534	371.88	276.563	60.3401	59.0893	36.4017	45.1006	43.9974	94.3069	82.1489	381.542	56.5393	0.538986	2.75452		10.3998	7.09384	8.28924	14.1429	8.18715	5.51762	1.21744	1.09483
cluster_10	ENSMUSG00000000686	Abhd15	3.11839	8.63464	21.0491	8.63332	13.9229	9.32475	10.4083	10.8121	11.5939	10.934	10.627	10.9381	-0.000531403	-0.0416259		75.9905	91.7943	89.1222	106.112	110.346	96.0772	0.784457	32.047	26.24	34.7678	17.8807	13.9413	110.472	99.5231	130.327	105.039	141.383	116.957	94.9069	20.9436	117.283	-0.305413	-2.48542		1.86928	9.24463	0.439009	4.62458	0.648516	1.3877	0.245446	2.91206
cluster_11	ENSMUSG00000000732	Icosl	12.8469	9.85031	4.14887	4.37916	2.99956	7.79146	2.54459	3.49987	4.11417	8.94869	5.05673	3.38621	1.402	0.578532		26.2666	35.0553	30.1836	43.3328	32.0646	29.0625	1.93851	10.7657	6.02195	3.88374	7.22461	8.4481	15.0163	31.2646	31.4606	30.1445	28.6873	27.5621	32.6609	6.38043	27.3559	0.255713	-2.10013		10.0325	12.8591	20.3048	16.5208	16.5645	12.6618	20.2178	21.317
cluster_9	ENSMUSG00000000740	Rpl13	10.6019	14.1051	9.78228	21.2512	11.5888	11.6247	3.75439	10.2496	7.6047	11.4964	14.8215	7.2029	0.674536	1.04104		278.071	210.54	310.327	210.275	208.059	222.255	774.919	463.774	858.944	778.95	502.941	516.156	244.579	229.26	183.804	192.632	178.003	298.988	239.921	649.281	221.211	0.117137	1.55342		48.8652	32.2911	12.5488	19.9318	23.5618	24.9072	15.0422	11.0223
cluster_1	ENSMUSG00000000753	Serpinf1	0.125	2.55633	4.14887	3.52833	3.57447	3.19158	10.4083	7.43722	10.0979	2.27673	3.43146	9.31447	-2.03251	-1.44065		21.1553	36.1439	16.0384	26.1552	23.0422	29.5623	8.53307	0.125	6.5274	14.2034	2.34363	3.917	31.3774	33.9609	37.013	31.4243	33.7804	35.1213	25.3495	5.94159	33.7795	-0.414189	-2.50723		0.432814	0.125	0.439009	0.125	0.334407	0.485771	2.42913	3.15573
cluster_5	ENSMUSG00000000957	Mmp14	3.11839	4.37982	4.14887	0.975832	5.87412	3.95823	1.3348	0.125	1.12229	3.88236	3.60273	0.860696	2.17336	2.06551		21.5593	20.6446	28.3801	27.1724	19.2256	14.3453	8.53307	7.04144	16.4107	15.1369	8.11206	10.4456	17.3958	6.99791	17.7177	18.7687	19.9122	26.4422	21.8879	10.9466	17.8724	0.292397	-0.707248		9.15522	2.20175	5.14444	9.12416	4.01996	4.83937	2.70615	7.35025
cluster_2	ENSMUSG00000000982	Ccl3	0.873347	1.9485	9.78228	2.6775	12.1982	20.8244	9.80336	6.87474	4.11417	4.20137	11.9	6.93076	-0.722152	0.77988		339.085	194.663	193.738	107.98	171.683	180.985	784.269	673.422	513.946	635.993	422.676	533.832	114.728	150.811	130.07	83.8637	76.6927	126.392	198.022	594.023	113.76	0.799674	2.38453		11.4135	8.79226	8.13224	7.78294	10.1189	2.83078	1.69079	0.246229
cluster_1	ENSMUSG00000001036	Epn2	1.62169	0.732832	0.125	0.125	0.125	0.125	3.14949	2.93739	1.62094	0.826509	0.125	2.56927	-1.63626	-4.36136		30.7308	24.0734	36.6551	36.8687	36.614	38.644	0.125	15.288	16.2995	6.86109	8.55578	14.1078	28.7167	31.8488	58.6546	48.6366	50.5393	46.3201	33.931	10.2062	44.1193	-0.378808	-2.11197		4.12658	1.20852	2.32307	4.1054	0.543813	0.846541	1.4499	3.8831
cluster_9	ENSMUSG00000001056	Nhp2	1.62169	0.125	0.929773	0.125	0.125	0.125	0.125	2.37491	2.11959	0.892156	0.125	1.53983	-0.787407	-3.62277		22.5519	16.572	22.9931	14.5843	13.7368	15.5878	46.4271	26.7373	61.4735	35.7974	29.5085	36.3671	24.6099	13.8708	15.3158	13.3968	16.0958	19.4541	17.671	39.3852	17.1239	0.0453735	1.20164		0.740627	0.215293	0.753019	0.125	0.125	0.125	1.08857	0.125
cluster_1	ENSMUSG00000001156	Mxd1	3.11839	1.34066	4.95364	0.975832	0.699912	3.95823	0.125	0.687478	0.125	3.13756	1.87799	0.312493	3.32775	2.5873		27.0326	47.826	33.72	30.9199	45.6156	34.1087	13.3125	3.3172	7.87527	11.865	28.7453	14.7737	47.3178	31.0531	48.7198	53.5282	31.2683	27.8196	36.5371	13.3148	39.9511	-0.128874	-1.5852		7.75159	6.08436	4.99215	7.04743	4.3414	4.63463	9.6366	9.09595
cluster_2	ENSMUSG00000001175	Calm1	18.8337	23.2226	15.4157	26.5008	11.0483	12.3913	9.19846	5.74978	7.10605	19.1573	16.6468	7.35143	1.3818	1.17915		289.573	264.433	327.767	258.657	279.521	247.959	538.426	402.923	595.076	530.548	438.095	434.964	297.07	281.008	266.131	260.363	233.022	273.384	277.985	490.005	268.496	0.0501056	0.867896		25.2118	35.4766	33.2734	40.2734	25.1261	22.9465	24.9284	18.199
cluster_3	ENSMUSG00000001288	Rarg	3.11839	5.59549	2.53932	1.82666	3.57447	3.19158	0.729898	0.687478	0.623647	3.75106	2.86424	0.680341	2.46297	2.07382		3.59836	1.84802	2.77723	0.635329	4.46604	1.91979	2.4331	0.125	0.293484	1.47222	1.01245	0.291462	1.54277	3.56145	4.13842	1.38898	2.18975	6.00437	2.54079	0.937952	3.13762	-0.304393	-1.74209		0.227605	0.66676	0.125	0.471122	0.373147	0.756349	0.245446	0.488687
cluster_2	ENSMUSG00000001289	Pfdn5	5.36343	0.732832	0.125	1.82666	0.125	0.891646	0.125	0.125	1.62094	2.07375	0.94777	0.623647	1.73344	0.603808		70.9925	71.259	74.9416	65.9642	70.4897	68.4789	162.561	123.831	194.247	204.488	138.643	128.068	72.7526	76.898	60.6705	52.5265	51.5303	74.1435	70.3543	158.64	64.7536	0.119679	1.29272		9.35941	9.99767	6.11787	8.01311	16.4608	5.98752	3.45773	6.55256
cluster_2	ENSMUSG00000001473	Tubb6	6.86012	4.37982	17.0252	9.48415	12.7731	9.32475	11.0132	3.49987	2.61823	9.42173	10.5273	5.71042	0.722395	0.88247		28.4731	14.4041	29.0432	28.8871	20.6303	15.1833	79.5879	35.5345	35.9986	71.9125	64.7514	41.3277	26.59	26.3161	14.7894	22.5607	12.1694	18.7934	22.7702	54.8521	20.2032	0.172565	1.44097		1.15105	0.757053	2.16606	13.2119	3.94772	1.65828	0.125	0.125
cluster_2	ENSMUSG00000001525	Tubb5	95.9134	118.652	103.136	82.6557	66.2399	62.2233	75.7372	69.3098	66.9437	105.901	70.373	70.6636	0.583671	-0.00594509		578.573	536.092	680.609	561.075	558.629	472.342	589.836	524.336	743.777	722.307	593.233	611.923	551.463	548.443	499.932	461.481	523.65	500.555	564.553	630.902	514.254	0.134629	0.294935		5.66462	5.53357	9.53743	3.58622	12.1659	7.34041	8.98619	4.00433
cluster_2	ENSMUSG00000001542	Ell2	3.86674	4.37982	8.17273	7.78249	8.74869	7.79146	3.14949	1.81243	3.11688	5.4731	8.10754	2.69293	1.02318	1.59009		20.4131	17.1985	15.7437	13.7865	7.2443	20.9832	32.2059	17.9481	28.6056	33.5745	18.3288	24.2387	18.1023	5.6524	9.07956	18.7687	18.5477	12.4437	15.8949	25.8169	13.7657	0.207482	0.907237		31.5097	25.6988	28.9495	15.0619	19.3904	28.193	11.3084	5.6385
cluster_6	ENSMUSG00000001552	Jup	0.873347	6.81115	2.53932	0.975832	5.87412	0.891646	4.35928	2.93739	6.10876	3.40794	2.58053	4.46848	-0.390884	-0.792114		47.6552	47.1415	54.6431	30.7447	38.8227	42.9238	76.9517	55.9886	70.0459	63.3403	74.2671	83.872	37.7621	59.6021	33.4673	43.7323	28.6873	32.8927	43.6552	70.7443	39.3573	0.149521	0.845982		7.10211	5.34125	2.63708	1.68082	3.57707	7.55056	3.13614	7.5224
cluster_9	ENSMUSG00000001642	Akr1b3	14.3436	6.20332	12.0035	11.4581	25.4269	16.6462	24.1273	14.8338	21.8909	10.8501	17.8437	20.284	-0.902633	-0.184927		87.299	78.6555	83.4258	88.7487	87.833	82.5266	130.119	105.396	128.473	153.467	129.229	127.076	72.833	93.0943	61.7356	89.2862	74.5884	42.2549	84.7481	128.96	72.2987	0.22921	0.834881		7.098	8.61257	4.20712	6.59401	9.55772	7.53343	5.54506	3.64064
cluster_1	ENSMUSG00000001741	Il16	13.5952	8.02681	17.0252	6.08082	19.0971	26.191	7.38377	21.4992	22.0655	12.8824	17.123	16.9828	-0.398669	0.011858		185.211	289.551	251.913	334.298	333.813	306.83	113.708	82.2019	91.9506	150.815	151.404	152.097	312.658	380.231	336.4	306.64	277.367	231.313	283.603	123.696	307.435	-0.116409	-1.31348		9.78829	8.70016	9.07427	9.29895	19.2135	4.54174	13.4198	25.2194
cluster_9	ENSMUSG00000001783	Rtcb	3.11839	0.125	8.17273	7.78249	1.84974	4.72487	0.729898	2.93739	3.61553	3.80537	4.7857	2.42761	0.648504	0.979196		159.6	124.818	136.453	127.398	103.268	135.01	274.368	272.526	341.196	355.506	276.38	316.158	136.259	131.226	104.045	107.273	109.908	117.178	131.091	306.022	117.648	0.156093	1.37916		4.94741	2.20175	7.50422	5.83601	6.4072	4.81502	1.20901	2.42835
cluster_2	ENSMUSG00000001794	Capns1	11.3502	3.16416	5.75841	5.22999	7.59886	0.891646	1.3348	4.06235	1.12229	6.75759	4.5735	2.17315	1.63672	1.07351		53.8158	44.4536	31.0088	38.056	43.0005	26.7707	100.356	58.9148	67.8455	50.7631	38.281	55.2339	25.6449	21.8011	32.3867	27.6166	30.9242	40.7207	39.5176	61.899	29.849	0.404811	1.05223		17.3636	20.8166	18.8007	34.3772	40.4326	16.2551	10.3484	19.3034
cluster_3	ENSMUSG00000001911	Nfix	23.3238	23.2226	17.83	35.0091	31.7452	28.4909	32.1846	37.2486	40.5154	21.4588	31.7484	36.6495	-0.772225	-0.20711		11.4518	12.9693	7.49821	13.7338	10.0226	13.5169	11.1709	7.8395	7.36982	7.43847	5.22784	6.94994	9.5768	12.0204	12.1653	10.5528	13.7179	9.92395	11.5321	7.66608	11.3262	0.0259903	-0.563103		23.4665	16.6469	15.8223	32.6414	10.9063	13.3454	50.6447	17.6814
cluster_2	ENSMUSG00000001918	Slc1a5	5.36343	0.125	2.53932	5.22999	4.14939	4.72487	5.56908	4.06235	4.11417	2.67592	4.70142	4.58187	-0.775902	0.0371602		11.4573	3.88431	10.4392	7.09949	5.50788	7.58028	16.2817	16.3547	25.6167	15.3293	22.2935	22.4109	5.79608	5.8956	16.1555	6.12891	7.34129	28.6456	7.66142	19.7145	11.6605	-0.605946	0.757626		1.76667	1.84057	0.753019	0.125	1.27674	2.41319	0.245446	0.731145
cluster_6	ENSMUSG00000002007	Srpk3	9.10516	14.1051	11.3918	12.0366	17.9473	29.2575	35.2091	25.4365	36.5262	11.534	19.7472	32.3906	-1.48968	-0.71393		40.2057	45.7051	50.8121	47.492	32.2487	46.0992	40.248	68.5473	48.6147	57.4645	54.0376	63.0476	47.0059	52.9935	36.7814	50.0522	38.7065	50.8136	43.7605	55.3266	46.0589	-0.0738507	0.264495		2.4849	0.93764	0.748309	1.84522	1.17203	4.09348	1.12952	3.39697
cluster_9	ENSMUSG00000002014	Ssr4	0.125	3.77199	1.73455	0.125	2.42465	2.42494	1.93969	2.93739	1.12229	1.87718	1.6582	1.99979	-0.0912841	-0.270236		198.677	123.496	153.05	126.872	142.461	139.852	411.849	284.715	421.007	531.632	457.011	392.851	176.177	157.914	128.431	117.094	93.4808	151.401	147.401	416.511	137.416	0.101197	1.5998		3.20314	4.13041	3.58381	2.54785	3.78962	4.00328	1.9365	3.55457
cluster_10	ENSMUSG00000002083	Bbc3	7.60847	8.63464	13.0014	3.52833	8.17377	6.25817	3.75439	9.68713	8.60199	9.74816	5.98676	7.34784	0.407811	-0.295545		5.79206	7.17371	8.67109	9.48102	12.6272	10.6176	2.26823	8.10551	3.32451	2.0496	6.78088	4.9524	5.08719	8.05528	12.9371	15.6088	13.5459	5.44443	9.06045	4.58019	10.1131	-0.158571	-1.14275		0.330209	0.125	1.06703	0.125	0.229703	0.125	0.245446	0.125
cluster_12	ENSMUSG00000002227	Mov10	7.60847	15.3208	9.78228	1.82666	0.699912	0.125	1.3348	1.24996	2.11959	10.9038	0.883859	1.56811	2.79774	-0.827142		20.0347	22.5023	20.4588	32.2621	15.5409	27.6833	29.0949	72.455	16.2995	29.5001	26.5089	24.8097	27.1761	15.9856	22.0753	26.6686	12.8542	17.8079	23.0803	33.1114	20.4279	0.176121	0.696783		8.01324	4.08256	4.83514	2.20519	6.19674	4.81051	2.65436	6.84715
cluster_13	ENSMUSG00000002233	Rhoc	6.86012	8.63464	10.5871	0.975832	0.125	0.125	8.59357	1.81243	2.11959	8.69394	0.408611	4.1752	1.05817	-3.35305		7.99856	11.4029	13.3862	5.39839	3.76279	6.47441	22.8746	23.8005	27.4177	25.7222	16.7647	23.0834	5.79608	8.84831	6.15285	3.91694	3.38558	7.96416	8.07054	23.2772	6.01065	0.425144	1.95332		2.99793	1.29881	0.910023	0.644182	1.06733	0.928617	2.17258	0.367458
cluster_2	ENSMUSG00000002257	Def6	6.11178	4.37982	4.14887	13.7383	2.42465	6.25817	1.3348	0.125	1.62094	4.88015	7.47371	1.02691	2.24861	2.86351		26.815	21.7395	34.8958	16.9658	22.6984	24.2856	46.6184	29.6529	42.583	45.353	29.6327	42.4113	27.5352	32.1369	26.3666	20.3487	21.9735	28.122	24.5667	39.3752	26.0805	-0.0862669	0.594318		4.53905	3.64644	3.73611	1.85561	7.66364	2.5602	2.77481	2.91327
cluster_5	ENSMUSG00000002325	Irf9	22.5754	13.4973	25.073	3.52833	8.17377	1.65829	3.14949	10.8121	2.61823	20.3819	4.45346	5.5266	1.88282	-0.311465		80.5607	98.6425	103.085	106.614	106.371	86.2155	69.2015	155.224	68.5195	110.227	93.9729	106.536	87.8401	91.0589	72.1026	77.6197	83.7834	102.614	96.9147	100.613	85.8364	0.175126	0.229162		22.5954	17.4559	12.9303	15.1813	7.78405	12.3912	10.3713	11.3993
cluster_2	ENSMUSG00000002602	Axl	119.112	133.848	111.184	23.0975	23.1215	18.5245	3.14949	5.74978	5.61011	121.381	21.5811	4.83646	4.64945	2.15775		320.371	100.53	177.751	153.564	134.412	103.363	832.2	1051.86	865.409	725.498	1107.63	1000.52	31.5522	40.5694	47.3244	72.4879	46.2377	134.505	164.998	930.519	62.1128	1.40949	3.90507		118.861	123.282	79.326	73.1238	161.542	160.903	14.8085	3.39818
cluster_3	ENSMUSG00000002603	Tgfb1	27.0655	16.5365	16.2446	35.911	19.0971	30.0242	22.5062	17.5674	23.8207	19.9489	28.3441	21.2981	-0.0944202	0.412322		11.8247	18.295	13.6956	19.5175	20.2674	12.5505	12.4585	15.82	10.0656	8.01585	12.7712	11.4444	11.9397	18.3646	16.4874	21.9034	17.3347	21.1228	16.0251	11.7626	17.8588	-0.156298	-0.602428		10.6327	21.2112	5.72222	5.00358	12.0612	12.6834	9.32946	6.88837
cluster_8	ENSMUSG00000002608	Ccdc97	9.10516	21.3991	15.4157	25.65	35.7696	35.3907	62.4295	48.4981	55.2803	15.3067	32.2701	55.4026	-1.8558	-0.779758		47.4797	38.3447	31.3624	35.7919	42.4918	43.4222	24.9733	18.2142	26.2502	33.613	35.1793	28.2554	35.5385	45.8563	41.3428	26.6686	41.592	41.261	39.8154	27.7476	38.7099	0.0406263	-0.480341		8.61245	4.92138	10.39	11.8118	18.6114	15.7247	14.6989	16.1151
cluster_2	ENSMUSG00000002728	Naa20	9.85351	7.41898	16.2205	11.875	8.74869	16.2246	19.4817	13.6245	22.0655	11.1643	12.2827	18.3906	-0.72007	-0.582332		59.4482	62.6126	48.1275	58.0201	56.272	54.0529	131.604	115.443	94.0212	125.582	96.0008	108.968	64.194	57.5587	61.8684	46.8228	58.11	63.947	56.4222	111.937	58.7502	-0.0583297	0.930017		9.2568	7.25817	8.91726	6.00907	7.03542	6.34739	4.21895	3.8831
cluster_6	ENSMUSG00000002799	Jag2	0.873347	0.732832	0.125	1.82666	0.699912	0.125	1.3348	1.24996	4.61282	0.57706	0.883859	2.39919	-2.05576	-1.44066		8.18319	7.80026	5.42947	9.65113	4.29239	5.50937	10.1817	28.8575	17.4789	8.01585	10.5525	14.1078	5.08719	6.46922	7.90486	9.92085	9.2443	5.7244	6.81097	14.8657	7.39181	-0.118067	1.00799		0.227605	0.215293	0.596014	0.125	0.125	0.575963	0.245446	1.33729
cluster_6	ENSMUSG00000002803	Btbd6	36.794	39.6341	58.0687	52.0257	70.8392	44.5905	108.402	100.246	106.835	44.8322	55.8185	105.161	-1.22999	-0.913786		11.4792	13.7509	11.618	12.5379	14.7109	17.9362	8.69794	17.1501	29.6097	13.2103	21.4238	19.934	16.6656	12.2848	9.5411	20.0327	13.5459	16.3801	13.6722	18.3377	14.7417	-0.108657	0.314907		0.945836	1.93087	2.00906	0.990304	5.67427	1.47789	0.245446	3.76187
cluster_9	ENSMUSG00000002835	Chaf1a	6.11178	5.59549	3.34409	6.08082	3.57447	0.125	6.77887	12.4995	10.0979	5.01712	3.2601	9.79211	-0.964761	-1.5867		2.68432	1.22147	2.48254	2.50653	2.38234	0.539182	8.8628	3.05119	5.51649	3.78174	5.67157	4.9524	0.833885	0.918028	1.82299	0.125	2.18975	0.68494	1.9694	5.30603	1.09576	0.845816	2.2757		0.535418	0.757053	4.36413	0.644182	2.95199	0.756349	0.251468	0.125
cluster_8	ENSMUSG00000002897	Il17ra	6.86012	9.24248	8.9775	14.5891	10.4734	8.5581	11.0132	12.4995	19.0736	8.36003	11.2069	14.1954	-0.763844	-0.34104		147.286	140.632	120.065	205.648	179.429	186.431	84.702	60.5189	93.8022	106.877	83.095	63.547	194.832	221.11	209.179	185.137	206.959	191.081	163.248	82.0903	201.383	-0.302874	-1.29466		67.5259	102.499	72.2011	83.966	75.0915	83.9212	129.44	92.1863
cluster_2	ENSMUSG00000002984	Tomm40	1.62169	9.24248	3.34409	12.8875	9.89851	3.95823	1.3348	0.687478	1.62094	4.73609	8.91474	1.2144	1.96345	2.87594		42.7157	25.2168	35.7533	28.5333	35.5565	38.3595	53.3498	46.2524	46.9232	52.7647	40.0603	50.1602	41.2403	37.3973	37.7894	28.5646	35.2257	29.0879	34.3559	48.2517	34.8842	-0.0220172	0.468007		3.99216	1.75028	2.48007	3.24009	3.2661	1.65828	0.365891	2.42835
cluster_7	ENSMUSG00000002985	Apoe	29.3105	43.2811	20.2443	301.319	419.811	416.414	10.4083	15.8744	11.5939	30.9453	379.181	12.6255	1.29338	4.90847		4466.14	973.771	2858.59	1846.22	1124.23	1553.78	23682.8	18648	18062.3	25456.2	18625.9	20571.5	851.945	713.279	629.34	877.106	586.346	2791.13	2137.12	20841.1	1074.86	0.991521	4.27721		338.427	252.339	229.573	446.785	377.457	297.456	4.8284	5.156
cluster_9	ENSMUSG00000003038	Hmgn2	8.35682	1.34066	4.14887	3.52833	2.42465	0.891646	0.729898	0.687478	4.61282	4.61545	2.28154	2.01007	1.19923	0.182766		164.85	156.821	232.263	163.209	161.78	122.443	227.12	135.549	226.687	205.826	172.577	197.767	119.447	144.461	164.045	133.709	145.771	116.058	166.894	194.254	137.248	0.282144	0.501156		3.0205	5.0821	3.89311	1.19798	2.43685	6.88945	5.42341	1.42094
cluster_2	ENSMUSG00000003153	Slc2a3	1.62169	0.125	0.929773	2.6775	0.699912	2.42494	2.54459	2.93739	2.61823	0.892156	1.93411	2.70007	-1.59763	-0.481324		12.0057	10.933	6.60824	9.81614	3.59783	7.02804	34.2849	8.10551	20.5065	11.865	17.2084	15.7724	6.97755	5.41185	3.8297	5.81291	8.55605	1.24488	8.3315	17.9571	5.30549	0.651089	1.759		1.15105	2.38143	2.48007	9.39414	6.51609	0.666156	2.29182	1.82221
cluster_12	ENSMUSG00000003226	Ranbp2	24.8205	42.6732	32.3159	6.08082	9.3236	17.7579	20.0866	23.7491	15.583	33.2699	11.0541	19.8063	0.74826	-0.841376		54.9675	45.597	54.4781	33.7965	54.1275	36.2969	43.1546	44.2838	45.3563	29.9563	36.9542	27.7294	36.987	23.6409	43.9176	29.1966	40.5596	37.921	46.5439	37.9058	35.3705	0.396048	0.0998722		73.8494	73.0558	64.2316	45.4842	44.2344	52.3051	67.1988	51.16
cluster_14	ENSMUSG00000003283	Hck	18.0853	12.2816	8.17273	9.48415	15.6476	6.25817	3.14949	5.1873	2.11959	12.8466	10.4633	3.48546	1.88196	1.58592		160.377	180.091	149.976	195.433	192.518	212.62	78.9713	141.324	149.466	129.09	81.3245	87.957	234.979	263.167	203.886	175.815	218.77	194.002	181.836	111.356	215.103	-0.242392	-0.949854		22.8396	16.3904	17.8398	17.085	22.2174	15.0979	16.1443	16.7031
cluster_7	ENSMUSG00000003363	Pld3	9.85351	4.37982	15.4157	28.2024	9.89851	7.02481	9.80336	8.56217	9.10064	9.88301	15.0419	9.15539	0.110329	0.716295		348.355	198.748	283.823	244.744	203.437	214.655	1154.52	1051.1	909.697	1131.71	957.82	1034.92	193.414	176.888	186.585	173.603	179.758	165.722	248.96	1039.96	179.329	0.47331	2.53585		8.23281	12.0482	17.8022	3.45296	10.0854	10.7668	3.00245	2.33016
cluster_2	ENSMUSG00000003429	Rps11	23.3238	12.8895	12.1966	23.9483	20.2469	9.32475	5.56908	7.9997	5.11147	16.1366	17.84	6.22675	1.37379	1.51856		309.219	184.704	273.249	194.314	187.472	218.338	725.396	382.854	659.173	701.751	528.336	437.582	237.977	213.212	165.651	159.349	164.006	288.654	227.883	572.515	204.808	0.15402	1.48304		22.5061	20.9882	17.4191	34.1747	21.363	25.0768	4.40925	6.79381
cluster_2	ENSMUSG00000003458	Ncstn	16.5886	12.8895	17.0252	6.93165	6.44904	5.49152	3.14949	8.56217	7.10605	15.5011	6.29074	6.27257	1.30524	0.00417189		156.583	143.449	188.434	175.52	135.274	189.829	181.634	277.006	260.211	246.474	277.673	259.281	166.238	187.541	174.746	151.18	168.244	172.48	164.848	250.38	170.072	-0.0450054	0.557976		9.56359	24.4103	12.8455	8.60498	20.6238	21.4538	10.8423	8.26917
cluster_2	ENSMUSG00000003484	Cyp4f18	3.11839	3.77199	1.73455	0.125	0.699912	0.125	0.125	0.125	0.125	2.87497	0.316637	0.125	4.52355	1.3409		10.5451	3.4144	14.6504	6.61128	1.34049	4.40488	6.32389	12.8752	16.8049	29.4482	13.2149	7.11641	1.54277	9.11265	2.90352	3.91694	3.39418	19.7229	6.82775	14.2973	6.7655	0.0132155	1.07947		0.535418	0.215293	0.282005	0.298061	1.06733	0.305385	0.606783	0.125
cluster_13	ENSMUSG00000003541	Ier3	0.125	0.125	0.125	1.82666	5.29921	8.5581	1.93969	1.81243	1.12229	0.125	5.22799	1.62481	-3.70027	1.68599		72.5171	54.1651	36.0775	25.9816	53.2593	39.7484	140.07	111.597	107.781	106.538	87.7408	98.6705	52.7337	51.1431	40.8798	24.4598	42.6244	47.9999	46.9582	108.733	43.3068	0.116784	1.32812		0.330209	0.125	1.06703	0.125	1.17203	0.305385	1.08857	1.09483
cluster_9	ENSMUSG00000003617	Cp	13.5952	29.3009	32.3159	15.44	13.348	20.0578	32.7895	37.2486	36.5262	25.0707	16.2819	35.5214	-0.502687	-1.12542		5.06083	2.63121	11.618	7.09949	5.68153	2.74815	18.9195	1.98712	18.9952	10.5044	3.6748	9.11395	4.8509	3.56145	5.52768	9.28886	3.22212	13.0036	5.80654	10.5325	6.57577	-0.179483	0.679615		1.97188	6.4654	2.32464	0.644182	1.90496	1.83866	5.66671	1.33729
cluster_1	ENSMUSG00000003644	Rps6ka1	19.582	15.9286	16.2205	20.545	13.9229	26.191	10.4083	15.8744	16.5803	17.2437	20.2196	14.2877	0.2713	0.500985		216.969	230.676	230.268	259.095	245.44	259.848	68.3524	224.678	137.195	164.867	139.441	152.922	312.512	289.115	255.931	268.5	268.522	276.73	240.383	147.909	278.552	-0.212612	-0.913231		8.94694	13.9462	13.0638	2.37479	23.5461	14.0084	11.5673	21.351
cluster_10	ENSMUSG00000003752	Itpkc	1.62169	11.066	10.5871	3.52833	14.4978	4.72487	11.0132	15.8744	19.5722	7.75824	7.58367	15.4866	-0.997218	-1.03005		6.7061	19.5481	10.7339	16.7957	12.8008	10.3415	4.24661	9.4356	5.17952	11.2877	9.44323	4.78594	11.7035	9.11265	12.474	8.97287	27.655	10.7639	12.821	7.39643	13.447	-0.068768	-0.86238		1.76667	6.17465	5.14915	0.471122	3.58021	2.30947	0.486337	0.488687
cluster_2	ENSMUSG00000003814	Calr	48.7676	38.4184	51.6305	71.5949	60.4908	38.4573	26.7405	37.2486	37.0249	46.2721	56.8476	33.6713	0.458624	0.755581		348.735	316.96	363.699	399.386	381.617	365.289	652.374	562.041	629.289	577.614	755.206	676.697	230.841	331.574	288.908	274.737	294.205	330.403	362.614	642.203	291.778	0.313564	1.13816		64.1984	85.7023	87.9707	221.364	90.1091	109.224	81.4632	72.9206
cluster_2	ENSMUSG00000003865	Gys1	18.0853	12.2816	30.7064	29.9041	26.0018	23.1244	30.9748	53.5604	23.0627	20.3578	26.3434	35.866	-0.817036	-0.445173		4.14678	3.25776	11.9127	9.47762	7.76522	7.99446	11.9952	7.57348	20.8486	25.3372	28.3016	16.4383	11.2309	4.88317	5.37332	7.70888	5.63099	11.3238	7.42576	18.4157	7.69184	-0.05079	1.25954		2.94149	2.38414	1.38104	3.34566	3.264	0.820386	0.959689	0.367458
cluster_1	ENSMUSG00000003882	Il7r	0.873347	1.34066	1.73455	0.125	0.125	3.19158	1.93969	1.81243	2.11959	1.31619	1.14719	1.95724	-0.572456	-0.770709		23.7073	29.7296	36.3722	30.2344	22.6984	38.0917	0.619593	0.125	5.51649	4.16666	1.67804	0.125	32.97	19.9507	45.9737	21.6127	44.6737	17.2032	30.1389	2.03846	30.3973	-0.0123162	-3.89839		0.591851	5.81348	6.7192	3.06703	12.1659	2.73337	19.0687	20.4672
cluster_2	ENSMUSG00000003970	Rpl8	3.86674	11.066	8.17273	6.93165	3.57447	6.25817	1.93969	1.81243	1.62094	7.70181	5.5881	1.79102	2.10441	1.64157		225.283	164.106	239.636	197.404	163.662	190.029	495.506	327.597	577.967	585.807	374.878	394.354	216.477	192.136	153.887	146.09	158.338	243.878	196.687	459.351	185.134	0.0873295	1.31103		11.1232	7.41528	8.52004	13.7449	6.74853	7.98078	4.99823	3.70004
cluster_15	ENSMUSG00000004085	Map3k20	4.61508	6.81115	3.34409	0.975832	0.125	1.65829	1.3348	1.81243	7.10605	4.92344	0.919708	3.41776	0.526615	-1.8938		22.9761	19.3915	16.3331	23.1119	17.6628	15.7259	32.8901	40.2936	44.2089	17.2539	30.9639	41.9453	11.4672	8.58396	6.54802	6.12891	9.76049	11.3238	19.2002	34.5926	8.96872	1.09815	1.94749		5.64512	3.01439	2.94794	3.06703	6.72131	4.72573	2.65436	2.91327
cluster_3	ENSMUSG00000004105	Angptl2	13.5952	17.1443	5.75841	29.0533	29.4455	43.0572	40.0482	34.4362	30.5424	12.166	33.852	35.009	-1.52487	-0.0484833		1.95308	0.438276	0.714385	0.125	0.472283	0.677243	0.125	0.125	0.461968	0.125	0.125	0.125	0.125	0.389343	0.588087	0.125	1.67356	0.68494	0.730045	0.181161	0.597655	0.288673	-1.72204		0.125	0.486173	0.282005	0.298061	0.125	0.846541	1.20901	1.7325
cluster_1	ENSMUSG00000004151	Etv1	0.873347	8.02681	15.4157	2.6775	2.42465	1.65829	6.17398	1.81243	4.61282	8.10528	2.25348	4.19974	0.948561	-0.898147		42.4799	47.5738	54.1363	73.0458	60.3022	40.8874	19.8889	24.548	17.2009	25.4662	22.0073	18.1761	77.0674	70.4534	66.1813	82.4733	44.1609	38.2989	53.0709	21.2146	63.1059	-0.249853	-1.57272		12.1225	10.3101	7.66123	16.2283	6.09309	10.3303	12.873	10.9265
cluster_2	ENSMUSG00000004207	Psap	211.907	193.415	232.704	128.601	111.083	133.521	62.4295	73.2472	94.3692	212.676	124.402	76.6819	1.4717	0.698047		655.263	568.304	713.269	710.31	686.543	848.599	771.872	975.352	920.16	1210.37	743.532	878.993	645.567	582.786	608.47	606.428	671.972	776.454	697.048	916.714	648.613	0.103901	0.499113		198.614	166.803	183.486	195.002	184.312	147.848	89.5993	106.904
cluster_3	ENSMUSG00000004270	Lpcat3	9.10516	8.02681	8.17273	6.93165	9.89851	12.3913	6.17398	6.87474	11.0952	8.4349	9.7405	8.04798	0.0677446	0.275369		154.962	186.192	136.518	187.757	177.746	209.686	88.0273	111.307	72.0778	152.928	125.699	123.169	236.196	219.088	183.018	174.447	193.177	156.273	175.477	112.201	193.7	-0.142541	-0.787731		3.81876	6.53583	6.09118	6.18213	3.58021	8.76005	1.4499	6.52589
cluster_2	ENSMUSG00000004460	Dnajb11	0.873347	2.55633	4.95364	5.22999	7.59886	0.125	1.3348	1.24996	3.61553	2.79444	4.31795	2.06676	0.435187	1.06298		111.558	94.5683	104.741	103.203	128.917	105.362	135.16	134.599	155.432	134.93	215.086	142.202	77.6487	118.276	88.4913	86.7077	106.616	98.4337	108.058	152.901	96.0288	0.170267	0.671063		10.8913	10.3408	5.93417	22.2699	16.9142	12.7177	9.03196	11.1374
cluster_9	ENSMUSG00000004530	Coro1c	48.0192	38.4184	58.8734	40.9649	45.5431	64.5232	83.6009	108.683	76.4179	48.437	50.3437	89.5674	-0.886863	-0.831161		103.785	71.3953	85.5151	81.8303	77.9164	85.8373	141.143	178.622	162.7	207.466	236.819	239.664	70.841	83.9216	81.3165	64.5311	65.6394	83.7129	84.3798	194.403	74.9938	0.170128	1.3742		35.8067	15.1904	19.9029	13.2759	23.166	8.83671	9.03557	15.8908
cluster_8	ENSMUSG00000004562	Arhgef40	17.337	15.3208	18.6348	31.6058	32.895	32.3241	33.3944	40.6234	36.0276	17.0975	32.275	36.6818	-1.10128	-0.184648		135.149	129.669	157.494	162.484	181.711	157.496	78.7125	97.5165	86.3838	52.4741	81.502	81.4317	152.412	214.917	166.69	158.887	170.592	185.709	154.001	79.6701	174.868	-0.183329	-1.13415		18.4399	11.6582	10.9363	26.7746	16.6755	19.7284	35.4626	25.3976
cluster_1	ENSMUSG00000004661	Arid3b	2.37004	1.34066	1.73455	0.975832	0.125	1.65829	1.93969	2.37491	5.11147	1.81508	0.919708	3.14202	-0.791658	-1.77245		41.6572	72.1785	45.7994	56.7715	58.0414	68.726	9.68712	12.8938	13.6037	16.0992	19.4271	31.2534	79.7564	68.8541	59.2458	55.0987	66.8869	70.3751	57.1957	17.1607	66.7028	-0.221842	-1.95864		12.6428	13.6618	13.9383	6.53517	19.5003	16.7205	16.1443	30.2504
cluster_11	ENSMUSG00000004665	Cnn2	3.86674	4.37982	4.95364	4.37916	3.57447	3.95823	1.93969	1.24996	1.12229	4.40007	3.97062	1.43731	1.61415	1.46599		22.6104	21.8977	32.8359	35.3445	32.2487	27.323	7.37902	4.38127	33.3164	24.0535	9.22137	14.2743	27.5565	33.6965	28.0646	31.7245	27.9182	46.7428	28.71	15.4376	32.6172	-0.184078	-1.07918		0.227605	0.125	0.439009	0.125	0.648516	0.305385	1.69079	1.33729
cluster_7	ENSMUSG00000004677	Myo9b	13.5952	13.4973	13.8061	8.63332	14.4978	16.2246	14.6425	8.56217	10.5966	13.6329	13.1186	11.2671	0.274976	0.219494		44.9094	47.9012	52.875	74.5122	43.1881	43.7522	109.587	90.8395	81.8348	57.1181	76.5123	77.5948	37.7479	33.1678	46.8968	40.8884	47.6142	59.1987	51.1897	82.2477	44.2523	0.2101	0.894223		124.911	146.211	100.737	104.69	156.609	137.076	49.9197	44.9312
cluster_2	ENSMUSG00000004707	Ly9	12.0986	20.7913	23.4634	42.6666	27.1459	46.1237	4.35928	2.37491	5.11147	18.7844	38.6454	3.94855	2.25014	3.2909		68.106	55.5216	37.5303	34.9974	27.7392	41.2671	123.732	112.118	114.901	122.837	85.764	110.701	29.6619	29.9957	38.7156	26.0461	33.5051	31.4761	44.1936	111.676	31.5667	0.485433	1.82284		51.3236	17.9029	64.3823	88.3756	44.5119	49.289	4.3406	2.06466
cluster_2	ENSMUSG00000004709	Cd244	2.37004	1.9485	2.53932	6.08082	6.44904	8.5581	0.125	1.81243	0.623647	2.28595	7.02932	0.853694	1.421	3.04159		7.98576	8.42682	13.3862	4.51383	6.54973	2.33397	23.0411	14.4899	29.4328	40.5416	32.9607	19.1017	3.90572	5.41185	4.44715	6.4449	4.59862	18.6142	7.19938	26.5946	7.23708	-0.00753483	1.87766		1.76667	1.20852	0.596014	0.990304	0.75322	3.73541	0.125	0.609916
cluster_8	ENSMUSG00000004798	Ulk2	6.86012	5.59549	6.56319	9.48415	12.1982	19.2911	7.98867	13.062	16.0817	6.3396	13.6578	12.3775	-0.965251	0.142012		62.47	63.4365	69.9613	72.0983	70.9707	62.2523	41.7615	23.7367	44.9418	31.111	25.6459	51.5767	71.4861	58.8091	61.1475	64.588	78.9295	54.4392	66.8649	36.4623	64.8999	0.0430317	-0.831812		22.6467	28.3931	31.8635	19.7986	24.1209	20.9766	25.3656	33.4084
cluster_3	ENSMUSG00000004837	Grap	0.125	2.55633	8.17273	0.125	0.699912	0.125	3.75439	1.24996	1.12229	3.61802	0.316637	2.04221	0.825068	-2.68923		59.5121	77.3836	78.5132	73.7858	90.9047	87.3449	14.4682	3.5779	7.70679	19.9484	14.5461	10.4456	130.106	101.366	116.503	84.8117	97.7962	87.7556	77.9074	11.7822	103.056	-0.403603	-3.12876		1.04844	4.27849	2.00906	1.85561	2.21907	0.395578	2.65436	5.21662
cluster_10	ENSMUSG00000004880	Lbr	9.10516	3.16416	4.14887	1.82666	1.84974	5.49152	0.729898	6.87474	4.61282	5.47273	3.05597	4.07249	0.426351	-0.414278		70.6854	85.8123	88.8599	85.1032	59.1579	67.9004	16.1168	13.213	31.6551	31.3035	35.3901	37.4624	41.9492	74.1409	90.8901	84.4072	63.616	95.5948	76.2532	27.5235	75.0997	0.02199	-1.44814		1.66407	0.847347	0.282005	1.33643	1.38144	2.8416	7.11085	3.76187
cluster_7	ENSMUSG00000004891	Nes	3.11839	4.37982	6.56319	2.6775	0.125	0.125	0.125	0.687478	2.61823	4.68713	0.975832	1.14357	2.03516	-0.228841		12.0075	1.69138	14.2702	5.05818	10.1962	5.09519	7.52081	17.6741	19.1637	3.39682	3.6748	13.6084	1.77906	2.50408	2.13171	2.65296	3.56625	4.32455	8.05312	10.8398	2.82644	1.51056	1.93928		14.2844	8.16381	16.1395	18.2964	17.7371	8.26308	7.71187	4.54865
cluster_15	ENSMUSG00000004897	Hdgf	9.10516	8.02681	5.75841	1.82666	4.14939	6.25817	1.93969	4.06235	1.62094	7.63013	4.07807	2.54099	1.58631	0.682495		26.9156	20.3297	21.6376	20.5007	24.9557	15.8722	29.911	47.1887	18.3853	28.609	19.2119	41.7405	18.7923	19.422	18.4092	14.0288	11.7771	13.8435	21.7019	30.8411	16.0455	0.435655	0.942686		3.61355	5.27172	1.5349	1.16163	1.38144	6.07772	1.67875	1.45852
cluster_3	ENSMUSG00000004933	Matk	9.10516	13.4973	15.4157	12.0366	12.7731	12.3913	15.8523	10.2496	15.0844	12.6727	12.4003	13.7288	-0.115478	-0.146823		75.8552	86.8821	69.1067	77.7017	89.3628	87.1778	67.2214	103.606	62.7438	69.9109	47.6058	43.7331	128.157	102.011	83.9438	97.4515	101.015	130.966	81.0144	65.8035	107.257	-0.404827	-0.704842		3.41655	0.39588	2.32307	2.20173	0.75322	2.47001	0.96812	0.246229
cluster_8	ENSMUSG00000005043	Sgsh	3.86674	0.125	0.125	0.975832	0.699912	2.42494	0.729898	0.687478	1.12229	1.37225	1.36689	0.846556	0.69686	0.691223		15.4809	18.92	13.9756	16.1085	18.8783	12.4124	0.125	0.125	0.293484	3.20436	0.125	0.948987	17.1501	27.881	16.6341	19.3881	25.912	30.6417	15.9626	0.803638	22.9345	-0.522822	-4.83483		0.535418	0.125	1.53804	0.298061	3.3708	0.395578	1.48604	1.45852
cluster_9	ENSMUSG00000005054	Cstb	0.125	3.77199	0.929773	1.82666	0.699912	0.125	0.729898	0.125	0.125	1.60892	0.883859	0.326633	2.30035	1.43615		38.948	15.6322	23.9951	19.8696	16.4473	26.0335	113.619	60.4178	71.3685	87.5114	66.1824	55.6118	24.8533	21.8011	13.6333	13.3968	9.58843	16.0749	23.4876	75.7852	16.558	0.504375	2.19439		1.86928	1.02793	0.439009	1.84869	0.648516	1.92885	0.245446	0.125
cluster_5	ENSMUSG00000005087	Cd44	6.11178	2.55633	5.75841	0.125	0.125	0.891646	0.729898	0.125	0.125	4.80884	0.380549	0.326633	3.87995	0.220412		29.8131	13.9091	50.5174	28.1914	16.2737	12.1363	49.2545	37.1014	55.8933	91.3009	42.7315	45.5691	11.9397	17.3073	17.8767	18.7687	20.2563	46.3229	25.1402	53.6418	22.0786	0.187346	1.28071		8.12918	8.97375	3.86328	1.85561	2.63788	3.19155	0.96812	6.20342
cluster_9	ENSMUSG00000005103	Wdr1	53.2576	74.2805	46.8018	63.9374	44.9682	56.8568	52.1462	63.1226	40.5154	58.1133	55.2541	51.928	0.162355	0.0895678		311.214	282.691	268.908	238.447	257.491	281.255	355.676	288.115	402.779	456.742	456.224	390.795	264.305	307.688	230.582	270.522	245.925	319.549	273.334	391.722	273.095	0.00126372	0.520426		13.7242	11.7783	11.847	10.5086	14.9929	14.7678	15.5589	11.9473
cluster_7	ENSMUSG00000005142	Man2b1	21.8271	41.4576	21.8539	49.4732	28.8706	42.2905	14.0376	16.9993	18.0763	28.3795	40.2115	16.3711	0.793699	1.29646		1315.47	998.553	986.429	1075.83	1000.62	1169.04	1774.07	2152.7	2077.93	2079.1	2138.92	2138.63	1195.08	1161.13	1051.03	902.819	1019.54	1026.52	1090.99	2060.23	1059.35	0.0424558	0.95962		40.4239	56.8382	54.9495	31.7311	78.2326	49.0464	49.0223	47.7716
cluster_5	ENSMUSG00000005410	Mcm5	3.11839	1.9485	2.53932	0.125	1.27482	0.125	0.125	0.125	0.623647	2.5354	0.508275	0.291216	3.12205	0.803522		14.9325	10.1498	28.2681	10.0934	10.3698	18.211	35.429	8.63755	26.0716	22.8353	18.0959	29.136	10.0494	5.14751	8.76929	14.3448	11.8252	18.883	15.3374	23.3675	11.5032	0.415023	1.02247		0.945836	0.215293	0.282005	2.02867	0.43911	1.46797	0.727228	0.973603
cluster_9	ENSMUSG00000005413	Hmox1	0.125	8.63464	0.929773	1.82666	3.57447	2.42494	0.125	0.687478	0.125	3.22981	2.60869	0.312493	3.36955	3.06143		41.6225	18.4516	23.4057	19.6876	24.0875	24.9759	48.5951	45.3479	50.6702	77.1089	52.2627	62.5483	24.4634	24.1802	23.8968	24.7726	26.6226	22.2426	25.3718	56.0889	24.363	0.058533	1.20302		2.3823	1.84057	4.20712	0.817243	1.93532	2.82717	0.125	0.609916
cluster_15	ENSMUSG00000005481	Ddx39	20.3304	11.066	35.535	3.52833	7.59886	3.95823	4.96418	2.93739	5.61011	22.3105	5.02847	4.5039	2.30847	0.158947		60.2653	38.3431	43.1501	42.319	39.2099	53.2742	55.0231	49.6627	56.7829	72.0049	53.1502	49.7323	60.3779	43.2076	45.0398	47.2083	46.0622	32.1004	46.0936	56.0594	45.666	0.013446	0.295834		4.52468	2.6171	3.4221	7.22049	7.34429	3.10136	2.05213	4.12556
cluster_4	ENSMUSG00000005533	Igf1r	3.11839	0.732832	0.929773	14.5891	3.57447	17.7579	3.75439	4.62483	8.10335	1.59366	11.9738	5.49419	-1.78556	1.12391		39.8529	49.9312	58.1942	42.4806	57.1905	43.8972	34.9641	48.7237	69.372	57.1297	50.7652	50.8843	27.6888	32.3748	43.3804	28.2517	32.982	44.853	48.5911	51.9731	34.9218	0.476564	0.573638		14.4034	18.274	9.38828	11.033	18.1371	20.1469	9.97505	8.97472
cluster_3	ENSMUSG00000005686	Ampd3	4.61508	20.1834	9.78228	12.8875	2.42465	7.02481	6.17398	23.7491	12.0925	11.5269	7.44565	14.0052	-0.280953	-0.911493		21.148	23.3074	10.7339	32.6159	25.3273	26.3565	4.83352	3.58322	5.51649	4.16666	5.44971	7.94872	15.0116	28.674	17.1064	35.8325	22.6652	31.2017	23.2482	5.24972	25.0819	-0.109528	-2.25633		1.76667	3.77014	5.46159	4.1054	1.27674	1.40303	4.90308	1.57975
cluster_15	ENSMUSG00000005732	Ranbp1	2.37004	3.16416	7.36796	0.975832	0.125	6.25817	1.93969	1.24996	1.62094	4.30072	2.453	1.60353	1.42333	0.613296		29.5572	43.8051	46.9811	31.4234	41.7816	40.0784	68.1232	67.4273	80.2072	66.9182	54.1375	66.9728	41.238	44.4473	30.2596	35.5165	31.9273	41.5298	38.9378	67.2977	37.4864	0.0548038	0.84419		3.30574	3.19046	1.22403	1.50949	2.00966	3.37194	1.57035	2.54958
cluster_1	ENSMUSG00000005947	Itgae	6.86012	10.4581	13.0014	0.125	3.57447	0.891646	12.223	10.2496	10.0979	10.1065	1.53037	10.8568	-0.103313	-2.82665		3.41555	5.13742	4.2507	11.8626	1.68777	3.71458	0.125	0.657034	0.125	1.0873	1.45618	0.125	6.50496	2.23974	8.15184	4.86493	6.83543	5.16446	5.01143	0.595918	5.62689	-0.167117	-3.23915		0.330209	0.757053	2.79565	0.471122	0.43911	0.936734	5.06809	0.973603
cluster_9	ENSMUSG00000006273	Atp6v1b2	22.5754	26.8696	10.5871	7.78249	16.7975	8.5581	3.14949	14.187	11.0952	20.0107	11.046	9.47722	1.07823	0.22099		141.451	115.025	113.599	137.403	120.002	122.666	195.431	260.316	224.669	333.41	337.347	219.547	154.123	156.322	134.417	99.6635	119.45	122.186	125.024	261.787	131.027	-0.0676554	0.998526		7.40889	9.51551	17.9811	9.81641	7.55893	7.34041	16.3852	3.51941
cluster_15	ENSMUSG00000006304	Arpc2	10.6019	8.63464	13.8061	10.335	11.0483	7.02481	8.59357	8.56217	15.0844	11.0142	9.46938	10.7467	0.0354712	-0.182554		219.044	220.372	223.422	187.075	193.443	210.826	328.711	279.533	376.328	273.081	290.04	300.802	204.738	192.344	206.66	179.923	194.549	236.963	209.031	308.083	202.529	0.0455821	0.605185		14.9924	20.7119	18.8101	16.2214	13.0066	14.9013	26.1352	11.2696
cluster_9	ENSMUSG00000006333	Rps9	92.1717	70.6335	68.5307	64.618	72.564	59.9234	27.3454	28.8114	25.556	77.112	65.7018	27.2376	1.50136	1.27033		426.621	321.064	415.046	322.933	320.783	336.071	814.01	594.631	848.429	903.941	595.607	601.92	385.458	366.874	299.923	279.221	282.693	387.531	357.086	726.423	333.617	0.0980818	1.12262		14.8457	13.3078	13.2914	11.6076	30.0523	19.5083	3.97444	7.39874
cluster_1	ENSMUSG00000006344	Ggt5	0.125	0.125	0.125	0.125	1.27482	2.42494	0.125	7.9997	3.61553	0.125	1.27492	3.91341	-4.96843	-1.61802		46.955	52.8995	46.6864	68.509	79.493	80.7483	18.4678	50.4022	21.5225	20.1408	28.5234	27.5912	56.5995	77.0487	76.5158	63.64	74.2839	72.0773	62.5486	27.7747	70.0275	-0.162946	-1.33415		2.07449	0.215293	2.16606	0.298061	1.48614	0.936734	1.57035	4.48682
cluster_9	ENSMUSG00000006360	Crip1	3.11839	0.125	0.125	2.6775	1.27482	0.125	0.729898	1.81243	2.61823	1.1228	1.35911	1.72019	-0.615471	-0.339908		7.43734	2.06105	10.3626	5.79475	5.79266	6.64837	35.9302	19.2064	35.077	37.2062	24.8183	18.4525	1.55222	5.04706	3.21225	4.80805	3.09135	16.744	6.34946	28.4484	5.74249	0.144958	2.3086		1.04844	0.125	0.125	0.471122	0.229703	0.215193	0.125	0.125
cluster_3	ENSMUSG00000006362	Cbfa2t3	9.10516	3.77199	10.5871	1.82666	11.6232	1.65829	9.80336	2.93739	7.10605	7.8214	5.03607	6.6156	0.241555	-0.393575		37.2351	59.5284	59.0606	46.5649	46.2876	34.5007	58.5446	54.1265	42.4145	39.5735	38.2854	43.4234	34.1515	26.8236	42.002	55.737	40.2155	54.4336	47.1962	46.0613	42.2272	0.160499	0.125383		10.9723	7.52905	6.86521	2.79706	6.62289	12.3795	11.6324	10.6804
cluster_9	ENSMUSG00000006390	Elovl1	12.0986	0.732832	3.34409	5.22999	4.14939	0.125	0.125	2.93739	1.62094	5.39183	3.16813	1.56111	1.7882	1.02106		99.5837	103.912	90.8402	119.105	93.6431	116.876	128.625	156.796	173.418	188.241	132.051	132.279	115.876	140.176	118.246	115.779	99.8678	123.539	103.993	151.902	118.914	-0.19343	0.353218		2.4849	3.37556	2.48007	0.125	4.20843	2.5575	1.20901	2.91327
cluster_6	ENSMUSG00000006494	Pdk1	5.36343	5.59549	0.125	6.08082	4.14939	10.858	3.75439	2.93739	4.11417	3.69464	7.02942	3.60198	0.0366416	0.964613		157.523	140.114	102.743	129.747	161.075	128.665	196.643	181.791	170.395	156.985	251.495	269.218	109.35	113.544	149.889	141.065	153.403	116.853	136.644	204.421	130.684	0.0643441	0.645462		16.3365	9.96968	6.24818	8.60498	9.44359	8.87549	10.3629	9.33841
cluster_2	ENSMUSG00000006519	Cyba	26.3171	28.0853	20.2443	18.8433	17.9473	19.2911	12.8278	15.3119	11.0952	24.8822	18.6939	13.0783	0.927938	0.51539		271.118	181.921	194.622	190.952	190.257	200.696	570.313	344.487	467.441	522.186	364.257	393.478	222.63	220.957	183.47	144.456	189.696	201.93	204.928	443.694	193.857	0.080125	1.19457		7.51663	7.52905	5.62016	6.87437	11.3283	5.61683	6.02684	7.39874
cluster_9	ENSMUSG00000006649	Nphs1	16.3342	10.6223	12.7921	35.6047	18.7982	10.6204	9.33154	4.78232	4.63775	13.2495	21.6744	6.25054	1.08389	1.79394		5.79389	3.46452	4.09156	2.58989	3.3391	3.87749	14.8622	3.5646	10.7917	12.3385	7.68386	7.36943	4.62169	2.9614	0.844329	4.59317	2.7782	2.78192	3.85941	9.43506	3.09678	0.317609	1.60726		0.273777	0.125	1.56159	0.658027	5.735	0.489378	0.94644	0.535966
cluster_8	ENSMUSG00000006705	Pknox1	0.125	1.34066	0.929773	5.22999	2.42465	0.891646	1.93969	1.81243	4.61282	0.798479	2.84876	2.78832	-1.80407	0.030941		83.4363	93.818	89.7116	98.7664	97.392	108.476	40.7723	35.2393	44.4431	38.0396	42.2789	41.2411	119.764	116.171	104.329	114.187	112.798	131.731	95.2668	40.3357	116.497	-0.290242	-1.53016		16.472	4.00671	6.68466	10.5761	5.55805	13.7441	11.9082	11.6405
cluster_16	ENSMUSG00000006717	Acot13	2.37004	1.9485	0.929773	0.125	0.125	0.125	1.93969	0.125	3.61553	1.74944	0.125	1.89341	-0.114094	-3.92098		12.7827	13.5943	21.3429	12.543	14.7109	16.8317	51.068	29.5837	20.8334	37.749	35.8782	23.6361	21.8641	16.2499	13.6749	11.1848	12.6855	14.0955	15.3009	33.1247	14.9591	0.0325895	1.14688		0.945836	3.10468	0.753019	0.990304	3.68491	1.92885	0.96812	0.973603
cluster_2	ENSMUSG00000006731	B4galnt1	12.8469	5.59549	2.53932	23.0975	7.02395	8.5581	3.14949	2.93739	3.11688	6.9939	12.8932	3.06792	1.18884	2.07127		47.838	30.8261	40.2032	32.786	49.7864	27.7372	63.3026	41.621	58.0869	46.5078	42.7781	57.5661	30.7228	36.0756	26.9841	37.0964	30.2342	36.2411	38.1961	51.6438	32.8924	0.215674	0.650841		13.8812	5.99407	9.07584	9.95139	12.5292	13.3067	1.08857	2.79204
cluster_2	ENSMUSG00000006800	Sulf2	33.0523	22.6148	19.4396	20.545	17.3724	20.0578	24.3209	22.8829	20.0709	25.0355	19.325	22.4249	0.158877	-0.214629		35.9445	20.2279	23.9951	28.8735	24.2941	25.114	50.9032	95.5533	53.0391	81.7241	76.6654	77.0571	19.7375	16.7786	18.1854	28.5646	32.3007	17.4831	26.4082	72.4904	22.175	0.252053	1.70886		17.8725	19.3466	9.84516	20.432	17.6576	17.2607	5.22106	3.0345
cluster_3	ENSMUSG00000006850	Tmco6	3.11839	9.24248	4.14887	0.975832	4.14939	2.42494	0.125	0.125	0.623647	5.50324	2.51672	0.291216	4.24012	3.11138		13.6528	16.572	21.6376	25.3012	20.441	15.0466	11.1709	15.1177	10.7395	12.4424	16.301	14.5939	10.7583	16.5142	24.9773	17.1919	14.2341	8.91046	18.7752	13.3942	15.4311	0.282992	-0.204224		0.843232	1.4794	0.282005	0.990304	3.47551	0.575061	1.4499	0.731145
cluster_2	ENSMUSG00000007038	Neu1	1.62169	3.77199	2.53932	1.82666	5.87412	3.95823	3.14949	1.81243	1.12229	2.64433	3.88634	2.02807	0.382796	0.938303		81.6484	87.3724	83.691	72.3348	85.3829	93.0565	127.524	123.264	156.141	160.856	143.242	141.724	85.711	83.4881	85.7961	67.4983	63.6452	95.6228	83.9143	142.125	80.2936	0.063632	0.823806		6.03707	1.84057	4.36413	2.02867	6.51295	3.26371	1.4499	3.88189
cluster_8	ENSMUSG00000007207	Stx1a	0.125	0.125	0.125	0.975832	0.125	0.125	1.3348	4.06235	3.61553	0.125	0.408611	3.00422	-4.58699	-2.87819		2.3187	5.76397	3.07193	2.16631	2.72962	6.33773	4.24661	1.45509	5.68498	2.62698	6.78088	2.45547	5.08719	4.88317	5.52768	8.97287	1.67356	3.20467	3.73138	3.875	4.89152	-0.390576	-0.336088		0.432814	0.125	0.282005	0.125	0.75322	0.678783	0.125	1.70098
cluster_9	ENSMUSG00000007458	M6pr	37.5424	43.6336	40.3637	52.0257	36.3445	50.7236	32.7895	31.4157	31.5397	40.5132	46.3646	31.915	0.344159	0.538791		245.527	242.348	243.152	244.977	223.259	266.023	313.626	329.321	345.496	509.191	455.021	370.451	285.971	304.367	251.827	229.127	232.394	222.785	244.215	387.184	254.412	-0.0590164	0.605855		6.79429	9.78639	8.56871	4.79764	4.0608	12.301	8.19486	8.50193
cluster_8	ENSMUSG00000007613	Tgfbr1	62.9862	79.751	66.9212	67.3407	53.0169	50.7236	74.5274	94.6213	90.8787	69.8861	57.0271	86.6758	-0.310624	-0.603982		1035.75	1344.79	1120.39	1203.65	1168.49	1309.32	657.834	701.391	708.867	347.159	754.731	850.513	680.418	543.362	1120.01	1141.27	1272.08	1207.04	1197.06	670.083	994.029	0.268139	-0.56895		191.176	284.345	203.339	219.907	155.106	201.863	247.239	242.24
cluster_3	ENSMUSG00000007817	Zmiz1	35.2973	34.7714	22.6586	31.6058	34.6197	27.7242	26.1356	29.9363	33.0357	30.9091	31.3166	29.7025	0.0574463	0.0763406		205.022	255.163	232.346	256.504	239.656	237.647	142.236	176.292	179.483	134.431	161.781	172.388	204.515	179.476	244.808	281.304	264.86	237.03	237.723	161.102	235.332	0.0145831	-0.546725		98.6643	100.132	70.2072	64.3046	93.2774	88.8602	85.9679	63.0792
cluster_3	ENSMUSG00000007850	Hnrnph1	23.3238	17.1443	21.0491	16.2908	19.672	26.9576	20.6915	8.56217	18.5749	20.5057	20.9735	15.9429	0.363114	0.395654		408.236	524.637	401.125	404.88	383.449	471.767	304.112	336.935	347.762	264.959	297.022	315.907	417.221	410.551	527.433	516.186	560.477	471.519	432.349	311.116	483.898	-0.162507	-0.637251		84.5798	72.3624	96.3108	76.4517	65.3876	81.6871	81.5836	68.4424
cluster_8	ENSMUSG00000007880	Arid1a	21.8271	31.1244	17.0252	25.65	20.2469	21.5911	27.9503	41.1859	29.5452	23.3256	22.496	32.8938	-0.495903	-0.548147		324.745	487.922	458.269	415.817	405.14	353.559	252.019	275.466	157.872	192.831	168.963	228.12	316.415	311.51	445.376	532.577	478.266	267.995	407.575	212.545	392.023	0.0561286	-0.88317		120.405	181.759	123.096	80.5083	159.443	119.974	156.314	168.225
cluster_7	ENSMUSG00000007891	Ctsd	180.05	228.98	139.463	249.044	213.722	223.963	57.8685	94.6663	130.127	182.831	228.91	94.2207	0.956396	1.28066		18660.8	9673.92	11286.1	11796.4	12409.2	13145.7	51683.2	40562.9	50466.1	62445	65615.6	49644.7	10346.3	11620	8761.45	7887.63	8195.6	8804.73	12828.7	53402.9	9269.27	0.468844	2.52639		514.81	1232.86	778.214	662.096	1082.52	707.471	332.888	221.054
cluster_9	ENSMUSG00000007892	Rplp1	30.8072	39.6341	31.5112	35.1027	35.7696	23.891	9.80336	14.187	13.5885	33.9841	31.5878	12.5263	1.43991	1.33441		422.76	293.519	474.751	305.655	289.403	312.122	1238.42	478.357	944.71	995.746	710.494	600.231	361.871	327.601	236.736	266.316	234.945	376.332	349.702	827.993	300.634	0.218118	1.46161		83.0756	34.4626	73.6534	87.988	36.8068	73.6492	16.9609	29.3351
cluster_6	ENSMUSG00000008035	Mid1ip1	6.11178	9.85031	5.75841	3.52833	7.59886	2.42494	6.77887	6.87474	4.61282	7.24017	4.51737	6.08881	0.249862	-0.430676		125.978	139.536	172.52	138.861	154.65	150.367	139.389	167.42	148.822	212.285	160.765	156.726	158.19	176.439	158.275	125.575	153.777	115.859	146.985	164.235	148.019	-0.0101115	0.149974		0.945836	0.215293	0.439009	0.644182	1.38144	2.5602	2.41226	1.21606
cluster_9	ENSMUSG00000008036	Ap2s1	3.86674	1.34066	0.125	0.975832	0.699912	0.125	0.125	0.125	2.61823	1.77747	0.600248	0.956078	0.894622	-0.671569		44.1325	33.5531	40.2562	33.3899	42.0073	36.1589	85.6516	49.6042	109.887	80.7964	61.135	55.0591	47.2044	28.6872	29.1528	43.1035	35.5681	45.0378	38.2497	73.689	38.1257	0.00468467	0.950687		1.24852	0.266761	0.910023	5.31682	1.79606	8.09262	0.365891	2.07073
cluster_8	ENSMUSG00000008348	Ubc	13.5952	4.37982	11.3918	12.0366	11.0483	19.2911	19.4817	12.4995	14.5858	9.78896	14.1254	15.5223	-0.665117	-0.136056		5624.58	5307.05	4051.19	3508.89	4718.27	4102.7	4364.41	4525.17	3552.25	4017.67	4988.09	3427.34	5751.4	5856.79	6876.7	5931.03	4632.72	4964.91	4552.11	4145.82	5668.92	-0.316539	-0.451417		19.2043	16.497	24.6177	18.3552	35.9503	23.5471	23.9672	45.0622
cluster_9	ENSMUSG00000008475	Arpc5	3.11839	4.98765	8.17273	3.52833	3.57447	4.72487	4.35928	2.93739	0.623647	5.42626	3.94256	2.64011	1.03936	0.578536		250.061	210.949	239.987	161.595	171.653	190.057	315.924	242.895	357.514	439.334	308.798	302.833	271.834	209.545	238.43	182.081	211.423	261.463	204.05	327.883	229.129	-0.167238	0.517019		13.9766	10.3597	12.8204	3.06703	4.41784	10.8381	4.58149	3.76187
cluster_9	ENSMUSG00000008668	Rps18	40.5357	22.943	17.0252	25.65	36.9194	33.0908	17.0621	18.1243	6.95147	26.8347	31.8867	14.046	0.933941	1.1828		169.74	110.469	164.841	104.062	106.381	120.611	504.921	248.114	386.966	496.473	263.705	274.533	149.307	120.678	95.4947	111.226	92.4915	169.622	129.351	362.452	123.137	0.0710264	1.55753		9.46201	13.6979	12.2725	6.35173	9.23419	10.609	2.53391	2.18589
cluster_13	ENSMUSG00000008682	Rpl10	11.3502	11.9656	9.78228	42.2412	15.5039	18.3328	7.46846	6.01415	10.3971	11.0327	25.3593	7.95991	0.47096	1.67169		787.762	655.517	792.81	604.186	590.683	567.537	1542.74	953.296	1491.87	1545.25	1308.85	1121.51	723.937	657.939	666.844	581.076	528.219	665.085	666.416	1327.25	637.183	0.0647145	1.05866		1.07512	0.125	0.977535	0.988573	0.638046	2.58365	0.381549	1.55671
cluster_9	ENSMUSG00000008683	Rps15a	23.3238	12.2816	12.1966	17.1416	13.348	10.0914	6.17398	7.9997	6.60741	15.934	13.527	6.92703	1.2018	0.965534		121.018	79.7378	118.344	77.9348	86.3918	81.4676	347.09	167.83	238.343	347.059	215.241	182.727	102.722	95.9571	69.8644	77.9609	69.6175	105.063	94.149	249.715	86.8642	0.116184	1.52345		23.4244	22.0455	16.0139	16.4723	13.8767	14.3718	11.0699	12.14
cluster_9	ENSMUSG00000009549	Srp14	6.86012	3.77199	0.125	2.6775	0.699912	4.72487	0.125	1.24996	1.62094	3.5857	2.70076	0.998632	1.84423	1.43534		46.7247	45.3683	51.9614	36.0538	48.2792	55.4349	119.935	60.8115	98.5855	111.18	87.9782	69.6828	62.7408	51.9282	48.4636	45.325	43.1905	41.303	47.3037	91.3622	48.8252	-0.045671	0.903972		1.56146	1.29881	4.52113	0.125	0.885146	2.70812	1.08857	0.488687
cluster_17	ENSMUSG00000009566	Fpgs	10.6019	6.81115	5.75841	3.52833	1.84974	0.891646	11.6181	9.12465	10.5966	7.72381	2.0899	10.4464	-0.435626	-2.3215		20.9652	19.0813	17.2172	20.5398	19.7465	23.2612	19.4141	9.16958	16.9734	13.3027	18.0959	13.6201	24.0144	24.4445	27.4471	27.3006	24.5045	10.4839	20.1352	15.096	23.0325	-0.193952	-0.609509		6.38388	0.757053	0.748309	1.16336	0.962626	1.11712	0.486337	0.125
cluster_14	ENSMUSG00000009585	Apobec3	68.9505	56.0455	63.7021	65.639	54.8394	54.5568	29.9767	45.6857	39.5181	62.8994	58.3451	38.3935	0.712183	0.603749		283.745	330.965	285.393	349.317	264.664	244.748	158.004	140.385	121.211	230.132	177.411	149.969	289.232	292.345	289.571	310.461	278.152	215.884	293.139	162.852	279.274	0.0699016	-0.77812		39.6093	37.2825	43.1349	24.4902	33.6458	41.9807	48.6104	38.1521
cluster_2	ENSMUSG00000009687	Fxyd5	4.61508	1.34066	8.9775	11.1858	5.87412	7.02481	3.14949	0.687478	2.11959	4.97775	8.02825	1.98552	1.32598	2.01557		22.9121	8.58345	20.7535	17.4762	10.547	6.47579	33.8183	41.7647	53.6204	76.2659	43.3461	39.9111	12.176	14.3995	11.2406	12.1328	11.9216	51.0124	14.458	48.1211	18.8138	-0.379926	1.35488		1.86928	7.07759	4.10664	0.990304	1.80025	6.88404	0.245446	0.488687
cluster_1	ENSMUSG00000009731	Kcnd1	6.86012	3.77199	4.95364	1.82666	6.44904	4.72487	11.0132	12.4995	15.583	5.19525	4.33352	13.0319	-1.32678	-1.58844		40.8858	47.8996	44.9183	79.7363	55.5739	42.5097	38.2482	18.2142	27.2493	11.4801	12.3275	13.109	45.4936	47.6274	46.9184	44.9963	60.3382	50.9144	51.9206	20.1047	49.3814	0.0723392	-1.29643		27.6127	19.622	19.1226	33.5257	44.9663	21.488	26.9458	37.0635
cluster_18	ENSMUSG00000009772	Nuak2	3.11839	3.77199	5.75841	0.975832	0.125	3.95823	0.729898	3.49987	0.623647	4.21626	1.68635	1.6178	1.38193	0.0598697		31.685	29.6528	40.4979	43.5165	33.4642	34.3613	3.1552	11.0344	8.88618	16.6765	16.0991	21.4787	23.0456	22.8611	25.7492	34.5685	37.2887	39.6932	35.5296	12.8884	30.5344	0.218588	-1.24437		1.35625	0.305587	0.753019	7.22049	2.21907	1.2975	3.49748	1.33729
cluster_9	ENSMUSG00000009927	Rps25	13.5952	16.5365	17.0252	12.8875	15.0727	7.79146	9.19846	15.8744	10.0979	15.719	11.9172	11.7236	0.423092	0.0236323		410.305	339.276	531.026	330.998	288.18	284.638	1098.09	566.856	804.457	849.771	721.206	768.788	287.731	293.625	238.112	279.809	256.498	290.51	364.071	801.528	274.381	0.408039	1.54657		22.6703	28.1168	16.7251	30.7446	21.8101	22.9185	6.6098	6.56832
cluster_14	ENSMUSG00000010358	Ifi35	13.5952	7.41898	5.75841	4.37916	3.57447	0.125	1.3348	2.37491	2.61823	8.92421	2.69288	2.10931	2.08095	0.352375		44.5749	44.2687	45.213	46.0546	45.6173	41.7089	34.9031	35.8564	47.432	51.5041	32.9651	46.736	49.7446	46.6493	43.9624	35.8325	32.9769	56.1274	44.5729	41.5661	44.2155	0.0116144	-0.0891441		1.13668	1.93087	1.85205	0.298061	5.81981	2.74059	0.125	0.852374
cluster_9	ENSMUSG00000010376	Nedd8	3.86674	4.37982	8.9775	4.37916	0.125	0.891646	0.125	4.06235	0.623647	5.74135	1.7986	1.60366	1.84002	0.165503		33.2846	33.1004	44.7857	34.3868	33.1915	34.2495	55.0643	57.066	70.9102	77.9423	61.6076	63.8883	44.1208	37.7885	34.2947	30.7702	31.769	30.5522	35.4997	64.4131	34.8826	0.0253033	0.884849		1.76667	1.20852	0.753019	0.471122	0.125	0.846541	0.125	1.33729
cluster_2	ENSMUSG00000010609	Psen2	0.873347	0.732832	2.53932	11.1858	8.74869	9.32475	2.54459	1.81243	5.61011	1.38183	9.75308	3.32238	-1.26563	1.55364		13.8356	14.6923	18.6995	14.9228	12.4535	18.4871	36.8534	27.9557	35.1697	22.0654	25.6392	21.0976	19.9761	16.6966	13.5545	17.5047	9.93255	21.4027	15.5151	28.1302	16.5112	-0.0897693	0.768672		3.20314	6.35524	1.85205	0.471122	0.955297	2.72976	0.125	1.70098
cluster_7	ENSMUSG00000011884	Gltp	2.37004	2.55633	2.53932	12.8875	2.42465	1.65829	3.14949	3.49987	1.12229	2.48856	5.65681	2.59055	-0.0579459	1.12673		148.993	116.753	156.536	136.779	130.328	109.664	208.02	220.363	296.081	257.078	319.929	307.016	79.1515	101.381	77.4698	93.8618	84.4631	103.711	133.176	268.081	90.0065	0.565229	1.57457		6.20637	3.82703	5.75519	14.8456	4.82408	16.642	3.84798	3.8831
cluster_8	ENSMUSG00000012819	Cdh23	48.7676	71.2413	50.7935	60.5341	66.2399	71.4231	159.213	104.752	180.635	56.9341	66.0657	148.2	-1.38018	-1.16557		88.4233	114.468	58.7688	115.289	116.439	119.267	22.2168	64.2351	25.3976	63.0574	67.5757	54.047	80.7016	99.9011	99.5344	108.195	120.415	71.2094	102.109	49.4216	96.6596	0.0791279	-0.96777		4.82429	17.7629	7.34722	2.89397	12.3345	6.47186	5.90639	15.5344
cluster_9	ENSMUSG00000012848	Rps5	2.37004	12.2816	6.56319	6.08082	1.84974	1.65829	1.93969	1.81243	2.61823	7.07162	3.19628	2.12345	1.73563	0.589983		314.215	173.359	262.796	185.97	173.742	204.459	702.582	449.601	805.087	797.884	589.457	496.117	213.351	206.672	156.463	144.873	141.383	298.54	219.09	640.121	193.547	0.178843	1.72566		9.56359	6.08436	4.83514	4.10367	13.1155	7.24842	5.07411	2.30591
cluster_1	ENSMUSG00000013089	Etv5	16.5886	29.3009	14.6109	28.2024	21.9717	13.158	15.2474	17.5618	12.5912	20.1668	21.1107	15.1335	0.41424	0.480231		202.328	304.463	258.488	276.92	254.176	249.481	214.564	178.077	174.119	135.118	205.355	216.439	193.445	269.747	272.678	264.989	324.462	245.228	257.643	187.279	261.758	-0.0228626	-0.483048		10.8995	9.24463	7.24359	3.65371	14.1469	15.1899	15.1277	7.9867
cluster_1	ENSMUSG00000013236	Ptprs	1.62169	0.125	8.9775	4.37916	7.02395	5.49152	13.4327	5.1873	4.61282	3.57473	5.63154	7.74429	-1.1153	-0.459603		87.9516	95.3296	93.1477	114.313	91.4239	71.5038	99.6634	82.7845	68.287	63.6329	66.9057	86.0677	65.5764	79.9565	74.8086	89.5422	85.9807	86.0674	92.2782	77.8902	80.3219	0.200196	-0.0443527		19.824	14.2541	18.5134	8.25886	22.0959	21.5061	16.7164	18.153
cluster_7	ENSMUSG00000013698	Pea15a	44.2775	46.928	52.4353	58.8324	64.5152	50.7236	62.4295	65.935	75.9193	47.8803	58.0237	68.0946	-0.508109	-0.230897		295.28	177.872	273.673	239.816	188.097	200.338	413.723	529.589	635.838	573.488	566.734	512.307	188.941	210.486	169.715	159.69	162.376	226.99	229.179	538.613	186.367	0.298334	1.53111		13.9971	12.9412	12.3714	4.1054	21.6499	14.8327	5.19335	3.27695
cluster_8	ENSMUSG00000013997	Nit1	91.4233	92.5154	77.3832	113.286	80.6127	73.723	135.017	138.495	126.781	87.1073	89.2071	133.431	-0.615228	-0.580863		94.286	126.062	80.5761	105.586	117.194	105.699	70.3456	51.9983	61.9958	69.7954	84.6547	71.707	108.615	99.5152	126.884	109.772	96.824	93.2627	104.9	68.4161	105.812	-0.0124853	-0.629098		9.05364	16.5692	1.53804	2.37479	8.40808	5.62675	3.13494	7.51633
cluster_9	ENSMUSG00000014313	Cox6c	6.11178	13.4973	10.5871	8.63332	32.3201	30.0242	14.0376	14.187	18.0763	10.0654	23.6592	15.4336	-0.616676	0.616324		61.1538	32.8843	56.5527	31.0492	32.9641	40.447	122.662	64.4639	127.745	136.333	103.495	95.1149	66.3301	44.1698	25.6365	44.042	34.6872	41.2806	42.5085	108.302	42.691	-0.00618096	1.34306		5.15262	1.29881	6.7192	0.817243	0.345924	4.87455	16.2105	1.9495
cluster_8	ENSMUSG00000014547	Wdfy2	3.11839	4.98765	1.73455	3.52833	8.74869	7.79146	7.38377	11.9708	10.0979	3.2802	6.68949	9.8175	-1.58157	-0.553459		105.883	127.407	108.13	143.866	131.186	171.659	66.9016	63.171	25.9031	39.4734	42.7226	42.5728	86.3727	75.1824	122.343	84.2556	135.055	119.711	131.355	46.7908	103.82	0.33939	-1.14979		28.0539	17.8225	13.4704	17.3515	20.026	30.3314	30.8808	24.9951
cluster_2	ENSMUSG00000014599	Csf1	9.10516	16.5365	5.75841	1.82666	10.4734	11.6247	4.96418	1.81243	2.61823	10.4667	7.97492	3.13162	1.74082	1.34856		36.6867	20.7746	26.3526	25.6397	22.872	15.4442	176.582	181.594	185.872	102.866	122.263	190.13	7.21385	8.58396	6.60822	8.97287	12.0369	14.6834	24.6283	159.884	9.6832	1.34676	4.0454		65.1362	61.9723	54.8757	45.2662	64.6379	63.7857	8.11657	1.70098
cluster_9	ENSMUSG00000014602	Kif1a	0.125	0.125	1.73455	1.82666	2.42465	4.72487	0.125	0.125	0.125	0.661515	2.99206	0.125	2.40385	4.58114		3.04993	0.281638	2.18785	1.31577	0.298641	2.61009	17.2659	16.3494	8.38072	15.3293	9.88696	25.1725	0.125	0.125	0.433725	0.440995	0.125	1.80482	1.62399	15.3975	0.50909	1.67355	4.91863		5.05002	12.5936	6.71449	4.27846	11.6424	9.78193	11.3264	8.73226
cluster_9	ENSMUSG00000014769	Psmb1	3.86674	1.9485	10.5871	7.78249	1.27482	0.891646	0.125	2.37491	2.11959	5.46743	3.31632	1.53983	1.82809	1.10681		128.009	104.457	140.083	102.842	106.1	119.39	194.91	157.187	183.867	257.257	194.643	181.349	139.643	129.841	98.4693	121.06	106.798	103.675	116.814	194.869	116.581	0.00287595	0.741172		3.20314	1.74938	8.58127	3.1726	3.89432	2.5602	0.96812	1.82221
cluster_9	ENSMUSG00000015027	Galns	2.37004	2.55633	1.73455	3.52833	3.57447	3.19158	0.729898	2.37491	1.62094	2.2203	3.43146	1.57525	0.495177	1.12324		24.8041	8.11354	16.3331	15.605	8.98071	15.8653	59.5833	51.4663	21.9875	75.2805	52.265	47.039	7.21385	14.1352	9.23238	11.1848	10.7929	14.9634	14.9503	51.2703	11.2538	0.409768	2.18772		9.35941	3.64644	2.79408	3.58622	8.50126	3.31962	0.365891	4.12556
cluster_1	ENSMUSG00000015143	Actn1	1.62169	3.77199	0.125	0.125	0.125	0.125	0.125	0.687478	1.62094	1.83956	0.125	0.811139	1.18134	-2.69802		2.3187	4.82414	1.01497	5.73861	1.51413	2.37263	0.454728	2.51915	0.293484	0.125	0.792807	0.125	3.43313	2.23974	3.05788	2.02097	3.20147	2.9247	2.96386	0.718362	2.81298	0.0753784	-1.96932		0.843232	0.125	1.53804	0.298061	0.963673	0.666156	0.847674	9.21596
cluster_9	ENSMUSG00000015217	Hmgb3	3.11839	6.04528	4.96169	5.32358	2.99956	3.19158	4.64359	7.43722	15.0844	4.70845	3.83824	9.05507	-0.943473	-1.23828		0.490617	0.90819	0.419693	1.0606	1.51413	0.539182	4.23836	2.85168	1.46276	2.06692	0.125	1.62316	1.77906	0.389343	1.23641	0.440995	0.641187	0.990108	0.822069	2.06131	0.912851	-0.15112	1.17511		1.76565	5.74124	2.66534	1.30701	1.94788	1.26955	5.32705	1.90949
cluster_5	ENSMUSG00000015340	Cybb	93.6684	85.2214	88.65	4.37916	5.29921	3.95823	4.96418	2.93739	5.61011	89.18	4.54553	4.5039	4.30747	0.0132761		73.0235	28.5501	121.244	75.9938	17.8364	39.0581	35.2477	179.096	201.233	124.841	73.992	101.732	20.919	50.3501	22.3532	38.9924	28.1712	183.783	59.2843	119.357	57.4281	0.0458936	1.05545		15.3546	17.1724	16.4095	14.9978	18.4502	17.7243	2.53512	3.0345
cluster_7	ENSMUSG00000015396	Cd83	51.0126	23.8304	37.1446	16.2908	21.9717	16.2246	11.0132	11.937	15.0844	37.3292	18.1623	12.6782	1.55795	0.5186		503.96	428.239	506.814	396.266	414.633	377.771	715.641	801.23	924.874	1169.74	891.838	787.956	430.99	337.479	296.323	265.52	288.305	462.882	437.947	881.879	346.917	0.336167	1.34599		31.641	28.5566	14.5679	22.796	38.771	23.7311	3.86966	4.7317
cluster_9	ENSMUSG00000015488	Cacfd1	118.364	114.397	170.737	75.849	59.9159	57.6234	18.2719	20.3742	23.5614	134.499	64.4628	20.7358	2.6974	1.63634		10.1795	10.9127	12.5021	12.543	12.1063	12.6885	28.8114	19.5442	18.6583	22.7852	27.636	16.2901	26.8263	13.6065	14.0176	21.9287	17.1592	20.7812	11.822	22.2875	19.0532	-0.688562	0.2262		6.37464	6.65682	12.1955	2.20173	8.92112	5.33092	7.47219	2.79204
cluster_2	ENSMUSG00000015568	Lpl	0.125	0.732832	1.73455	0.125	1.27482	1.65829	3.75439	5.74978	5.11147	0.864126	1.01937	4.87188	-2.49516	-2.2568		376.244	78.1182	267.405	86.8809	84.8585	82.6826	988.273	1056.22	1142.99	1285.51	886.551	1141.3	23.5206	25.5019	26.0579	51.2878	25.9343	73.4212	162.698	1083.47	37.6206	2.1126	4.848		152.815	141.795	125.091	141.005	106.278	118.371	47.9492	3.5085
cluster_9	ENSMUSG00000015575	Atp6v0e	6.86012	6.20332	8.17273	3.52833	0.125	4.72487	0.729898	3.49987	1.62094	7.07872	2.79273	1.95024	1.85984	0.51803		107.986	75.1703	105.221	87.3963	88.7742	98.5085	199.822	129.947	212.654	227.16	186.206	156.916	95.7749	90.25	67.816	70.6077	72.737	110.008	93.8427	185.451	84.5322	0.150743	1.13346		4.02397	3.07037	1.38104	2.20173	0.648516	3.46213	3.13614	2.06466
cluster_15	ENSMUSG00000015668	Pdzd11	0.873347	0.732832	10.5871	0.125	1.27482	0.125	1.3348	0.687478	0.125	4.06441	0.508275	0.715758	2.5055	-0.493863		16.0293	25.1871	23.9804	15.098	14.1934	20.8341	22.9537	31.781	42.4196	49.4005	30.7443	25.8118	17.8542	26.4192	17.1049	19.4133	18.7335	21.1228	19.2204	33.8518	20.108	-0.0651302	0.751465		1.35625	2.29204	1.38104	12.7584	0.43911	0.485771	0.727228	0.488687
cluster_10	ENSMUSG00000015711	Prune1	1.62169	0.125	0.929773	0.125	1.27482	0.125	5.56908	4.06235	3.11688	0.892156	0.508275	4.24944	-2.2519	-3.06359		13.6528	6.86044	16.3331	12.0327	11.9326	7.71834	0.125	4.38127	3.15771	6.28371	10.3307	5.64488	8.86791	6.73357	7.22413	9.2857	9.34066	4.60452	11.4217	4.98721	7.67608	0.573331	-0.622137		0.740627	8.61257	2.32307	0.125	0.125	1.93427	13.0934	2.30712
cluster_9	ENSMUSG00000015759	Cnih1	3.86674	0.125	1.73455	0.975832	0.125	0.125	0.125	4.62483	2.11959	1.90876	0.408611	2.2898	-0.262588	-2.48643		69.9578	62.799	65.6499	54.7421	53.6066	65.9814	137.322	82.8563	71.0787	116.371	87.5567	91.6741	67.1359	64.1276	53.9975	69.8209	58.6107	55.6627	62.1228	97.8097	61.5592	0.0131477	0.668003		0.125	0.215293	0.125	0.298061	0.543813	0.305385	2.17258	0.973603
cluster_13	ENSMUSG00000015837	Sqstm1	20.3304	19.5756	30.7064	10.335	16.7975	15.4579	25.5307	18.1243	16.0817	23.5375	14.1968	19.9122	0.241303	-0.488091		262.097	183.435	223.305	209.217	249.288	258.776	313.022	411.813	335.924	444.197	353.646	342.301	297.292	305.364	258.788	203.733	225.874	236.414	231.02	366.817	254.578	-0.14009	0.526955		4.20969	1.29881	4.99215	4.62458	4.30371	1.92885	2.65436	4.80808
cluster_5	ENSMUSG00000015850	Adamtsl4	12.8469	20.7913	18.6348	1.82666	6.44904	5.49152	4.96418	11.3746	7.6047	17.4243	4.58907	7.98115	1.12643	-0.798394		0.307808	0.281638	0.125	0.635329	0.819566	0.263061	0.289864	0.125	0.125	0.125	0.346863	0.457924	0.125	0.389343	2.13171	0.440995	0.125	0.68494	0.4054	0.244942	0.649498	-0.679978	-1.40689		1.45886	0.305587	0.282005	3.24009	0.125	0.484869	3.49748	0.248654
cluster_4	ENSMUSG00000015852	Fcrls	9.85351	18.9678	3.34409	60.5341	67.9647	60.69	33.9993	47.3732	55.9734	10.7218	63.0629	45.782	-2.09423	0.462013		2934.46	2936.17	2560.36	2839.21	3437.52	2840.18	4099.85	3678.82	3361.97	4936.01	4872.7	4241.83	2899.76	2962.63	2771.67	2647.79	2742.84	2037.9	2924.65	4198.53	2677.1	0.127594	0.649213		61.4835	104.969	77.4514	49.6204	97.7158	67.3483	56.2888	64.797
cluster_2	ENSMUSG00000015932	Dstn	27.8138	22.0069	32.3159	20.545	33.4699	38.4573	53.356	36.1236	23.5614	27.3789	30.8241	37.6803	-0.460747	-0.289755		199.589	144.542	155.888	123.47	152.61	178.07	362.412	312.98	280.865	365.462	296.523	307.77	179.868	163.169	160.398	107.348	140.204	163.801	159.028	321.002	152.465	0.0608065	1.07411		8.58269	3.98323	6.7192	6.70131	6.40824	3.46213	3.61793	4.36802
cluster_5	ENSMUSG00000015947	Fcgr1	50.2643	46.928	48.4114	30.7549	44.3933	30.7908	13.4327	19.2493	17.5776	48.5346	35.313	16.7532	1.53457	1.07576		255.682	259.342	202.741	270.422	276.291	251.786	250.58	275.155	270.35	384.979	244.655	252.708	283.362	283.054	275.866	205.955	253.765	198.977	252.711	279.738	250.163	0.0146186	0.161207		27.0012	18.4031	21.1919	16.9829	24.6256	28.9758	14.1629	17.4632
cluster_2	ENSMUSG00000016206	H2-M3	8.35682	11.066	8.17273	0.975832	5.87412	0.125	6.77887	1.24996	0.125	9.19851	2.32499	2.71794	1.75888	-0.225294		83.3869	57.879	49.3387	62.2643	55.4906	73.1122	71.7997	109.57	65.694	109.456	74.2272	76.7625	64.3972	57.2389	54.5223	51.3162	44.684	71.6126	63.5786	84.5848	57.2952	0.150127	0.561984		13.4256	19.3575	20.848	16.0639	15.5164	10.6261	7.26623	7.63756
cluster_9	ENSMUSG00000016256	Ctsz	68.9729	73.6726	88.65	47.7716	65.665	53.7902	19.4817	43.4358	41.5127	77.0985	55.7423	34.8101	1.1472	0.679267		2181.32	1237.96	1341.04	1346.4	1417.54	1385.77	5660.08	4540.47	5152.62	6169.44	5651.3	4911.15	1381.96	1301.29	1081.24	1018.79	1065.51	1278	1485.01	5347.51	1187.8	0.322179	2.17058		133.578	105.123	73.6236	82.8273	199.472	116.456	36.8609	60.3661
cluster_7	ENSMUSG00000016494	Cd34	4.61508	6.20332	4.14887	11.1858	13.9229	16.2246	1.93969	6.87474	7.6047	4.98909	13.7778	5.47304	-0.133567	1.33193		389.189	250.282	367.056	294.025	279.17	373.476	680.737	712.423	924.05	1082.45	961.097	869.351	344.348	362.288	277.364	247.176	307.797	246.171	325.533	871.684	297.524	0.129798	1.5508		21.1712	25.9877	21.699	24.1458	21.3976	22.859	7.20962	12.4928
cluster_2	ENSMUSG00000016496	Cd274	6.86012	1.9485	2.53932	0.125	4.14939	3.95823	0.125	0.125	0.125	3.78265	2.74421	0.125	4.9194	4.45639		37.0724	17.5118	25.7633	17.1479	25.7979	18.1806	55.6842	111.238	64.3074	46.4635	51.5972	76.3646	16.9019	10.6987	17.4136	18.4527	16.815	10.9234	23.579	67.6091	15.2009	0.633343	2.15306		33.5905	45.4622	31.1444	42.807	29.3519	24.9731	14.2171	3.51941
cluster_9	ENSMUSG00000016528	Mapkapk2	12.8469	6.20332	20.2443	17.1416	18.5222	10.858	2.54459	2.93739	4.11417	13.0982	15.5073	3.19872	2.0338	2.27738		18.6234	13.4392	17.8095	18.1566	17.3155	14.7594	58.2363	58.5876	49.9744	29.7638	19.4271	42.2399	18.7923	12.2848	6.14513	19.0847	12.3311	21.6827	16.6839	43.0382	15.0535	0.148366	1.51552		4.73912	5.3575	6.25132	4.1054	9.23419	6.27885	2.41347	1.45852
cluster_16	ENSMUSG00000017146	Brca1	0.873347	1.34066	7.36796	0.125	0.125	0.125	0.729898	0.125	0.125	3.19399	0.125	0.326633	3.28962	-1.38574		6.88891	0.90819	2.48254	0.125	7.2443	0.677243	4.08174	0.125	0.125	4.55157	1.67804	1.4567	0.833885	0.389343	5.0646	0.75699	0.125	0.125	3.05436	2.00301	1.2158	1.32896	0.72026		0.432814	0.125	1.53804	0.125	0.962626	0.395578	0.125	0.125
cluster_2	ENSMUSG00000017404	Rpl19	22.4183	23.1801	13.0014	22.2466	13.2388	11.6247	1.93969	1.88556	4.11417	19.5332	15.7034	2.64647	2.88379	2.56893		436.973	277.381	406.4	270.422	276.56	293.432	1031.1	684.183	1104.65	1085.3	773.188	778.39	292.101	268.1	217.585	231.797	212.173	361.233	326.861	909.469	263.831	0.309064	1.78541		18.2101	9.66539	10.9426	12.1181	28.6943	15.9646	6.22317	6.06522
cluster_7	ENSMUSG00000017466	Timp2	30.8072	42.0654	32.3159	48.6224	38.6441	33.0908	15.2474	9.68713	18.0763	35.0628	40.1191	14.337	1.29021	1.48455		130.82	109.72	125.399	104.065	127.385	93.6253	470.862	327.281	414.668	145.321	205.37	285.185	50.7961	63.8316	83.9669	82.0973	85.4163	95.0909	115.169	308.114	76.8665	0.583327	2.00304		57.5866	56.2766	43.8649	33.6746	43.2952	48.1553	21.0332	19.1616
cluster_8	ENSMUSG00000017493	Igfbp4	0.125	0.125	0.125	1.82666	0.699912	4.72487	1.93969	1.81243	9.10064	0.125	2.41715	4.28426	-5.09904	-0.825738		35.2224	29.4194	37.548	43.8431	39.717	45.8024	24.0402	32.3131	32.6424	42.4662	27.1124	39.41	37.4478	43.4772	41.031	38.0444	31.8034	29.7934	38.5921	32.9974	36.9329	0.0633985	-0.162554		0.751914	0.578273	0.630555	0.471122	0.334407	0.781603	1.55589	1.21606
cluster_16	ENSMUSG00000017631	Abr	24.8205	33.5557	31.5112	27.3516	50.7173	30.0242	32.7895	31.6238	32.537	29.9625	36.031	32.3168	-0.109127	0.156957		74.4714	66.4033	65.9859	79.2906	58.821	56.9108	66.1053	91.6695	71.5033	67.4224	71.6336	63.0943	49.9832	75.727	66.5595	62.8311	80.2957	78.3095	66.9805	71.9047	68.951	-0.0418309	0.0605151		19.391	47.0378	17.4991	40.417	24.4968	25.1372	7.83352	13.459
cluster_7	ENSMUSG00000017639	Rab11fip4	6.11178	4.98765	6.56319	8.63332	8.17377	3.19158	8.59357	9.68713	1.62094	5.88754	6.66622	6.63388	-0.172188	0.00701722		8.717	2.16129	2.18785	0.635329	2.03506	1.50561	7.21416	2.78517	5.11887	9.94045	16.5428	7.78225	0.833885	3.56145	1.05117	0.125	1.32944	1.24488	2.87369	8.23062	1.35764	1.0818	2.5999		1.58096	0.39588	1.06703	5.2251	2.53318	1.02693	2.06899	1.70098
cluster_3	ENSMUSG00000017677	Wsb1	3.86674	6.20332	1.73455	3.52833	12.1982	13.158	9.80336	9.12465	6.10876	3.93487	9.62815	8.34559	-1.0847	0.206245		344.71	406.898	320.347	394.216	344.612	411.146	280.91	346.54	257.235	255.956	272.77	315.447	365.43	421.876	453.367	450.491	452.11	341.409	370.321	288.143	414.114	-0.161249	-0.523241		75.2284	47.6545	73.0176	40.5641	38.9689	52.177	89.1344	38.1873
cluster_1	ENSMUSG00000017679	Ttpal	291.232	278.512	256.848	365.132	367.494	363.515	710.88	603.664	725.157	275.531	365.38	679.9	-1.30311	-0.895925		137.231	140.954	107.688	112.227	133.985	131.283	6.22498	76.2165	26.914	28.9997	65.3504	38.5777	66.2333	81.0138	153.066	127.762	116.938	139.55	127.228	40.3806	114.094	0.157195	-1.49849		9.56564	10.1476	10.3209	6.35346	3.89432	8.33614	9.8799	12.4819
cluster_11	ENSMUSG00000017697	Ada	7.60847	5.59549	9.78228	4.37916	9.89851	26.191	12.8278	5.74978	7.10605	7.66208	13.4895	8.56123	-0.160082	0.655952		0.490617	1.55041	2.18785	2.16631	0.472283	4.26682	0.125	1.45509	0.630452	0.50992	0.790588	0.125	2.90856	1.44671	2.13171	4.23294	3.82778	4.04458	1.85572	0.606008	3.09871	-0.739694	-2.35426		0.740627	1.02793	2.32307	3.24009	1.06733	0.485771	0.847674	0.731145
cluster_18	ENSMUSG00000017715	Pgs1	7.60847	6.20332	4.95364	6.08082	23.6964	20.0578	0.729898	4.62483	3.11688	6.25514	16.6117	2.82387	1.14737	2.55645		34.8531	64.3466	48.5194	68.2283	47.0082	53.3143	34.7465	23.8005	31.4631	26.492	53.8158	22.5974	37.8589	43.4481	40.7223	44.9963	45.1967	42.6861	52.7117	32.1525	42.4847	0.311177	-0.402012		5.97346	3.37556	3.10809	4.12963	4.62724	4.72483	3.25779	5.70032
cluster_2	ENSMUSG00000017724	Etv4	2.37004	3.16416	6.56319	5.22999	4.14939	3.19158	2.54459	5.1873	11.5939	4.03246	4.19032	6.44192	-0.675831	-0.620431		1.40466	0.438276	0.125	0.465219	0.645924	0.677243	6.22662	2.25314	1.30439	2.0496	3.6748	2.45547	0.125	0.125	0.279362	0.125	0.125	1.24488	0.626054	2.994	0.337374	0.891938	3.14966		0.945836	0.39588	0.125	0.125	0.43911	0.215193	0.125	0.125
cluster_14	ENSMUSG00000017756	Slc12a7	9.10516	2.55633	0.929773	8.63332	4.7243	10.881	0.729898	0.687478	3.61553	4.19709	8.07955	1.67763	1.32296	2.26785		19.1371	13.2826	9.26047	20.7083	16.1	25.2907	3.09256	17.6821	5.51649	3.58928	12.3275	5.11886	14.9714	23.3872	39.1787	23.199	24.7299	25.3447	17.2965	7.88779	25.1351	-0.539224	-1.67201		2.79272	3.82703	3.10809	0.471122	0.857923	1.92885	6.41708	2.79204
cluster_7	ENSMUSG00000017760	Ctsa	80.9465	66.9865	87.8453	157.529	120.282	102.089	52.7511	92.9339	84.3963	78.5927	126.633	76.6938	0.0352869	0.723474		1236.35	917.269	885.691	930.872	921.774	1006.69	2952.96	2374.93	2382.73	3450.06	3037.06	2779.64	1091.88	999.367	795.326	750.152	767.347	809.443	983.109	2829.56	868.919	0.17813	1.70329		72.1092	70.0888	66.9917	76.4171	104.02	57.2106	43.5047	60.3855
cluster_9	ENSMUSG00000017778	Cox7c	10.6019	5.59549	6.56319	9.48415	4.7243	15.4579	20.0866	8.56217	16.2612	7.58684	9.88879	14.97	-0.980503	-0.598209		46.3243	36.8738	51.1952	29.1253	31.7781	39.9638	89.0379	45.5501	73.9868	105.177	57.5253	56.9518	48.1283	34.3759	38.8082	32.2017	33.3107	44.0327	39.2101	71.3715	38.4762	0.0272574	0.891381		2.40282	6.0663	2.19118	8.27789	1.8013	0.829405	1.1259	2.77264
cluster_5	ENSMUSG00000017830	Dhx58	21.8271	11.6738	21.8539	5.22999	7.59886	5.49152	5.56908	1.24996	3.61553	18.4516	6.10679	3.47819	2.40734	0.812079		39.0431	46.0199	31.0618	33.3355	40.2379	32.5555	17.0005	55.7039	41.9091	46.7003	37.3159	28.59	33.6789	22.9325	22.6619	26.3526	26.5262	34.5613	37.0423	37.8699	27.7856	0.414837	0.446717		1.80464	3.18775	3.10809	3.0653	2.24943	7.54876	1.08857	2.18589
cluster_5	ENSMUSG00000017861	Mybl2	0.125	1.9485	4.14887	2.6775	0.125	0.125	0.125	0.125	0.125	2.07412	0.975832	0.125	4.0525	2.9647		0.673425	3.25776	3.36662	1.14566	1.68777	4.26682	0.125	0.391017	0.125	0.125	0.125	0.125	0.125	0.389343	1.82299	0.75699	0.641187	0.40497	2.39968	0.169336	0.690079	1.79801	-2.02687		0.432814	0.39588	0.753019	0.125	1.38144	0.666156	0.245446	0.852374
cluster_2	ENSMUSG00000018042	Cyb5r3	4.61508	2.55633	1.73455	4.37916	5.29921	6.25817	2.54459	2.37491	1.12229	2.96865	5.31218	2.01393	0.559793	1.39929		46.3243	28.9464	50.5174	35.1676	40.9307	46.7012	34.2403	59.5293	73.7829	106.17	98.1129	78.3089	33.2063	29.7234	41.4941	30.4605	26.7482	41.9665	41.4313	75.0241	33.9332	0.288023	1.14466		6.77172	8.55027	9.23127	8.59113	8.60597	6.72079	4.58029	8.4898
cluster_8	ENSMUSG00000018169	Mfng	4.61508	11.066	4.14887	2.6775	10.4734	13.9246	11.0132	9.68713	15.0844	6.60997	9.02518	11.9282	-0.851664	-0.402352		89.3245	97.5335	90.8903	120.552	102.575	124.931	86.954	108.128	87.0392	88.0791	86.3874	73.5364	124.652	131.958	108.949	106.056	124.87	116.136	104.301	88.354	118.77	-0.18742	-0.426806		7.40992	5.99407	5.62016	2.72091	6.94328	4.09348	5.11627	3.39818
cluster_5	ENSMUSG00000018171	Vmp1	5.36343	7.41898	14.6109	3.52833	7.59886	3.95823	2.54459	1.24996	1.12229	9.13111	5.02847	1.63895	2.47802	1.61735		75.4384	91.8475	102.864	64.7649	57.4215	99.2126	75.641	94.5611	74.6371	112.901	74.6376	101.464	89.2082	94.0909	97.8194	62.0664	89.1432	78.6286	81.9248	88.9735	85.1594	-0.0558668	0.0632099		2.27969	3.01439	6.7192	2.37479	3.25982	4.36406	2.41347	4.00433
cluster_6	ENSMUSG00000018217	Pmp22	5.36343	4.98765	12.1966	22.2466	13.9229	10.858	12.8278	6.31226	8.10335	7.51589	15.6759	9.08115	-0.272931	0.787597		702.745	657.613	522.639	598.752	552.78	529.794	901.589	1148.15	950.817	1459.44	1226.02	1152.06	601.241	652.203	539.564	501.461	576.551	417.121	594.054	1139.68	548.023	0.116356	1.05632		31.2439	30.9539	17.7001	8.0858	14.7856	12.8422	21.4162	18.0633
cluster_15	ENSMUSG00000018286	Psmb6	2.37004	2.55633	4.14887	4.37916	3.57447	0.125	0.125	0.687478	2.61823	3.02508	2.69288	1.14357	1.40343	1.2356		97.869	74.5093	86.025	67.4884	73.5336	77.0552	195.588	132.131	162.31	186.249	131.246	117.929	102.67	75.1639	62.2898	61.7441	62.3944	89.5531	79.4134	154.242	75.6359	0.0703122	1.02805		5.15262	2.29204	1.38104	31.899	3.99902	2.45377	1.69079	0.609916
cluster_9	ENSMUSG00000018339	Gpx3	3.86674	3.16416	4.14887	0.975832	1.84974	0.891646	1.93969	4.06235	3.61553	3.72659	1.23907	3.20586	0.217145	-1.37145		1.40466	0.125	0.125	1.31577	3.0769	0.539182	1.44391	0.125	2.31529	2.43452	1.01245	2.78839	0.833885	0.918028	0.125	0.125	0.125	0.68494	1.09775	1.68659	0.468642	1.22799	1.84755		0.227605	0.215293	0.125	1.68255	0.125	0.305385	1.20901	0.367458
cluster_8	ENSMUSG00000018377	Vezf1	1.62169	1.34066	1.73455	0.125	1.27482	3.19158	1.3348	2.37491	0.125	1.56563	1.53047	1.27824	0.292593	0.25982		51.964	38.3055	43.1501	37.8893	50.6547	47.7546	21.2672	35.2393	27.0825	18.0238	21.4283	24.262	39.1137	50.8788	68.3532	56.6881	54.8408	48.1175	44.953	24.5505	52.9987	-0.237538	-1.1102		11.9245	16.8518	6.40519	4.10021	7.14012	5.44637	8.55499	7.65211
cluster_3	ENSMUSG00000018412	Kansl1	16.5886	16.5365	17.0252	14.5891	19.0971	7.79146	15.8523	14.187	16.0817	16.7168	13.8259	15.3737	0.120836	-0.153087		39.0614	49.6289	46.9811	64.4995	64.7526	47.1582	23.8654	23.5345	43.4339	24.5674	40.0603	40.1092	41.3679	40.0143	60.368	63.64	55.4017	54.6996	52.0136	32.5951	52.5819	-0.0156778	-0.689912		38.0302	67.7457	43.149	22.6246	40.7802	48.682	34.7796	38.6746
cluster_10	ENSMUSG00000018417	Myo1b	4.61508	1.34066	0.929773	1.82666	4.7243	7.02481	1.93969	7.43722	2.11959	2.29517	4.52526	3.83217	-0.739557	0.23984		40.9297	53.7579	51.1039	52.6599	43.044	67.5304	18.2601	56.9782	36.6844	17.0615	30.5202	34.253	63.9223	64.7673	61.961	68.124	105.876	50.7436	51.5043	32.2929	69.2324	-0.426755	-1.10023		7.8111	10.171	6.8762	7.22049	5.35912	9.57719	26.0365	20.0029
cluster_9	ENSMUSG00000018446	C1qbp	0.125	1.9485	4.14887	0.125	3.57447	2.42494	4.35928	0.125	3.61553	2.07412	2.04147	2.69994	-0.380426	-0.403317		50.7227	41.2566	46.9487	34.317	41.1009	43.5672	75.252	52.0755	79.0042	98.1852	92.817	61.0967	45.2408	51.9547	35.9371	49.0979	43.8305	54.4168	42.9855	76.4051	46.7463	-0.121002	0.708817		0.535418	0.241478	2.00749	0.471122	0.962626	0.972811	0.96812	0.565061
cluster_14	ENSMUSG00000018459	Slc13a3	7.60847	6.81115	7.36796	6.08082	11.0483	3.95823	1.3348	7.43722	3.11688	7.26253	7.02913	3.96296	0.873892	0.826766		11.2763	17.1985	12.2074	15.2647	16.7963	8.13252	0.289864	4.64729	0.125	4.93649	0.568725	1.4567	16.9114	15.6789	19.8818	20.0327	15.6106	23.0825	13.4793	2.00401	18.533	-0.45935	-3.20913		0.125	1.38911	1.53804	1.9231	0.125	0.395578	5.6655	0.367458
cluster_10	ENSMUSG00000018476	Kdm6b	12.0986	5.59549	3.34409	5.22999	8.74869	10.858	14.0376	15.3119	12.5912	7.01271	8.27891	13.9802	-0.995345	-0.755877		65.7185	74.7709	65.9682	44.3535	69.9236	53.2453	19.0844	47.7421	23.7128	9.16868	20.0926	19.0284	39.3571	60.3951	82.2458	52.577	70.9166	62.2532	62.33	23.1382	61.2908	0.0242559	-1.4054		6.2823	18.0446	7.03007	4.84264	15.0986	3.28174	9.72332	11.8139
cluster_7	ENSMUSG00000018567	Gabarap	3.86674	3.77199	3.34409	2.6775	3.57447	3.19158	1.93969	4.06235	9.10064	3.66094	3.14785	5.03423	-0.459556	-0.677403		177.464	147.055	193.205	158.504	151.612	161.724	350.135	291.805	358.856	403.958	324.701	314.34	148.244	171.683	146.528	140.743	145.745	162.692	164.927	340.633	152.606	0.112016	1.1584		7.40992	5.70513	2.63708	5.31682	5.99048	5.26598	2.42431	3.15573
cluster_9	ENSMUSG00000018585	Atox1	3.11839	0.732832	3.34409	3.52833	0.125	0.125	0.125	0.125	0.623647	2.39844	1.25944	0.291216	3.04194	2.11263		51.1761	29.7077	49.3357	33.805	30.9273	28.5241	146.117	94.8989	121.841	123.174	88.7126	74.8099	30.6	40.083	24.6439	20.671	24.9605	33.7718	37.246	108.259	29.1217	0.35499	1.89432		5.05002	1.02793	1.69505	1.16336	0.962626	1.3877	0.365891	3.51941
cluster_8	ENSMUSG00000018750	Zbtb4	4.61508	1.9485	5.75841	2.6775	5.87412	5.49152	6.77887	18.1243	14.0871	4.10733	4.68105	12.9968	-1.66188	-1.47325		93.9094	115.279	136.506	107.217	101.582	115.82	56.5086	98.2747	72.5732	77.975	53.8158	47.8996	99.5981	101.633	134.266	163.517	154.737	61.4385	111.719	67.8411	119.198	-0.0934874	-0.813129		14.23	10.6875	4.67814	14.1498	20.2312	17.8019	10.7242	15.7551
cluster_4	ENSMUSG00000018774	Cd68	10.6019	8.63464	32.3159	28.2024	23.6964	17.7579	29.1601	24.874	19.0736	17.1841	23.2189	24.3692	-0.503983	-0.0697612		967.655	637.75	649.047	607.942	620.926	610.017	1930.42	1892.87	2046.83	2647.51	2259.67	2089.23	631.141	583.46	493.535	446.813	462.479	479.658	682.223	2144.42	516.181	0.402366	2.05464		49.8584	64.7073	55.3074	46.372	85.2729	51.5601	34.6857	19.0501
cluster_4	ENSMUSG00000018819	Lsp1	12.0986	6.81115	23.4634	6.93165	5.29921	5.49152	1.93969	5.74978	3.61553	14.1244	5.90746	3.76833	1.90619	0.648612		152.962	106.108	195.515	125.133	99.6615	101.288	121.468	227.298	296.96	245.04	161.484	206.891	149.934	146.827	119.935	111.855	127.957	224.345	130.111	209.857	146.809	-0.174192	0.515468		2.06525	3.28527	3.5791	2.09962	4.92146	3.37103	2.65436	6.67137
cluster_4	ENSMUSG00000018849	Wwc1	0.873347	0.732832	3.34409	0.975832	0.125	0.891646	0.125	1.24996	4.61282	1.65009	0.664159	1.99593	-0.274513	-1.58746		1.40466	0.438276	0.419693	3.35708	0.819566	0.401122	6.22498	0.923051	5.84335	2.81944	2.78735	2.12254	0.59759	0.389343	0.588087	1.70498	2.70593	0.40497	1.14007	3.45345	1.06515	0.0980605	1.69698		1.04844	0.215293	0.439009	0.990304	0.334407	0.125	0.245446	2.30712
cluster_14	ENSMUSG00000018899	Irf1	24.0721	7.41898	13.8061	3.52833	6.44904	11.6247	6.17398	9.12465	9.10064	15.0991	7.20068	8.13309	0.892585	-0.17567		68.4442	88.3232	68.9858	79.362	81.2155	78.8196	38.0438	50.6682	35.8436	52.0891	40.7259	55.0791	94.9029	89.4728	102.696	79.7558	82.3708	103.006	77.5251	45.4083	92.0339	-0.247503	-1.01921		2.3823	1.65999	4.52113	0.817243	0.75322	4.18367	2.77481	2.67081
cluster_1	ENSMUSG00000018909	Arrb1	3.86674	4.37982	3.34409	6.93165	7.02395	3.19158	7.98867	7.9997	16.0817	3.86355	5.71573	10.69	-1.46827	-0.903255		35.5862	41.3208	37.3388	44.1476	44.2299	42.1466	18.9195	26.4607	27.7564	12.0575	28.5234	21.4321	45.2692	26.8262	47.2055	29.8285	43.4985	46.88	40.795	22.5249	39.918	0.0313524	-0.825515		10.6933	15.8261	7.50579	3.58449	9.653	11.2223	20.1178	8.37948
cluster_9	ENSMUSG00000018920	Cxcl16	18.0853	15.9286	12.1966	19.6941	30.0204	12.3913	13.4327	10.2496	12.5912	15.4035	20.702	12.0912	0.349305	0.775814		171.323	113.637	177.244	129.83	138.514	130.363	212.318	230.24	230.952	375.023	218.879	211.517	115.437	125.159	108.666	95.0594	86.3833	150.111	143.485	246.488	113.469	0.338601	1.11922		14.6907	8.78955	18.807	7.22568	21.4457	24.302	15.0603	5.99248
cluster_4	ENSMUSG00000018927	Ccl6	8.35682	3.77199	11.3918	4.37916	8.74869	12.3913	6.17398	8.56217	11.0952	7.84021	8.50639	8.61046	-0.135198	-0.0175428		864.547	292.114	866.757	335.523	408.405	282.78	2496.16	1712.43	2901.03	3094.82	2838.06	2678.5	173.811	174.224	192.623	196.851	143.448	161.032	508.354	2620.17	173.665	1.54953	3.91528		13.1383	18.2631	12.5441	20.2001	13.8977	7.89871	7.21202	1.21606
cluster_13	ENSMUSG00000018930	Ccl4	3.11839	4.98765	5.75841	0.975832	1.84974	0.125	1.3348	0.687478	1.62094	4.62148	0.983523	1.2144	1.92811	-0.304218		173.071	127.614	137.425	72.0796	110.214	111.674	458.487	317.271	304.266	303.547	186.044	257.963	71.4955	103.747	45.4952	45.3123	63.7881	54.4392	122.013	304.596	64.0463	0.929848	2.24971		2.69011	3.10468	2.79408	5.13165	7.76834	1.92885	1.57035	0.488687
cluster_5	ENSMUSG00000018986	Slfn3	1.62169	2.55633	2.53932	0.125	0.125	0.125	0.125	0.125	1.12229	2.23911	0.125	0.457431	2.2913	-1.87163		0.673425	1.23086	0.125	0.125	0.474019	0.263061	0.125	0.125	0.295169	0.125	1.2565	0.125	0.125	0.125	0.125	0.125	0.125	1.52485	0.481895	0.341945	0.358308	0.427517	-0.0674385		0.945836	1.11823	0.753019	1.23432	0.334407	0.941244	0.847674	1.55065
cluster_2	ENSMUSG00000019066	Rab3d	3.11839	0.125	3.34409	0.975832	0.699912	0.125	0.125	1.24996	0.125	2.19583	0.600248	0.499985	2.13481	0.263673		3.78117	2.78941	7.78701	6.24894	2.72962	5.93598	10.1817	8.37153	34.206	27.0694	14.3242	29.7552	2.96054	12.2848	7.38003	5.18092	4.94274	11.0438	4.87869	20.6513	7.29881	-0.581167	1.5005		0.535418	0.215293	1.53804	0.990304	0.962626	0.215193	0.245446	0.246229
cluster_13	ENSMUSG00000019139	Isyna1	0.873347	2.55633	4.95364	3.52833	2.42465	1.65829	7.38377	0.687478	4.61282	2.79444	2.53709	4.22802	-0.597425	-0.736809		92.0776	65.3976	83.523	72.9149	83.0492	71.588	139.603	150.957	124.217	134.485	135.69	114.633	103.398	93.1736	86.0693	98.1309	103.063	96.4319	78.0917	133.264	96.7111	-0.308512	0.462535		3.10053	2.29746	2.32307	3.06703	5.56957	3.55232	0.727228	1.21727
cluster_7	ENSMUSG00000019370	Calm3	13.5952	14.1051	8.9775	9.48415	8.17377	5.49152	4.35928	2.37491	6.60741	12.226	7.71648	4.4472	1.45898	0.795045		25.5116	14.8349	22.2269	14.0791	13.3183	14.3176	57.933	30.4563	39.2251	46.0267	29.1091	41.2062	13.8301	6.20488	12.829	11.6462	9.60219	18.3231	17.3814	40.6594	12.0726	0.525811	1.75186		3.80235	3.55615	5.75833	1.16336	7.78614	4.09348	1.76306	1.33729
cluster_2	ENSMUSG00000019437	Tlcd1	166.258	166.671	196.49	247.717	201.919	169.538	80.5764	119.933	92.8733	176.473	206.392	97.7942	0.851626	1.07756		77.6358	57.608	91.4768	52.3486	52.912	59.9564	208.579	108.649	171.468	236.7	145.001	133.95	66.7602	45.5919	47.1901	41.8364	44.1867	66.8223	65.3229	167.392	52.0646	0.327287	1.68485		3.20314	3.01439	2.95108	3.75928	4.20843	2.19943	2.17258	1.33729
cluster_13	ENSMUSG00000019558	Slc6a8	2.37004	9.24248	8.17273	15.44	16.2225	16.2246	31.5797	19.2493	20.0709	6.59508	15.9624	23.6333	-1.84136	-0.566145		0.856234	2.31793	2.48254	1.8261	0.298641	0.677243	11.6655	9.96763	15.9625	4.16666	2.12176	3.97027	0.833885	0.125	0.588087	0.76015	1.15737	3.20467	1.40978	7.97572	1.11153	0.342927	2.84307		1.35625	2.9584	0.910023	3.58622	0.75322	1.56538	0.727228	0.973603
cluster_1	ENSMUSG00000019564	Arid3a	3.11839	3.16416	4.14887	2.6775	1.27482	0.891646	1.93969	1.24996	5.11147	3.47714	1.61466	2.76704	0.329557	-0.777117		10.3623	16.572	14.2702	22.9197	15.4436	13.3788	6.06011	1.45509	5.34801	5.32141	3.23552	6.94661	9.81309	12.2821	15.0981	17.8207	18.3309	11.0438	15.4911	4.72779	14.0648	0.139351	-1.57285		7.92294	3.10468	3.26823	6.18213	7.1108	2.19943	9.64021	6.07735
cluster_7	ENSMUSG00000019699	Akt3	3.86674	14.1051	7.36796	4.37916	6.44904	10.858	17.667	3.49987	8.60199	8.44661	7.22874	9.92296	-0.232399	-0.457026		8.16857	7.9569	6.31355	12.7131	9.328	11.7193	8.53307	42.4217	21.8595	12.6349	15.2117	13.109	7.45014	9.11265	8.15184	8.02488	7.35162	13.8939	9.36658	18.9616	8.99751	0.0579959	1.07549		32.4464	34.2252	28.747	20.1049	38.3407	41.6587	21.5872	15.3514
cluster_9	ENSMUSG00000019782	Rwdd1	2.37004	0.125	0.125	0.125	0.125	0.125	0.125	0.687478	3.11688	0.873347	0.125	1.30979	-0.584704	-3.38933		24.1405	30.6678	32.2377	20.6096	29.1526	20.5759	59.1447	35.1382	51.3172	38.2378	36.8499	27.4081	22.8566	26.8395	24.8801	25.4457	19.3874	25.2243	26.2307	41.3493	24.1056	0.121889	0.778496		0.330209	0.279402	0.125	1.9058	0.229703	0.575963	0.691095	0.609916
cluster_2	ENSMUSG00000019806	Aig1	2.37004	0.732832	2.53932	0.125	0.125	0.125	1.93969	0.125	0.125	1.88073	0.125	0.729898	1.36553	-2.54577		37.0505	22.6856	29.5943	26.708	14.5372	23.9529	59.2865	24.8646	32.474	44.9681	37.6464	45.689	14.539	16.7099	19.5716	11.207	16.9045	17.7631	25.7547	40.8214	16.1158	0.676359	1.34085		5.20392	6.26495	9.77608	7.56661	5.56957	9.59523	4.82238	7.39995
cluster_9	ENSMUSG00000019810	Fuca2	71.9663	70.0257	23.4634	41.8158	41.5187	37.6906	30.9748	32.7487	24.06	55.1518	40.3417	29.2612	0.91442	0.463283		174.391	164.786	144.253	154.76	148.653	159.598	201.929	170.376	195.971	310.203	278.565	222.598	181.597	144.726	163.92	130.979	143.129	138.772	157.74	229.94	150.521	0.0675882	0.611299		9.46201	6.99542	4.72838	3.06703	4.73509	5.75663	11.9443	3.0345
cluster_10	ENSMUSG00000019818	Cd164	27.8138	62.7317	22.6586	5.22999	16.7975	16.9912	44.2825	51.3105	46.0005	37.7347	13.0062	47.1978	-0.322828	-1.85952		640.741	842.272	771.356	738.963	733.974	643.8	492.738	451.833	366.529	662.614	572.151	543.169	790.643	833.135	854.995	850.85	886.402	557.016	728.518	514.839	795.507	-0.12691	-0.627753		4.94741	13.0252	13.3605	7.18761	11.8507	13.294	21.9269	27.4052
cluster_7	ENSMUSG00000019823	Mical1	10.6019	7.41898	13.0014	6.08082	8.17377	3.95823	6.17398	7.9997	12.5912	10.3407	6.07094	8.92161	0.212963	-0.555384		31.568	16.2665	26.1346	19.0565	18.5536	24.1034	76.5	85.434	79.7321	51.1249	61.8117	59.1724	29.4256	27.3391	19.5747	16.2408	17.8474	32.8815	22.6138	68.9625	23.8848	-0.0788933	1.52972		12.0271	10.5087	5.30615	2.31076	6.97155	8.15936	0.726024	3.0345
cluster_14	ENSMUSG00000019866	Crybg1	9.10516	16.5365	11.3918	0.975832	4.14939	3.19158	2.54459	6.31226	5.11147	12.3445	2.77227	4.65611	1.40667	-0.748058		2.83056	1.69138	1.00908	1.8261	6.72337	0.677243	0.125	0.657034	1.80984	2.43452	0.125	0.125	0.59759	1.18237	0.125	0.125	0.985312	3.48464	2.45962	0.879399	1.08332	1.18298	-0.300868		0.330209	0.39588	0.439009	0.125	1.27674	1.56808	0.847674	1.33729
cluster_9	ENSMUSG00000019876	Pkib	4.61508	0.732832	5.75841	0.125	0.125	0.125	0.125	0.125	2.11959	3.70211	0.125	0.789862	2.22867	-2.65967		23.7073	17.3536	22.5216	14.9773	18.8783	14.0691	56.5926	34.4412	38.5394	51.3193	40.2822	33.2826	21.0395	12.2848	18.6485	24.4566	16.1268	18.883	18.5845	42.4095	18.5732	0.000881038	1.19117		7.56178	4.90603	6.24818	4.27846	6.6166	4.45425	1.50772	1.33729
cluster_3	ENSMUSG00000019944	Rhobtb1	2.37004	2.55633	0.929773	3.52833	2.42465	0.891646	1.93969	4.62483	0.125	1.95205	2.28154	2.22984	-0.191952	0.0330685		34.8641	38.5013	27.275	43.673	52.1723	42.5	6.41292	48.0134	8.89629	13.7896	14.7679	21.4321	55.4157	43.4772	42.3925	57.317	47.098	45.1974	39.831	18.8854	48.483	-0.283588	-1.36021		2.33613	5.18143	4.67814	1.33643	4.52254	12.1179	11.6878	18.0742
cluster_1	ENSMUSG00000019960	Dusp6	27.8138	18.36	16.2205	16.2908	13.348	12.3913	19.4817	14.7494	21.5668	20.7981	14.01	18.5993	0.161201	-0.408789		730.744	830.554	597.514	737.907	739.87	735.7	595.987	621.724	572.922	716.229	720.362	521.209	911.574	1044.46	1164.38	808.855	872.151	774.819	728.715	624.739	929.372	-0.350902	-0.573003		30.0835	34.9385	65.7435	43.9544	33.4227	23.401	30.1172	73.6007
cluster_12	ENSMUSG00000019961	Tmpo	11.3502	28.0853	17.0252	5.22999	4.14939	3.19158	3.75439	4.62483	9.10064	18.8202	4.19032	5.82662	1.69155	-0.475598		80.9355	77.5011	97.683	66.796	67.0811	55.9015	48.7748	95.3245	45.9695	45.7303	49.8223	54.891	54.7091	47.4397	60.635	58.9412	71.9713	64.4761	74.3164	56.7521	59.6954	0.31606	-0.0729475		10.4337	7.25817	4.04855	9.47201	3.3708	7.96725	16.0612	5.69911
cluster_18	ENSMUSG00000019987	Arg1	0.125	9.85031	3.34409	0.125	2.99956	7.02481	5.56908	1.81243	2.11959	4.4398	3.38312	3.16703	0.487363	0.0952242		0.490617	1.22147	0.419693	0.635329	0.298641	0.263061	0.949321	0.125	0.630452	0.125	0.125	1.12377	0.125	0.389343	0.433725	1.07299	0.125	0.68494	0.554801	0.513091	0.471832	0.233697	0.120941		1.35625	0.125	0.125	0.298061	0.125	0.215193	0.125	0.246229
cluster_8	ENSMUSG00000019996	Map7	2.37004	0.125	0.929773	0.125	0.699912	0.125	0.125	3.49987	2.61823	1.1416	0.316637	2.08103	-0.866237	-2.7164		14.5669	19.9992	21.9323	8.80059	17.6975	16.2781	6.91246	4.11526	7.20133	12.25	7.44647	11.9438	20.6827	14.3995	21.1183	20.6647	15.7827	10.7639	16.5458	8.31155	17.2353	-0.0589031	-1.05218		4.33179	2.02116	2.93695	7.198	6.08995	1.2975	3.84557	2.91327
cluster_9	ENSMUSG00000020018	Snrpf	0.125	2.55633	2.53932	0.125	1.27482	0.125	0.729898	1.24996	0.125	1.74022	0.508275	0.701618	1.31051	-0.465077		7.1613	4.94475	5.26149	4.49341	6.65218	5.58668	20.2269	8.56306	15.8294	20.5739	10.04	10.3974	11.5475	7.44465	5.256	5.4274	5.53808	9.33042	5.6833	14.2718	7.42401	-0.385469	0.942894		0.401006	0.368792	0.125	0.125	0.857923	0.913284	0.27917	1.10574
cluster_2	ENSMUSG00000020048	Hsp90b1	54.7543	62.7317	54.077	25.65	51.2922	64.5232	49.1217	23.5016	42.0113	57.1877	47.1551	38.2115	0.581696	0.303406		908.59	735.826	741.215	813.066	828.245	794.863	1108.75	1025.33	1181.46	1575.01	1451.86	1149.27	781.72	790.605	791.897	679.515	765.427	654.81	803.634	1248.61	743.996	0.111245	0.746961		105.58	315.299	159.056	264.924	139.065	170.369	137.864	172.897
cluster_7	ENSMUSG00000020053	Igf1	3.86674	0.125	0.125	0.125	2.42465	0.125	0.125	1.24996	3.11688	1.37225	0.89155	1.49728	-0.125805	-0.747956		84.7214	17.822	40.4979	31.5629	27.3867	26.0514	403.429	278.791	297.683	303.84	315.414	498.183	1.54277	5.67619	0.433725	10.2368	0.641187	6.28434	38.0071	349.557	4.13584	3.20001	6.4012		29.1805	25.1832	11.9051	15.0221	19.694	22.233	0.365891	0.488687
cluster_9	ENSMUSG00000020077	Srgn	0.125	1.34066	2.53932	1.82666	3.57447	3.19158	0.729898	4.06235	4.61282	1.33499	2.86424	3.13502	-1.23164	-0.130323		207.444	223.154	239.964	182.952	166.124	158.492	257.808	229.485	243.81	328.715	265.846	335.301	132.098	122.756	163.28	147.695	140.827	125.767	196.355	276.828	138.737	0.50111	0.996633		2.4849	2.91958	2.48007	0.644182	0.648516	1.56808	2.65436	0.852374
cluster_1	ENSMUSG00000020101	Vsir	41.2841	56.0455	58.0687	78.4015	65.665	76.0229	69.0833	82.2468	92.8733	51.7994	73.3632	81.4011	-0.652113	-0.149993		1321.06	1561.31	1221.3	1518.56	1536.77	1670.85	1252.61	1162.02	1264.65	1265.71	1496.51	1329.48	1701.2	1951.15	1666.28	1464.61	1703.73	1450.29	1471.64	1295.16	1656.21	-0.170457	-0.354752		49.1792	33.473	39.6274	39.8251	70.6322	58.2028	50.0859	105.177
cluster_6	ENSMUSG00000020102	Slc16a7	2.37004	0.732832	4.14887	0.975832	1.84974	0.125	4.35928	6.31226	4.11417	2.41725	0.983523	4.92857	-1.02781	-2.32514		36.5039	47.5722	33.72	33.1518	35.4211	48.1688	37.752	62.639	53.8613	47.1121	59.1405	69.2067	27.5352	31.3174	34.5478	38.5658	41.0638	20.2828	39.0896	54.9519	32.2188	0.278882	0.770267		20.5505	21.5173	11.701	15.7005	11.3283	14.94	18.1919	8.97957
cluster_2	ENSMUSG00000020120	Plek	39.039	31.7323	56.4591	36.7108	21.3968	15.4579	21.9013	27.124	15.583	42.4101	24.5218	21.5361	0.977652	0.187308		528.922	461.22	445.382	405.2	417.003	415.836	763.987	973.625	831.141	479.656	936.441	988.437	237.299	384.556	409.156	355.228	382.277	370.24	445.594	828.881	356.459	0.321992	1.21743		50.1037	57.0414	49.0979	55.6671	61.0665	44.0687	35.3289	15.926
cluster_1	ENSMUSG00000020181	Nav3	5.36343	4.37982	8.17273	38.4124	30.0204	32.3241	20.6915	15.3119	29.5452	5.97199	33.5857	21.8495	-1.87132	0.620243		298.56	327.99	218.168	315.2	318.139	303.015	224.736	183.318	142.07	150.149	185.287	194.225	311.151	288.325	291.655	392.547	317.716	236.714	296.845	179.964	306.351	-0.0454747	-0.767477		145.317	223.978	223.048	136.004	212.144	219.18	369.213	298.265
cluster_14	ENSMUSG00000020185	E2f7	0.125	4.37982	3.34409	0.125	0.125	0.125	0.125	0.125	0.125	2.6163	0.125	0.125	4.38753	0		1.03904	2.00466	0.125	0.635329	3.59783	0.125	0.125	0.125	0.125	1.66468	0.346863	0.125	1.07018	1.71106	0.125	0.125	0.125	5.43603	1.25448	0.41859	1.43204	-0.190992	-1.77447		0.330209	0.125	0.125	0.125	1.69555	0.305385	0.606783	0.488687
cluster_2	ENSMUSG00000020224	Llph	1.27745	0.125	1.11487	1.82666	2.42465	1.65829	1.93969	0.125	0.125	0.839108	1.96987	0.729898	0.201163	1.43233		29.888	33.0863	30.11	22.7172	25.8239	31.8376	35.3697	51.7137	48.1952	73.533	47.628	37.0629	39.4847	42.1555	25.4142	25.0033	28.3828	37.9014	28.9105	48.9171	33.057	-0.19336	0.565384		9.46509	4.42838	8.44782	23.8066	7.3422	7.22046	4.38998	8.83409
cluster_7	ENSMUSG00000020234	4930404N11Rik	184.218	178.22	198.904	84.3573	73.1389	74.4896	52.1462	59.1852	53.4802	187.114	77.3286	54.9372	1.76806	0.493219		7.25453	6.54716	10.1445	9.31091	7.41794	8.13252	18.6986	15.554	14.7831	12.0594	16.321	18.9335	3.90572	13.3421	5.99077	7.39289	5.86156	4.88449	8.1346	16.0583	6.89626	0.238258	1.21943		0.125	0.215293	0.282005	0.125	0.857923	0.395578	0.125	0.246229
cluster_11	ENSMUSG00000020261	Slc36a1	8.35682	13.4973	7.36796	10.335	11.0483	12.3913	7.98867	14.7494	8.10335	9.74069	11.2582	10.2805	-0.077812	0.13107		46.1927	66.1135	38.1345	47.3372	42.3928	38.9656	19.0844	33.3399	29.3772	17.8313	15.2094	18.9352	31.4506	36.3214	40.7146	52.8962	51.1243	97.2746	46.5227	22.2962	51.6303	-0.150283	-1.21142		26.3476	23.9733	19.289	14.1429	27.6735	17.1389	12.4105	30.3995
cluster_9	ENSMUSG00000020267	Hint1	1.62169	4.98765	4.95364	5.22999	6.44904	3.95823	0.729898	0.687478	1.12229	3.85433	5.21242	0.846556	2.1868	2.62227		32.4181	28.8054	41.4851	19.9955	26.5185	26.1301	66.6856	47.1621	56.7896	80.1902	48.7196	45.4093	31.1175	28.8432	17.9322	19.0784	24.785	33.741	29.2255	57.4927	25.9162	0.173371	1.14953		2.99793	0.66676	0.439009	0.298061	0.962626	0.846541	0.486337	1.45852
cluster_2	ENSMUSG00000020315	Sptbn1	6.86012	3.16416	4.95364	5.22999	1.27482	3.19158	1.3348	0.125	0.125	4.99264	3.23213	0.528265	3.24047	2.61315		17.755	11.7193	23.4057	17.4762	7.76522	8.54809	10.3466	50.4022	16.783	26.6844	34.2896	34.1915	5.32349	10.4344	17.4136	13.7128	7.35162	21.1228	14.4449	28.7829	12.5598	0.201754	1.1964		25.4119	24.6902	14.5679	15.0082	21.3735	29.6369	10.9699	14.9137
cluster_2	ENSMUSG00000020361	Hspa4	15.8403	16.5365	18.6348	17.9925	27.1459	20.0578	20.0866	22.0617	15.583	17.0038	21.732	19.2438	-0.178531	0.175432		84.2205	85.6932	80.0132	103.543	83.4711	90.0026	121.234	86.8466	132.37	121.382	140.759	126.247	84.0239	74.1462	76.2256	87.5767	84.9741	92.2688	87.824	121.473	83.2025	0.0779868	0.545938		30.7011	36.8708	35.3631	48.8243	44.5695	42.9656	42.4785	30.6105
cluster_9	ENSMUSG00000020372	Rack1	12.0986	29.3009	29.9016	25.65	14.4978	16.9912	12.8278	17.5618	24.06	23.767	19.0463	18.1499	0.388999	0.0695504		642.397	491.785	613.095	462.697	468.835	443.977	1051.92	1072.03	1338.59	1232.93	909.835	1109.69	370.605	446.129	408.162	389.782	437.573	504.413	520.464	1119.17	426.111	0.288571	1.39312		21.8577	10.2388	14.4438	24.3847	27.573	21.2508	12.7778	15.1465
cluster_1	ENSMUSG00000020377	Ltc4s	17.337	7.41898	5.75841	14.5891	11.6232	23.891	25.5307	23.1866	23.5614	10.1715	16.7011	24.0929	-1.24408	-0.528662		63.3036	62.9259	73.7363	72.7141	73.3704	67.7982	79.5813	35.3616	74.2614	80.4673	53.503	56.2294	106.458	73.6017	66.6938	63.3525	64.6742	69.9747	68.9748	63.234	74.1258	-0.103907	-0.229275		1.56146	3.58143	1.38104	0.125	2.42847	1.3877	1.08857	1.82221
cluster_8	ENSMUSG00000020388	Pdlim4	0.125	0.732832	0.125	0.975832	4.7243	1.65829	5.56908	2.93739	4.11417	0.327611	2.45281	4.20688	-3.6827	-0.778317		49.8525	62.8789	61.1264	51.3093	56.0202	62.5064	12.325	24.8646	7.5383	30.9128	24.1239	12.9442	94.2437	82.6131	75.6375	77.2278	78.5097	60.7217	57.2823	18.7848	78.1589	-0.448322	-2.05685		1.45886	2.0952	1.53804	0.298061	2.42743	1.56808	1.56914	3.76187
cluster_10	ENSMUSG00000020423	Btg2	12.8469	6.81115	21.0491	12.8875	20.2469	20.8244	25.5307	29.3739	38.5208	13.5691	17.9863	31.1418	-1.19853	-0.791955		1345.25	1626.28	966.717	955.955	1422.79	1271.85	630.2	755.909	430.76	458.724	504.503	791.604	1269.44	1289.32	1906.31	1520.7	1612.4	759.244	1264.81	595.283	1392.9	-0.139177	-1.22645		2.88301	1.29881	3.88683	1.33643	1.27883	6.27434	2.53391	2.79204
cluster_14	ENSMUSG00000020437	Myo1g	10.6019	3.77199	4.95364	0.125	1.84974	1.65829	1.93969	3.49987	0.125	6.4425	1.21101	1.85485	1.79631	-0.615095		35.2242	41.0201	51.8995	61.5345	35.0269	43.8889	19.0844	13.1598	10.0656	17.0615	13.2149	11.4444	54.2578	42.4198	60.0176	44.6803	45.164	89.1555	44.7657	14.0051	55.9492	-0.321724	-1.99817		7.03849	8.34169	4.99215	1.16336	6.92757	12.9324	10.0521	13.6348
cluster_9	ENSMUSG00000020460	Rps27a	12.0986	8.02681	8.17273	10.3775	4.7243	5.49152	3.14949	2.37491	4.11417	9.4327	6.86445	3.21286	1.55381	1.09529		216.738	162.086	228.886	169.84	145.558	158.42	574.711	274.78	556.561	623.887	390.776	347.879	211.389	192.027	145.551	144.765	146.818	215.013	180.255	461.432	175.927	0.0350559	1.39114		36.722	23.9408	34.9172	42.8485	24.5648	23.7636	23.1614	14.1439
cluster_8	ENSMUSG00000020528	Prpsap2	1.62169	0.125	0.929773	2.6775	3.57447	2.42494	4.96418	5.1873	4.11417	0.892156	2.8923	4.75522	-2.41414	-0.717294		102.869	137.233	110.042	119.926	165.288	129.8	67.6237	65.1795	74.2361	94.4765	71.5293	85.5217	132.831	118.64	164.362	130.441	141.273	83.4413	127.526	76.4278	128.498	-0.010951	-0.749578		8.03068	4.54937	8.35205	14.3125	7.27519	11.795	5.77149	7.82789
cluster_9	ENSMUSG00000020532	Acaca	1.62169	2.55633	5.75841	10.335	6.23632	3.19158	1.3348	0.125	0.623647	3.31214	6.58763	0.694481	2.25376	3.24575		12.7406	7.46036	19.6631	5.23679	8.55355	8.63645	53.1074	72.0108	68.7873	48.6229	54.1131	55.8165	0.59759	5.41185	4.44715	5.81291	1.76303	5.16446	10.3818	58.743	3.86617	1.42508	3.92544		48.6795	40.8428	49.0602	50.259	27.3489	43.541	4.45743	6.4968
cluster_3	ENSMUSG00000020541	Tom1l1	9.85351	14.713	29.0968	16.2908	8.74869	10.0914	20.6915	20.3742	20.5695	17.8878	11.7103	20.5451	-0.19982	-0.811016		69.4094	98.1115	61.1264	60.3438	87.2791	67.9929	33.2611	54.6585	27.5862	36.8636	34.5137	57.2747	77.3887	70.7151	88.4203	75.3319	87.8768	51.3539	74.0438	40.693	75.1811	-0.0219905	-0.88559		0.740627	4.27849	2.78623	7.73968	1.90496	3.10136	3.86243	4.85293
cluster_9	ENSMUSG00000020571	Pdia6	12.0986	4.98765	17.83	0.975832	4.14939	7.02481	3.75439	4.06235	1.62094	11.6387	4.05001	3.14589	1.88739	0.364457		218.022	205.468	212.825	232.996	238.182	225.454	252.059	273.447	331.631	461.788	381.784	258.737	249.518	269.987	225.638	178.514	228.999	226.652	222.158	326.574	229.884	-0.0493233	0.506503		3.82287	4.57917	7.83864	9.47028	9.23419	8.33434	6.87116	18.673
cluster_2	ENSMUSG00000020572	Nampt	6.11178	6.20332	18.6348	6.93165	8.74869	0.891646	4.35928	11.937	7.6047	10.3166	5.52399	7.96701	0.372861	-0.528326		107.251	115.567	130.087	92.2087	91.1287	72.1927	98.7929	193.706	99.8541	125.755	164.303	196.369	55.418	77.8417	80.8565	86.6856	77.4292	54.0836	101.406	146.463	72.0524	0.493023	1.02342		14.9	6.97375	7.03321	27.3527	13.7396	7.16003	5.78595	5.8264
cluster_1	ENSMUSG00000020573	Pik3cg	25.5688	34.7714	18.6348	21.3958	17.3724	16.2246	26.7405	25.999	23.5614	26.325	18.3309	25.4336	0.049696	-0.472459		315.367	383.448	286.504	348.679	339.768	353.842	255.819	145.104	195.518	137.926	265.107	254.777	213.684	283.651	356.985	349.616	384.43	260.847	337.935	209.042	308.202	0.132869	-0.560084		54.3187	43.548	54.8286	27.768	57.0574	39.219	52.4249	57.4154
cluster_3	ENSMUSG00000020577	Tspan13	2.37004	4.98765	0.125	6.08082	7.59886	4.72487	3.14949	2.93739	3.61553	2.49423	6.13485	3.23414	-0.374785	0.923649		171.923	200.994	236.439	185.822	191.686	234.226	104.42	121.104	161.297	201.284	129.915	145.791	234.983	210.811	207.804	200.561	233.378	149.775	203.515	143.968	206.219	-0.0190392	-0.518423		2.5793	2.56292	3.10495	4.4619	0.75322	0.846541	10.0317	7.30903
cluster_4	ENSMUSG00000020593	Lpin1	3.11839	1.34066	1.73455	4.37916	5.87412	0.125	13.4327	7.43722	9.59929	2.06453	3.45943	10.1564	-2.2985	-1.55379		80.1841	73.4332	71.7353	88.2383	76.5203	77.0248	83.7111	80.4648	105.266	55.1685	76.8895	64.3777	74.3216	74.6696	90.8901	72.8039	71.3588	69.8376	77.856	77.6463	75.6469	0.0415268	0.0376347		7.20574	24.3065	10.514	13.5303	8.86877	18.61	7.83232	11.3532
cluster_15	ENSMUSG00000020638	Cmpk2	0.873347	4.98765	5.75841	0.125	1.27482	0.125	0.125	0.125	0.125	3.87314	0.508275	0.125	4.9535	2.02368		5.24364	11.4029	9.84986	4.03752	3.25055	3.9907	6.88443	17.9481	20.4813	3.58928	6.11529	5.11886	10.0494	4.61882	4.44715	1.38898	4.94274	0.125	6.29587	10.0229	4.26201	0.562869	1.23369		0.432814	0.39588	0.282005	0.298061	0.229703	0.666156	0.125	1.09483
cluster_5	ENSMUSG00000020641	Rsad2	6.86012	12.2816	22.6586	0.975832	2.99956	0.891646	0.125	0.125	0.125	13.9335	1.62235	0.125	6.80048	3.69808		13.8356	28.6331	15.1543	12.2028	5.85517	8.54671	40.4475	59.9788	22.0279	25.1448	11.8837	11.6109	5.79608	14.9123	6.60822	3.91694	6.66337	3.48464	14.038	28.5156	6.89693	1.02531	2.04773		2.48901	1.4794	3.10809	0.125	1.38144	0.846541	0.365891	0.125
cluster_19	ENSMUSG00000020644	Id2	10.6019	4.98765	6.56319	20.545	34.0448	26.191	9.19846	7.43722	3.11688	7.38423	26.9269	6.58419	0.165443	2.03197		208.77	356.619	264.155	248.284	247.739	249.343	220.052	184.517	181.208	205.483	259.616	264.227	219.929	247.415	212.705	226.333	275.211	190.681	262.485	219.184	228.712	0.1987	-0.0613923		2.3823	0.757053	0.751449	0.510926	0.648516	1.56808	0.728433	0.125
cluster_8	ENSMUSG00000020682	Mmp28	0.125	0.125	0.125	2.6775	2.42465	0.125	0.125	4.62483	0.125	0.125	1.74238	1.62494	-3.70039	0.100672		1.40466	2.94448	1.59846	0.805438	0.993207	1.64367	0.125	3.05119	0.125	1.85714	0.790588	1.62316	1.07018	3.29711	1.51426	1.70498	3.05006	0.96491	1.56499	1.26201	1.93358	-0.305126	-0.615551		0.125	0.125	3.4221	0.125	0.125	0.125	0.125	1.82221
cluster_6	ENSMUSG00000020689	Itgb3	0.873347	6.20332	7.36796	6.08082	8.74869	8.5581	9.19846	7.43722	11.0952	4.81487	7.79587	9.24364	-0.940962	-0.24575		69.9304	51.5148	32.1728	44.6291	35.0495	45.0928	78.1256	54.5867	94.3076	38.0396	74.2094	89.8031	33.2063	49.4143	51.8626	41.8774	43.7807	51.7851	46.3982	71.512	45.3211	0.0338875	0.658003		5.46351	3.96879	7.97523	3.59141	5.67323	3.11759	11.2277	4.61047
cluster_4	ENSMUSG00000020695	Mrc2	0.873347	0.125	0.125	0.125	0.699912	0.125	4.35928	2.37491	7.6047	0.374449	0.316637	4.77963	-3.67406	-3.916		38.9407	41.6341	46.0971	50.4774	58.6422	39.435	70.6918	66.8713	61.4515	34.9698	103.932	128.903	9.3405	12.5491	17.128	20.6647	21.8874	25.0423	45.8711	77.8034	17.7687	1.36825	2.1305		15.412	9.6058	5.61859	5.43451	15.5038	10.3375	7.71308	12.3691
cluster_8	ENSMUSG00000020700	Map3k3	38.2907	41.4576	23.4634	14.5891	22.5466	28.4909	70.898	59.1852	44.5046	34.4039	21.8755	58.1959	-0.758346	-1.4116		57.8925	64.2683	42.8643	51.8349	55.4767	70.8107	41.5059	41.1794	44.9182	23.2202	31.6206	31.9192	46.4388	48.2169	50.1384	64.904	63.2375	90.5581	57.1912	35.7273	60.5823	-0.0831024	-0.761871		3.51095	5.47849	6.32983	8.95456	8.39656	7.15552	5.64744	11.6418
cluster_15	ENSMUSG00000020706	Ftsj3	21.0787	19.5756	22.6586	8.63332	7.59886	9.32475	4.96418	20.9367	7.6047	21.1043	8.51898	11.1685	0.9181	-0.390687		23.8864	27.8484	24.2456	19.3474	27.4006	31.6029	42.3962	62.9955	59.3792	45.738	31.6295	44.071	22.8093	38.4441	33.9304	32.6725	44.0009	31.2017	25.7219	47.7016	33.8431	-0.395868	0.495173		11.352	8.5602	13.1564	12.4123	13.7375	15.336	3.38908	16.3697
cluster_10	ENSMUSG00000020717	Pecam1	2.37004	2.55633	4.95364	0.125	0.125	3.19158	1.3348	1.24996	2.11959	3.29334	1.14719	1.56811	1.07052	-0.45092		21.8792	26.2836	22.2269	17.4762	22.1775	29.67	4.90606	9.96763	0.125	0.50992	3.6748	8.11518	23.9908	33.4295	26.9856	26.0366	25.2461	24.2024	23.2856	4.54977	26.6485	-0.194619	-2.55019		3.5879	3.19497	6.71449	1.85388	3.28704	2.22739	4.3129	4.71594
cluster_8	ENSMUSG00000020719	Ddx5	56.251	52.3985	76.5785	57.1307	65.665	58.3747	80.5764	98.075	85.3936	61.7427	60.3902	88.015	-0.511481	-0.543436		1752.24	2247.13	1504.22	1743.01	1829.88	1847.22	1278.8	1286.49	972.892	1188.81	1309.61	1200.51	1902.66	2151.02	2422.76	2110.63	2241.85	2000.5	1820.62	1206.18	2138.24	-0.231992	-0.82597		208.412	132.76	140.467	201.949	130.405	159.157	142.224	184.448
cluster_9	ENSMUSG00000020736	Nt5c	1.62169	0.125	1.73455	0.125	3.57447	0.125	0.125	1.81243	0.623647	1.16041	1.27482	0.853694	0.442848	0.578508		18.0402	19.2395	14.8596	21.8956	16.9682	19.6965	37.4882	34.0608	27.2796	23.3414	19.8708	26.406	26.5192	30.8258	15.89	20.3487	20.9428	24.1772	18.45	28.0745	23.1173	-0.325354	0.280287		1.66407	0.486173	0.125	0.644182	3.68491	2.37982	0.847674	0.246229
cluster_1	ENSMUSG00000020773	Trim47	23.3238	11.066	7.36796	12.8875	8.17377	6.25817	6.77887	18.6868	20.5695	13.9192	9.10647	15.3451	-0.140695	-0.75281		50.273	71.0789	54.9378	55.0704	71.6705	37.215	27.4925	26.7267	10.7395	7.43847	15.2117	23.16	26.3537	48.2354	57.9198	53.2122	47.4697	41.5606	56.7076	18.4615	45.7919	0.30845	-1.31057		2.4849	3.10468	0.753019	0.990304	3.31531	2.65039	1.93169	3.76187
cluster_8	ENSMUSG00000020783	Ncbp3	17.337	9.24248	14.6109	7.78249	9.89851	7.79146	26.7405	49.0606	86.3909	13.7301	8.49082	54.064	-1.97732	-2.67069		73.9796	99.0811	93.6604	86.7158	137.109	93.3616	35.0746	47.21	62.9645	65.9347	55.4842	60.9702	107.398	117.464	104.009	83.1907	123.494	109.873	97.3179	54.6064	107.572	-0.144519	-0.978155		7.81623	3.69068	13.3307	8.44922	7.872	8.06286	13.0067	11.472
cluster_1	ENSMUSG00000020788	Atp2a3	1.62169	2.55633	10.5871	0.975832	0.125	0.125	1.3348	1.24996	3.11688	4.92169	0.408611	1.90054	1.37274	-2.21761		6.88891	4.04095	10.5277	7.43971	4.98696	2.74815	2.10337	0.125	2.98923	1.66468	2.12176	1.12377	3.43313	11.2274	5.21896	5.6012	5.97512	12.4437	6.10539	1.68797	7.31658	-0.261086	-2.11588		0.125	0.125	0.125	0.298061	0.125	0.305385	0.365891	0.367458
cluster_9	ENSMUSG00000020803	Txndc17	8.35682	3.16416	1.73455	0.975832	1.27482	0.125	3.14949	1.81243	2.61823	4.41851	0.791885	2.52672	0.806294	-1.6739		43.6791	33.019	39.1335	28.8361	39.7343	31.2577	94.6219	49.0721	56.2471	91.3009	55.4265	68.208	44.6453	29.4591	34.5494	30.7576	37.1201	28.346	35.9433	69.1461	34.1462	0.0739951	1.01792		1.35625	2.06721	0.753019	1.33643	5.25546	1.83866	3.13132	2.91327
cluster_3	ENSMUSG00000020823	Sec14l1	34.549	24.4383	13.0014	31.6058	38.6441	28.4909	23.1111	18.6868	24.06	23.9962	32.9136	21.9526	0.128411	0.584289		229.27	285.447	239.121	348.901	274.635	275.508	118.179	232.283	174.956	172.937	224.945	211.255	222.389	294.156	284.627	260.426	289.009	273.905	275.48	189.093	270.752	0.0249766	-0.517879		14.0741	10.1132	5.17584	8.03734	14.0265	15.1511	6.74951	7.76364
cluster_3	ENSMUSG00000020829	Slc46a1	1.62169	3.16416	2.53932	8.63332	12.7731	10.0914	3.14949	7.43722	10.5966	2.44172	10.4993	7.0611	-1.53199	0.572324		84.7616	83.2262	74.6822	92.7445	71.1999	102.983	55.5177	65.8445	65.6148	65.3669	64.8313	62.7763	143.646	123.044	101.256	91.1379	98.6152	103.994	84.9329	63.3253	110.282	-0.376803	-0.800346		1.56146	0.576467	1.22403	3.75409	2.00966	3.10767	1.20901	2.06466
cluster_9	ENSMUSG00000020841	Cpd	54.006	33.5557	37.1446	87.7607	92.111	54.5568	17.0621	8.56217	8.60199	41.5688	78.1428	11.4088	1.86536	2.77597		29.1056	22.6809	27.5314	19.8118	25.5913	33.8367	115.078	88.1953	82.6822	43.4265	62.5705	94.6654	9.5768	10.9657	17.8767	16.8727	17.6754	31.7616	26.4263	81.103	17.4548	0.598348	2.21613		26.3671	19.9877	17.8618	14.1481	26.6631	32.1416	10.0244	7.76243
cluster_2	ENSMUSG00000020843	Timm22	11.9788	5.59549	11.2872	35.0091	28.8074	29.2575	11.4487	17.8262	10.0979	9.6205	31.0247	13.1243	-0.448053	1.24118		17.6728	14.2115	9.25458	18.6669	17.1419	13.3788	43.2716	14.1547	23.2073	22.8353	18.5418	31.7861	20.8386	13.5589	11.3904	14.6608	18.1227	20.7756	15.0544	25.6328	16.5578	-0.137328	0.630478		0.85144	4.84102	0.917874	5.00531	4.20843	0.86007	2.44358	0.622039
cluster_9	ENSMUSG00000020857	Nme2	6.11178	11.066	4.95364	16.2908	5.29921	7.02481	0.729898	1.81243	3.11688	7.37713	9.53828	1.8864	1.96742	2.33809		49.0336	36.83	48.9025	34.7236	29.1214	41.8594	123.765	63.9691	117.22	134.202	88.3243	88.1185	34.9832	46.792	26.7679	24.0332	30.4252	31.6804	40.0784	102.6	32.447	0.30474	1.66087		5.05002	1.29881	3.89311	2.41459	2.42847	4.00328	1.4499	1.33729
cluster_8	ENSMUSG00000020865	Abcc3	6.11178	0.125	3.34409	8.63332	12.7731	8.5581	11.6181	14.7494	10.0979	3.19362	9.98816	12.1551	-1.9283	-0.283275		123.884	157.719	110.34	179.252	181.926	154.419	65.9075	85.2797	70.7249	47.2776	101.066	106.491	89.4823	197.007	157.507	130.947	166.175	119.966	151.257	79.4578	143.514	0.0758052	-0.852933		25.2836	16.9169	18.1774	5.47777	15.0955	24.0351	20.6032	45.061
cluster_2	ENSMUSG00000020873	Slc35b1	0.125	0.125	1.73455	2.6775	0.699912	2.42494	1.3348	0.125	0.623647	0.661515	1.93411	0.694481	-0.0701596	1.47767		47.6186	54.7917	52.0646	64.5965	40.4168	43.0605	81.9669	87.8814	77.2183	87.1053	68.3567	49.0648	61.0891	40.6989	43.8759	34.2525	43.1406	44.3631	50.4248	75.2656	44.57	0.178059	0.755916		3.81876	5.09023	5.30615	3.24356	4.83665	1.74847	4.3406	4.97295
cluster_8	ENSMUSG00000020898	Ctc1	15.0919	8.63464	13.0014	17.9925	17.9473	20.8244	24.3209	42.3277	35.0303	12.2427	18.9214	33.893	-1.46907	-0.840968		148.913	182.784	141.572	192.798	197.458	178.713	75.8389	124.624	100.122	114.442	93.1299	98.1711	222.71	210.65	201.315	172.023	207.882	225.974	173.706	101.055	206.759	-0.2513	-1.03281		12.1297	16.5584	4.67814	4.65227	13.5469	15.281	9.87869	19.752
cluster_5	ENSMUSG00000020914	Top2a	18.8337	9.24248	5.75841	6.93165	3.57447	0.125	0.729898	0.687478	0.125	11.2782	3.54371	0.514125	4.45527	2.78507		23.7073	9.08156	55.2325	15.3413	15.9264	11.446	30.7914	0.923051	28.1035	23.047	26.3048	36.0991	5.08719	6.73357	10.6216	9.60486	4.94274	11.6038	21.7892	24.2115	8.09896	1.4278	1.57988		1.25365	1.76021	0.439009	4.62458	1.38144	1.56808	0.486337	0.607492
cluster_2	ENSMUSG00000020932	Gfap	2.37004	4.98765	7.36796	0.125	0.125	0.125	0.125	0.125	0.125	4.90855	0.125	0.125	5.2953	0		0.307808	0.125	1.89316	1.14566	0.472283	2.05785	27.4925	11.0317	14.4462	7.72139	0.125	7.11641	0.833885	0.125	0.279362	0.125	0.125	1.80482	1.00029	11.3222	0.548845	0.865952	4.36661		3.71616	2.20175	3.4221	0.891659	4.10373	4.71581	1.20901	0.125
cluster_9	ENSMUSG00000021003	Galc	0.125	3.16416	4.14887	1.82666	1.84974	2.42494	0.729898	2.37491	1.12229	2.47934	2.03378	1.40903	0.81525	0.529456		34.493	36.6702	26.2967	27.5126	31.2068	25.7339	86.9837	59.0451	63.8221	68.1345	59.2403	63.1658	24.9123	21.5368	22.1093	29.1966	26.9667	40.1495	30.3189	66.7319	27.4785	0.141911	1.28007		6.28127	17.6446	13.9414	19.6809	6.71712	10.2266	10.8411	2.67081
cluster_10	ENSMUSG00000021025	Nfkbia	15.0919	26.8696	13.0014	24.7991	41.5187	38.4573	24.3209	15.8744	8.10335	18.321	34.925	16.0995	0.186476	1.11724		247.966	318.263	218.973	264.786	311.311	306.347	179.369	205.019	115.378	133.998	139.477	162.028	258.811	235.25	298.881	237.267	267.288	223.936	277.941	155.878	253.572	0.132382	-0.701977		3.46478	1.11823	1.69505	1.4818	6.09309	8.33344	1.79438	0.959056
cluster_4	ENSMUSG00000021057	Akap5	5.36343	3.16416	23.4634	12.0366	11.6232	10.858	7.38377	7.9997	14.5858	10.6637	11.506	9.98974	0.094185	0.203864		26.0765	19.5419	13.9756	18.3267	28.4338	12.6885	33.9222	56.5206	30.6206	30.7261	44.0538	51.4303	12.176	7.52659	15.4084	8.40091	14.7503	7.68419	19.8405	41.2123	10.9911	0.852114	1.90674		35.7267	18.6351	28.6999	29.7167	26.7134	48.0137	7.2313	12.2491
cluster_2	ENSMUSG00000021069	Pygl	3.86674	1.34066	6.56319	6.08082	1.27482	2.42494	1.93969	0.125	0.125	3.92353	3.26019	0.729898	2.42639	2.15919		10.5451	10.1498	3.36662	11.3505	3.42419	7.30416	11.3951	16.2616	48.9804	38.617	33.4044	33.2493	16.4294	6.91332	8.49144	10.2368	9.58327	11.8837	7.69007	30.318	10.5897	-0.461588	1.51752		6.38388	1.38911	0.753019	0.990304	9.35355	5.52303	0.96812	1.21606
cluster_1	ENSMUSG00000021087	Rtn1	0.873347	0.732832	1.73455	0.125	1.27482	0.891646	2.54459	2.93739	3.61553	1.11358	0.763823	3.0325	-1.44531	-1.9892		40.8913	73.8514	65.2462	71.7819	62.4623	34.5021	13.479	7.8395	11.9189	9.55553	5.44971	17.1041	31.5168	36.6043	35.1653	54.4888	44.5171	29.2419	58.1225	10.8911	38.589	0.590907	-1.82504		6.38388	5.34215	4.75507	1.68255	4.74242	7.59746	9.96903	6.67137
cluster_9	ENSMUSG00000021109	Hif1a	19.582	10.4581	5.75841	11.1858	23.1215	8.5581	2.54459	6.87474	4.11417	11.9329	14.2885	4.51117	1.40337	1.66328		274.025	192.754	222.916	140.857	147.602	166.187	800.374	614.92	626.185	394.45	707.789	852.785	72.9157	122.516	131.886	135.052	116.117	121.33	190.723	666.084	116.636	0.709469	2.51369		36.0263	25.5281	20.7476	37.648	25.703	38.815	6.02684	11.5193
cluster_8	ENSMUSG00000021180	Rps6ka5	0.125	0.125	0.125	0.975832	7.02395	2.42494	4.35928	4.62483	5.61011	0.125	3.47491	4.86474	-5.28236	-0.485389		26.815	22.0402	29.2996	23.43	29.1231	15.5878	2.59796	9.00731	9.56011	7.63093	13.2127	15.9389	10.0494	15.4569	17.2577	23.7962	36.9773	18.883	24.3826	9.65798	20.4034	0.257043	-1.07902		4.02808	3.19497	8.90941	3.17606	9.4415	8.00964	8.79709	8.36736
cluster_11	ENSMUSG00000021190	Lgmn	371.305	348.413	260.872	364.281	311.153	283.784	230.591	276.302	247.952	326.863	319.739	251.615	0.377468	0.345677		2386.23	2654.3	2223.49	2744.46	2584.6	2978.03	1827.39	1987.96	2008.87	2778.47	2193.4	2111.81	3470.78	3189.88	2744.48	2495.54	2969.66	2342.99	2595.18	2151.32	2868.89	-0.144654	-0.41527		69.9474	53.5534	47.8968	51.8356	54.1938	80.3974	91.724	82.1231
cluster_1	ENSMUSG00000021200	Asb2	20.3304	21.3991	12.1966	12.0366	9.89851	13.9246	23.716	27.6864	31.5397	17.9754	11.9533	27.6474	-0.621123	-1.20974		59.4244	89.7251	106.214	93.0048	76.3536	108.954	30.46	65.2992	37.5605	22.3118	13.2149	23.9291	125.902	140.985	105.09	103.775	101.406	99.2344	88.9461	32.1292	112.732	-0.341896	-1.81094		0.535418	1.38911	2.48007	0.125	2.11436	1.25962	2.29423	5.95369
cluster_8	ENSMUSG00000021224	Numb	11.3502	11.066	4.95364	5.22999	19.672	16.2246	18.2719	22.6241	19.5722	9.12327	13.7089	20.1561	-1.14359	-0.556108		182.657	189.428	146.882	175.787	194.296	236.497	62.4536	84.6306	104.765	63.5193	94.9758	112.344	187.989	244.193	239.578	253.736	223.994	203.084	187.591	87.1147	225.429	-0.265079	-1.37168		25.772	37.2807	41.4125	48.4436	52.7531	32.8622	41.533	59.7176
cluster_10	ENSMUSG00000021234	Fam161b	0.125	0.125	0.125	3.52833	5.87412	3.95823	4.35928	3.49987	2.11959	0.125	4.45356	3.32625	-4.7339	0.421064		2.13589	3.4144	2.18785	3.86741	3.59783	0.263061	0.125	0.125	0.125	0.702379	1.01245	0.125	1.77906	3.8258	1.51426	4.23294	1.84562	1.80482	2.57774	0.369138	2.50042	0.0439376	-2.75994		2.27969	0.66676	1.38104	0.125	0.229703	0.666156	3.73837	1.70098
cluster_9	ENSMUSG00000021242	Npc2	94.4167	105.28	107.16	103.926	94.9855	77.5562	45.4923	46.2482	49.9897	102.285	92.1561	47.2434	1.11442	0.963966		723.143	398.916	532.576	480.431	427.061	459.837	1809.49	1487.13	1825.06	2184.31	1794.85	1724.17	423.025	455.114	334.772	336.331	337.376	400.121	503.661	1804.17	381.123	0.402195	2.243		29.6402	32.0798	26.9791	36.9523	36.2476	33.2077	11.9046	16.3515
cluster_19	ENSMUSG00000021256	Vash1	0.873347	1.34066	2.53932	1.82666	0.125	2.42494	0.125	0.687478	0.125	1.58444	1.45887	0.312493	2.34208	2.22295		0.307808	0.438276	0.419693	0.465219	0.472283	0.815304	0.289864	0.125	0.125	0.50992	0.346863	0.291462	0.361295	0.918028	0.896812	1.70498	0.469125	0.125	0.48643	0.281351	0.745873	-0.616696	-1.40656		0.535418	0.576467	0.910023	0.298061	0.857923	0.846541	0.365891	0.367458
cluster_2	ENSMUSG00000021266	Wars	5.36343	3.77199	0.125	1.82666	2.42465	2.42494	1.93969	1.24996	2.61823	3.08681	2.22542	1.93596	0.673065	0.201026		50.7629	57.0285	58.7688	49.2866	57.6142	42.1935	64.2572	84.7184	68.8665	85.7696	75.332	67.0427	46.9374	51.0903	47.1083	45.9443	38.3228	57.4937	52.6091	74.3311	47.8161	0.137815	0.636468		1.35625	2.11326	0.910023	0.298061	6.5119	1.56808	0.606783	3.02965
cluster_7	ENSMUSG00000021273	Fdft1	45.7742	54.222	70.1403	134.556	126.709	136.588	83.6009	94.0589	73.9247	56.7122	132.618	83.8615	-0.56435	0.661195		39.246	27.3863	36.9616	29.1797	26.8363	28.7008	96.7354	64.9986	59.824	66.7315	85.8683	92.6662	22.9842	32.5836	28.5261	24.1406	20.2563	36.2411	31.3851	77.804	27.4553	0.192994	1.50276		10.1597	4.00761	7.66123	1.68255	2.95199	3.55232	1.69079	2.30712
cluster_2	ENSMUSG00000021290	2010107E04Rik	1.62169	2.55633	0.929773	3.52833	1.84974	0.891646	0.729898	0.125	2.61823	1.7026	2.0899	1.15771	0.556464	0.852162		16.2121	12.1861	20.4588	12.8832	15.5791	13.4313	52.7167	20.0763	40.7297	61.1347	40.7769	25.4272	14.8415	12.8134	11.2391	15.6088	7.52368	11.3238	15.1251	40.1436	12.225	0.307106	1.71533		1.45886	0.125	2.48007	1.50776	2.11332	0.125	0.125	0.609916
cluster_9	ENSMUSG00000021360	Gcnt2	19.582	12.2816	10.5871	44.3682	71.989	47.657	3.75439	3.49987	2.61823	14.1502	54.6714	3.29083	2.1043	4.05426		86.1162	39.4756	44.3201	53.9	56.7321	55.5785	147.026	226.178	133.167	112.525	192.09	156.751	27.3864	30.7887	29.7147	32.287	49.1937	49.1422	56.0204	161.289	36.4188	0.62127	2.1469		12.5401	20.4798	13.9414	6.00907	9.5483	17.5529	10.0015	3.64064
cluster_20	ENSMUSG00000021363	Mak	0.125	0.125	0.125	8.63332	3.57447	0.125	2.54459	6.87474	1.12229	0.125	4.11093	3.51387	-4.81306	0.226402		0.490617	0.90819	0.714385	0.125	0.472283	0.125	1.11419	0.125	0.125	0.50992	0.568725	0.125	0.125	0.125	0.125	0.125	0.125	0.125	0.472579	0.427972	0.125	1.91863	1.77559		0.535418	0.125	0.125	0.644182	0.548001	0.215193	0.847674	0.125
cluster_3	ENSMUSG00000021384	Susd3	1.62169	3.77199	1.73455	0.975832	7.02395	0.125	2.54459	2.37491	3.61553	2.37608	2.70826	2.84501	-0.259852	-0.0710675		138.361	160.331	163.208	186.32	188.467	194.234	106.388	101.869	100.983	112.175	74.8905	71.945	251.732	241.102	198.243	198.677	192.957	181.764	171.82	94.7084	210.746	-0.294605	-1.15394		4.44157	4.54757	3.89311	0.471122	2.39078	0.936734	12.4105	4.97901
cluster_3	ENSMUSG00000021411	Pxdc1	4.61508	11.066	6.56319	0.975832	2.99956	1.65829	0.125	2.37491	0.623647	7.41475	1.87789	1.04119	2.83217	0.850888		41.4397	58.6606	56.1166	58.2956	53.419	33.2596	55.8507	22.2044	19.504	34.8063	39.6166	30.9205	34.1775	33.4322	29.9169	42.4684	35.0726	40.1607	50.1985	33.8171	35.8714	0.484812	-0.0850807		3.0995	9.42521	2.48007	5.14376	0.543813	1.84768	0.727228	0.125
cluster_2	ENSMUSG00000021423	Ly86	46.5225	40.8497	43.5828	40.9649	28.8706	31.5575	17.667	20.3742	20.5695	43.6517	33.7977	19.5369	1.15983	0.790721		1511.01	1096.86	1204.04	1154.52	1152.65	1205.23	2197.48	2077.07	2243.6	3281.34	2496.43	2351.2	1399.3	1173.91	1044.35	1052.35	1025.12	1074.4	1220.72	2441.19	1128.24	0.113655	1.11351		67.2478	70.6531	71.1539	36.8191	52.3102	58.2794	54.6375	33.6921
cluster_10	ENSMUSG00000021453	Gadd45g	0.125	0.125	0.125	4.37916	4.14939	2.42494	0.125	2.93739	0.125	0.125	3.65116	1.06246	-3.08741	1.78094		29.0087	44.8232	31.9518	28.3632	49.4687	53.6926	25.8438	11.029	13.9407	36.1131	23.8643	23.7626	47.4691	51.9573	39.2636	50.2671	51.5716	28.122	39.5514	22.4256	44.7751	-0.17897	-0.997551		0.330209	0.486173	1.06703	0.298061	0.125	1.47789	0.606783	0.125
cluster_9	ENSMUSG00000021458	2010111I01Rik	2.37004	6.81115	6.56319	10.335	13.9229	8.5581	17.667	22.0617	21.5668	5.24813	10.9387	20.4318	-1.96094	-0.901382		29.3597	23.934	27.2367	27.8852	26.6921	25.1085	48.0444	63.4397	62.2957	83.6429	52.2472	55.4087	36.7507	29.7314	19.8525	26.0366	23.8696	30.2162	26.7027	60.8464	27.7428	-0.0551295	1.13306		6.79429	4.45908	5.77717	4.51036	2.84729	3.28174	3.85761	4.84445
cluster_9	ENSMUSG00000021477	Ctsl	27.8138	31.1244	32.3159	46.0699	63.9403	52.2569	26.7405	15.8744	12.5912	30.4181	54.089	18.402	0.725064	1.55547		1256.4	877.755	918.714	780.815	911.817	1008.23	2907.88	2365.67	2572	3655.6	2624.7	2702.65	913.63	881.927	708.877	590.037	694.883	671.029	958.955	2804.75	743.397	0.367331	1.91567		34.1589	31.3818	29.4284	38.9789	23.1074	24.0134	16.4839	11.7242
cluster_9	ENSMUSG00000021486	Prelid1	36.0457	53.602	37.9493	44.3682	42.6685	50.7236	35.2091	37.2486	30.0438	42.5323	45.9201	34.1671	0.315951	0.426517		79.0434	65.0374	111.928	99.1457	85.5427	76.2075	198.74	138.637	187.147	197.752	161.368	154.226	95.763	96.7052	83.6937	70.5256	78.5269	95.9168	86.1509	172.979	86.8552	-0.0117471	0.993909		2.07449	1.93087	3.26509	0.644182	3.1436	3.42605	6.50742	5.33785
cluster_1	ENSMUSG00000021573	Tppp	6.86012	3.77199	0.929773	1.82666	1.84974	2.42494	4.35928	2.37491	4.11417	3.85396	2.03378	3.61612	0.0918986	-0.830281		57.344	54.1322	70.2618	72.4232	73.3218	70.3399	12.4898	26.7267	13.3257	5.70633	17.6522	9.53177	33.2063	80.7495	90.427	81.6486	74.4731	53.6105	66.3038	14.2388	69.0192	-0.0579044	-2.27717		5.76825	2.38233	4.36413	0.990304	2.48292	3.10136	9.39932	13.579
cluster_9	ENSMUSG00000021576	Pdcd6	0.125	1.34066	0.929773	3.52833	0.125	1.65829	0.729898	0.125	2.61823	0.798479	1.77054	1.15771	-0.535948	0.612915		34.482	29.8862	34.0147	25.4713	40.4081	32.434	57.4466	54.3898	72.462	83.6352	48.4889	53.3662	46.9114	44.5213	31.0824	30.1509	26.1322	47.3056	32.7827	61.6315	37.684	-0.201016	0.709716		1.56146	0.757053	1.69348	0.471122	2.32377	3.46213	4.33458	0.488687
cluster_7	ENSMUSG00000021624	Cd180	52.5093	57.2612	39.5589	17.1416	22.5466	18.5245	11.6181	28.8114	12.5912	49.7765	19.4042	17.6735	1.49387	0.134781		82.2206	100.553	102.383	102.189	104.341	87.6555	218.339	131.271	118.054	146.202	141.452	125.363	115.91	95.2883	73.2928	100.302	86.5003	71.663	96.5572	146.78	90.4926	0.0935834	0.697785		278.872	258.421	243.828	122.624	249.086	328.317	343.546	148.898
cluster_10	ENSMUSG00000021636	Marveld2	6.11178	1.34066	0.125	0.125	0.125	0.125	0.125	0.125	0.623647	2.52581	0.125	0.291216	3.11659	-1.22016		8.91626	6.7038	12.7968	7.95004	2.55598	3.85816	0.289864	2.51915	2.98923	5.51387	1.23431	3.78716	7.68644	6.99791	7.07131	4.86493	5.62927	4.04458	7.13017	2.72227	6.04907	0.237222	-1.15191		1.76667	0.215293	0.596014	0.990304	1.17203	0.305385	0.365891	0.488687
cluster_3	ENSMUSG00000021639	Gtf2h2	0.125	3.77199	0.929773	1.82666	2.99956	0.891646	0.729898	1.24996	1.12229	1.60892	1.90596	1.03405	0.637789	0.882211		181.482	255.896	191.204	229.693	227.368	221.761	174.184	170.352	132.843	177.694	143.664	144.273	318.57	236.492	263.021	247.025	259.85	204.699	217.901	157.168	254.943	-0.226504	-0.697864		41.4449	35.2753	33.8465	38.0288	25.3491	47.9497	56.449	54.0962
cluster_9	ENSMUSG00000021660	Btf3	1.62169	3.16416	5.75841	1.82666	0.699912	3.95823	2.54459	2.37491	5.11147	3.51476	2.1616	3.34366	0.0719974	-0.629326		103.777	81.6614	102.528	85.0896	94.3081	87.1682	174.299	128.593	206.483	220.755	145.631	140.974	98.0976	83.9903	87.7936	71.3693	79.2461	99.8028	92.4221	169.456	86.7166	0.0919287	0.966528		2.11142	0.215293	1.69505	1.21701	2.33529	3.89776	1.09459	1.94344
cluster_9	ENSMUSG00000021670	Hmgcr	9.85351	12.8895	11.3918	10.335	17.3724	10.858	18.2719	15.3119	16.0817	11.3783	12.8551	16.5552	-0.541002	-0.364938		47.6497	70.9254	72.03	51.6682	48.05	48.9985	100.033	40.8256	79.481	62.6706	83.9891	71.0861	23.2795	40.0407	53.8431	54.4762	48.1338	44.0803	56.5536	73.0142	43.9756	0.362916	0.731473		2.99793	5.09655	3.89311	1.68255	4.31418	1.02693	2.17137	2.18589
cluster_19	ENSMUSG00000021728	Emb	0.873347	0.732832	0.125	2.6775	0.125	2.42494	1.3348	0.125	1.62094	0.57706	1.74248	1.02691	-0.83152	0.762828		4.14678	5.0356	14.3763	3.88612	4.27503	3.68559	1.82145	0.923051	24.9612	7.96389	2.56549	2.08259	3.79702	6.9001	3.90997	9.60486	5.54324	21.4979	5.90091	6.71962	8.54218	-0.533668	-0.346225		0.432814	1.65999	0.596014	2.20173	0.229703	1.05218	0.258695	0.609916
cluster_3	ENSMUSG00000021733	Slc4a7	8.35682	4.98765	6.56319	13.7383	5.29921	5.49152	6.17398	9.12465	4.11417	6.63589	8.17635	6.47093	0.0363151	0.337482		87.9187	98.8164	86.0868	96.0498	105.15	97.1707	51.04	70.8829	61.6217	62.6706	51.8057	68.992	78.8112	56.6943	113.856	99.3475	110.443	98.3665	95.1988	61.1688	92.9197	0.0349579	-0.603189		11.1037	30.0915	16.1395	13.2309	5.98838	11.786	20.1154	11.5945
cluster_13	ENSMUSG00000021759	Plpp1	3.11839	1.9485	3.34409	2.6775	2.99956	8.5581	1.3348	6.87474	8.10335	2.80366	4.74505	5.43763	-0.955666	-0.196553		78.0654	66.8528	72.3217	43.5029	60.8995	80.4791	108.846	156.556	140.135	193.122	174.032	129.836	82.3627	75.1428	58.9432	85.6428	41.42	58.9187	67.0202	150.421	67.0717	-0.00110738	1.16523		1.76154	1.11823	0.753019	0.298061	1.59085	1.3877	0.847674	0.731145
cluster_9	ENSMUSG00000021771	Vdac2	11.3502	17.7521	13.8061	2.6775	11.6232	3.19158	22.5062	23.7491	25.0573	14.3028	5.83078	23.7709	-0.732895	-2.02744		210.967	177.04	189.957	179.924	173.152	189.076	288.309	288.684	282.055	318.211	269.338	268.713	204.556	221.668	171.984	169.514	175.565	177.853	186.686	285.885	186.857	-0.00131797	0.613503		14.5974	9.42973	7.66123	13.603	6.17162	5.16587	4.3406	8.73105
cluster_6	ENSMUSG00000021773	Comtd1	18.0853	22.0069	13.0014	12.0366	22.5466	18.5245	33.3944	37.811	37.5235	17.6979	17.7026	36.243	-1.03412	-1.03374		40.7085	39.6526	41.9714	33.3049	30.8526	45.1397	70.8996	51.7297	67.2828	58.2479	50.7541	49.6658	54.0617	42.4198	40.3349	38.0571	35.0536	35.1437	38.6049	58.0966	40.8451	-0.0813787	0.50829		0.330209	2.29204	1.38104	0.125	1.38144	1.94779	0.125	0.732357
cluster_6	ENSMUSG00000021806	Nid2	0.125	6.20332	0.125	0.125	0.125	0.125	0.125	4.62483	0.125	2.15111	0.125	1.62494	0.40469	-3.70039		30.6814	20.8012	25.7633	26.7267	33.4763	25.6662	29.4692	15.1736	48.143	20.7182	26.3048	27.4231	28.2441	29.5093	14.0176	22.8767	24.2103	14.9634	27.1859	27.872	22.3036	0.285582	0.321541		1.66407	0.757053	1.22403	0.125	1.48614	1.02693	6.9904	2.33501
cluster_9	ENSMUSG00000021807	Rtraf	6.11178	3.77199	7.36796	5.22999	0.125	1.65829	13.4327	18.1243	16.5803	5.75058	2.33776	16.0458	-1.48042	-2.779		74.6542	56.2876	62.5321	51.9795	65.5201	66.7807	140.278	67.8024	138.418	158.009	125.593	108.002	87.4927	81.294	60.7971	66.5693	59.6878	80.7452	62.959	123.017	72.7644	-0.208819	0.757556		5.66564	4.36879	6.97354	5.14549	5.26907	4.00148	2.97715	6.18645
cluster_4	ENSMUSG00000021822	Plau	0.873347	0.732832	2.53932	0.975832	1.84974	3.19158	1.93969	1.81243	2.11959	1.38183	2.00572	1.95724	-0.502236	0.035299		48.9348	41.7907	44.6236	36.2835	31.3805	53.4454	75.3031	122.493	110.482	98.7953	85.4113	123.473	34.1515	38.4547	47.823	24.4566	45.6957	34.8329	42.7431	102.66	37.5691	0.186146	1.45025		9.96272	6.17465	10.638	6.70131	5.04606	8.6933	3.49868	2.19559
cluster_2	ENSMUSG00000021823	Vcl	18.0853	28.0853	20.2443	16.2908	35.7696	22.3577	32.7895	31.0613	25.556	22.1383	24.806	29.8023	-0.428876	-0.26473		26.4494	23.7726	26.2436	27.5126	20.1615	28.6152	29.9275	77.0997	39.83	30.2065	39.834	71.3624	9.5768	18.3699	26.1412	18.4527	19.7401	20.5628	25.4592	48.0433	18.8073	0.436895	1.35305		3.71513	4.09791	3.89311	7.04743	4.20843	1.83866	0.96812	4.7317
cluster_7	ENSMUSG00000021830	Txndc16	4.61508	2.55633	2.53932	1.82666	1.84974	2.42494	2.54459	1.81243	2.61823	3.23691	2.03378	2.32509	0.477333	-0.193121		62.278	60.9585	60.5841	46.9051	52.5647	67.1369	68.3821	112.203	79.481	89.2993	125.779	105.662	33.6316	30.7861	42.5067	48.4565	36.6573	23.3625	58.4046	96.8011	35.9001	0.702093	1.43104		14.4547	24.3904	17.2071	17.9364	10.7074	10.7533	5.60889	9.88394
cluster_19	ENSMUSG00000021840	Mapk1ip1l	6.86012	8.02681	4.14887	3.52833	3.57447	3.95823	1.3348	2.93739	3.61553	6.34527	3.68701	2.62924	1.27104	0.487807		221.687	262.953	187.438	223.702	172.049	159.186	136.682	161.704	119.939	116.756	125.81	144.281	187.977	191.773	294.369	228.558	228.94	127.951	204.502	134.195	209.928	-0.0377781	-0.645561		16.6433	11.7891	19.9154	12.0524	7.97879	20.7151	16.7453	14.4288
cluster_8	ENSMUSG00000021870	Slmap	3.11839	3.16416	4.95364	11.1858	5.87412	1.65829	9.19846	11.937	5.11147	3.7454	6.23941	8.74899	-1.224	-0.487707		153.865	174.234	133.712	114.083	165.249	121.726	68.7085	45.0819	56.1982	65.5459	87.7608	104.905	103.147	135.468	170.938	179.421	146.731	114.353	143.812	71.3666	141.676	0.0215828	-0.989276		23.8266	43.4703	41.9244	59.5818	33.1076	32.0541	56.2671	38.791
cluster_6	ENSMUSG00000021876	Rnase4	18.0853	15.3208	23.4634	12.8875	17.9473	3.19158	20.0866	26.5615	34.5316	18.9565	11.3421	27.0599	-0.513463	-1.25447		861.873	872.182	724.68	712.882	829.105	876.383	1263.33	941.759	1204.4	1571.11	1535.5	1347.66	1068.49	964.653	890.03	787.032	841.938	806.733	812.851	1310.63	893.147	-0.135906	0.553289		21.0604	15.9038	19.6658	19.2707	19.8469	14.4124	25.6474	22.3923
cluster_11	ENSMUSG00000021880	Rnase6	3.11839	0.125	4.95364	0.975832	1.27482	0.125	1.3348	0.125	0.125	2.73234	0.791885	0.528265	2.3708	0.58403		15.6637	16.7286	27.2367	27.3136	25.8187	13.793	1.60878	4.11526	31.8186	15.7142	5.67157	5.11886	32.2611	21.5368	20.3465	17.865	26.4454	32.6015	21.0924	10.6745	25.176	-0.255328	-1.23788		0.432814	0.125	0.439009	0.125	0.334407	0.936734	0.727228	0.609916
cluster_9	ENSMUSG00000021886	Gpr65	0.125	3.77199	3.34409	4.37916	2.99956	3.19158	0.125	0.125	1.12229	2.41369	3.52343	0.457431	2.39962	2.94536		39.9772	25.9797	39.3191	20.2149	20.441	21.4333	98.0378	110.256	107.072	146.991	98.8539	92.5114	18.1212	17.0429	19.8834	18.1367	31.9634	26.9993	27.8942	108.954	22.0245	0.340857	2.30653		9.29784	14.3859	8.28924	13.6237	8.18715	9.02972	4.94283	0.973603
cluster_9	ENSMUSG00000021939	Ctsb	207.417	194.631	227.876	217.938	182.947	169.554	66.0588	76.0596	65.4477	209.975	190.146	69.1887	1.60161	1.4585		4128.31	2259.67	2811.28	2577.43	2498.78	2853.2	9972.95	9065.79	9922.29	11791.1	12008.6	9661.33	2373.16	2532.05	2101.27	1812.73	1905.81	2340.24	2854.78	10403.7	2177.54	0.390677	2.25632		247.484	277.829	228.807	173.724	218.419	213.822	79.3566	48.9548
cluster_4	ENSMUSG00000021947	Cryl1	0.125	0.125	0.929773	0.975832	3.57447	0.891646	0.729898	1.81243	2.61823	0.393258	1.81398	1.72019	-2.12902	0.0765949		98.6094	96.7613	93.2508	94.5443	98.927	94.9741	170.784	91.3689	150.701	160.404	124.612	126.636	103.603	105.883	96.6323	100.596	83.2036	96.7931	96.1778	137.418	97.7852	-0.0239121	0.490879		2.07449	5.18143	2.63708	3.93234	2.42847	1.83866	2.77481	2.70718
cluster_9	ENSMUSG00000021957	Tkt	6.86012	8.63464	13.0014	12.8875	7.02395	14.6913	6.17398	4.62483	5.61011	9.49871	11.5342	5.46964	0.796287	1.0764		179.487	155.508	172.83	126.755	145.845	170.456	327.68	299.753	379.518	348.928	310.5	282.909	148.046	161.903	124.07	136.55	112.829	158.336	158.48	324.881	140.289	0.175901	1.21151		2.79374	0.847347	4.83514	0.817243	2.63788	5.08199	0.727228	2.42835
cluster_1	ENSMUSG00000021959	Lats2	1.62169	0.125	4.95364	2.6775	5.87412	3.95823	6.77887	2.93739	1.62094	2.23344	4.16995	3.77907	-0.75876	0.141999		42.0887	36.6217	44.6236	55.4106	30.1823	32.4312	40.3519	44.2838	20.3431	21.6805	26.9704	19.4346	29.6619	27.881	40.7208	34.5938	41.6798	24.2024	40.2263	28.844	33.1233	0.280296	-0.199571		0.464621	0.471726	5.71751	0.298061	3.79904	0.819484	2.09067	2.91084
cluster_8	ENSMUSG00000021983	Atp8a2	7.60847	19.5756	8.17273	12.0366	5.29921	7.79146	18.8768	28.8114	32.0384	11.7856	8.37577	26.5755	-1.17307	-1.6658		100.67	96.4041	67.6067	99.9929	106.418	109.745	43.3211	48.854	70.0308	65.1803	82.4516	67.875	114.567	105.566	135.036	105.035	133.743	90.4434	96.8061	62.9521	114.065	-0.23669	-0.857533		58.0842	61.1561	54.312	70.2042	66.6849	51.0315	89.9269	71.6235
cluster_6	ENSMUSG00000022010	Tsc22d1	0.873347	4.98765	0.929773	0.125	0.125	0.891646	2.54459	1.24996	2.11959	2.26359	0.380549	1.97138	0.199409	-2.37305		39.9772	16.9526	22.2269	16.2548	12.7661	11.9982	95.3819	108.66	104.614	135.143	149.235	142.29	8.15903	6.73357	6.45386	11.1848	15.9547	12.1637	20.0293	122.554	10.1083	0.986575	3.59981		10.8985	8.88526	11.9616	2.37479	7.34953	9.41665	10.6062	5.58031
cluster_12	ENSMUSG00000022014	Epsti1	18.0853	15.3208	29.9901	12.0366	2.99956	5.49152	5.56908	6.31226	3.61553	21.1321	6.84258	5.16562	2.03242	0.405597		28.6449	29.2832	35.7828	34.3612	31.7607	34.5794	9.3574	45.3479	40.0305	46.4866	27.1057	27.9242	34.1515	35.3381	33.8269	25.6037	30.2376	40.6591	32.4021	32.7087	33.3028	-0.0395588	-0.025969		10.2828	8.2514	7.34722	8.0858	5.88368	6.3492	7.2313	8.92623
cluster_2	ENSMUSG00000022094	Slc39a14	0.125	0.732832	0.125	35.0091	34.6197	27.7242	0.729898	0.687478	2.11959	0.327611	32.451	1.17899	-1.84749	4.78264		7.43734	7.80026	2.48254	7.2696	4.63968	3.3004	18.5931	8.37153	3.83165	8.78569	7.06043	9.61999	6.50496	6.20488	2.74916	7.70888	2.70593	5.44443	5.4883	9.37706	5.21971	0.0723905	0.845167		6.8969	4.85908	2.32307	1.39873	7.24482	1.56898	1.6932	2.54958
cluster_7	ENSMUSG00000022108	Itm2b	60.7411	76.7118	63.7021	42.6666	67.3897	43.0572	28.5552	33.8737	41.014	67.0517	51.0378	34.481	0.959473	0.565767		3696.86	3304.99	3361.63	3528.98	3213.44	3571.89	4734.6	5110.69	5422.81	7421.77	5429.3	5220.33	3850.97	3734.98	3248.25	2912.82	2979.12	2756.9	3446.3	5556.58	3247.17	0.0858628	0.775014		28.3536	29.0911	34.6284	26.7175	26.4055	33.3745	20.0419	22.5039
cluster_2	ENSMUSG00000022125	Cln5	2.37004	1.34066	2.53932	4.37916	1.27482	3.19158	10.4083	7.43722	13.5885	2.08334	2.94852	10.478	-2.33039	-1.8293		226.583	282.987	268.242	208.016	212.523	251.686	285.172	313.477	257.025	317.249	341.55	339.167	189.3	199.442	252.003	268.212	212.617	175.795	241.673	308.94	216.228	0.1605	0.514771		12.2128	8.52409	13.4939	8.43192	10.1933	5.80714	7.58661	14.2433
cluster_2	ENSMUSG00000022150	Dab2	0.125	0.125	0.125	0.975832	3.57447	0.125	1.3348	0.125	1.62094	0.125	1.55844	1.02691	-3.03831	0.601786		41.8053	18.1384	17.2172	22.7496	16.9665	12.6637	50.5734	55.9886	44.9418	64.6048	65.3526	59.3855	10.9946	16.5142	16.1787	16.2408	21.2835	49.6797	21.5901	56.8078	21.8152	-0.0149669	1.38075		3.20314	15.8424	7.19021	5.66295	9.7577	5.17579	4.82238	5.58031
cluster_1	ENSMUSG00000022180	Slc7a8	19.582	22.0069	14.6109	16.2908	23.1215	10.0914	21.2964	16.4369	40.5154	18.7333	16.5012	26.0829	-0.477499	-0.66053		184.215	213.182	168.946	217.493	232.183	193.994	136.553	144.04	162.812	98.98	135.27	155.824	167.415	253.344	244.962	212.578	219.079	221.021	201.669	138.913	219.733	-0.123766	-0.66157		43.8817	27.9191	43.4379	26.2416	35.3786	35.062	38.228	30.0795
cluster_7	ENSMUSG00000022186	Oxct1	10.6019	6.81115	7.36796	4.37916	12.1982	17.7579	11.6181	15.3119	13.5885	8.26032	11.4451	13.5061	-0.709346	-0.238891		289.533	234.33	306.152	218.542	290.33	253.074	545.727	458.089	536.112	584.581	519.779	540.977	232.273	218.924	217.784	221.063	203.214	210.565	265.327	530.877	217.304	0.288059	1.28867		14.3891	21.9751	14.2554	23.9728	20.4458	25.0858	12.602	11.1544
cluster_2	ENSMUSG00000022193	Psmb5	3.86674	6.81115	2.53932	1.82666	1.27482	1.65829	2.54459	0.125	0.623647	4.40573	1.58659	1.09775	2.00484	0.531388		60.7059	47.0334	40.7778	48.317	50.929	57.1469	67.7127	50.0537	92.1241	93.3159	77.28	68.466	50.5622	62.4226	58.5527	39.3779	51.6095	44.8054	50.8183	74.8254	51.2217	-0.0114067	0.546773		0.843232	0.847347	3.10809	3.06703	1.38144	0.215193	0.486337	0.367458
cluster_15	ENSMUSG00000022216	Psme1	30.8072	37.2027	16.2205	18.8433	11.0483	10.858	6.17398	4.62483	10.5966	28.0768	13.5832	7.13179	1.97704	0.929489		131.327	98.9385	103.506	84.6575	94.2265	112.012	178.081	135.953	227.085	203.411	152.966	152.887	110.936	108.854	91.7777	70.6614	86.9941	82.271	104.111	175.064	91.9157	0.179743	0.929498		11.1919	9.62476	14.4375	10.32	20.9599	13.9245	9.03557	3.51941
cluster_8	ENSMUSG00000022228	Zscan26	1.62169	1.9485	2.53932	0.125	1.27482	0.125	3.75439	4.62483	2.11959	2.0365	0.508275	3.4996	-0.781096	-2.78351		595.172	832.031	689.603	712.287	734.205	585.294	398.963	525.74	415.693	426.162	434.676	482.577	615.645	633.249	840.65	741.036	784.863	598.306	691.432	447.302	702.292	-0.0224832	-0.650822		73.2964	65.7231	84.223	65.227	64.5552	81.3128	65.6571	68.2254
cluster_7	ENSMUSG00000022234	Cct5	5.36343	4.98765	0.125	4.37916	4.14939	0.125	1.93969	6.31226	1.12229	3.49203	2.88452	3.12475	0.160325	-0.115411		110.984	123.373	106.164	109.737	133.546	114.526	120.792	133.86	177.797	216.794	186.483	186.914	117.958	127.337	106.748	108.426	95.6901	108.095	116.388	170.44	110.709	0.0721708	0.622489		5.35783	4.64508	3.73611	1.50949	3.05669	4.9954	1.81124	4.82262
cluster_2	ENSMUSG00000022246	Rai14	0.125	0.732832	0.125	3.52833	2.42465	3.95823	0.125	0.125	0.125	0.327611	3.30374	0.125	1.39005	4.7241		8.53419	6.23388	17.2172	6.58916	11.759	8.54671	17.9303	13.7052	35.5067	16.2916	23.8865	33.1461	1.30647	3.03277	2.44044	2.65296	2.70593	5.16446	9.81335	23.4111	2.88384	1.76675	3.02113		32.8558	22.3019	27.8866	31.8159	40.1248	45.1988	1.08857	11.1217
cluster_3	ENSMUSG00000022263	Trio	11.3502	9.85031	14.6109	6.93165	9.3236	15.4579	14.0376	13.062	12.0925	11.9371	10.5711	13.0641	-0.130145	-0.305483		102.13	142.694	112.235	129.454	129.351	120.954	64.0923	53.9961	45.55	59.4469	63.8484	79.7455	114.036	116.978	128.49	173.246	130.032	89.4355	122.803	61.1132	125.369	-0.0298396	-1.03663		56.2025	106.679	84.7191	60.6322	96.096	78.3166	138.945	131.238
cluster_4	ENSMUSG00000022265	Ank	31.5556	26.8696	23.4634	10.335	29.4455	53.0236	41.258	29.3739	44.0059	27.2962	30.9347	38.2126	-0.485349	-0.304823		446.958	67.1692	232.467	137.825	174.312	140.257	706.558	1363.22	1178.13	254.337	2227.14	1508.05	18.0834	21.8011	18.349	57.3233	31.1392	61.9984	199.831	1206.24	34.7824	2.52235	5.11601		14.7913	15.0252	10.4952	7.73968	11.6413	10.2266	4.94283	3.0345
cluster_9	ENSMUSG00000022283	Pabpc1	28.5622	58.4768	40.3637	76.6999	34.0448	41.5239	26.7405	25.4365	30.0438	42.4676	50.7562	27.4069	0.63182	0.889042		431.52	289.938	314.807	266.107	273.18	336.906	771.132	714.66	893.222	941.415	599.902	608.943	394.305	329.884	291.374	270.484	257.924	349.894	318.743	754.879	315.644	0.0140925	1.25795		92.5399	99.7194	81.5005	115.165	91.598	100.649	53.7041	49.9817
cluster_9	ENSMUSG00000022295	Atp6v1c1	6.86012	2.55633	4.14887	4.37916	0.125	3.95823	5.56908	6.87474	0.623647	4.52177	2.8208	4.35582	0.0539435	-0.626843		164.287	137.894	180.766	186.317	164.563	169.849	361.445	335.094	342.584	457.15	387.404	317.487	190.43	173.214	160.761	134.199	148.754	133.732	167.279	366.86	156.848	0.0928894	1.22586		28.4592	28.004	15.1896	10.519	19.9097	19.3424	10.6965	9.12868
cluster_4	ENSMUSG00000022305	Lrp12	12.0986	9.85031	7.36796	3.52833	2.42465	3.19158	10.4083	13.6245	11.0952	9.77227	3.04819	11.7093	-0.260891	-1.94163		20.0511	18.1384	15.7437	19.8577	14.7109	16.7641	33.9222	41.7913	47.1321	14.367	24.0862	38.4113	15.4842	19.1577	24.6686	15.8742	20.7725	18.883	17.5443	33.285	19.14	-0.125589	0.798279		5.76825	15.3837	2.79722	5.83428	6.71503	6.79926	4.6911	5.91005
cluster_1	ENSMUSG00000022311	Csmd3	0.873347	1.9485	0.125	0.125	0.125	0.125	6.17398	4.62483	14.0871	0.982281	0.125	8.2953	-3.07809	-6.05229		133.012	162.244	111.949	140.629	155.557	192.855	74.0765	91.9115	56.9631	55.8594	77.5817	86.7352	184.204	143.658	182.408	201.626	200.084	136.725	149.374	73.8546	174.784	-0.226642	-1.24281		83.8021	97.4097	69.8916	89.8899	99.3418	84.5616	259.834	293.308
cluster_7	ENSMUSG00000022312	Eif3h	17.337	13.4973	6.56319	17.1416	21.9717	14.6913	9.19846	6.87474	8.60199	12.4658	17.9349	8.22507	0.599879	1.12467		115.289	67.0705	97.0612	97.2677	74.8186	95.7845	181.86	112.927	258.811	256	170.294	179.27	80.4582	82.3276	74.9151	64.272	74.7811	83.2761	91.2152	193.193	76.6717	0.250581	1.33328		1.45886	2.56292	2.79408	3.24009	3.05669	2.5602	1.93169	2.79204
cluster_9	ENSMUSG00000022336	Eif3e	9.10516	18.36	0.929773	0.125	2.42465	6.25817	4.96418	0.687478	2.11959	9.46496	2.93594	2.59042	1.86941	0.180638		101.531	73.6055	87.2921	66.1887	66.6522	81.7286	110.676	122.535	184.406	222.358	158.983	129.18	120.028	81.5346	87.4987	76.1313	68.74	94.8697	79.4996	154.69	88.1338	-0.148746	0.811612		2.99793	11.8324	7.7256	5.13684	7.35267	8.99725	7.7998	5.29663
cluster_7	ENSMUSG00000022350	Washc5	1.62169	3.77199	0.125	0.975832	1.27482	0.125	0.125	3.49987	0.125	1.83956	0.791885	1.24996	0.557484	-0.658514		28.0947	34.128	30.1836	27.8529	24.0875	27.0827	40.4673	49.0721	52.4579	27.2618	56.7	49.759	19.7375	33.9609	29.7626	26.7255	20.7088	19.2078	28.5716	45.953	25.0172	0.191662	0.877241		11.5182	21.548	13.4704	15.3544	15.8179	20.6032	7.22527	20.9412
cluster_15	ENSMUSG00000022351	Sqle	11.3502	26.2618	17.83	11.1858	15.6476	7.79146	20.0866	6.87474	16.0817	18.4807	11.5416	14.3477	0.365198	-0.31397		5.97487	4.04095	6.90293	6.92938	1.3457	2.47203	9.19253	22.2044	36.6844	26.4824	27.8578	23.0968	2.25165	3.8258	7.38003	2.33697	1.32944	6.56431	4.61098	24.253	3.94803	0.223938	2.61896		1.25365	0.576467	2.00749	2.81956	2.32377	0.575963	0.96812	2.79204
cluster_1	ENSMUSG00000022353	Mtss1	10.6019	3.77199	8.17273	6.08082	2.42465	7.02481	12.223	17.5618	16.5803	7.51553	5.17676	15.455	-1.04013	-1.57796		82.9884	114.861	84.9965	123.805	90.1077	108.3	6.22498	26.7267	24.5552	18.6011	10.9963	23.9291	118.736	100.847	112.808	132.59	145.084	102.594	100.843	18.5056	118.777	-0.236139	-2.68222		3.20314	13.1977	3.73611	11.2009	2.00966	5.80714	5.78595	9.58086
cluster_2	ENSMUSG00000022354	Ndufb9	0.873347	3.77199	0.929773	0.125	2.42465	4.72487	4.96418	2.37491	0.783214	1.85837	2.42484	2.70744	-0.542889	-0.159037		41.2807	27.2328	39.5696	31.1326	36.2424	28.5365	92.0648	50.49	68.4436	108.257	69.5902	69.9325	41.7129	40.313	25.7538	26.4	31.4575	35.4012	33.9991	76.463	33.5064	0.0210588	1.19032		0.535418	1.2961	2.00906	0.817243	0.648516	0.215193	0.125	0.367458
cluster_1	ENSMUSG00000022389	Tef	0.873347	1.34066	1.73455	3.52833	1.27482	0.125	1.3348	1.81243	0.623647	1.31619	1.64272	1.25696	0.0664255	0.386147		35.0377	32.7088	28.4155	42.1403	36.0688	37.2633	7.70875	0.391017	8.88618	8.59323	18.7615	8.11518	39.8226	43.7706	42.6765	20.0327	43.3126	69.2748	35.2724	8.74264	43.1483	-0.290763	-2.30316		18.2214	13.8532	11.1844	4.27846	8.18192	7.07074	14.0955	9.50691
cluster_3	ENSMUSG00000022419	Deptor	0.125	0.125	0.125	5.22999	2.42465	0.891646	0.729898	0.125	0.125	0.125	2.84876	0.326633	-1.38574	3.12459		15.6637	20.6446	28.4125	10.1768	24.2612	32.7929	0.784457	17.4161	7.70679	12.25	14.7679	25.9266	25.1652	23.6515	32.3867	37.4124	33.3124	48.2799	21.992	13.142	33.368	-0.60149	-1.34428		3.20314	2.38233	2.61195	3.11549	4.71938	1.65647	2.15812	1.82221
cluster_3	ENSMUSG00000022433	Csnk1e	14.3436	11.6738	9.78228	16.2908	16.2225	9.32475	19.4817	10.8121	15.0844	11.9332	13.946	15.1261	-0.342053	-0.117182		120.665	143.671	118.515	120.074	154.652	140.758	119.178	100.092	102.616	91.7628	86.6515	109.747	157.85	149.225	138.798	155.244	151.684	139.074	133.056	101.674	148.646	-0.159846	-0.547921		40.309	87.6418	53.9902	104.908	82.4459	71.3384	117.091	80.2938
cluster_11	ENSMUSG00000022443	Myh9	113.095	77.2649	91	129.451	81.1876	82.9227	41.8629	52.4355	49.491	93.7868	97.8539	47.9298	0.968462	1.02971		60.2507	48.6828	59.3582	80.4116	51.1756	64.8976	70.5616	51.7323	43.4895	34.1577	61.7673	51.4819	63.1992	47.133	58.8661	45.7357	61.0351	75.0842	60.7961	52.1984	58.5089	0.0553223	-0.164651		46.769	37.1453	36.0995	30.1493	65.7321	65.6518	36.1214	48.619
cluster_3	ENSMUSG00000022498	Txndc11	17.337	22.0069	17.83	19.6941	25.9961	40.7572	96.3037	53.5604	88.3855	19.058	28.8158	79.4165	-2.05904	-1.46258		40.5385	70.7625	60.3838	83.9873	64.3376	37.8156	29.4708	48.5348	28.5988	21.488	18.9833	31.9192	61.8074	36.8686	43.9269	50.0491	36.4301	44.5507	59.6375	29.8325	45.6055	0.387014	-0.612322		9.87243	15.6527	8.1448	6.29981	12.725	10.0327	13.5884	9.03533
cluster_1	ENSMUSG00000022519	Srl	0.125	2.55633	0.929773	0.975832	1.27482	3.95823	1.3348	4.62483	5.11147	1.2037	2.06963	3.69036	-1.61629	-0.834391		1.77028	2.94448	3.07193	2.50653	4.63968	4.95713	0.125	0.125	6.19043	1.85714	4.11631	0.457924	1.30647	4.35448	3.36661	2.65296	2.36181	4.04458	3.315	2.1453	3.01449	0.137098	-0.490733		0.638023	0.125	0.753019	0.644182	0.229703	1.3904	0.96812	0.852374
cluster_1	ENSMUSG00000022537	Tmem44	4.61508	11.6738	9.78228	6.93165	9.89851	14.6913	7.98867	4.62483	6.10876	8.69039	10.5071	6.24075	0.477701	0.751579		12.9216	16.8853	12.7968	32.9561	24.2612	16.3016	0.125	0.657034	7.70679	1.0873	3.6748	0.125	20.919	22.3298	15.0951	22.8767	27.3108	25.1515	19.3538	2.22932	22.2805	-0.203166	-3.3211		1.97188	0.66676	2.00906	0.125	0.75322	0.305385	2.65436	6.91383
cluster_7	ENSMUSG00000022564	Grina	4.61508	12.2816	6.56319	17.9925	2.42465	7.02481	0.729898	4.06235	4.11417	7.81997	9.14731	2.96881	1.39728	1.62346		216.539	202.724	185.095	212.741	198.946	178.494	313.308	406.099	324.966	334.566	310.236	293.764	228.854	227.195	207.594	167.918	166.492	222.127	199.09	330.49	203.364	-0.0306412	0.700545		15.6049	18.0871	20.9941	16.8098	27.5426	27.7871	7.44328	24.9721
cluster_5	ENSMUSG00000022565	Plec	9.10516	6.81115	7.36796	5.22999	3.57447	1.65829	4.35928	2.93739	5.11147	7.76142	3.48759	4.13605	0.908069	-0.246024		12.3732	5.29406	18.4254	4.71796	7.76522	5.94978	0.949321	2.51915	9.22314	18.0084	11.8837	14.7737	1.54277	10.963	6.14668	15.9248	5.97512	17.7631	9.0876	9.55956	9.71925	-0.0969456	-0.0239004		0.227605	0.753442	0.910023	0.125	1.59085	1.99109	1.93169	1.41488
cluster_11	ENSMUSG00000022575	Gsdmd	3.11839	7.41898	4.95364	0.125	3.57447	0.891646	0.125	1.24996	4.11417	5.16367	1.53037	1.82971	1.49678	-0.257731		122.097	155.053	112.992	162.918	146.993	169.811	91.041	92.6963	101.387	121.375	92.786	104.926	182.041	164.266	163.519	157.737	174.853	185.255	144.977	100.702	171.279	-0.240518	-0.766254		10.2828	4.40581	8.46352	2.89397	10.7576	8.96659	5.30416	7.11628
cluster_5	ENSMUSG00000022586	Ly6i	1.62169	2.55633	0.125	0.125	0.125	0.891646	0.729898	0.687478	3.61553	1.43434	0.380549	1.67763	-0.226041	-2.14028		2.3187	0.63564	3.36662	2.21394	0.472283	1.37031	0.125	1.7211	7.9831	1.66468	0.125	0.95731	0.361295	1.44671	0.125	0.125	0.125	2.11279	1.72958	2.09603	0.715966	1.27246	1.5497		0.432814	0.255925	0.596014	0.125	0.125	0.125	0.486337	0.125
cluster_7	ENSMUSG00000022587	Ly6e	388.517	398.255	243.166	105.628	102.459	87.5226	64.2441	72.1222	62.9545	343.313	98.5367	66.4403	2.36939	0.568603		1328.88	1215.63	1575.18	1442.88	1170.35	1188.73	1486.92	1781.32	2056.54	2060.59	1752.33	1747.79	989.721	1057.93	1038.63	953.476	926.512	850.12	1320.27	1814.25	969.4	0.445674	0.904207		30.5226	70.0102	61.5986	32.4372	66.6126	48.3122	51.3939	25.9492
cluster_8	ENSMUSG00000022747	St3gal6	21.0787	14.1051	17.83	9.48415	25.9961	9.32475	20.6915	26.5615	20.0709	17.6713	14.935	22.4413	-0.344748	-0.58746		354.817	393.91	332.223	353.859	376.564	356.944	197.532	245.066	226.637	295.522	261.038	237.993	405.87	342.243	382.575	412.622	393.153	283.466	361.386	243.964	369.988	-0.0339367	-0.600808		17.9618	26.6125	18.8054	7.91447	17.2178	19.8565	38.7592	20.2017
cluster_2	ENSMUSG00000022769	Sdf2l1	0.125	4.37982	0.125	2.6775	2.42465	0.891646	0.125	2.37491	0.125	1.54327	1.99793	0.874971	0.818687	1.1912		134.306	70.208	118.297	119.447	117.633	84.7714	304.519	258.156	332.039	357.848	327.907	271.786	89.6265	95.3491	92.8613	67.432	74.1118	76.5512	107.444	308.709	82.6553	0.378402	1.90107		1.35625	3.01439	3.4221	7.70333	2.32377	2.37982	2.02804	1.35911
cluster_1	ENSMUSG00000022793	B4galt4	1.62169	0.732832	7.36796	0.975832	0.125	0.891646	2.54459	0.687478	1.12229	3.24083	0.664159	1.45145	1.15886	-1.1279		123.802	163.632	116.797	140.151	138.819	159.091	103.993	57.1724	103.069	89.6111	67.7931	52.3941	197.765	193.426	172.077	154.489	177.021	106.094	140.382	79.0054	166.812	-0.248863	-1.0782		10.9518	10.3011	7.81038	16.2266	7.45423	9.84146	12.4261	25.8183
cluster_19	ENSMUSG00000022802	Lmln	0.125	0.125	0.929773	6.93165	0.699912	1.65829	0.729898	0.125	0.125	0.393258	3.09662	0.326633	0.267807	3.24495		7.81758	11.8729	10.7339	10.3316	6.72337	11.1699	4.40982	7.29682	6.19043	4.35912	3.00922	8.11518	7.92273	3.29711	8.15184	5.81291	7.84544	10.2039	9.77486	5.56343	7.20566	0.439946	-0.373156		7.28987	9.53356	4.67814	6.87437	6.00304	5.06936	7.2313	1.22455
cluster_8	ENSMUSG00000022843	Clcn2	3.11839	1.9485	0.929773	3.52833	4.7243	4.72487	7.98867	7.67908	16.0817	1.99889	4.32583	10.5831	-2.4045	-1.29072		0.856234	1.06483	0.714385	1.8261	0.645924	0.815304	0.125	1.45509	0.461968	1.27976	0.790588	0.291462	2.96054	1.44671	1.05117	1.38898	0.813249	3.76461	0.987128	0.733977	1.90421	-0.947884	-1.37539		1.86928	1.75028	0.439009	0.644182	1.17203	1.3877	2.17258	7.51997
cluster_11	ENSMUSG00000022867	Usp25	63.7345	44.4967	25.8777	5.22999	19.0971	13.158	11.0132	6.87474	12.0925	44.703	12.495	9.99347	2.16131	0.322296		27.0929	17.8251	31.3624	15.605	25.303	19.1788	12.6464	9.50476	25.2308	19.754	10.1288	12.1069	21.3325	23.9	25.8279	17.5047	30.3151	16.6432	22.7279	14.8953	22.5872	0.00895466	-0.600651		13.7714	23.0974	17.5384	12.928	17.1916	22.5857	26.2039	27.4609
cluster_13	ENSMUSG00000022876	Samsn1	5.36343	7.41898	5.75841	3.52833	2.42465	6.25817	1.93969	4.62483	2.61823	6.18027	4.07038	3.06092	1.01371	0.4112		152.286	163.531	153.975	131.261	168.342	149.305	270.364	249.649	174.263	276.767	209.091	233.948	174.118	168.776	125.805	169.138	170.129	137.386	153.117	235.68	157.559	-0.0412594	0.58094		15.3926	24.3733	13.9414	13.2776	10.7346	18.2673	10.3641	6.55014
cluster_4	ENSMUSG00000022885	St6gal1	4.61508	0.732832	2.53932	8.63332	9.3236	7.02481	9.80336	13.062	12.0925	2.62908	8.32724	11.6526	-2.14803	-0.484745		79.4163	85.9626	79.1026	79.5627	77.9164	94.8347	150.465	141.646	172.294	108.399	196.733	139.252	52.3462	111.093	74.6357	95.5745	85.2855	77.9315	82.7992	151.465	82.8111	-0.000207508	0.871086		4.01782	11.2311	9.54528	3.75928	4.56651	5.80714	2.41347	2.42835
cluster_7	ENSMUSG00000022887	Masp1	0.125	0.732832	6.56319	0.125	0.125	0.891646	0.125	0.125	0.623647	2.47367	0.380549	0.291216	3.0865	0.385993		2.68432	1.22147	2.18785	2.67664	1.34049	1.36755	5.56552	5.44534	3.33462	7.63093	5.00598	10.6121	1.77906	4.09014	1.51426	3.60095	2.01769	0.96491	1.91305	6.26575	2.32783	-0.283113	1.4285		0.524132	0.774209	0.282005	0.29633	1.06733	2.37982	0.125	0.125
cluster_2	ENSMUSG00000022890	Atp5j	3.11839	4.37982	4.95364	5.22999	5.29921	12.3913	5.56908	7.43722	6.60741	4.15062	7.64018	6.5379	-0.655502	0.224779		68.6069	43.2052	72.0447	41.4446	48.0483	54.9351	145.647	73.7293	121.87	142.21	96.835	85.7164	60.3495	61.9891	43.3897	42.4684	42.8412	50.4692	54.7141	111.001	50.2512	0.122756	1.14335		5.56304	0.847347	0.47041	0.644182	2.42847	0.680587	0.759749	4.3668
cluster_5	ENSMUSG00000022892	App	24.0721	31.7323	29.9016	32.4566	31.1703	27.7242	21.2964	14.7494	12.0925	28.5687	30.4504	16.0461	0.832208	0.924235		130.281	141.328	167.31	164.417	165.857	104.244	115.842	172.057	144.342	86.9244	129.36	139.615	61.5617	89.2085	72.6305	84.9508	86.3747	90.057	145.573	131.357	80.7972	0.849363	0.701114		10.7784	16.3462	9.07427	4.92917	14.6788	9.32465	8.08646	9.9591
cluster_13	ENSMUSG00000022893	Adamts1	10.6019	22.0069	21.8539	33.3074	43.2434	63.7566	40.0482	40.061	25.0573	18.1542	46.7692	35.0555	-0.949336	0.415916		118.746	76.3623	88.2381	32.2757	90.9395	65.2924	465.525	415.915	167.185	80.1883	235.77	259.689	35.1085	68.5897	76.6023	70.2759	72.7353	48.5598	78.6423	270.712	61.9786	0.343535	2.12692		1.66407	5.53718	3.73611	0.298061	0.857923	0.936734	0.125	2.3738
cluster_5	ENSMUSG00000022906	Parp9	201.43	215.297	194.88	57.9816	47.2678	44.5905	32.7895	57.4978	30.5424	203.869	49.9466	40.2766	2.33963	0.310446		63.1976	69.8305	58.4771	69.6998	67.9389	71.5024	59.3112	87.1126	120.079	73.4252	87.5389	70.7066	70.8032	71.2332	66.0918	50.0522	48.9683	60.3186	66.7744	83.0289	61.2445	0.124713	0.439033		10.0684	13.223	6.24818	12.2704	6.19779	6.97964	5.54506	2.79083
cluster_10	ENSMUSG00000022951	Rcan1	1.62169	1.34066	0.929773	0.125	1.27482	3.19158	4.35928	2.37491	4.61282	1.29738	1.53047	3.78234	-1.54368	-1.3053		40.8913	51.6573	36.6669	51.1579	39.368	70.3496	10.1817	21.4064	28.2619	42.0812	26.3048	34.5826	43.367	35.0182	39.7961	38.6764	33.4982	74.0371	48.3485	27.1364	44.0655	0.133821	-0.699419		13.0532	28.748	7.00809	2.54785	8.52849	12.0476	2.29302	0.731145
cluster_9	ENSMUSG00000022956	Atp5o	4.61508	6.81115	3.34409	11.1858	1.84974	0.125	2.95592	1.24996	1.62094	4.92344	4.38685	1.94227	1.34192	1.17544		35.6556	35.154	39.6315	30.4504	31.179	30.6999	60.9451	50.8651	78.3488	76.4468	56.101	56.6672	38.9435	33.7573	25.9251	25.471	27.8838	26.1846	33.7951	63.229	29.6942	0.186631	1.0904		2.07449	2.20175	2.30737	1.50949	4.41784	2.37982	2.664	0.488687
cluster_9	ENSMUSG00000023010	Tmbim6	45.7742	40.8497	39.5589	46.0699	30.0204	29.2575	18.8768	25.4365	24.5587	42.0609	35.116	22.9573	0.873525	0.613171		559.502	523.861	550.437	538.316	533.821	600.796	815.901	852.518	842.224	963.298	772.82	753.129	628.814	608.98	566.087	561.844	576.224	589.974	551.122	833.315	588.654	-0.0950477	0.501442		13.1229	14.6776	9.8954	6.00041	11.1188	17.6088	17.5896	4.24679
cluster_1	ENSMUSG00000023026	Dip2b	18.0853	19.5756	11.3918	11.1858	12.7731	7.02481	9.80336	6.31226	26.5533	16.3509	10.3279	14.223	0.20115	-0.461676		100.251	148.347	103.085	144.638	131.903	108.659	74.6387	116.108	58.0583	56.0211	63.7153	67.4456	98.2276	84.1965	136.322	120.835	127.436	110.668	122.814	72.6646	112.948	0.120819	-0.636329		37.0524	51.306	54.4533	71.0747	48.4424	42.4118	82.281	76.2508
cluster_21	ENSMUSG00000023034	Nr4a1	4.61508	0.732832	4.14887	2.6775	0.125	1.65829	3.14949	0.687478	0.125	3.16559	1.48693	1.32066	1.26122	0.171082		9.81385	6.7038	5.42947	3.01686	5.50788	6.06161	0.619593	2.78517	1.80984	1.0873	1.01245	2.12254	2.26111	8.31962	0.896812	3.60095	3.22212	5.44443	6.08891	1.57282	3.95751	0.621592	-1.33124		0.227605	2.11145	0.125	0.298061	0.229703	0.125	0.125	0.246229
cluster_3	ENSMUSG00000023044	Csad	0.125	0.125	0.125	1.82666	6.44904	0.891646	0.125	0.125	0.125	0.125	3.05578	0.125	0	4.61154		46.924	36.4588	25.1739	61.2913	60.0243	40.1626	32.1103	29.6529	21.6927	24.3846	19.8708	13.6084	52.3415	57.1886	46.0185	44.0483	51.9175	74.0763	45.0058	23.5533	54.2651	-0.269914	-1.2041		3.81876	4.36879	1.85205	3.41316	1.80025	2.19943	3.25659	4.3668
cluster_18	ENSMUSG00000023045	Soat2	0.125	1.34066	4.14887	0.125	10.4734	7.02481	0.729898	1.81243	0.623647	1.87151	5.87441	1.05533	0.826513	2.47676		4.32959	2.94448	2.18785	4.54785	4.98696	7.30416	0.125	0.125	2.65226	3.39489	1.23431	0.125	2.48795	2.23974	0.742449	2.65296	6.26418	1.80482	4.38348	1.27608	2.69868	0.699821	-1.08054		1.56146	2.49339	3.96533	1.68255	6.72131	2.10924	0.355051	1.33729
cluster_5	ENSMUSG00000023067	Cdkn1a	18.0853	14.713	23.4634	2.6775	2.99956	3.19158	3.75439	0.687478	0.623647	18.7539	2.95621	1.6885	3.47337	0.808005		60.0862	50.7191	92.6585	38.0594	81.7365	49.7192	85.2361	57.3187	16.9734	87.8809	99.7414	64.8804	34.1515	41.0981	51.6743	84.423	44.5171	35.1801	62.1631	68.6718	48.5073	0.357856	0.501515		4.33179	1.65999	1.85205	1.16336	1.69555	1.92885	0.245446	0.367458
cluster_13	ENSMUSG00000023079	Gtf2ird1	6.11178	7.41898	8.17273	0.125	0.699912	0.891646	3.14949	4.62483	5.11147	7.2345	0.572186	4.29526	0.752147	-2.90819		13.2872	5.29406	4.07978	10.0016	6.72337	10.3415	13.0405	13.9233	9.7286	5.92766	13.8805	8.61623	7.21385	4.61354	4.60151	10.2368	9.23914	13.2808	8.28791	10.8528	8.19761	0.0158045	0.40479		6.59114	11.2058	12.0432	6.65805	7.39455	5.80714	5.06327	3.34484
cluster_7	ENSMUSG00000023104	Rfc2	249.325	231.709	222.242	231.551	216.252	185.653	155.584	151.994	118.803	234.425	211.152	142.127	0.721948	0.571103		230.151	158.177	164.269	174.499	164.214	147.574	193.491	207.352	229.221	352.815	319.181	297.233	138.343	179.825	153.552	168.866	161.347	157.72	173.147	266.549	159.942	0.114449	0.736848		24.63	10.6559	17.6938	22.1055	46.5641	25.1237	10.7628	14.7949
cluster_2	ENSMUSG00000023106	Denr	0.873347	1.9485	0.929773	3.52833	2.42465	0.891646	1.3348	1.24996	0.623647	1.25054	2.28154	1.06947	0.225659	1.09312		54.0608	57.9777	67.0261	42.125	52.7071	58.6655	67.0632	83.7555	80.839	96.2818	77.6017	79.2111	63.7403	80.612	41.8877	42.2724	46.1293	59.1175	55.427	80.792	55.6266	-0.00518384	0.538439		6.48648	4.1882	5.30929	3.41142	3.00643	2.47001	14.1208	4.7317
cluster_1	ENSMUSG00000023150	Ivns1abp	45.0258	43.8889	20.2443	17.1416	18.5222	34.6241	47.9119	33.3112	42.0113	36.3863	23.4293	41.0781	-0.174974	-0.810058		1305.9	1832.42	1377.41	1845.48	1692.89	1805.37	659.616	674.603	778.402	488.975	859.242	707.525	1278.95	1839.97	2048.13	1862.09	1866.3	1829.48	1643.24	694.727	1787.48	-0.121383	-1.36341		211.073	253.396	221.905	265.202	154.116	186.753	461.578	646.975
cluster_14	ENSMUSG00000023307	2005-03-01	3.11839	1.34066	2.53932	0.125	0.125	0.125	0.125	0.125	3.11688	2.33279	0.125	1.12229	1.05561	-3.16645		13.6528	27.0464	26.4764	26.2538	25.5183	10.9572	14.1533	17.9614	21.7988	16.5572	15.3892	12.6463	21.8641	20.215	19.2443	19.0847	15.0944	24.2024	21.6508	16.4177	19.9508	0.117973	-0.281198		1.66407	5.00084	4.83514	0.644182	0.857923	2.65039	3.49748	1.82221
cluster_6	ENSMUSG00000023328	Ache	3.11839	8.63464	2.53932	12.0366	4.14939	9.32475	9.80336	11.3746	8.60199	4.76412	8.50359	9.92664	-1.0591	-0.223233		27.5463	17.7718	11.9127	18.075	12.8008	18.6251	66.3856	28.8548	38.3322	64.0178	77.1114	41.7355	21.824	13.8708	17.5679	11.5008	4.2545	8.5241	17.7886	52.7395	12.9237	0.460936	2.02887		2.17401	0.125	0.439009	0.125	1.17203	0.215193	0.847674	3.88431
cluster_5	ENSMUSG00000023341	Mx2	15.0919	17.6123	19.8419	0.125	0.125	0.891646	3.14949	0.125	1.62094	17.5154	0.380549	1.63181	3.42408	-2.10032		7.80661	20.6023	15.4313	21.0638	15.1728	11.0539	5.81776	47.617	16.5084	7.69444	16.392	19.5045	5.55978	8.3064	10.0135	15.4255	4.74831	6.56431	15.1884	18.9224	8.43629	0.848293	1.16541		7.21292	0.305587	5.45688	5.95888	15.0578	7.9889	3.59384	5.58758
cluster_4	ENSMUSG00000023367	Tmem176a	8.35682	3.77199	3.34409	62.2357	90.3862	94.4224	21.9013	13.062	8.60199	5.15763	82.3481	14.5218	-1.49344	2.50352		183.074	136.887	173.752	151.272	149.894	153.911	282.255	313.23	339.551	475.71	358.092	324.227	159.641	146.87	142.05	126.125	135.882	210.943	158.132	348.844	153.585	0.0420901	1.18355		6.49571	12.5566	5.78502	21.0654	10.9094	10.8534	5.57517	24.2362
cluster_9	ENSMUSG00000023456	Tpi1	0.125	3.16416	5.75841	15.44	9.3236	3.95823	4.96418	3.49987	2.61823	3.01586	9.57393	3.69409	-0.292653	1.37389		176.892	76.8134	140.59	117.495	105.588	126.823	404.177	346.187	479.9	540.831	516.459	342.056	82.4265	92.1162	77.8742	84.7833	66.1401	99.4808	124.034	438.269	83.8035	0.565649	2.38673		3.92137	4.1882	1.85205	2.20173	5.67427	1.47789	0.245446	1.45125
cluster_10	ENSMUSG00000023467	Tulp2	17.337	32.3401	33.9255	7.78249	10.4734	10.0914	17.667	29.3739	26.0546	27.8675	9.4491	24.3652	0.193764	-1.36657		2.3187	2.94448	4.54539	1.65599	4.11875	2.88622	2.4331	1.7211	0.798937	0.15002	0.790588	1.4567	3.90572	3.29711	1.51426	3.91694	3.39418	1.52485	3.07825	1.22507	2.92551	0.0734237	-1.25582		0.330209	0.125	0.125	0.125	0.43911	0.846541	0.245446	0.125
cluster_9	ENSMUSG00000023505	Cdca3	5.36343	1.9485	4.14887	0.125	0.125	1.65829	0.125	1.24996	0.623647	3.82026	0.636097	0.666201	2.51964	-0.0667105		7.43734	7.48699	15.1543	8.63048	5.1606	4.40488	7.0493	0.125	11.5802	11.6726	9.6651	7.61579	0.59759	0.918028	2.28607	3.91694	2.53387	0.96491	8.04577	7.95133	1.86957	2.10552	2.08849		0.125	0.125	0.439009	0.125	0.125	0.125	0.125	0.125
cluster_8	ENSMUSG00000023764	Sfi1	93.6684	111.966	74.1641	94.5673	66.8148	97.489	182.81	165.494	220.028	93.2662	86.2904	189.444	-1.02235	-1.1345		40.2716	55.1003	35.1256	46.3369	41.5263	51.0225	35.8807	22.4704	35.7426	19.2459	38.9266	35.5814	65.8032	46.3585	52.4415	64.2657	47.96	52.4374	44.8972	31.3079	54.8777	-0.289595	-0.809693		16.4658	18.1846	18.4647	29.7097	29.2964	24.0369	36.0226	27.13
cluster_7	ENSMUSG00000023805	Synj2	3.86674	4.37982	6.56319	6.08082	16.7975	20.0578	4.96418	5.74978	13.0898	4.93658	14.312	7.93459	-0.684644	0.851		15.6637	12.8127	13.9756	10.8419	15.0477	17.9348	27.1627	29.1209	44.6773	17.0615	27.1923	42.9074	6.26867	10.4344	9.84983	15.9248	13.7231	12.7237	14.3794	31.3537	11.4874	0.323952	1.44858		9.87243	11.3196	5.05966	8.60498	15.1499	11.5795	4.58149	3.39818
cluster_19	ENSMUSG00000023830	Igf2r	0.125	8.02681	1.73455	1.82666	0.699912	0.891646	0.125	0.125	0.125	3.29545	1.13941	0.125	4.72048	3.18828		0.856234	0.438276	3.956	0.125	1.16685	1.22949	0.125	1.98712	0.461968	0.894839	0.568725	0.790848	0.125	0.389343	1.51426	3.28495	0.469125	0.96491	1.29531	0.80475	1.1246	0.203885	-0.482797		0.843232	1.38911	0.282005	0.471122	2.53318	1.49773	1.69079	0.352911
cluster_16	ENSMUSG00000023904	Hcfc1r1	11.3502	9.24248	16.2205	9.48415	9.3236	8.5581	7.98867	7.9997	16.5803	12.271	9.12195	10.8562	0.176735	-0.25111		16.2121	17.9802	16.3331	16.117	13.8409	20.8244	27.4381	20.6482	32.7705	35.068	29.158	31.1519	13.3764	10.4344	10.776	10.7646	14.5782	10.2067	16.8846	29.3724	11.6894	0.530512	1.32926		0.535418	0.847347	1.21775	1.68255	2.00757	1.65828	1.32946	2.06466
cluster_9	ENSMUSG00000023940	Sgo1	18.0853	25.6539	18.6348	16.2908	18.5222	15.4579	18.2719	10.8121	14.0871	20.7913	16.757	14.3904	0.530879	0.219657		0.307808	2.47457	8.93631	2.84675	1.51413	0.815304	2.26823	0.125	3.3262	6.47617	2.56549	4.95739	0.125	1.74013	1.49883	0.125	0.125	0.96491	2.81581	3.28641	0.763145	1.88352	2.10649		0.125	1.4794	0.125	1.33643	0.543813	0.485771	0.125	0.125
cluster_2	ENSMUSG00000023944	Hsp90ab1	93.6684	62.1238	85.431	84.3573	70.2643	82.1561	70.898	55.8103	60.4613	80.4077	78.9259	62.3899	0.366022	0.339187		725.061	631.215	673.757	584.546	712.831	542.791	887.18	1119.46	959.518	1091.96	1031.99	857.699	564.646	641.188	698.732	564.173	578.562	754.048	645.034	991.3	633.558	0.025897	0.645844		109.539	242.413	217.361	391.348	243.279	305.385	122.563	196.352
cluster_8	ENSMUSG00000023947	Nfkbie	1.62169	2.55633	0.929773	0.975832	7.02395	0.891646	6.17398	2.93739	4.61282	1.7026	2.96381	4.57473	-1.42595	-0.626234		29.1915	39.5821	43.1501	36.867	33.2905	35.0488	34.5536	11.029	16.131	19.1785	10.1088	11.7773	41.9492	43.2128	36.4866	28.5646	30.5491	40.6787	36.1883	17.1297	36.9068	-0.0283624	-1.10739		1.35625	1.11823	0.910023	2.02867	3.68491	4.81592	2.41347	2.42835
cluster_4	ENSMUSG00000023951	Vegfa	1.62169	0.125	0.929773	3.52833	7.59886	5.49152	0.729898	0.125	0.125	0.892156	5.53957	0.326633	1.44963	4.08403		1.03904	0.281638	1.30377	0.465219	0.298641	0.815304	5.40065	1.18907	0.967421	1.85714	2.56549	4.28655	0.125	0.389343	0.433725	0.380956	0.469125	0.40497	0.700602	2.71105	0.367186	0.932084	2.88427		3.81876	2.38233	7.65651	2.02867	0.87677	2.28962	1.81124	3.24907
cluster_14	ENSMUSG00000023961	Enpp4	1.62169	4.98765	3.34409	0.125	0.125	0.125	0.125	0.687478	0.125	3.31781	0.125	0.312493	3.40834	-1.32189		23.3417	32.3924	42.5607	25.4713	21.8302	29.1164	0.125	6.24339	4.16862	8.15635	3.6748	0.457924	14.0664	16.5142	22.0445	20.8922	19.568	23.6425	29.1188	3.80435	19.4546	0.581836	-2.35439		3.91316	3.46585	5.92475	3.24009	9.49804	1.85129	2.53391	1.45852
cluster_19	ENSMUSG00000023991	Foxp4	0.873347	0.732832	0.929773	0.975832	1.27482	1.65829	3.14949	0.125	0.125	0.845317	1.30298	1.13316	-0.42279	0.201463		0.307808	0.281638	1.59846	0.805438	0.298641	0.401122	0.125	0.391017	0.125	0.31746	0.125	0.125	0.361295	0.653685	0.279362	1.07299	0.125	0.125	0.615518	0.201413	0.436221	0.496742	-1.1149		0.330209	3.55615	1.85205	3.93061	0.75322	0.936734	1.20901	2.42835
cluster_5	ENSMUSG00000024014	Pim1	6.86012	0.732832	2.53932	0.975832	3.57447	0.891646	0.125	0.687478	0.623647	3.37742	1.81398	0.478708	2.8187	1.92194		6.7061	7.17371	7.78701	10.1615	9.77425	4.95713	0.125	1.7211	4.67407	1.47222	2.78735	3.6207	5.08719	4.09014	6.14513	8.02488	11.02	21.6827	7.75994	2.40007	9.34167	-0.267635	-1.9606		0.945836	0.215293	0.125	0.298061	0.125	0.304483	0.365891	0.246229
cluster_11	ENSMUSG00000024044	Epb41l3	2.37004	8.02681	3.34409	5.22999	7.02395	4.72487	4.96418	4.06235	1.12229	4.58032	5.6596	3.38294	0.437169	0.742423		33.6228	37.0728	45.5077	73.9525	36.6001	39.7553	28.17	25.3966	26.577	29.5713	36.9542	40.2423	29.6619	72.5628	45.3532	44.0483	46.1001	52.1994	44.4185	31.1519	48.3209	-0.121487	-0.633327		15.8245	13.716	10.8013	10.6817	9.75875	17.7072	6.62907	9.48752
cluster_9	ENSMUSG00000024048	Myl12a	5.36343	4.37982	4.95364	3.52833	8.17377	12.2227	2.54459	2.37491	5.61011	4.89896	7.97492	3.50987	0.481058	1.18405		102.11	81.7178	92.797	74.1601	79.1579	85.2339	137.126	136.241	121.125	140.263	108.374	112.577	89.9644	89.5442	74.5786	69.7482	73.3427	73.2868	85.8628	125.951	78.4108	0.130981	0.683736		1.21876	0.125	4.18671	0.125	0.54486	0.362207	0.506813	1.60036
cluster_5	ENSMUSG00000024066	Xdh	8.35682	2.55633	3.34409	12.0366	7.59886	0.891646	0.125	0.125	0.125	4.75241	6.84238	0.125	5.24866	5.7745		1.03904	2.63121	3.66131	1.48588	4.63968	4.26682	0.125	6.51473	8.86764	3.39682	6.11529	4.12009	0.59759	2.50408	2.5948	0.125	0.813249	1.24488	2.95399	4.8566	1.31327	1.1695	1.88679		2.48696	0.576467	1.06703	0.471122	5.88368	1.11712	0.125	2.44775
cluster_3	ENSMUSG00000024074	Crim1	5.36343	26.2618	13.8061	17.1416	9.89851	12.3913	26.1356	14.187	17.5776	15.1438	13.1438	19.3001	-0.34988	-0.55422		7.07172	9.67992	11.9127	8.29026	7.07066	4.26682	0.454728	3.3172	1.97833	2.81944	2.78735	1.29023	7.68644	11.7561	10.1586	7.70888	8.38399	7.68699	8.04868	2.10788	8.89682	-0.144538	-2.0775		0.740627	33.9724	2.32307	0.988573	4.11001	6.3492	7.81305	5.79367
cluster_2	ENSMUSG00000024079	Eif2ak2	16.5886	17.1443	10.5871	5.22999	0.699912	5.49152	3.75439	1.81243	7.6047	14.7733	3.80714	4.39051	1.75054	-0.20568		50.7227	56.9627	41.382	53.4475	46.4873	42.6477	47.1113	54.9458	62.0733	56.9006	42.7226	50.563	48.0929	33.9635	32.078	36.7804	36.4663	33.1839	48.6083	52.3861	36.7608	0.403034	0.511015		38.8059	21.1642	26.395	28.1972	26.7134	46.8935	32.9886	17.4353
cluster_2	ENSMUSG00000024085	Man2a1	10.6019	15.9286	17.83	12.8875	12.7731	9.32475	8.59357	2.37491	11.0952	14.7868	11.6618	7.35457	1.0076	0.665074		10.4226	2.94448	8.67109	5.22829	5.50788	12.6858	29.6357	18.4802	8.38072	7.82339	6.78088	16.2585	2.01536	2.23974	5.21896	4.54893	8.90018	8.80407	7.57668	14.5599	5.28787	0.518879	1.46124		7.51252	18.9927	10.9583	18.9869	6.09309	6.34829	6.02684	8.84743
cluster_9	ENSMUSG00000024121	Atp6v0c	53.2576	56.9208	72.5546	47.712	62.7904	40.7572	38.2335	40.1116	31.1259	60.911	50.4199	36.4903	0.739189	0.466479		504.577	379.927	408.31	328.838	350.49	357.694	933.51	876.574	1041.76	1118.47	841.26	829.647	380.116	388.806	294.939	260.77	296.353	320.089	388.306	940.205	323.512	0.263374	1.53916		18.3763	11.1959	13.2349	17.3186	22.342	21.4087	8.55138	5.45908
cluster_5	ENSMUSG00000024164	C3	3.86674	9.24248	5.75841	3.52833	0.699912	3.95823	2.54459	3.49987	1.12229	6.28921	2.72882	2.38892	1.39652	0.191921		6.88891	4.04095	5.13477	8.63048	3.59783	3.69249	23.2456	8.37153	53.366	7.97159	25.1955	12.8743	0.59759	3.8258	1.51426	1.07299	1.67356	9.92395	5.33091	21.8374	3.10136	0.78148	2.81583		4.12658	2.66224	3.72355	5.67506	13.193	4.27206	0.245446	0.731145
cluster_1	ENSMUSG00000024168	Tmem204	3.86674	1.9485	5.75841	6.08082	5.29921	4.72487	12.8278	6.87474	15.0844	3.85788	5.3683	11.5957	-1.5877	-1.11105		28.8259	48.2129	31.0677	46.9051	53.9538	45.547	3.58715	0.391017	6.5274	4.55157	9.88696	1.78962	47.6203	58.0028	52.1436	54.7922	61.3775	26.9993	42.4187	4.45562	50.1559	-0.241719	-3.49272		0.227605	0.125	0.125	0.125	0.334407	0.125	0.847674	0.246229
cluster_10	ENSMUSG00000024190	Dusp1	5.36343	8.63464	13.0014	6.08082	11.0483	16.2246	17.0621	12.4995	31.0411	8.99981	11.1179	20.2009	-1.16645	-0.861536		674.955	614.732	372.787	297.109	452.907	558.607	499.331	633.615	462.243	326.602	509.883	459.412	503.145	666.662	813.48	461.946	620.539	524.587	495.183	481.848	598.393	-0.273132	-0.312516		6.71016	3.73673	3.5791	1.50949	2.84729	1.37507	0.245446	0.852374
cluster_1	ENSMUSG00000024193	Phf1	0.873347	0.125	1.73455	0.125	3.57447	0.125	0.125	1.81243	1.12229	0.910964	1.27482	1.01991	-0.162974	0.321858		7.98576	19.8489	13.9814	18.837	29.2968	22.4908	11.6655	7.8395	10.908	15.1369	21.4993	23.0368	15.7205	28.1453	25.5948	19.2111	17.1592	30.065	18.7401	15.0143	22.6493	-0.273337	-0.593128		0.843232	2.20175	2.63708	0.817243	2.95199	1.81701	0.96812	3.0345
cluster_2	ENSMUSG00000024197	Plin3	3.86674	3.77199	4.95364	0.975832	1.27482	0.125	2.54459	2.37491	2.11959	4.19745	0.791885	2.34636	0.839088	-1.56706		9.26542	7.33035	9.26047	8.80059	8.11251	9.92731	60.5164	26.7267	21.017	20.3333	12.1056	16.4383	12.4123	9.64133	6.29949	8.34088	4.43172	8.5241	8.78277	26.1895	8.27498	0.0859213	1.66216		1.25365	1.93087	0.963405	5.21818	5.6638	0.976419	0.764567	0.649922
cluster_1	ENSMUSG00000024219	Anks1	9.10516	4.98765	6.56319	2.6775	4.14939	7.02481	6.17398	7.43722	7.6047	6.88533	4.61723	7.07196	-0.0385843	-0.615083		30.4712	24.4039	34.8987	24.2806	26.1729	34.1376	24.5249	9.41166	12.4243	20.3333	11.44	17.9364	24.4634	26.5593	28.6527	21.837	24.5578	34.2842	29.0608	16.0118	26.7257	0.120846	-0.739097		4.94741	7.98323	7.34879	4.62458	5.46487	11.5795	6.02684	7.39874
cluster_2	ENSMUSG00000024248	Cox7a2l	3.11839	3.16416	0.929773	3.52833	2.42465	4.72487	0.729898	0.687478	0.623647	2.40411	3.55928	0.680341	1.82117	2.38726		167.742	131.988	149.534	143.094	122.933	128.259	350.58	263.971	404.014	451.884	317.562	313.52	153.225	121.664	114.322	106.021	125.28	127.374	140.592	350.255	124.648	0.173652	1.49055		9.46201	7.52815	9.38514	3.87869	7.24482	8.95757	1.08857	3.76187
cluster_7	ENSMUSG00000024300	Myo1f	31.5556	39.6341	24.2682	41.8158	25.9961	23.891	11.6181	15.8744	26.5533	31.8193	30.5676	18.0152	0.820683	0.762786		292.469	278.684	242.636	317.083	289.498	273.263	339.026	359.684	409.248	361.653	463.945	376.882	241.834	300.733	311.167	292.648	281.055	238.94	282.272	385.073	277.729	0.0234084	0.471453		63.0164	70.9565	68.0264	62.593	84.8855	64.4008	45.0055	49.9623
cluster_9	ENSMUSG00000024308	Tapbp	86.1849	73.6726	94.2835	64.7882	53.0169	33.8574	28.5552	32.7487	43.5073	84.7137	50.5542	34.9371	1.27784	0.533072		596.592	605.29	649.633	661.71	582.315	577.668	732.627	965.286	776.636	789.92	745.897	815.792	551.196	515.916	582.125	528.144	546.299	444.594	612.201	804.36	528.046	0.213344	0.607178		9.04441	9.24733	5.62016	12.0956	16.3257	16.7096	5.07652	7.27751
cluster_7	ENSMUSG00000024334	H2-Oa	1.62169	0.125	3.34409	0.975832	2.99956	0.125	3.75439	1.24996	1.62094	1.69693	1.3668	2.20843	-0.380093	-0.69222		65.6856	39.4474	61.7187	45.8998	49.5069	41.129	82.8324	90.8421	168.594	95.9719	80	103.475	41.7129	53.2579	30.6023	40.5724	37.6105	39.3936	50.5646	103.619	40.5249	0.319317	1.35441		0.535418	0.757053	0.753019	0.125	2.34366	0.215193	0.727228	2.42835
cluster_9	ENSMUSG00000024338	Psmb8	12.0986	8.02681	8.17273	5.22999	3.57447	1.65829	1.3348	1.24996	3.11688	9.4327	3.48759	1.90054	2.31126	0.875816		159.878	138.598	162.138	141.5	137.397	122.726	251.683	241.445	293.328	250.117	162.438	172.551	139.811	130.438	117.641	113.978	112.311	141.16	143.706	228.594	125.89	0.190958	0.860623		7.51252	0.576467	1.69505	0.817243	4.83665	11.3116	2.51946	4.20193
cluster_7	ENSMUSG00000024346	Pfdn1	1.62169	5.59549	0.125	6.08082	1.27482	0.125	0.125	2.37491	0.125	2.44739	2.49355	0.874971	1.48394	1.51089		11.2763	13.126	11.618	9.82124	13.3217	14.0691	45.6259	17.6821	30.4521	34.9602	20.9801	15.273	12.4123	15.4569	11.0847	12.1328	10.4487	10.2039	12.2054	27.4956	11.9566	0.0297162	1.2014		0.330209	0.66676	0.439009	1.16336	0.646422	0.756349	1.4499	0.125
cluster_15	ENSMUSG00000024369	Nelfe	9.10516	6.81115	21.8539	0.975832	1.84974	1.65829	0.125	0.687478	1.12229	12.5901	1.49462	0.644924	4.28701	1.21258		24.806	24.7172	24.2868	23.5882	36.6157	22.3528	64.3594	36.5693	46.6266	48.673	30.9417	39.5449	25.0305	18.8933	23.6328	16.8822	18.0711	23.3625	26.0611	44.4525	20.9788	0.31297	1.08334		3.51095	0.39588	1.07017	0.817243	8.53791	3.61095	0.486337	4.12919
cluster_2	ENSMUSG00000024371	C2	27.8138	42.6732	19.9144	0.975832	1.84974	0.891646	0.125	1.81243	3.61553	30.1338	1.23907	1.85099	4.02502	-0.579035		0.490617	0.281638	0.125	0.465219	0.125	0.263061	0.125	1.18907	11.5819	4.38798	1.45618	7.78225	0.361295	0.125	0.125	0.125	0.125	0.68494	0.291756	4.4204	0.257706	0.179036	4.10038		0.125	0.576467	0.125	0.125	0.75322	1.4815	0.365891	0.125
cluster_3	ENSMUSG00000024381	Bin1	41.2841	22.0069	22.6586	23.9483	31.7452	33.8574	29.765	19.8117	24.06	28.6499	29.8503	24.5456	0.223066	0.282281		376.972	388.407	344.361	463.764	469.53	481.508	261.811	328.576	355.113	259.801	318.913	312.16	350.168	545.007	441.123	359.942	457.663	476.589	420.757	306.062	438.415	-0.0593107	-0.518473		53.1551	32.2694	22.4558	30.7706	53.2064	54.2812	36.8742	50.4981
cluster_18	ENSMUSG00000024410	3110002H16Rik	57.7477	56.6534	55.6543	94.5673	127.756	108.989	119.895	115.996	95.8652	56.6851	110.437	110.585	-0.964115	-0.00193144		31.7509	34.5854	36.3486	34.1469	29.8559	42.8217	19.6087	27.7908	26.4085	34.9602	26.5244	34.4162	36.7484	52.2005	41.0279	34.8845	35.5698	35.2445	34.9182	28.2848	39.2793	-0.169788	-0.473741		14.7954	5.99407	6.27801	5.16626	5.98943	9.77201	4.33939	9.99547
cluster_1	ENSMUSG00000024451	Arap3	0.125	2.55633	2.53932	4.37916	0.125	2.42494	12.8278	6.31226	9.10064	1.74022	2.3097	9.41358	-2.43548	-2.02704		53.8871	74.0629	60.2423	79.2259	68.8939	71.5273	64.0231	43.6055	41.5721	24.1825	38.951	45.431	39.1019	42.9485	59.7089	58.8969	62.4116	77.6767	67.9732	42.9608	56.7907	0.259311	-0.402633		39.3476	35.566	43.576	29.2563	65.2054	41.0301	35.1386	70.3178
cluster_8	ENSMUSG00000024462	Gabbr1	0.125	0.125	0.125	0.125	1.27482	3.19158	3.14949	4.06235	4.11417	0.125	1.53047	3.77534	-4.91661	-1.30263		15.1153	23.1508	10.7339	30.5712	10.7171	17.1037	12.1601	12.8938	2.31529	7.08435	6.33716	6.61702	18.0834	19.1577	18.4849	19.0847	24.902	15.5234	17.8987	7.90129	19.206	-0.101704	-1.2814		12.5227	16.7534	16.9732	19.4905	12.2706	18.8869	20.5213	45.3071
cluster_2	ENSMUSG00000024521	Pmaip1	2.37004	1.9485	1.73455	0.975832	1.84974	0.891646	0.729898	0.125	1.62094	2.01769	1.23907	0.825279	1.28975	0.586305		12.3732	7.48699	14.8596	13.9039	13.3217	9.51313	24.5249	7.57348	21.8595	33.8055	36.8233	47.5667	14.0664	9.11265	9.07802	10.2368	10.7929	12.3821	11.9098	28.6922	10.9448	0.121897	1.39041		2.48388	0.39588	0.282005	3.69871	2.63788	2.37982	0.125	0.852374
cluster_2	ENSMUSG00000024529	Lox	0.125	0.125	2.53932	4.37916	0.699912	0.125	0.125	0.687478	0.125	0.929773	1.73469	0.312493	1.57306	2.47278		34.1274	5.13742	14.5649	10.1615	14.5372	11.7221	111.575	123.538	61.6217	77.1628	147.539	143.412	2.25165	3.03277	2.5948	2.96896	0.297062	4.8537	15.0418	110.808	2.66649	2.49596	5.37698		3.81876	6.80851	1.09215	2.02867	2.74258	2.01905	0.125	0.125
cluster_3	ENSMUSG00000024534	Sncaip	0.873347	3.16416	0.125	2.6775	5.29921	0.125	3.75439	0.125	0.623647	1.3875	2.70057	1.50101	-0.113445	0.847329		28.8259	18.7649	24.8792	14.4142	27.0377	24.4113	7.78789	32.047	10.908	15.4352	14.7679	16.1054	24.2271	45.8563	22.3532	43.4132	33.333	27.5621	23.0555	16.1752	32.7908	-0.508178	-1.0195		4.07527	2.65321	6.8762	4.45152	9.12948	6.48809	15.4216	5.45908
cluster_1	ENSMUSG00000024544	Ldlrad4	1.62169	6.20332	8.17273	1.82666	8.74869	13.158	2.54459	10.2496	14.0871	5.33258	7.91111	8.96044	-0.748735	-0.179689		32.1165	36.6483	38.1404	41.8069	41.0662	37.9536	19.5922	20.3423	19.8376	33.5437	17.6522	27.5912	46.9185	39.5121	40.6976	32.6725	35.914	39.3208	37.9553	23.0932	39.1726	-0.0455421	-0.762376		2.99793	6.897	5.46316	4.11405	5.56957	9.68633	7.2313	4.36802
cluster_9	ENSMUSG00000024590	Lmnb1	13.5952	2.55633	4.14887	6.93165	5.87412	4.72487	1.93969	0.687478	0.125	6.76681	5.84355	0.91739	2.88287	2.67124		8.8998	5.76397	12.7968	4.03752	5.50788	9.92731	22.8763	18.7462	25.465	12.0575	14.3242	18.9335	3.66942	5.94054	4.91023	4.23294	1.84562	2.64473	7.82221	18.7338	3.87391	1.01378	2.27378		1.86928	0.847347	0.596014	0.471122	0.43911	1.47789	0.125	1.09483
cluster_6	ENSMUSG00000024597	Slc12a2	32.3039	35.9871	11.3918	4.37916	15.6476	13.9246	29.1601	46.2482	44.0059	26.5609	11.3171	39.8047	-0.583634	-1.81443		173.751	141.657	131.891	129.577	107.906	123.268	206.919	255.504	211.846	130.805	118.986	187.06	100.314	102.946	135.337	143.261	99.8661	95.9056	134.675	185.187	112.938	0.253945	0.713444		67.098	16.6875	37.2943	48.3951	35.2111	43.6971	35.3313	22.5524
cluster_7	ENSMUSG00000024608	Rps14	44.285	49.3594	43.5828	45.2191	42.657	27.7242	12.8278	14.7494	19.0736	45.7424	38.5334	15.5503	1.55659	1.30917		310.874	208.49	325.928	191.893	197.39	218.828	967.363	409.315	755.588	899.67	614.168	527.558	262.249	259.326	177.551	169.416	158.14	303.94	242.234	695.61	221.77	0.127333	1.64921		1.33573	2.26766	2.00906	4.1054	2.00966	1.26143	0.606783	1.09483
cluster_16	ENSMUSG00000024610	Cd74	21.0787	3.77199	36.3398	22.2466	16.7975	16.9912	3.75439	7.9997	3.11688	20.3968	18.6784	4.95699	2.04081	1.91384		297.9	58.0576	613.05	223.989	103.098	90.9207	253.872	105.564	1057.59	375.93	312.816	329.602	119.218	234.391	203.717	201.414	209.709	1340.1	231.169	405.895	384.757	-0.734999	0.0771594		18.0582	55.9814	43.317	20.7902	40.9928	28.698	13.0789	1.21606
cluster_2	ENSMUSG00000024640	Psat1	3.86674	3.77199	9.78228	41.8158	47.8427	28.4909	7.98867	15.8744	3.61553	5.807	39.3831	9.15953	-0.65748	2.10423		146.887	48.3695	83.523	68.3389	93.5267	67.3219	524.258	422.35	410.118	567.641	514.769	455.782	34.0617	34.2252	27.9102	31.5602	20.6159	35.0793	84.6612	482.486	30.5754	1.46933	3.98004		8.35286	5.99407	11.7324	0.471122	2.21907	1.92885	1.4499	0.246229
cluster_15	ENSMUSG00000024660	Incenp	6.11178	6.20332	2.53932	0.125	0.125	0.891646	0.729898	1.24996	1.62094	4.95147	0.380549	1.20026	2.0445	-1.6572		14.7095	7.64363	16.0443	9.31091	4.46604	11.9982	18.4249	20.8743	16.8049	15.1253	14.3242	13.5302	13.3575	7.79094	15.5612	11.1848	13.3738	10.2039	10.6954	16.514	11.912	-0.155427	0.471268		7.40992	3.91732	4.67814	2.03732	2.42847	4.54083	6.29302	3.15573
cluster_9	ENSMUSG00000024661	Fth1	169.251	137.495	190.051	204.325	160.526	189.486	53.356	66.4974	46.9978	165.599	184.779	55.6171	1.5741	1.7322		2016.63	1327.24	1725.58	1316.29	1352.19	1388.77	4526.02	3277.94	4732.39	5066.35	3615.34	3481.64	1353.3	1194.46	1105.58	987.951	1011.57	1472.72	1521.12	4116.61	1187.59	0.357089	1.79342		55.5314	56.7678	41.1017	75.891	63.6967	68.3296	18.3099	15.3999
cluster_14	ENSMUSG00000024677	Ms4a6b	5.36343	3.16416	9.78228	3.52833	5.87412	5.49152	0.125	2.93739	1.62094	6.10329	4.96466	1.56111	1.96701	1.66912		71.6177	93.2933	84.5073	95.4118	87.5864	76.9434	21.3546	33.3426	25.6891	34.7889	29.859	28.8047	104.442	77.4267	82.9821	93.1698	90.6917	102.462	84.8933	28.9732	91.8625	-0.113825	-1.66476		1.30803	5.61664	2.30894	2.92339	3.76763	2.90203	3.97926	5.95612
cluster_9	ENSMUSG00000024732	Ccdc86	66.7279	74.8883	47.6066	97.9706	117.407	77.5562	23.1111	35.5611	22.0655	63.0743	97.6447	26.9126	1.22877	1.85926		49.4229	43.9836	31.3772	39.4203	50.83	46.929	72.8581	64.5011	69.4057	55.2416	61.541	60.902	41.7058	29.7499	36.8632	41.5804	39.8662	40.2839	43.6605	64.0749	38.3416	0.187419	0.74085		5.05002	2.11145	1.29625	0.990304	6.72131	5.80714	1.57035	1.45852
cluster_2	ENSMUSG00000024736	Tmem132a	265.04	286.414	276.46	294.972	315.752	361.215	600.825	459.107	342.7	275.971	323.98	467.544	-0.760585	-0.529199		15.4699	7.17371	5.42947	7.2696	5.33424	9.65119	25.0195	21.9357	13.2668	7.05355	9.22137	10.7786	6.74126	3.56145	2.5948	5.50008	4.94274	8.5241	8.38803	14.5459	5.31074	0.659418	1.45363		16.236	11.9652	9.16062	6.35519	18.3434	21.4024	8.08526	13.3584
cluster_2	ENSMUSG00000024737	Slc15a3	33.0523	36.5949	35.535	29.0533	31.1703	36.1574	30.9748	31.0613	28.0492	35.0607	32.127	30.0284	0.223527	0.0974556		57.3422	38.3431	47.2699	46.9085	30.2084	45.9612	115.002	93.3188	119.471	89.1588	66.6794	101.888	36.2781	36.6043	40.3889	31.4022	34.0213	53.7897	44.3389	97.5864	38.7474	0.194473	1.33258		34.3241	28.0527	34.3913	27.2142	57.6228	49.1032	38.7218	24.509
cluster_5	ENSMUSG00000024742	Fen1	3.86674	4.37982	3.34409	5.22999	1.84974	0.891646	0.729898	3.49987	1.62094	3.86355	2.65712	1.95024	0.986279	0.446217		23.1589	20.4879	23.4057	19.3474	20.092	27.323	30.0479	25.3966	25.5661	33.0356	29.8546	27.7577	23.5182	15.7424	17.3071	17.5047	23.0093	11.0438	22.3025	28.6098	18.0209	0.307532	0.666835		2.69011	0.66676	0.439009	0.125	0.125	0.395578	0.847674	1.21606
cluster_10	ENSMUSG00000024750	Zfand5	9.85351	6.81115	8.17273	8.63332	9.89851	10.0914	10.4083	14.187	12.5912	8.27913	9.54107	12.3955	-0.582261	-0.377588		263.195	374.762	288.081	226.292	295.671	216.548	156.965	132.673	127.026	82.5093	122.371	184.575	190.364	165.868	250.658	302.185	258.482	156.494	277.425	134.353	220.675	0.330175	-0.715892		17.5678	16.0699	18.2747	8.0858	13.1239	11.602	12.0588	6.42891
cluster_8	ENSMUSG00000024776	Stambpl1	3.86674	2.55633	0.929773	0.975832	2.99956	1.65829	2.54459	4.06235	8.10335	2.45095	1.87789	4.90343	-1.00045	-1.38467		100.483	112.853	64.0733	96.9173	122.539	107.121	65.0765	88.7991	39.8889	44.231	55.6528	47.5667	92.6203	98.4129	121.803	78.7857	147.218	74.0371	100.664	56.8692	102.146	-0.021081	-0.844914		7.19445	9.06675	11.7214	2.18788	10.4048	5.8369	1.82208	6.18645
cluster_2	ENSMUSG00000024909	Efemp2	0.125	3.77199	4.95364	5.22999	0.125	3.19158	0.729898	4.62483	6.10876	2.95021	2.84886	3.82116	-0.373194	-0.423628		13.2872	9.36664	9.84986	12.3729	12.2799	15.3352	13.6439	30.717	41.7423	41.8888	31.4032	37.1462	5.08719	10.4344	7.99748	14.6608	5.97512	4.32455	12.0819	32.7569	8.07991	0.58044	2.01939		2.17709	0.125	2.16606	6.18213	1.17203	0.395578	1.20901	0.609916
cluster_13	ENSMUSG00000024940	Ltbp3	0.873347	1.9485	0.125	6.08082	0.699912	0.891646	3.14949	4.0511	2.61823	0.982281	2.55746	3.27294	-1.73638	-0.355875		1.58747	0.594914	0.419693	3.18697	0.645924	2.05785	4.90606	15.0964	4.00014	7.45772	3.00922	7.2812	1.77906	1.44671	1.66862	1.07299	0.125	0.40497	1.41547	6.95846	1.08289	0.386391	2.68388		2.3823	0.305587	1.06703	0.298061	0.648516	0.936734	0.245446	0.973603
cluster_1	ENSMUSG00000024948	Map4k2	10.6019	4.98765	15.4157	29.9041	8.74869	7.02481	14.6425	16.4369	44.5046	10.3351	15.2259	25.1947	-1.28557	-0.726593		25.1698	34.3191	24.0894	53.5887	37.9788	32.4298	20.733	38.4315	25.3976	15.6161	29.7348	13.6084	29.4256	38.6239	37.6351	35.2005	38.6635	48.2799	34.5959	23.9202	37.9714	-0.13431	-0.666681		7.4602	7.26449	2.95108	0.818974	7.47517	2.82898	6.0172	7.87638
cluster_9	ENSMUSG00000024953	Prdx5	63.7345	37.2027	44.3875	50.3241	50.7173	53.7902	37.6287	38.936	40.0167	48.4416	51.6105	38.8605	0.317943	0.409362		80.7197	68.6792	80.2549	66.8998	70.4654	72.3736	119.868	103.818	130.188	140.317	76.1352	94.0063	75.8717	58.3147	63.9291	64.272	69.9823	64.7085	73.2321	110.722	66.1797	0.146087	0.74248		3.40732	0.125	0.439009	2.02867	2.63369	1.02693	2.51464	0.609916
cluster_9	ENSMUSG00000024981	Acsl5	12.0986	25.0461	14.6109	12.0366	16.7975	13.9246	15.8523	13.062	11.0952	17.2519	14.2529	13.3365	0.371369	0.0958739		109.748	90.8153	101.729	86.0422	93.808	118.719	152.214	168.008	202.816	229.722	194.075	188.512	111.89	98.7248	94.7198	74.0679	83.3791	95.5948	100.144	189.225	93.0628	0.105795	1.02382		5.66154	8.34169	5.14915	8.60498	10.5922	8.57966	5.78595	4.84808
cluster_1	ENSMUSG00000024985	Tcf7l2	0.125	2.55633	1.73455	0.975832	2.99956	3.19158	0.729898	3.49987	4.11417	1.47196	2.38899	2.78131	-0.91803	-0.219364		94.8198	134.835	112.379	173.296	146.994	112.778	27.3276	31.781	25.059	49.0079	37.8417	45.0697	137.793	129.124	154.679	147.211	158.381	91.1153	129.184	36.0145	136.384	-0.0782466	-1.92102		9.53178	22.8265	16.5147	28.3339	18.2984	19.9683	19.1145	24.0993
cluster_5	ENSMUSG00000025001	Hells	2.37004	4.98765	2.53932	1.82666	0.125	0.125	0.125	0.125	0.623647	3.299	0.692221	0.291216	3.50187	1.24915		5.42644	2.31793	10.1445	3.35708	4.46604	5.64743	0.289864	3.58588	6.35891	4.93649	1.8999	3.78716	5.55978	3.8258	1.66862	10.8688	2.18975	4.88449	5.22658	3.47637	4.83288	0.112984	-0.475302		0.330209	1.29881	2.09227	0.471122	0.648516	5.00803	0.998231	0.609916
cluster_12	ENSMUSG00000025017	Pik3ap1	71.218	78.5353	58.8734	30.7549	29.4455	27.7242	14.0376	13.6245	18.0763	69.5422	29.3082	15.2461	2.18945	0.942863		62.2799	76.5644	67.9043	82.7608	74.3255	98.2738	48.2653	29.6529	57.2411	48.6249	62.2466	50.7295	64.1609	118.862	85.4874	84.9444	89.7368	60.3186	77.0181	49.46	83.9184	-0.12379	-0.762724		5.46249	16.1972	6.56219	1.68255	9.12948	11.2187	4.58149	4.85293
cluster_1	ENSMUSG00000025034	Trim8	14.3436	11.066	8.9775	23.0975	13.9229	23.891	9.80336	16.4369	19.0736	11.4624	20.3038	15.1046	-0.398084	0.426761		83.2608	102.742	109.642	106.799	102.975	91.8816	82.1004	88.4427	54.7139	44.7757	51.5905	66.0456	74.6454	90.7945	106.119	90.2405	106.115	96.1436	99.5499	64.6115	94.0098	0.0826083	-0.541021		28.6973	11.7728	18.3689	5.12819	31.313	16.7944	14.5833	23.6204
cluster_9	ENSMUSG00000025068	Gsto1	1.62169	3.16416	4.95364	2.6775	1.27482	3.19158	0.729898	1.24996	1.12229	3.2465	2.3813	1.03405	1.65058	1.20345		40.7121	22.0543	28.2004	21.142	25.8569	25.4799	108.929	74.2693	113.203	105.281	90.5762	87.3644	26.3703	18.9039	28.0646	31.7245	11.999	19.9245	27.2409	96.6038	22.8311	0.254774	2.08108		0.945836	0.125	1.25229	2.72091	0.229703	0.125	0.125	0.125
cluster_10	ENSMUSG00000025104	Hdgfl3	131.086	111.966	80.6023	201.211	173.174	188.015	271.119	239.178	255.931	107.885	187.466	255.409	-1.24332	-0.446181		53.5051	88.4673	59.2256	55.9515	44.4036	72.883	37.2178	21.6724	27.5879	34.7678	17.4303	31.1635	73.6529	46.9136	78.2246	71.2176	83.8178	88.7831	62.406	28.3066	73.7683	-0.241316	-1.38186		4.82531	15.0469	9.3977	8.43192	3.99902	7.77785	21.4053	14.6652
cluster_9	ENSMUSG00000025130	P4hb	18.8337	19.5756	19.4396	42.6666	32.3201	14.6913	10.4083	20.9367	17.5776	19.2829	29.8926	16.3075	0.241787	0.874253		429.004	399.945	468.359	405.351	395.892	406.558	578.83	635.882	607.837	774.064	717.219	615.182	396.909	464.773	390.393	397.315	350.561	378.264	417.518	654.836	396.369	0.0749946	0.724288		7.00155	12.5051	2.95108	8.15156	6.20407	9.03333	1.93169	10.2573
cluster_3	ENSMUSG00000025141	Myadml2	0.125	0.125	0.125	1.82666	2.42465	3.95823	6.17398	0.687478	2.61823	0.125	2.73651	3.1599	-4.65988	-0.207538		3.59836	1.84802	4.54539	3.35708	3.0769	2.33397	0.949321	4.38127	0.461968	4.16666	1.23431	1.62316	5.79608	3.03277	2.74916	5.18092	1.84734	2.64473	3.12662	2.13611	3.54183	-0.179893	-0.729507		0.638023	0.125	0.282005	0.125	2.00966	0.215193	0.245446	0.246229
cluster_4	ENSMUSG00000025151	Maged1	0.873347	0.125	0.125	0.975832	3.57447	0.125	0.729898	4.62483	5.11147	0.374449	1.55844	3.48873	-3.21986	-1.1626		100.554	76.1994	99.5926	89.6655	145.103	103.671	276.108	206.216	200.247	284.937	295.273	237.836	81.2971	77.8867	64.0295	85.7597	70.0288	56.9589	102.464	250.103	72.6601	0.495887	1.78329		13.3589	8.50332	9.18731	15.1813	12.2706	15.6805	2.00154	8.24734
cluster_11	ENSMUSG00000025154	Arhgap19	3.11839	0.125	0.125	0.125	1.27482	0.891646	0.125	0.125	1.62094	1.1228	0.763823	0.623647	0.848295	0.29251		18.7715	15.7888	6.90293	27.5126	15.7527	13.1027	13.3141	2.51915	9.56011	3.39682	5.44971	9.10563	9.81309	13.6963	10.1586	10.5528	13.2017	15.5234	16.3052	7.22426	12.1577	0.423468	-0.750944		1.15105	0.66676	0.282005	6.17694	1.80025	1.3877	0.718797	1.57975
cluster_13	ENSMUSG00000025203	Scd2	3.86674	3.77199	5.75841	4.37916	3.57447	0.891646	3.75439	1.81243	2.11959	4.46571	2.94843	2.56214	0.801544	0.202598		134.498	46.9864	66.6872	63.3972	81.3892	76.902	383.553	177.848	302.957	171.94	443.997	375.67	17.7195	26.1601	47.8075	62.6921	47.2701	49.3997	78.3101	309.327	41.8415	0.904263	2.88613		3.20416	4.8961	11.3917	5.48989	5.15076	6.5386	15.8046	3.8831
cluster_1	ENSMUSG00000025207	Sema4g	6.86012	6.81115	7.36796	13.7383	5.29921	3.19158	11.6181	15.3119	20.5695	7.01308	7.4097	15.8332	-1.17483	-1.09546		9.26542	11.7162	7.19762	9.48102	6.28232	11.1823	6.38984	8.37153	3.49468	5.51387	4.34039	4.28655	7.19258	10.741	10.4673	8.34088	10.7929	6.6567	9.18748	5.39948	9.03188	0.0246426	-0.742207		20.924	10.3227	27.6024	4.78207	47.8519	18.4062	29.6872	23.1646
cluster_3	ENSMUSG00000025231	Sufu	3.86674	0.732832	2.53932	0.975832	6.44904	11.6247	2.54459	4.62483	2.11959	2.37963	6.34985	3.09633	-0.379825	1.03616		21.5136	25.0304	19.8694	34.3238	25.4801	28.8403	16.2916	16.086	7.20133	11.4801	14.1024	14.1078	21.1553	25.9143	16.4874	21.2967	28.3432	22.5226	25.8429	13.2115	22.6199	0.192177	-0.775794		1.55633	1.65999	1.38104	3.75928	3.32473	5.17579	0.727228	0.852374
cluster_7	ENSMUSG00000025232	Hexa	24.8205	30.5166	17.0252	23.0975	20.2469	21.5911	12.8278	12.4995	23.5614	24.1208	21.6452	16.2963	0.565735	0.409504		1313.29	832.498	1023.54	1019.05	1029.33	987.299	2865.27	3104.99	3177.71	3621.28	3321.01	3035.79	923.36	1019.46	788.21	745.479	720.34	753.998	1034.17	3187.68	825.141	0.325759	1.94979		17.6601	31.7891	13.7844	15.0082	24.8245	13.0054	13.1331	12.4964
cluster_11	ENSMUSG00000025283	Sat1	18.8337	5.59549	17.0252	11.1858	11.0483	8.5581	6.17398	9.68713	8.10335	13.8181	10.2641	7.98815	0.790629	0.361671		2243.99	2791.9	2037.47	2068.6	2355.21	2105.04	1658	2041.41	1072.54	1495.56	1614.98	1497.6	2363.65	2207.74	3091.31	2510.27	2615.84	1673.64	2267.03	1563.35	2410.41	-0.0884711	-0.624638		107.346	39.0234	76.6789	48.4938	55.2597	57.5723	25.8293	33.4096
cluster_15	ENSMUSG00000025289	Prdx4	5.36343	1.34066	4.95364	3.52833	1.27482	1.65829	0.729898	0.125	0.125	3.88591	2.15381	0.326633	3.57251	2.72115		98.8891	44.2546	71.5055	45.9117	51.4239	48.7044	181.289	156.551	225.085	259.513	221.273	220.905	43.1283	35.5337	30.5328	38.6764	33.333	34.9421	60.1149	210.769	36.0244	0.738747	2.54862		0.843232	0.125	1.38104	0.471122	0.229703	0.125	0.365891	0.367458
cluster_9	ENSMUSG00000025290	Rps24	18.8337	13.4973	9.78228	12.8875	9.89851	13.158	2.54459	5.74978	5.11147	14.0378	11.9813	4.46861	1.65141	1.42289		231.061	183.661	267.98	199.044	180.4	187.848	721.088	324.155	555.771	641.064	470.458	389.683	213.469	227.232	155.346	164.648	162.333	254.957	208.332	517.036	196.331	0.0856003	1.39698		50.2883	36.0202	51.0228	51.5085	45.3778	64.1393	23.4288	24.0229
cluster_5	ENSMUSG00000025324	Atp10a	1.62169	8.02681	8.9775	0.125	1.27482	0.125	0.125	0.125	0.623647	6.20867	0.508275	0.291216	4.41412	0.803522		1.95308	2.00466	3.07193	3.18697	0.645924	4.81907	2.76283	2.25314	2.48378	2.24206	3.23108	2.78839	0.125	0.125	0.125	0.125	0.469125	1.24488	2.6136	2.62688	0.369001	2.82434	2.83165		2.3823	1.11823	0.596014	2.78841	1.90496	1.74847	0.486337	0.609916
cluster_9	ENSMUSG00000025351	Cd63	7.60847	0.732832	2.53932	6.93165	6.44904	1.65829	1.3348	5.1873	6.10876	3.62687	5.01299	4.21029	-0.215192	0.251754		380.542	179.44	244.207	222.521	214.779	220.244	1208.16	805.231	1014.64	1259.93	976.385	905.737	183.462	206.138	152.362	128.937	136.896	187.509	243.622	1028.35	165.884	0.554471	2.63208		26.3538	13.8442	13.6635	10.076	14.5761	14.251	4.99101	2.61626
cluster_9	ENSMUSG00000025362	Rps26	15.2491	20.8825	5.68598	17.2522	17.2114	16.8072	7.38377	6.97036	8.8962	13.9392	17.0903	7.75011	0.846857	1.14089		56.6548	35.5048	44.2051	34.6045	32.332	31.8348	132.762	71.375	123.853	160.252	101.252	85.8613	56.3089	42.1317	26.5966	33.4562	29.8849	54.5596	39.1894	112.559	40.4896	-0.047091	1.47506		8.27795	3.46766	2.96207	6.32923	8.18506	4.87725	2.53391	1.33002
cluster_2	ENSMUSG00000025364	Pa2g4	4.61508	3.16416	1.73455	2.6775	3.57447	9.32475	3.75439	4.06235	1.12229	3.17126	5.19224	2.97968	0.089902	0.801202		48.4449	50.0643	51.3662	54.5056	59.684	58.8754	65.3865	62.6842	78.0338	57.0142	77.6993	60.341	64.1066	56.9851	37.9299	42.4241	42.9375	40.9866	53.8234	66.8598	47.5616	0.178435	0.491341		5.25523	9.95072	0.910023	2.54785	8.50126	10.8399	5.32464	3.62852
cluster_9	ENSMUSG00000025372	Baiap2	0.873347	2.55633	4.14887	0.125	1.27482	2.42494	1.3348	5.1873	2.11959	2.52618	1.27492	2.88056	-0.189393	-1.17594		19.1371	16.2556	15.1543	18.1566	9.15435	15.5878	23.206	30.717	19.3322	46.5155	23.6535	16.1054	13.1212	14.3995	16.0243	12.7648	7.8678	14.1235	15.5743	26.5883	13.0502	0.255095	1.02672		1.86825	1.29881	2.32307	0.125	5.88368	1.83866	1.22226	3.8831
cluster_7	ENSMUSG00000025402	Nab2	7.60847	12.2816	11.3918	17.1416	7.59886	9.32475	23.716	16.4369	17.079	10.4273	11.3551	19.0773	-0.871489	-0.748518		13.2872	10.4647	9.49328	9.64943	7.22693	10.0654	35.9434	15.82	17.1419	18.2162	16.8024	16.6047	6.03237	7.79094	2.28607	4.23294	8.21193	6.00437	10.0312	20.0881	5.75977	0.800404	1.80226		17.4662	9.42612	9.19359	3.36297	22.497	10.7623	7.59263	1.69977
cluster_15	ENSMUSG00000025428	Atp5a1	2.37004	6.81115	17.0252	5.22999	6.44904	3.95823	4.96418	0.687478	7.6047	8.73548	5.21242	4.41879	0.983236	0.238303		278.902	232.128	309.387	268.403	272.655	300.469	503.591	421.674	491.017	485.401	451.365	373.794	319.147	313.709	273.799	284.031	282.863	265.072	276.991	454.474	289.77	-0.0650706	0.649288		10.2808	18.7317	9.42596	13.4507	11.3565	11.3991	6.75433	15.0362
cluster_9	ENSMUSG00000025465	Echs1	18.8337	4.37982	2.53932	0.975832	4.14939	1.65829	1.93969	2.37491	1.12229	8.58427	2.26117	1.8123	2.24387	0.319248		87.6189	78.1339	85.8806	60.2196	61.5941	69.9906	168.001	166.282	171.141	181.045	160.232	145.38	53.263	77.8417	64.8214	53.8442	53.2389	64.4845	73.9063	165.347	61.249	0.271012	1.43274		12.7813	45.5263	13.1752	6.1804	16.0137	9.65566	5.63057	9.94213
cluster_5	ENSMUSG00000025473	Adam8	1.62169	6.20332	4.14887	0.125	2.99956	3.19158	0.729898	0.125	2.61823	3.99129	2.10538	1.15771	1.78558	0.862807		5.79206	3.10112	3.36662	1.65599	8.28615	3.57652	17.3731	1.98712	0.967421	13.9821	12.3275	10.1127	3.43313	1.71106	4.60151	2.33697	3.73831	5.98757	4.29641	9.45832	3.63476	0.241272	1.37972		4.63755	4.1882	4.83514	1.85561	3.99902	6.34829	0.245446	0.367458
cluster_5	ENSMUSG00000025492	Ifitm3	23.3238	11.6738	21.8539	2.6775	0.699912	0.125	0.729898	0.125	0.623647	18.9505	1.16747	0.492848	5.26495	1.24417		61.6821	35.3748	67.5654	50.8908	29.1787	20.4103	99.6717	184.738	142.828	173.899	98.8206	84.8675	20.6827	26.8236	23.1605	21.9287	19.396	66.9735	44.1837	130.804	29.8275	0.566871	2.13269		1.45988	2.8338	4.08152	2.86974	1.17203	2.28962	0.727228	0.609916
cluster_5	ENSMUSG00000025498	Irf7	64.4828	65.163	75.6852	12.0366	7.59886	7.02481	10.4083	10.8121	6.10876	68.4437	8.88677	9.1097	2.90944	-0.0357444		22.6141	37.4033	37.8457	27.3629	25.9611	20.4641	32.2735	75.9505	42.583	43.8134	27.4141	45.2429	10.2857	16.5142	9.5411	11.5008	12.8576	31.4817	28.6085	44.5462	15.3635	0.896937	1.53579		1.86722	2.33357	5.62801	0.955692	7.3244	6.5359	1.69079	0.246229
cluster_9	ENSMUSG00000025503	Taldo1	23.3238	15.9286	13.8061	19.6941	13.9229	17.7579	4.96418	6.31226	10.0979	17.6862	17.125	7.12479	1.3117	1.26518		105.966	102.172	121.833	125.004	88.6075	92.9833	117.245	160.461	156.829	177.248	138.958	120.078	122.474	121.382	101.864	113.242	117.315	116.85	106.094	145.136	115.521	-0.12281	0.329253		0.945836	0.847347	4.99215	1.16336	2.85147	1.65828	2.65436	2.54958
cluster_9	ENSMUSG00000025508	Rplp2	27.0655	29.9088	40.3637	46.0444	17.4471	23.891	10.4083	15.8744	8.60199	32.446	29.1275	11.6282	1.48041	1.32475		141.886	97.5194	147.731	106.496	85.1746	87.9026	401.685	175.183	334.714	406.918	242.856	216.304	119.903	110.033	76.0065	77.607	74.7587	123.956	111.118	296.277	97.0441	0.195383	1.61023		13.7283	17.2997	6.70978	4.37537	14.8002	11.6543	3.87327	9.76877
cluster_9	ENSMUSG00000025534	Gusb	12.0986	5.59549	8.17273	7.78249	11.0483	10.858	5.56908	13.062	11.0952	8.62226	9.89629	9.90877	-0.20064	-0.00181842		692.25	398.822	461.705	363.695	408.828	427.326	1269.78	1299.13	1491.14	2138.71	2110.12	1739.91	282.207	349.908	283.192	293.343	295.432	278.88	458.771	1674.8	297.16	0.626533	2.49467		21.95	28.1168	16.6105	16.2283	31.5339	21.4204	14.9073	7.15628
cluster_16	ENSMUSG00000025574	Tk1	51.0126	48.1437	66.9212	58.8324	59.9159	76.0229	108.402	90.684	133.264	55.3592	64.9237	110.783	-1.00084	-0.77092		10.5049	10.7764	23.1611	17.3061	6.02881	11.8574	22.3817	4.91331	9.79599	15.0079	11.0029	13.7749	15.2479	15.4569	9.23701	14.0288	7.00749	13.8435	13.2724	12.8128	12.4703	0.0899418	0.0390919		2.07346	1.67985	0.946135	2.37479	2.63788	8.5039	4.26592	1.62582
cluster_9	ENSMUSG00000025579	Gaa	6.11178	13.4973	4.14887	16.2908	13.9229	6.25817	6.17398	5.74978	3.61553	7.91931	12.1573	5.17976	0.61249	1.23086		177.844	155.042	157.049	165.133	170.247	163.663	426.698	270.609	396.548	448.497	423.603	395.729	151.621	186.751	131.988	133.819	106.437	122.637	164.83	393.614	138.875	0.247183	1.50299		7.30732	14.7056	5.30615	2.37479	6.21873	8.07548	2.29302	7.83517
cluster_8	ENSMUSG00000025583	Rptor	15.8403	21.3991	13.8061	10.335	15.0727	5.49152	14.6425	16.9993	27.5506	17.0152	10.2997	19.7308	-0.213628	-0.937843		136.5	138.775	148.65	161.911	156.229	151.401	82.9577	139.271	125.123	79.6109	127.372	98.6672	133.157	185.429	151.246	182.366	153.722	146.342	148.911	108.834	158.71	-0.0919453	-0.54427		38.9444	35.4315	35.9912	19.0094	42.0848	43.7864	45.1657	47.9511
cluster_2	ENSMUSG00000025613	Cct8	21.0787	3.77199	8.9775	11.1858	13.9229	20.8244	28.5552	15.3119	12.5912	11.2761	15.311	18.8194	-0.738958	-0.297649		135.82	117.757	92.072	131.863	138.437	138.288	162.533	192.631	190.817	219.531	183.601	153.433	119.889	168.797	126.305	117.46	111.792	131.708	125.706	183.758	129.325	-0.0409474	0.506801		6.06067	13.3078	4.38925	5.15069	7.22284	6.43849	17.8209	5.70154
cluster_2	ENSMUSG00000025647	Shisa5	77.9531	59.6925	120.841	26.5008	27.7208	30.7908	15.2474	13.062	25.0573	86.1622	28.3375	17.7889	2.27608	0.671732		210.612	153.013	177.99	179.963	157.762	179.946	311.407	354.42	352.744	399.758	329.62	349.071	144.062	186.939	167.587	152.315	158.202	157.765	176.548	349.503	161.145	0.131701	1.11695		9.46201	11.5923	9.07427	5.66987	10.7461	8.24324	3.97806	4.85293
cluster_6	ENSMUSG00000025701	Alox5	14.3436	18.9678	6.56319	13.7383	15.6476	20.0578	37.0238	15.8744	10.5966	13.2915	16.4812	21.1649	-0.671168	-0.360849		51.1304	42.8872	29.889	33.4665	36.7633	36.6904	32.1087	59.7208	46.9636	112.106	85.5355	113.883	24.936	39.3878	46.9076	42.4589	37.977	39.3208	38.4711	75.053	38.498	-0.00100816	0.963125		1.25365	4.27849	0.439009	0.125	4.30266	2.5602	3.37462	5.82761
cluster_2	ENSMUSG00000025743	Sdc3	149.046	145.397	109.574	66.4899	51.2864	34.6241	7.38377	9.12465	11.0952	134.672	50.8001	9.20122	3.87149	2.46494		88.4781	44.864	77.9445	75.5873	60.9308	35.4686	123.908	136.805	199.541	105.526	146.554	148.476	31.7885	21.8011	24.0512	29.1966	32.8134	36.5211	63.8789	143.468	29.362	1.12139	2.28871		12.3914	11.7024	12.8502	4.62458	20.0218	14.701	2.53391	1.89616
cluster_9	ENSMUSG00000025747	Tyms	3.11839	0.125	1.73455	0.125	1.27482	0.125	0.125	0.125	1.62094	1.65931	0.508275	0.623647	1.41178	-0.29512		43.8162	48.3695	73.5035	41.8018	43.8323	36.7498	82.2538	67.156	46.0976	86.6395	105.335	71.7553	28.953	24.1802	30.9975	46.8923	28.9558	23.8721	48.0122	76.5394	30.6418	0.6479	1.3207		1.76565	12.4202	3.10809	0.471122	6.6166	4.35864	2.89525	1.94344
cluster_9	ENSMUSG00000025781	Atp5c1	9.85351	4.98765	3.34409	0.125	1.27482	0.125	0.729898	3.49987	0.125	6.06175	0.508275	1.45159	2.0621	-1.51395		168.928	113.471	162.987	120.639	116.666	122.615	235.727	179.048	238.047	305.742	217.34	161.515	161.42	149.677	129.663	132.059	149.948	109.246	134.218	222.903	138.669	-0.0470673	0.684772		1.97188	1.97782	1.53804	1.16336	4.31313	4.62201	3.25659	3.24544
cluster_9	ENSMUSG00000025794	Rpl14	20.3304	36.0661	12.1966	28.2024	28.2957	29.8249	9.5977	9.90087	13.4837	22.8644	28.7743	10.9941	1.05637	1.38805		157.391	94.938	166.756	118.698	104.438	108.631	440.342	198.098	404.182	415.646	268.275	286.292	124.78	96.9008	95.311	92.4651	82.3347	142.319	125.142	335.472	105.685	0.243796	1.66642		12.3626	17.2979	14.9054	12.0575	15.5185	12.8223	5.56553	13.1256
cluster_2	ENSMUSG00000025795	Rassf3	3.11839	4.98765	3.34409	11.1858	4.14939	4.72487	4.96418	2.37491	6.10876	3.81671	6.68669	4.48262	-0.232011	0.576951		28.8259	18.9184	29.0049	23.6903	19.2256	19.1774	36.8897	59.9788	40.2512	56.3194	50.9316	55.7117	6.50496	11.0371	14.0176	17.5047	15.7809	13.5636	23.1404	50.0137	13.0681	0.824359	1.93627		8.68735	8.15298	10.6333	11.8931	7.03542	15.9998	6.14728	1.82221
cluster_7	ENSMUSG00000025823	Pdia4	12.0986	10.4581	12.1966	19.6941	8.74869	13.158	14.6425	14.187	10.5966	11.5844	13.8669	13.142	-0.182001	0.0774608		203.816	179.858	186.07	207.148	209.144	222.835	312.523	269.191	176.455	360.587	361.99	207.262	180.449	178.955	179.494	181.127	158.472	143.75	201.478	281.335	170.375	0.241916	0.723577		7.16367	6.2803	3.26509	5.66295	3.26505	9.77471	8.18523	5.21662
cluster_7	ENSMUSG00000025856	Pdgfa	6.11178	11.6738	6.56319	8.63332	7.02395	10.0914	7.38377	9.68713	6.10876	8.11625	8.58289	7.72655	0.0709891	0.151638		33.7617	22.1217	32.5382	29.2137	20.6147	22.2147	57.7434	35.7952	34.297	53.9271	39.0175	33.2826	36.2545	27.3523	21.4255	19.7167	27.9974	22.2426	26.7441	42.3438	25.8315	0.0500913	0.71302		26.4933	42.3173	28.3011	44.1586	46.9221	34.3143	18.4436	9.45964
cluster_1	ENSMUSG00000025870	Arl10	0.125	0.732832	0.125	1.82666	1.27482	0.891646	1.93969	0.687478	4.11417	0.327611	1.33104	2.24711	-2.77802	-0.755515		23.8535	27.8484	21.6376	18.6669	25.1294	22.3555	13.479	12.9337	18.5117	6.57818	16.5428	20.5799	13.8301	22.0654	21.7944	26.6686	24.7299	16.0833	23.2486	14.7709	20.862	0.156266	-0.498119		0.330209	0.215293	0.596014	0.298061	2.32377	0.215193	0.606783	0.367458
cluster_9	ENSMUSG00000025878	Uimc1	180.417	169.668	183.774	188.099	147.113	117.422	60.6148	90.0765	70.3943	177.953	150.878	73.6952	1.27185	1.03374		107.234	89.9804	118.715	103.184	100.287	90.951	160.82	126.68	188.832	206.049	162.575	149.733	107.998	103.62	90.5798	107.563	110.093	121.831	101.725	165.782	106.948	-0.0722274	0.632378		17.0178	12.0437	17.2291	10.5	15.9216	13.4654	9.26562	21.1437
cluster_3	ENSMUSG00000025959	Klf7	2.37004	9.24248	4.14887	3.52833	7.02395	1.65829	6.77887	7.9997	5.11147	5.25379	4.07019	6.63001	-0.335652	-0.703916		43.5201	100.315	83.5142	127.013	77.4736	90.0191	11.5006	27.7908	3.3262	24.0862	25.4174	16.6031	86.1387	64.8863	85.7236	96.4814	116.37	70.3499	86.9759	18.1207	86.6584	0.00527659	-2.2577		20.8521	48.375	30.1286	24.5041	43.3633	37.5324	62.0317	44.2887
cluster_2	ENSMUSG00000025967	Eef1b2	27.0655	10.4581	12.0437	16.2908	18.5222	7.79146	1.3348	7.9997	0.892916	16.5224	14.2015	3.40914	2.27695	2.05856		355.265	258.072	330.867	288.251	246.543	234.629	750.01	459.127	723.893	742.775	626.075	631.722	242.063	185.908	237.253	191.83	227.788	214.879	285.605	655.6	216.62	0.398853	1.59765		11.5449	8.06269	3.53043	18.4158	11.9596	18.1527	6.50862	8.43767
cluster_2	ENSMUSG00000025969	Nrp2	6.86012	1.34066	0.929773	13.7383	13.348	10.0914	6.17398	6.87474	5.11147	3.04352	12.3926	6.05339	-0.992003	1.03366		58.7919	58.8925	60.8523	54.7302	51.3492	73.5595	85.1949	114.669	94.6918	87.4151	108.902	165.249	38.4095	44.5346	54.3062	45.7547	51.7437	49.9597	59.6959	109.354	47.4514	0.331182	1.20448		22.7349	24.5304	25.6508	39.036	23.6372	19.8096	25.6414	11.7606
cluster_9	ENSMUSG00000025980	Hspd1	6.86012	5.59549	9.78228	6.93165	2.42465	3.19158	6.17398	2.93739	4.11417	7.41263	4.18263	4.40851	0.749693	-0.0758824		111.622	84.578	110.01	76.101	87.6524	68.3532	160.615	157.275	115.07	151.09	106.766	119.891	96.2356	87.8365	77.723	74.3175	77.6442	75.0534	89.7194	135.118	81.4684	0.13918	0.729906		7.9332	10.0807	10.6773	12.8952	23.0477	11.0726	8.2599	11.8588
cluster_1	ENSMUSG00000025993	Slc40a1	0.873347	2.55633	0.929773	6.93165	2.99956	1.65829	4.35928	10.2496	14.5858	1.45315	3.86317	9.73155	-2.74349	-1.33288		167.773	210.061	149.237	192.794	233.728	241.952	43.1216	67.6933	31.5962	48.9636	52.2627	39.41	237.344	298.311	256.353	196.311	255.918	172.774	199.258	47.1746	236.168	-0.245182	-2.32373		9.05159	9.15433	6.40519	6.18213	2.85671	4.54444	10.8278	10.5398
cluster_9	ENSMUSG00000026003	Acadl	3.86674	3.16416	3.34409	0.125	1.27482	3.95823	0.125	0.125	0.623647	3.45833	1.78602	0.291216	3.56992	2.61659		25.2319	34.2721	32.5412	34.8273	32.2469	35.949	44.002	44.5499	66.1758	65.9366	49.2055	48.8984	37.9322	47.178	35.474	32.0405	21.1149	39.8808	32.5114	53.128	35.6034	-0.131068	0.577458		3.1898	0.93764	1.38104	12.4123	6.6166	2.75953	0.245446	1.33729
cluster_10	ENSMUSG00000026018	Ica1l	53.2576	69.4178	64.5069	77.5507	96.1354	80.6228	119.895	97.4337	102.846	62.3941	84.7696	106.725	-0.774415	-0.332278		0.673425	2.78785	0.125	1.31577	1.16685	1.50561	0.454728	1.45509	0.125	0.125	0.568725	0.125	0.125	1.44671	0.742449	0.75699	0.297062	0.68494	1.26242	0.47559	0.675526	0.902104	-0.506293		3.61355	3.01168	4.675	1.51295	4.10373	2.65039	7.35054	1.57975
cluster_1	ENSMUSG00000026029	Casp8	21.8271	7.41898	2.53932	17.9925	4.14939	7.02481	4.96418	2.37491	4.61282	10.5951	9.72222	3.98397	1.41112	1.28708		123.515	141.779	106.506	139.173	127.156	152.042	90.4607	69.0075	100.582	114.943	88.9832	94.6105	199.87	189.944	138.435	135.343	155.606	150.102	131.695	93.0978	161.55	-0.294779	-0.795162		32.863	54.7163	43.5635	22.6298	33.7662	32.5078	64.16	39.4153
cluster_8	ENSMUSG00000026048	Ercc5	0.125	0.125	2.53932	0.975832	4.7243	2.42494	3.75439	13.6245	9.59929	0.929773	2.70836	8.99272	-3.27381	-1.73134		42.5347	43.5137	33.4253	35.6779	37.6315	44.0518	16.9411	64.5144	20.0044	19.5634	34.07	48.399	42.3934	38.719	44.7666	39.6307	41.6505	32.3216	39.4725	33.9154	39.9136	-0.0160344	-0.234941		36.0037	10.2622	20.5152	8.77804	25.0433	22.2727	15.6541	30.4153
cluster_5	ENSMUSG00000026104	Stat1	71.218	53.6142	78.9928	6.93165	9.3236	13.9246	4.35928	3.49987	12.0925	67.9416	10.06	6.65056	3.35275	0.597077		155.567	200.15	251.857	207.465	201.674	178.656	168.723	434.672	271.893	224.639	264.75	245.081	123.646	148.963	138.715	136.249	155.795	162.925	199.228	268.293	144.382	0.464529	0.893917		26.6893	32.45	51.902	50.8837	50.8799	60.3999	16.5875	19.9811
cluster_15	ENSMUSG00000026112	Coa5	30.0589	38.4184	41.1684	34.1583	34.6197	59.1567	25.5307	32.1863	29.0465	36.5486	42.6449	28.9212	0.33769	0.560248		106.702	65.7626	80.7058	71.7479	78.986	92.8949	144.922	162.135	151.592	96.8899	207.789	123.289	42.9298	76.787	58.9309	65.8046	65.7066	63.4234	82.7999	147.769	62.2637	0.411237	1.24688		9.43431	11.223	5.14915	5.83428	8.60597	9.05407	4.58149	7.74667
cluster_2	ENSMUSG00000026177	Slc11a1	12.8469	11.6738	10.5871	14.5891	11.0483	8.5581	1.93969	8.56217	3.11688	11.7026	11.3985	4.53958	1.3662	1.32822		409.292	326.623	293.341	342.458	304.343	311.487	702.193	1037.1	766.896	778.981	702.052	709.833	406.928	381.788	333.143	308.419	341.574	320.506	331.257	782.843	348.727	-0.0741433	1.16663		76.4279	33.6536	29.4849	34.2647	51.4464	42.4344	26.1461	22.5669
cluster_19	ENSMUSG00000026192	Atic	0.125	0.125	0.929773	5.22999	8.74869	7.79146	1.93969	0.125	1.62094	0.393258	7.25671	1.22854	-1.6434	2.56237		7.07172	7.08756	7.78701	11.3522	5.68153	6.74087	7.21416	0.923051	16.8049	7.05355	8.77765	11.1098	10.0494	6.20488	8.61493	4.86493	7.33441	2.64473	7.62015	8.6472	6.61888	0.203233	0.385645		2.99793	2.02116	8.13224	0.471122	1.41076	1.91352	0.606783	1.70098
cluster_2	ENSMUSG00000026193	Fn1	6.11178	4.37982	5.75841	261.33	167.424	203.286	14.0376	14.187	5.61011	5.41667	210.68	11.2782	-1.05806	4.22344		3.96398	0.125	0.125	0.29511	0.472283	0.125	2.26823	2.78517	6.69588	9.74799	7.66833	10.945	0.125	0.125	0.125	2.65296	0.125	0.125	0.851061	6.68511	0.546327	0.639499	3.61311		8.74994	1.65999	3.89311	1.68255	3.3708	4.36406	0.623645	47.808
cluster_2	ENSMUSG00000026202	Tuba4a	15.8403	6.81115	5.75841	12.0366	17.9473	7.79146	10.4083	9.68713	16.5803	9.46995	12.5918	12.2252	-0.368435	0.0426207		6.88891	4.10204	4.54539	5.57021	1.86141	5.51213	32.4202	13.1598	9.13722	20.1389	21.2286	17.77	2.01536	18.629	1.51426	3.91694	7.8678	11.0494	4.74668	18.9758	7.4988	-0.65974	1.33943		1.66407	1.38911	0.597584	1.33643	3.05669	0.756349	0.606783	2.06951
cluster_7	ENSMUSG00000026207	Speg	2.37004	1.34066	3.34409	2.6775	2.99956	2.42494	1.93969	4.62483	5.11147	2.3516	2.70066	3.892	-0.726868	-0.527195		20.4131	9.2241	17.2172	18.4985	19.9201	9.65533	57.5043	48.7902	83.8262	43.8884	43.6101	55.4553	11.8169	16.7786	9.34198	10.8688	10.7929	8.92446	15.8214	55.5124	11.4206	0.470238	2.28117		10.2828	3.10739	4.67814	3.75928	15.9017	8.5968	0.838039	1.33729
cluster_5	ENSMUSG00000026222	Sp100	18.916	26.8696	36.3398	5.22999	4.7243	1.65829	4.16572	1.24996	1.62094	27.3751	3.87086	2.34554	3.54488	0.722736		38.363	30.4282	44.0342	40.623	32.4223	27.9663	46.0496	80.7628	56.4375	53.9233	40.6216	46.5812	22.573	22.9404	28.6296	22.232	35.7299	25.3839	35.6395	54.0626	26.2481	0.441263	1.04242		24.1068	12.1494	38.4451	18.3985	24.5292	54.0963	5.64864	3.74975
cluster_9	ENSMUSG00000026234	Ncl	24.0721	20.1834	14.6109	21.3958	17.3724	10.858	17.667	14.7494	16.5803	19.6222	16.5421	16.3323	0.264758	0.0184144		203.15	184.289	150.937	150.114	172.403	176.759	258.884	350.523	278.986	275.768	259.633	284.942	154.544	151.818	125.473	150.134	165.042	137.425	172.942	284.789	147.406	0.230493	0.9501		96.5886	106.487	117.185	158.917	127.755	101.835	123.696	93.3416
cluster_4	ENSMUSG00000026249	Serpine2	5.36343	4.98765	6.56319	5.22999	5.87412	3.95823	2.54459	4.62483	6.60741	5.63809	5.02078	4.59227	0.295998	0.128703		1061.44	570.045	678.546	647.618	677.014	627.828	2311.36	2249.66	2332.66	3354.9	2812.44	2632.59	673.006	567.092	471.583	535.775	460.089	476.92	710.416	2615.6	530.744	0.420647	2.30106		41.1135	32.6152	27.3371	30.9264	26.2422	33.8814	22.134	12.9741
cluster_14	ENSMUSG00000026271	Gpr35	7.60847	5.59549	4.14887	17.9925	24.8462	18.5245	3.14949	0.125	3.11688	5.78427	20.4544	2.13046	1.44097	3.26318		16.0293	17.0419	16.0384	41.1214	11.9326	18.4871	0.125	10.4997	17.9843	13.4047	1.8999	5.45178	20.4464	18.8933	22.3532	18.1367	16.9871	29.5219	20.1085	8.22757	21.0564	-0.0664585	-1.35572		1.15105	1.29881	4.36413	1.43507	0.75322	1.20731	2.05213	0.488687
cluster_7	ENSMUSG00000026285	Pdcd1	0.125	0.125	1.73455	2.6775	6.44904	0.125	0.125	5.74978	0.125	0.661515	3.08384	1.99993	-1.5961	0.624782		27.4677	13.5457	26.6414	32.4458	20.1233	6.61386	102.037	76.839	86.089	135.638	113.444	107.165	19.298	15.4569	8.99775	11.8137	8.03987	15.5234	21.1396	103.535	13.1882	0.680697	2.9728		3.20519	0.66676	1.84263	1.15298	5.90567	3.08603	0.125	0.125
cluster_3	ENSMUSG00000026288	Inpp5d	51.0126	53.0064	42.778	45.2191	63.3654	43.0572	39.4433	56.9353	54.4775	48.9323	50.5472	50.2854	-0.0393515	0.00749222		429.023	464.746	366.976	494.181	507.993	499.908	320.913	369.548	377.895	233.4	374.285	388.489	379.393	459.008	457.652	484.928	536.977	482.393	460.471	344.088	466.725	-0.0194621	-0.439794		61.3389	79.687	70.3846	43.565	100.577	84.9088	62.5412	73.7922
cluster_1	ENSMUSG00000026303	Mlph	0.125	0.125	0.125	0.125	1.27482	0.891646	4.96418	2.93739	4.61282	0.125	0.763823	4.17146	-5.06055	-2.44924		57.7023	79.647	64.7452	86.5713	71.8667	95.1011	52.903	34.0555	51.5127	63.5424	57.319	48.637	87.1194	98.9891	69.0987	62.3697	76.6927	83.2789	75.9389	51.3283	79.5914	-0.0677735	-0.63286		14.9	17.455	8.44625	5.31855	15.6221	10.3168	19.1277	23.5477
cluster_9	ENSMUSG00000026341	Actr3	66.7279	57.1579	44.6933	59.6832	36.9079	52.1266	24.3209	28.2489	26.0546	56.193	49.5726	26.2081	1.10038	0.919526		266.793	258.29	283.151	223.31	237.633	259.525	244.175	293.486	325.707	408.463	258.957	275.25	291.796	285.678	259.196	249.019	257.898	320.128	254.784	301.006	277.286	-0.122102	0.11842		28.2099	32.3435	26.9194	18.9177	26.9238	44.6116	40.6791	13.9985
cluster_5	ENSMUSG00000026355	Mcm6	1.62169	3.77199	7.36796	0.975832	0.125	0.125	0.125	0.687478	0.125	4.25388	0.408611	0.312493	3.76689	0.386904		31.5644	23.887	53.8593	26.492	23.9139	18.7853	15.6222	36.3033	60.289	35.3182	32.2951	40.9082	31.7862	16.5142	15.2525	37.7284	18.8419	26.7222	29.7503	36.7893	24.4742	0.28164	0.588024		1.15105	1.56969	1.22403	4.1054	1.48614	1.83866	2.89525	0.609916
cluster_3	ENSMUSG00000026360	Rgs2	8.35682	13.4973	24.2682	12.8875	21.3968	12.3913	15.8523	19.2493	19.5722	15.3741	15.5585	18.2246	-0.245385	-0.228183		492.986	570.449	428.626	394.665	530.685	507.533	455.566	373.405	391.667	394.133	365.755	336.447	629.466	588.187	629.525	537.74	573.468	544.146	487.49	386.162	583.755	-0.25999	-0.596158		47.9931	44.999	45.9688	53.9521	60.6027	27.4534	68.9224	81.6212
cluster_4	ENSMUSG00000026365	Cfh	22.5754	40.8497	20.2443	63.9374	68.5396	49.1903	46.6174	42.3109	43.0086	27.8898	60.5558	43.979	-0.657075	0.46145		823.551	764.338	688.836	694.112	711.777	842.182	877.878	986.644	949.484	523.402	1349.88	1219.52	474.192	734.918	755.158	744.682	744.809	607.923	754.133	984.467	676.947	0.155776	0.540301		68.7756	95.063	88.459	99.0119	52.2432	95.3829	95.4289	104.561
cluster_16	ENSMUSG00000026407	Cacna1s	0.125	3.16416	0.929773	3.52833	2.42465	2.42494	4.35928	6.87474	8.10335	1.40631	2.79264	6.44579	-2.19644	-1.20673		4.69521	1.84802	7.19762	1.65599	5.50788	4.95713	18.0952	2.78517	8.5391	8.20831	8.55578	3.6207	5.08719	1.71106	3.36661	2.02097	1.15737	2.64473	4.31031	8.30071	2.66466	0.693842	1.63929		0.125	0.305587	0.125	0.471122	0.125	0.305385	0.125	0.973603
cluster_15	ENSMUSG00000026421	Csrp1	2.37004	9.85031	4.14887	0.125	0.125	1.65829	0.125	0.687478	0.125	5.4564	0.636097	0.312493	4.12606	1.02542		1.03904	0.438276	1.59846	1.14566	1.16685	1.09143	5.23744	7.57348	3.49468	3.58928	0.568725	2.78839	0.125	0.125	0.588087	2.02097	1.32944	2.36476	1.07995	3.87533	1.09221	-0.016282	1.82707		1.11924	0.215293	0.439009	0.125	1.59085	1.02693	2.65436	0.125
cluster_8	ENSMUSG00000026425	Srgap2	36.0457	25.0461	50.8257	30.7549	34.6197	36.1574	49.1217	55.8103	69.4369	37.3058	33.844	58.123	-0.639708	-0.780208		302.602	446.357	334.471	433.317	433.701	475.232	255.729	208.15	155.656	127.351	192.684	204.182	373.759	378.201	463.044	445.568	510.204	464.257	404.28	190.625	439.172	-0.119431	-1.20405		210.008	218.494	198.461	196.464	216.971	273.754	311.029	299.414
cluster_2	ENSMUSG00000026475	Rgs16	1.62169	4.98765	6.56319	0.125	0.125	0.125	3.14949	2.37491	5.61011	4.39084	0.125	3.7115	0.242494	-4.892		2.86713	0.125	4.84008	3.01686	3.42419	1.22949	19.2492	9.4356	23.3607	26.8769	38.5006	30.5876	0.125	0.125	0.433725	0.125	0.125	0.125	2.58379	24.6684	0.176454	3.87212	7.12723		1.04844	0.125	3.10809	0.125	0.125	0.395578	0.125	0.125
cluster_3	ENSMUSG00000026482	Rgl1	2.37004	3.77199	3.34409	0.125	6.44904	0.125	4.96418	4.62483	2.11959	3.16204	2.23301	3.90286	-0.303677	-0.805542		32.1165	41.7907	58.4741	58.1323	37.9788	26.7707	15.3552	5.97738	7.44058	19.4903	17.4702	21.0992	36.987	38.719	33.2543	42.7844	49.5034	30.5857	42.5439	14.4721	38.639	0.138895	-1.41678		14.2536	11.502	7.19021	5.30125	6.30145	7.41076	28.2033	11.3617
cluster_5	ENSMUSG00000026536	Ifi211	11.208	19.7884	22.9403	2.86468	0.125	0.125	0.729898	0.125	3.11688	17.9789	1.03823	1.32393	3.76341	-0.350702		7.32765	8.77142	15.1808	7.18454	3.97637	0.492242	22.5235	12.83	23.0119	14.1669	7.51081	5.81967	2.91092	7.67727	2.9205	5.75919	5.37634	20.546	7.15551	14.3104	7.53171	-0.0739221	0.926019		2.33305	3.44328	6.72234	6.04714	6.81763	7.71922	0.408047	0.125
cluster_2	ENSMUSG00000026548	Slamf9	6.11178	1.9485	0.929773	6.93165	6.44904	4.72487	2.54459	6.87474	4.11417	2.99668	6.03519	4.51117	-0.590135	0.419898		97.7447	74.987	84.4071	68.6774	56.0375	70.0003	170.217	189.29	147.865	186.334	117.726	143.219	78.9506	72.5337	67.6246	41.3466	63.4439	88.8727	75.309	159.108	68.7954	0.130511	1.20963		7.20471	14.3408	4.08309	10.3356	4.10373	7.69938	4.85852	1.94344
cluster_2	ENSMUSG00000026558	Uck2	0.125	0.125	0.125	5.22999	1.27482	3.95823	0.729898	0.687478	0.125	0.125	3.48768	0.514125	-2.04019	2.76208		2.3187	3.88431	3.36662	1.28004	1.86141	1.72512	1.93851	5.97738	15.7401	6.09125	8.11206	8.61456	0.125	2.76843	0.588087	2.02097	0.297062	3.76461	2.40604	7.74564	1.59403	0.593983	2.28071		0.125	0.486173	0.125	0.298061	0.125	1.20731	0.125	0.125
cluster_1	ENSMUSG00000026594	Ralgps2	1.62169	1.34066	3.34409	2.6775	1.27482	7.02481	7.38377	6.31226	4.11417	2.10215	3.65904	5.93674	-1.4978	-0.698203		30.8368	34.93	48.2837	48.3459	59.6788	49.9649	22.7114	17.1501	11.5819	23.5358	18.0959	17.1041	46.1316	38.6899	54.9236	58.9001	36.6022	42.6021	45.34	18.3632	46.3083	-0.0304847	-1.33445		7.40992	8.0681	8.41171	6.70131	8.81537	6.88945	24.343	17.7202
cluster_2	ENSMUSG00000026600	Soat1	26.3171	25.0461	16.2205	35.8599	22.5466	45.3571	11.6181	22.0617	15.583	22.5279	34.5879	16.4209	0.456178	1.07473		170.283	126.812	154.839	153.907	172.009	167.192	314.486	265.19	297.262	263.331	330.09	229.47	95.1605	168.934	136.581	114.512	135.944	161.645	157.507	283.305	135.463	0.217519	1.06446		30.6991	46.534	30.6514	47.9521	30.8408	38.2512	7.11085	10.5507
cluster_17	ENSMUSG00000026604	Ptpn14	12.8469	7.41898	5.75841	0.125	3.57447	0.125	3.75439	1.24996	5.61011	8.67476	1.27482	3.53815	1.29383	-1.4727		0.856234	0.594914	0.419693	0.635329	0.472283	3.71458	0.125	0.125	0.125	0.125	0.346863	0.291462	1.77906	1.18237	0.279362	1.38898	1.15737	0.68494	1.11551	0.189721	1.07868	0.0484275	-2.50732		0.843232	0.305587	0.125	0.298061	1.06733	0.846541	0.125	0.246229
cluster_2	ENSMUSG00000026615	Eprs	9.10516	7.41898	14.6109	19.6941	34.6197	15.4579	12.223	14.187	11.5939	10.3784	23.2573	12.6679	-0.287603	0.876501		116.689	83.2199	116.508	99.7258	138.194	147.436	153.693	193.458	126.694	169.095	169.619	160.594	101.64	73.4166	87.3397	110.644	77.2089	85.0567	116.962	162.192	89.2177	0.39064	0.862303		18.5548	28.7209	21.5294	36.1839	22.92	28.6475	13.4704	13.6226
cluster_13	ENSMUSG00000026628	Atf3	4.61508	9.24248	4.95364	11.1858	20.2469	21.5911	26.7405	13.6245	19.5722	6.2704	17.6746	19.9791	-1.67186	-0.176811		79.1512	44.629	36.163	19.6859	44.2351	30.3589	243.793	179.421	114.704	117.941	117.3	115.888	43.6033	37.6617	34.75	24.7695	19.0519	30.0818	42.3705	148.174	31.653	0.420718	2.22688		6.48545	5.5426	6.88091	6.35519	11.3283	3.822	0.847674	0.731145
cluster_1	ENSMUSG00000026655	Fam107b	0.125	4.37982	1.73455	0.125	0.125	0.125	2.54459	1.24996	2.11959	2.07979	0.125	1.97138	0.0772332	-3.9792		60.9289	52.9903	37.5392	58.6325	71.4916	59.7355	33.7573	22.0847	62.2957	43.8018	35.1793	34.9156	56.1246	77.5536	52.9185	49.3223	40.9674	64.9269	56.8863	38.6724	56.9689	-0.00209173	-0.55887		2.58751	1.29881	10.1733	4.79418	6.30249	5.35618	2.89525	1.69977
cluster_9	ENSMUSG00000026656	Fcgr2b	3.11839	4.37982	9.78228	14.5891	20.8218	13.158	3.14949	4.06235	5.61011	5.76016	16.1897	4.27398	0.430528	1.92142		378.339	309.197	289.083	328.018	311.985	345.419	524.456	562.174	525.47	807.856	676.655	563.298	298.544	300.556	287.497	242.803	275.287	318.182	327.007	609.985	287.145	0.187542	1.08699		38.7525	39.8712	25.9476	18.3691	30.0398	36.6593	26.6014	15.4096
cluster_1	ENSMUSG00000026657	Frmd4a	59.9928	80.9666	42.778	32.4566	37.4943	32.3241	33.3944	37.2486	31.0411	61.2458	34.0917	33.8947	0.853552	0.00836089		402.06	405.536	316.861	437.223	463.136	432.215	245.82	200.968	137.684	174.274	205.905	217.057	402.49	367.27	476.058	411.472	459.191	420.539	409.505	196.951	422.837	-0.0462192	-1.10226		204.896	281.953	225.18	158.123	210.876	242.863	506.651	287.514
cluster_7	ENSMUSG00000026664	Phyh	0.125	0.732832	0.125	4.37916	0.125	0.891646	0.125	0.125	1.62094	0.327611	1.7986	0.623647	-0.928747	1.52807		43.4506	38.8146	21.3429	31.9321	19.5728	33.2596	41.9115	65.0332	69.3501	79.2337	55.3688	52.3541	47.9913	43.7415	31.2707	30.7765	33.8492	48.8538	31.3954	60.5419	39.4138	-0.328148	0.619231		5.35783	1.65999	1.53804	2.37479	2.21907	4.54715	2.41347	2.91327
cluster_9	ENSMUSG00000026669	Mcm10	0.873347	4.37982	2.53932	0.125	0.125	0.125	0.125	0.125	0.125	2.5975	0.125	0.125	4.37712	0		2.3187	0.594914	3.36662	0.125	0.472283	0.263061	0.125	0.923051	6.86437	2.24206	1.8999	2.28901	1.54277	0.918028	0.279362	1.70498	0.125	0.125	1.1901	2.39056	0.782523	0.604874	1.61115		0.125	0.125	0.125	0.125	0.543813	0.485771	0.400821	0.125
cluster_15	ENSMUSG00000026701	Prdx6	0.125	0.125	0.929773	7.78249	1.84974	0.125	0.125	0.125	1.62094	0.393258	3.25241	0.623647	-0.665254	2.38271		56.9766	34.8673	23.4057	31.3129	40.448	26.6934	113.698	86.6151	74.5495	93.3102	82.9175	78.5103	36.0418	25.2375	36.8632	26.9846	29.3584	33.7214	35.6173	88.2668	31.3678	0.183293	1.49259		1.45475	0.847347	2.95108	5.83601	1.80025	0.575963	3.37703	1.09483
cluster_1	ENSMUSG00000026737	Pip4k2a	12.8469	8.63464	8.17273	7.78249	11.6232	9.32475	9.19846	10.2496	14.0871	9.88476	9.57683	11.1784	-0.177435	-0.223093		129.919	160.726	144.23	153.474	162.653	169.249	94.7274	86.8466	60.9882	77.8152	89.3049	116.815	115.905	125.756	166.136	189.33	182.339	128.351	153.375	87.7495	151.303	0.0196253	-0.785976		85.3668	37.6347	44.9781	73.0961	31.626	41.1076	86.0522	71.4549
cluster_6	ENSMUSG00000026748	Plxdc2	21.8271	29.9088	11.3918	21.3958	33.4699	26.191	26.7405	31.6238	34.5316	21.0425	27.0189	30.9653	-0.557343	-0.196684		927.009	851.567	732.952	821.497	935.523	890.534	1269.41	1431.02	1380.54	1584.04	1576.52	1468.28	861.465	949.16	910.15	824.161	865.999	781.776	859.847	1451.63	865.452	-0.00937384	0.746152		254.16	343.438	234.387	199.745	200.125	257.302	388.969	218.929
cluster_22	ENSMUSG00000026782	Abi2	1.62169	3.16416	3.34409	6.93165	8.74869	15.4579	11.6181	19.2493	12.5912	2.70998	10.3794	14.4862	-2.41832	-0.48095		46.3755	36.1502	45.9851	26.6621	37.1106	45.5608	36.4017	13.9632	46.7008	38.4245	56.4981	53.2913	13.5938	26.0306	39.9489	40.8884	34.0247	28.682	39.6407	40.8799	30.5281	0.376847	0.421257		5.85341	5.77194	4.73466	5.67679	5.06281	3.74624	2.43033	4.60199
cluster_3	ENSMUSG00000026814	Eng	1.62169	7.41898	1.73455	0.125	4.7243	1.65829	3.75439	2.93739	1.12229	3.59174	2.1692	2.60469	0.463571	-0.263951		112.291	132.619	107.673	142.505	150.46	173.377	52.7942	72.2156	85.7251	96.5473	94.6363	89.6816	217.516	240.553	164.333	151.487	171.833	150.186	136.488	81.9333	182.651	-0.420322	-1.15657		0.740627	2.56292	1.69505	4.45152	2.53318	1.91081	3.87447	2.18589
cluster_9	ENSMUSG00000026819	Slc25a25	2.37004	3.77199	1.73455	9.48415	2.42465	3.95823	1.93969	2.93739	4.61282	2.62553	5.28901	3.1633	-0.268825	0.741566		50.6039	29.4163	30.4783	21.5588	26.7043	33.2554	121.552	156.993	83.7673	76.6797	77.7148	104.841	21.3915	33.6833	21.8901	20.1307	30.9345	39.0101	32.0028	103.591	27.84	0.20104	1.89567		8.23076	3.19497	5.46316	3.54814	7.87095	5.17579	1.08857	1.70098
cluster_14	ENSMUSG00000026821	Ralgds	0.125	1.34066	0.125	2.6775	0.699912	1.65829	0.125	2.37491	0.125	0.530221	1.67857	0.874971	-0.722641	0.939923		11.2763	17.8235	8.09054	6.07883	8.45979	8.68891	0.949321	5.18464	1.1359	0.702379	2.56549	3.12298	2.96054	11.4917	5.99077	1.70814	14.2479	6.28434	10.0697	2.27679	7.1139	0.501301	-1.64364		0.740627	3.01439	0.910023	2.20173	3.1614	2.3735	2.29302	0.367458
cluster_9	ENSMUSG00000026832	Cytip	3.86674	3.77199	8.17273	2.6775	2.42465	3.19158	1.3348	0.125	0.125	5.27049	2.76458	0.528265	3.3186	2.38772		20.0511	14.5357	21.3429	13.9039	15.1571	7.86192	32.4812	28.8548	61.9587	46.504	52.4846	53.3712	9.10421	15.7212	10.9381	7.39289	9.26667	35.1213	15.4754	45.9424	14.5907	0.0849288	1.65478		2.69011	1.20852	2.16606	0.298061	0.75322	1.03144	0.727228	0.246229
cluster_8	ENSMUSG00000026842	Abl1	14.3436	16.5365	13.0014	12.0366	18.5222	14.6913	23.716	23.7491	17.5776	14.6271	15.0834	21.6809	-0.567777	-0.523466		66.4863	109.92	79.3973	72.5848	118.745	87.3269	57.8687	47.2074	32.6424	27.6448	38.5073	52.7819	64.3972	84.7887	90.4964	95.6377	90.5971	114.885	89.0767	42.7754	90.1336	-0.0170169	-1.07528		11.1047	19.1751	29.5006	21.941	38.7836	18.8806	34.1882	37.3411
cluster_2	ENSMUSG00000026893	Gca	1.62169	0.125	4.14887	0.975832	0.125	0.125	0.125	1.81243	0.125	1.96519	0.408611	0.687478	1.51528	-0.750587		15.1153	8.89673	7.49232	6.58916	7.2443	13.3788	27.1941	27.3385	33.4849	22.6428	18.7615	15.7708	11.2309	6.46922	13.7089	16.2408	4.42656	8.5241	9.7861	24.1987	10.1001	-0.045558	1.26057		15.3997	14.0302	22.3302	9.9912	14.0254	19.6346	19.7275	7.83395
cluster_5	ENSMUSG00000026896	Ifih1	18.0853	25.6539	28.2921	6.08082	1.27482	4.72487	3.14949	1.24996	1.62094	24.0104	4.02684	2.00679	3.5807	1.00476		22.2448	21.8977	25.7633	30.2412	29.1544	28.9797	9.02767	42.9538	40.5309	23.0277	33.4732	36.7666	18.0881	27.0166	21.4069	22.5575	22.149	28.122	26.3802	30.9633	23.2234	0.183877	0.414983		15.7209	25.1534	21.6551	26.0841	16.4566	28.7116	13.8558	7.63999
cluster_14	ENSMUSG00000026923	Notch1	24.8205	28.6931	13.8061	18.8433	22.5466	22.3577	18.2719	19.2493	24.06	22.4399	21.2492	20.5271	0.128538	0.0498805		32.047	27.8499	27.5314	30.2344	23.5666	21.9386	10.678	26.6815	10.7395	12.8273	12.7712	17.1041	21.4412	19.6864	34.0847	29.2756	35.7419	35.9612	27.1947	15.1336	29.3651	-0.110782	-0.95635		8.84638	12.9467	4.67814	1.01972	9.96711	4.87094	7.95397	8.49708
cluster_8	ENSMUSG00000026930	Gpsm1	1.62169	0.125	2.53932	1.82666	1.27482	3.95823	6.77887	5.1873	8.10335	1.42867	2.35324	6.68984	-2.2273	-1.50732		17.2176	27.5288	17.5119	25.2893	27.2131	18.3283	19.762	16.6181	11.2938	9.17061	12.7712	11.1115	15.0116	15.1925	17.2592	14.0288	16.5415	18.3231	22.1815	13.4545	16.0594	0.465935	-0.255331		3.30574	2.20175	0.910023	2.72091	4.41784	0.666156	0.245446	2.79204
cluster_2	ENSMUSG00000026958	Dpp7	10.6019	0.732832	20.2443	5.22999	4.7243	13.9246	15.8523	12.4995	9.10064	10.5263	7.95964	12.4842	-0.246096	-0.649325		103.432	64.0239	56.0724	63.0655	81.3909	63.2215	298.341	206.182	232.134	341.044	323.139	281.035	66.6066	59.0734	45.611	43.7323	44.0542	84.0236	71.8677	280.313	57.1835	0.329744	2.29337		6.58908	0.66676	2.94951	3.5516	5.26803	3.0283	0.125	0.125
cluster_5	ENSMUSG00000026981	Il1rn	1.62169	2.55633	10.5871	2.6775	1.84974	1.65829	0.729898	0.687478	0.125	4.92169	2.06184	0.514125	3.25896	2.00374		2.68432	4.6675	5.72416	3.35708	1.34049	1.36755	5.7716	44.8159	7.72195	10.5255	10.7744	2.12254	0.125	7.26225	0.125	0.125	2.70593	61.1669	3.19018	13.622	11.9183	-1.90147	0.192753		1.15823	0.93764	1.06703	0.644182	3.05669	2.37982	1.32946	0.125
cluster_2	ENSMUSG00000027018	Hat1	3.11839	1.9485	4.95364	2.6775	7.59886	7.79146	1.93969	1.24996	2.61823	3.34017	6.0226	1.93596	0.786873	1.63734		31.7509	23.3685	25.8134	21.7289	27.3693	21.6625	29.306	54.3925	38.2058	48.4382	49.1589	30.5393	29.1893	24.2727	24.6316	13.0808	30.0621	24.1044	25.2822	41.6734	24.2235	0.0617179	0.782721		3.51095	1.65999	1.22403	3.93234	1.91857	8.87459	2.77481	6.06522
cluster_9	ENSMUSG00000027078	Ube2l6	15.8403	22.0069	12.1966	4.37916	1.27482	2.42494	2.54459	0.125	0.125	16.6813	2.69297	0.93153	4.16248	1.53153		23.1589	23.1461	30.773	25.9816	28.2601	19.3141	62.447	37.8994	48.9938	62.9612	52.4757	49.5642	21.6255	27.6166	18.6377	12.7711	20.0842	23.6425	25.1056	52.3902	20.7296	0.276319	1.33761		0.125	0.215293	1.38104	0.125	0.543813	1.2975	0.125	0.125
cluster_2	ENSMUSG00000027108	Ola1	1.62169	3.77199	2.53932	2.6775	3.57447	1.65829	1.3348	0.125	3.11688	2.64433	2.63675	1.52556	0.793567	0.789425		23.5044	18.978	19.28	17.6463	17.4891	20.558	41.008	19.2782	38.691	28.7226	26.9415	26.7589	21.8641	19.0837	18.3212	20.2571	19.3702	30.5941	19.576	30.2334	21.5817	-0.140728	0.486332		2.3823	0.757053	1.06703	5.98657	1.59085	2.01905	0.365891	2.91327
cluster_11	ENSMUSG00000027111	Itga6	56.9994	49.9672	29.0968	96.269	96.7103	72.1897	35.2091	40.061	27.0519	45.3545	88.3897	34.1073	0.411164	1.3738		188.588	259.795	193.941	199.111	234.635	220.974	155.162	160.453	143.118	129.65	148.034	224.083	183.766	168.149	232.088	234.641	258.212	240.255	216.174	160.083	219.519	-0.0221513	-0.45552		28.1986	40.8942	23.5705	19.4784	27.0296	35.9531	34.6423	24.1174
cluster_8	ENSMUSG00000027130	Slc12a6	84.6882	70.6335	47.6066	72.4457	112.233	113.589	146.51	137.932	112.819	67.6428	99.4224	132.421	-0.969119	-0.413484		119.137	171.796	113.582	154.164	155.015	150.509	133.202	80.9942	70.5362	67.2935	106.384	86.8001	99.9927	113.005	144.215	113.574	151.719	162.499	144.034	90.8683	130.834	0.13867	-0.525888		38.652	68.524	42.6654	36.8606	55.8198	49.1763	54.5592	66.9428
cluster_8	ENSMUSG00000027173	Depdc7	0.125	0.125	1.73455	0.975832	0.125	0.125	4.35928	0.687478	1.12229	0.661515	0.408611	2.05635	-1.63624	-2.33129		21.5136	14.8568	22.6837	15.7751	15.9264	22.2147	11.4083	8.10551	4.84256	14.7519	10.9963	10.0811	17.8731	21.2724	23.125	15.6088	20.9445	24.7624	18.8284	10.0309	20.5977	-0.129574	-1.03803		1.97188	19.4712	1.38104	5.48989	2.00966	1.02693	0.96812	4.36802
cluster_5	ENSMUSG00000027195	Hsd17b12	8.35682	12.8895	7.36796	11.1858	7.59886	6.25817	1.93969	5.1873	3.11688	9.53808	8.34761	3.41463	1.48197	1.28964		136.719	96.9289	125.369	108.941	108.078	119.878	164.432	203.016	125.791	218.804	195.364	191.223	67.3391	70.7045	96.9102	113.248	112.798	57.2389	115.986	183.105	86.3732	0.425291	1.08402		0.843232	2.47263	1.53804	0.817243	0.334407	0.125	1.32946	1.09483
cluster_14	ENSMUSG00000027199	Gatm	17.337	33.5557	19.4396	39.2633	13.9229	20.0578	15.2474	12.4995	12.0925	23.4441	24.4146	13.2798	0.819988	0.878511		135.42	154.965	214.072	158.824	124.496	165.542	53.9202	58.9573	74.4383	94.3745	53.3721	68.4993	187.769	158.466	189.529	185.696	164.611	154.422	158.886	67.2603	173.416	-0.12624	-1.36641		9.32144	13.2031	14.2664	5.96753	7.77148	7.01662	10.0883	7.15628
cluster_1	ENSMUSG00000027217	Tspan18	14.3436	8.02681	9.78228	12.8875	5.87412	11.6247	24.2181	27.124	14.0871	10.7176	10.1288	21.8097	-1.02499	-1.10651		20.2339	22.0543	13.398	23.2599	24.1049	28.8762	0.454728	0.125	3.66317	1.66468	2.56549	2.11755	40.5314	47.7067	38.3945	44.0483	43.4813	11.3238	21.9879	1.7651	37.581	-0.773297	-4.41218		4.11016	8.95208	15.8741	8.19309	16.9948	5.90094	50.1413	28.0744
cluster_11	ENSMUSG00000027221	Chst1	12.0986	4.37982	1.73455	21.3958	17.3724	18.5245	0.729898	2.37491	1.12229	6.07097	19.0976	1.40903	2.10722	3.76061		6.7061	11.0897	10.1445	14.7544	7.07066	6.33773	10.3466	5.97738	2.98923	4.35912	3.6748	9.11395	9.10421	8.53374	10.2604	6.4449	8.90018	13.0036	9.35052	6.07684	9.37451	-0.00369734	-0.625422		221.854	32.3895	115.082	76.8013	87.1973	35.6203	23.0542	21.5656
cluster_2	ENSMUSG00000027248	Pdia3	21.8271	9.24248	6.56319	19.6941	16.7975	23.1244	4.96418	11.937	6.10876	12.5442	19.872	7.66999	0.709728	1.37344		654.06	520.038	525.471	538.527	593.051	671.208	872.426	837.706	785.799	1255.31	1128.01	909.222	711.964	653.31	543.133	546.929	544.26	478.667	583.726	964.747	579.711	0.00995797	0.734817		13.4605	36.385	17.6954	20.1793	10.5126	20.9739	10.4689	14.1233
cluster_1	ENSMUSG00000027284	Cdan1	64.4828	59.188	44.3875	83.5065	95.6812	104.404	122.314	88.4341	136.984	56.0195	94.5306	115.911	-1.04901	-0.29416		51.421	60.3743	38.715	73.2721	67.3242	54.3787	23.0411	30.983	33.6533	34.5753	25.9654	24.5949	58.4899	48.4997	71.0653	62.6921	71.3072	45.7601	57.5809	28.8022	59.6357	-0.0505863	-1.05		11.2432	8.70287	7.59528	7.39355	17.5256	13.8072	8.13584	8.24856
cluster_5	ENSMUSG00000027322	Siglec1	78.7014	66.9865	42.778	6.08082	7.02395	9.32475	2.54459	6.31226	2.11959	62.822	7.47651	3.65881	4.10182	1.03099		1.95308	1.3781	0.714385	3.35708	1.51413	0.263061	4.57633	1.18907	26.1491	2.43452	2.78735	5.61825	0.125	0.653685	0.433725	0.75699	2.53387	7.96416	1.52997	7.12576	2.07791	-0.441623	1.77791		2.27969	5.81348	2.63708	5.83428	8.25521	4.37758	1.20901	0.246229
cluster_5	ENSMUSG00000027331	Knstrn	2.37004	0.732832	5.75841	0.125	2.42465	0.125	0.125	0.125	0.125	2.95376	0.89155	0.125	4.56255	2.83439		6.15768	3.4144	9.84986	3.86741	6.37609	2.47203	9.02767	1.18907	9.72523	11.4801	7.22461	7.94872	2.72424	0.918028	2.90352	2.02097	5.11481	3.48464	5.35624	7.7659	2.86104	0.904684	1.44062		0.227605	0.576467	0.125	0.990304	0.125	0.125	0.847674	0.125
cluster_3	ENSMUSG00000027381	Bcl2l11	3.86674	2.55633	6.56319	3.52833	12.7731	5.49152	8.59357	3.49987	5.11147	4.32875	7.26431	5.73497	-0.405835	0.34104		51.7245	66.5646	44.9183	51.1919	95.6087	65.8419	24.1952	53.0917	12.4243	40.5416	33.207	27.4248	36.5121	57.223	69.4337	60.7961	73.8726	35.4208	62.6416	31.8141	55.5431	0.173516	-0.803941		3.61355	4.28752	2.54601	1.33643	10.8288	1.20731	3.32404	7.0593
cluster_10	ENSMUSG00000027427	Polr3f	0.873347	0.125	1.73455	0.975832	2.42465	7.02481	9.19846	8.56217	18.0763	0.910964	3.4751	11.9456	-3.71295	-1.78136		52.591	73.4269	54.9378	89.606	57.4753	64.3467	30.2951	30.0892	43.2569	37.7066	35.1793	46.6694	66.7555	67.7967	86.6899	75.3319	70.8839	34.8413	65.3973	37.1994	67.0499	-0.0360032	-0.849953		4.87046	4.63967	5.29359	11.7201	2.87032	8.96388	18.67	14.3088
cluster_4	ENSMUSG00000027447	Cst3	256.808	264.532	216.609	348.966	308.278	285.317	383.63	493.418	504.755	245.983	314.187	460.601	-0.90496	-0.551895		18598.5	17512.6	18800.2	16884.4	18161.1	19273.3	23028.4	21650.7	22893	26856.2	22622.1	22577.7	23132	21225.7	16654.2	17488.8	16068	16276	18205	23271.3	18474.1	-0.0211686	0.333049		320.734	330.306	259.271	245.022	448.023	280.941	345.532	333.288
cluster_1	ENSMUSG00000027457	Snph	0.125	0.125	0.125	0.975832	1.27482	2.42494	0.125	1.81243	1.12229	0.125	1.55853	1.01991	-3.02844	0.611746		11.2763	12.9693	16.6278	8.46037	9.84892	7.44222	0.125	0.391017	0.630452	0.702379	2.34363	1.12377	15.4842	14.6638	14.0176	10.8688	7.17955	8.80407	11.1042	0.886041	11.8363	-0.0921247	-3.73971		0.535418	0.486173	3.10809	0.471122	5.04501	1.3877	1.81124	1.70098
cluster_8	ENSMUSG00000027459	Fam110a	2.37004	6.20332	3.34409	5.22999	2.99956	1.65829	4.35928	5.74978	5.11147	3.97248	3.29595	5.07351	-0.352943	-0.622291		33.0305	42.0774	34.3093	41.1044	72.1862	54.5209	21.7222	11.5611	7.20133	18.963	20.7582	15.606	80.4653	63.8316	51.9908	38.9924	50.7113	52.1994	46.2048	15.9686	56.3651	-0.286761	-1.81956		0.432814	0.218905	0.753019	0.471122	1.27674	3.10046	1.08857	5.09539
cluster_9	ENSMUSG00000027469	Tpx2	0.873347	2.55633	7.36796	5.22999	0.125	2.42494	0.125	0.125	0.125	3.59921	2.59331	0.125	4.84768	4.37479		6.7061	0.594914	9.26047	1.31577	4.98696	0.539182	6.1953	0.657034	23.8779	14.75	10.1088	3.28778	1.07018	1.18237	4.29278	2.65296	0.641187	2.36476	3.90057	9.81281	2.03404	0.939335	2.27032		0.125	0.125	1.85205	0.298061	0.125	0.215193	0.486337	0.246229
cluster_1	ENSMUSG00000027488	Snta1	3.11839	1.34066	0.929773	0.125	0.699912	2.42494	0.125	2.93739	0.623647	1.79627	1.08328	1.22868	0.5479	-0.181698		26.6322	48.8379	63.4839	57.884	64.8933	39.3425	11.8304	1.18907	7.5383	8.78569	13.2149	6.78348	32.2611	42.1053	49.984	40.2564	38.71	32.6015	50.179	8.22363	39.3197	0.35183	-2.25741		1.86928	0.66676	3.26509	4.44114	2.00966	4.00328	1.53783	8.34918
cluster_9	ENSMUSG00000027490	E2f1	3.11839	2.55633	2.46689	0.125	7.02395	3.95823	2.53854	2.37491	3.61553	2.71387	3.70239	2.84299	-0.0670602	0.381047		2.50151	1.69138	3.07193	0.465219	1.51413	4.26682	4.08174	3.05119	5.01104	8.99162	10.7766	9.7798	3.19683	1.97275	1.66862	0.440995	2.01769	3.20467	2.25183	6.94867	2.08359	0.112025	1.73766		1.35625	2.37782	0.764009	3.56891	0.839076	0.973713	1.49085	0.699626
cluster_2	ENSMUSG00000027506	Tpd52	12.0986	5.59549	6.56319	7.78249	8.17377	4.72487	9.19846	3.49987	1.62094	8.08574	6.89371	4.77309	0.760456	0.530357		174.972	101.445	158.958	99.867	101.792	104.246	243.535	290.424	252.194	269.786	291.968	249.55	91.8878	105.344	99.6378	102.365	78.6026	89.6706	123.547	266.243	94.5847	0.385379	1.49306		24.9799	23.7259	10.492	26.6137	12.4863	26.9708	10.611	11.6345
cluster_1	ENSMUSG00000027510	Rbm38	5.36343	1.34066	0.125	0.975832	1.27482	0.125	1.3348	0.687478	1.62094	2.27636	0.791885	1.2144	0.906482	-0.616885		17.1006	21.8914	26.3526	17.136	23.5683	18.7522	12.1403	7.03346	1.47287	9.55553	5.67157	6.11763	24.6997	19.956	21.7049	30.2551	27.5328	20.4956	20.8002	6.99856	24.1073	-0.212877	-1.78434		0.227605	0.809423	0.753019	0.298061	1.38144	0.40099	2.05213	1.09483
cluster_5	ENSMUSG00000027514	Zbp1	8.35682	9.24248	14.6109	0.125	2.42465	0.125	0.729898	0.125	0.125	10.7367	0.89155	0.326633	5.03874	1.44865		3.96398	6.7038	9.84986	7.77993	7.59158	6.31012	15.7871	20.0763	16.9734	15.8701	11.2181	8.01696	2.72424	4.88317	1.51426	2.33697	5.11481	3.76461	7.03321	14.657	3.38968	1.05304	2.11237		7.20471	7.18504	9.24697	4.27846	7.87304	7.06623	0.606783	0.973603
cluster_7	ENSMUSG00000027523	Gnas	35.2973	58.4768	25.073	31.6058	25.9961	26.191	26.1356	27.124	29.0465	39.6157	27.9309	27.4354	0.530036	0.0258274		229.398	121.507	195.839	122.384	144.386	112.849	971.31	474.277	684.503	467.325	465.132	563.153	86.6161	68.8567	70.735	81.0198	77.6735	113.211	154.394	604.283	83.0186	0.89511	2.86372		76.9737	43.9155	45.3785	41.2944	67.1728	53.5966	31.1542	33.7091
cluster_2	ENSMUSG00000027533	Fabp5	2.29521	0.125	0.125	3.52833	8.74869	3.95823	0.125	0.687478	0.623647	0.848402	5.41175	0.478708	0.825601	3.49888		39.246	2.16129	15.393	6.61298	9.67528	6.47579	349.187	165.625	189.473	205.354	166.706	154.079	0.694471	0.439568	0.776409	5.81291	0.297062	0.96491	13.2607	205.071	1.49756	3.14648	7.09737		4.02397	1.02793	3.10809	4.275	2.11436	0.756349	0.245446	0.125
cluster_5	ENSMUSG00000027580	Helz2	41.2841	31.7323	26.6825	0.975832	1.27482	3.19158	2.54459	1.81243	0.125	33.233	1.81408	1.49401	4.47535	0.28005		5.42644	2.31793	0.714385	2.33642	2.90326	4.26682	18.9822	1.18907	1.80984	4.35912	4.56225	6.13428	3.43313	1.18237	1.82299	1.07299	0.985312	10.7639	2.99421	6.17279	3.21011	-0.100446	0.9433		5.1516	1.93087	3.63719	5.31682	6.8658	9.49872	3.61793	1.21485
cluster_8	ENSMUSG00000027589	Pcmtd2	0.125	1.34066	2.53932	0.125	0.699912	3.19158	2.54459	5.1873	0.623647	1.33499	1.33883	2.78518	-1.06094	-1.0568		61.3695	70.6121	51.1068	53.5343	49.4392	60.0323	27.4925	35.5053	37.1427	29.5713	44.9368	57.5544	42.4218	62.5099	61.7001	63.9402	69.9513	46.88	57.6824	38.7005	57.9006	-0.00544709	-0.581225		2.4849	3.88933	2.48007	3.58622	3.58021	7.76793	10.122	9.60269
cluster_4	ENSMUSG00000027602	Map1lc3a	0.125	1.34066	0.125	3.52833	2.42465	0.125	0.729898	0.125	1.62094	0.530221	2.02599	0.825279	-0.638288	1.29567		32.0452	20.0133	23.9008	19.9036	21.3093	27.8145	83.6881	25.6387	47.9408	42.7972	41.1696	55.0375	13.6694	31.0531	18.3922	19.7167	23.8696	20.2409	24.1644	49.3786	21.157	0.191752	1.22275		0.227605	0.305587	0.282005	0.471122	0.229703	0.215193	0.125	0.973603
cluster_2	ENSMUSG00000027637	1110008F13Rik	4.61508	1.34066	1.73455	1.82666	0.125	5.49152	3.14949	0.125	0.125	2.56343	2.48106	1.13316	1.17772	1.1306		27.5463	41.9458	54.3484	42.3122	46.0323	23.9267	56.2926	44.9888	42.4415	44.4408	42.6539	42.7393	28.9648	35.2826	21.2726	26.9309	21.7945	31.2017	39.3519	45.5928	27.5745	0.513099	0.72547		2.27969	4.91055	2.48007	0.471122	1.80025	4.63463	6.14728	3.76187
cluster_14	ENSMUSG00000027639	Samhd1	13.5952	12.2816	13.0014	5.22999	0.125	3.95823	5.56908	2.37491	2.11959	12.9594	3.10441	3.35453	1.94982	-0.111792		62.8941	69.6739	50.8239	74.4084	68.5397	72.0408	45.1428	25.1306	61.7902	60.7498	32.7388	38.0783	66.7838	63.1998	93.3583	59.2161	59.1407	66.7439	66.3968	43.9384	68.0738	-0.0359849	-0.631615		52.7816	97.8702	66.4391	62.8388	69.2972	82.341	73.4547	60.371
cluster_9	ENSMUSG00000027642	Rpn2	38.2907	40.8497	31.5112	36.7108	30.0204	27.7242	14.6425	18.1243	22.0655	36.8839	31.4852	18.2774	1.01293	0.784608		395.178	317.325	302.627	319.584	365.029	324.107	545.281	557.215	538.594	861.885	783.647	621.375	346.926	316.281	307.754	235.586	284.193	290.566	337.308	651.333	296.884	0.184167	1.13349		12.3472	4.45908	6.8762	4.61074	14.2819	9.05498	3.61552	10.3082
cluster_1	ENSMUSG00000027695	Pld1	20.3304	12.8895	12.1966	18.8433	19.0971	19.2911	19.9233	20.3742	29.5452	15.1388	19.0772	23.2809	-0.620894	-0.287298		85.4947	116.589	67.0202	71.5659	104.305	111.359	39.338	44.8132	19.5007	31.775	34.7356	46.6362	81.1931	88.6798	101.232	107.589	89.9415	103.314	92.7222	36.1331	95.3248	-0.0399374	-1.39953		52.8309	74.7642	61.7384	37.475	65.4504	71.9247	154.675	105.976
cluster_2	ENSMUSG00000027698	Nceh1	2.37004	6.81115	0.125	0.125	3.57447	1.65829	1.3348	1.81243	0.125	3.10206	1.78592	1.09074	1.50792	0.711357		88.363	23.616	63.1892	43.8414	29.2881	49.1877	205.864	179.934	190.192	226.452	209.566	267.806	22.5707	24.1802	20.0377	20.6647	20.0842	28.682	49.5809	213.302	22.7032	1.12689	3.23193		10.2777	7.34395	10.4732	0.817243	4.41784	4.90521	1.43304	2.67081
cluster_2	ENSMUSG00000027712	Anxa5	3.11839	1.9485	0.929773	0.125	0.125	2.42494	0.729898	0.687478	1.12229	1.99889	0.891646	0.846556	1.23952	0.0748644		114.02	40.381	64.0674	52.0101	68.1924	49.958	197.657	233.236	312.623	353.294	274.591	257.162	47.6203	59.3377	45.3532	45.3123	44.8612	84.9559	64.7715	271.427	54.5734	0.24716	2.31429		4.33179	0.39588	1.53804	0.817243	3.1614	1.11712	0.245446	0.852374
cluster_5	ENSMUSG00000027714	Exosc9	15.0919	39.0262	25.8777	8.63332	2.42465	1.65829	1.93969	5.1873	2.11959	26.6653	4.23875	3.08219	3.11293	0.459682		35.0816	32.8623	29.0049	24.7909	21.1356	22.4922	29.1493	7.8395	24.0262	25.3372	26.0829	32.918	24.2271	19.6864	27.2928	34.5685	31.2683	17.7631	27.5613	24.2255	25.801	0.095214	-0.0908995		1.35625	1.84057	2.79408	3.93234	1.27674	1.2975	2.41347	1.21606
cluster_2	ENSMUSG00000027775	Mfsd1	4.61508	10.4581	2.53932	5.22999	4.14939	3.19158	2.54459	2.37491	10.0979	5.87085	4.19032	5.00581	0.229964	-0.256544		367.374	363.865	314.78	292.747	274.223	331.623	283.286	500.947	380.726	462.75	430.099	493.399	290.697	298.748	308.357	288.189	268.718	208.129	324.102	425.201	277.14	0.225836	0.617533		21.7746	12.5593	12.9994	29.7167	12.9072	14.8363	20.119	13.0032
cluster_10	ENSMUSG00000027784	Ppm1l	0.125	0.125	0.125	2.6775	1.27482	0.125	2.54459	4.62483	5.11147	0.125	1.35911	4.09363	-5.03338	-1.59072		34.3102	56.0009	46.9428	45.0952	47.4353	42.6408	11.7215	61.684	20.6801	16.4841	16.0991	31.2534	46.6302	52.4648	56.6618	52.7603	60.5189	39.6008	45.4042	26.3204	51.4395	-0.18005	-0.966696		1.46912	1.38911	2.00906	0.990304	0.125	0.485771	0.125	2.06466
cluster_1	ENSMUSG00000027799	Nbea	2.37004	0.732832	0.125	3.52833	1.84974	8.5581	9.19846	1.24996	8.60199	1.07596	4.64539	6.35014	-2.56117	-0.450989		14.1629	23.6176	12.1573	11.9816	20.6928	24.2856	19.4141	11.2552	4.84256	6.86109	8.11206	4.12009	8.86791	10.4344	24.823	16.8727	18.1915	18.3231	17.8163	9.10084	16.2521	0.132572	-0.836554		72.2755	91.3095	72.5842	57.1433	49.9512	79.3683	85.6041	120.696
cluster_9	ENSMUSG00000027808	Serp1	5.36343	5.59549	0.929773	12.8875	4.7243	6.25817	1.93969	0.125	3.61553	3.9629	7.95665	1.89341	1.06557	2.07118		267.393	186.982	240.202	201.875	189.955	207.187	301.813	291.584	405.983	482.756	398.16	344.362	260.269	195.657	227.921	228.64	186.959	226.481	215.599	370.776	220.988	-0.0356161	0.746583		7.61513	4.61619	6.81183	3.75928	4.41784	7.79138	3.37703	2.06466
cluster_2	ENSMUSG00000027864	Ptgfrn	0.125	1.34066	0.125	6.08082	4.7243	6.25817	0.125	1.81243	2.61823	0.530221	5.68776	1.51856	-1.51803	1.90516		8.53419	8.27018	8.0817	10.5017	10.7171	5.64605	9.19253	7.30746	7.70679	16.0992	11.44	16.2718	6.50496	7.26225	7.99748	4.23294	3.05006	13.7651	8.62515	11.3363	7.13547	0.273541	0.667868		2.79272	5.18052	0.753019	0.644182	5.05757	1.11712	3.86243	1.94344
cluster_10	ENSMUSG00000027947	Il6ra	24.8205	20.7913	15.4157	24.7991	24.2713	20.8168	27.9503	26.5615	41.5127	20.3425	23.2957	32.0081	-0.653944	-0.458373		210.633	248.44	213.435	257.851	244.609	229.132	99.182	126.222	111.319	134.414	84.5549	112.56	278.173	229.902	277.405	239.95	280.767	266.942	234.017	111.375	262.19	-0.164001	-1.23518		143.865	231.292	131.423	174.266	123.681	114.236	235.134	229.018
cluster_15	ENSMUSG00000027950	Chrnb2	208.165	259.669	252.824	90.3132	61.0657	60.69	78.7617	74.9346	57.4694	240.219	70.6896	70.3886	1.77094	0.0061577		4.32959	6.36076	3.36662	5.39839	8.63343	7.71834	8.8628	11.2977	8.71769	3.9742	6.55902	8.85094	3.90572	5.65769	8.936	4.23294	6.14718	9.37241	5.96786	8.04373	6.37532	-0.0952859	0.335365		5.25523	5.00084	3.8884	0.990304	7.66468	5.0865	1.08857	2.54958
cluster_5	ENSMUSG00000027951	Adar	46.5225	46.928	50.0209	17.9925	12.7731	8.5581	9.80336	13.062	9.59929	47.8238	13.1079	10.8215	2.14382	0.276527		40.16	32.0933	26.058	33.2947	44.7474	40.5768	46.7816	100.679	48.1346	38.0396	49.8223	60.0513	35.3282	47.2467	37.7848	19.4007	43.8288	43.2404	36.155	57.2515	37.8049	-0.0643792	0.598738		12.8623	20.8925	8.75398	12.5958	20.7505	15.8898	11.2205	10.2088
cluster_9	ENSMUSG00000027952	Pmvk	1.62169	0.125	0.929773	0.125	1.27482	0.891646	0.729898	1.81243	0.623647	0.892156	0.763823	1.05533	-0.242322	-0.466378		17.1189	19.5481	16.9225	16.1153	18.5518	20.1535	24.8991	29.3869	28.5415	40.1335	31.6206	26.3061	15.0116	17.836	16.7946	16.8727	12.8576	19.7229	18.0683	30.148	16.5159	0.129609	0.868206		0.740627	0.847347	0.596014	0.817243	0.43911	0.575963	0.125	0.246229
cluster_11	ENSMUSG00000027959	Sass6	21.8271	20.1834	8.17273	13.7383	3.57447	4.72487	6.17398	12.4995	7.10605	16.7277	7.34589	8.59318	0.960979	-0.226256		36.8695	23.1508	42.266	25.3012	38.8939	24.8379	20.733	16.086	12.1699	15.3293	21.6457	19.2681	21.1553	29.9957	25.2861	26.8108	36.776	23.6285	31.8866	17.5387	27.2754	0.225349	-0.637059		7.61513	13.6807	12.3714	12.9332	12.1659	18.2636	6.9892	11.0453
cluster_22	ENSMUSG00000027993	Trim2	0.125	2.55633	0.929773	0.125	0.125	1.65829	1.93969	0.125	5.61011	1.2037	0.636097	2.55827	-1.08769	-2.00785		65.7532	91.3259	67.6096	88.4118	74.6172	75.814	44.1454	27.5248	45.1372	28.8015	49.82	57.6226	42.2753	66.4724	92.8798	119.265	95.155	49.1366	77.2553	42.1753	77.5306	-0.00513222	-0.878369		12.5525	22.7868	16.4535	6.70131	7.45423	11.0275	21.2102	16.1175
cluster_9	ENSMUSG00000027995	Tlr2	86.1849	50.575	51.6305	51.1749	39.219	33.8574	9.80336	24.3116	8.60199	62.7968	41.4171	14.239	2.14085	1.54038		188.972	164.029	152.941	196.26	140.992	170.386	390.769	302.254	393.232	607.22	466.687	363.43	182.916	215.829	142.813	128.103	154.565	201.625	168.93	420.599	170.975	-0.0173618	1.29866		27.3296	12.9467	25.23	35.9988	14.4631	15.7473	7.95277	5.21662
cluster_2	ENSMUSG00000028037	Ifi44	17.337	15.9286	12.1966	0.125	0.125	0.125	0.125	0.125	0.125	15.1541	0.125	0.125	6.92163	0		4.5124	2.00466	10.1445	3.90483	0.298641	0.125	9.68712	26.4873	6.94861	12.0575	5.89343	1.29023	0.59759	0.653685	0.588087	1.70498	1.32944	8.5241	3.49835	10.394	2.23298	0.647703	2.21871		1.66407	1.29159	1.22403	1.85561	2.42847	1.65828	0.365891	0.367458
cluster_2	ENSMUSG00000028048	Gba	14.3436	16.5365	11.3918	12.0366	11.0483	10.858	2.54459	6.87474	15.0844	14.0906	11.3143	8.16791	0.786697	0.470114		109.627	96.2647	97.963	93.8553	86.7113	70.9529	280.745	275.176	291.006	319.589	299.385	232.846	90.0612	94.7597	84.8931	68.064	71.5618	74.9078	92.5624	283.124	80.7079	0.197716	1.81065		13.4174	9.00354	14.4109	12.151	11.5366	10.4972	8.14668	7.39632
cluster_2	ENSMUSG00000028068	Iqgap3	2.37004	4.98765	6.56319	0.975832	0.699912	1.65829	0.729898	0.687478	0.125	4.64029	1.11135	0.514125	3.17402	1.11212		20.5995	15.1623	10.4392	20.8784	13.669	15.0093	46.6332	29.1209	24.8922	30.7261	41.5867	35.082	12.1619	14.3995	8.14567	6.4449	6.83543	11.0438	15.9596	34.6735	9.83853	0.697912	1.81732		1.56967	3.91732	1.69505	1.2672	6.20303	7.70028	2.75674	1.82221
cluster_10	ENSMUSG00000028076	Cd1d1	0.125	2.55633	0.125	0.125	2.42465	0.125	0.729898	2.37491	0.125	0.935442	0.89155	1.0766	-0.202766	-0.2721		14.9508	10.933	9.55516	16.4555	18.531	15.3117	0.125	0.923051	8.22572	5.70633	10.0822	8.72443	19.0286	14.8277	21.427	15.6088	15.6106	14.9634	14.2895	5.63112	16.911	-0.243006	-1.58647		0.330209	0.125	0.282005	0.298061	0.857923	0.215193	2.89525	0.125
cluster_1	ENSMUSG00000028080	Lrba	5.36343	0.732832	4.14887	2.6775	4.14939	4.72487	3.14949	10.2496	3.61553	3.41504	3.85059	5.67154	-0.731837	-0.558663		48.2054	57.4545	43.1501	54.6876	59.4044	54.5196	25.679	22.7391	17.4334	20.135	14.5461	11.6109	76.2569	62.5099	62.3191	64.3194	56.2156	51.6395	52.9036	18.6906	62.2101	-0.233782	-1.73484		18.5004	25.5895	20.2247	24.1268	16.4598	11.1105	23.3397	25.8765
cluster_9	ENSMUSG00000028081	Rps3a1	64.9094	34.3824	24.7913	24.4758	43.1802	47.358	13.3118	28.0464	17.8569	41.361	38.338	19.7384	1.06727	0.957774		567.679	422.254	629.515	446.579	423.82	454.941	1118.57	745.135	1264.18	1322.24	928.794	997.755	417.098	429.713	384.978	396.25	373.005	386.274	490.798	1062.78	397.886	0.302773	1.41741		21.4185	13.3764	10.6176	14.8784	15.797	13.1497	5.80401	5.62031
cluster_21	ENSMUSG00000028082	Sh3d19	33.0523	28.6931	25.8777	17.9925	5.87412	12.3913	21.2964	14.187	17.5776	29.2077	12.086	17.687	0.723659	-0.549356		2.86713	2.00466	4.54539	0.125	4.11875	2.74815	0.125	0.125	0.125	0.50992	0.346863	0.95731	1.07018	1.9754	0.125	0.75699	0.297062	0.40497	2.73485	0.364849	0.7716	1.82553	-1.08056		0.740627	1.56969	0.600724	1.16336	3.05669	0.215193	1.93169	1.09483
cluster_1	ENSMUSG00000028101	Pias3	7.60847	3.77199	0.125	3.52833	1.84974	4.72487	6.77887	3.49987	2.11959	3.83515	3.36765	4.13278	-0.107827	-0.295371		46.7411	47.8996	53.7591	60.0035	46.008	50.103	33.2611	21.9384	33.3821	32.0733	42.0571	30.0882	72.6817	53.5222	63.1048	62.3761	74.1221	29.5247	50.7524	32.1333	59.2219	-0.222656	-0.88206		0.535418	1.02161	0.125	0.298061	5.36016	1.2975	1.08857	0.125
cluster_7	ENSMUSG00000028121	Bcar3	0.125	0.732832	1.73455	0.975832	0.125	0.891646	1.93969	4.62483	1.12229	0.864126	0.664159	2.56227	-1.56811	-1.94782		4.32959	0.438276	1.59846	3.01856	2.38234	0.677243	16.1531	15.554	11.245	23.6051	13.4368	29.5888	2.72424	2.76843	0.125	0.440995	0.813249	3.20467	2.07408	18.2638	1.67943	0.304499	3.44294		1.66407	0.66676	2.79251	3.41316	2.32377	3.45942	0.486337	0.488687
cluster_18	ENSMUSG00000028128	F3	0.125	0.732832	0.125	0.125	0.125	0.125	3.75439	0.687478	2.11959	0.327611	0.125	2.18715	-2.739	-4.12905		3.04993	4.51086	3.37251	6.24894	2.38234	3.3004	0.125	1.45509	0.125	6.28371	1.67804	2.95485	6.03237	1.18237	1.66862	1.07299	3.56625	2.64473	3.81083	2.10362	2.69456	0.500059	-0.357176		1.56146	0.39588	1.69505	0.125	0.75322	0.756349	0.606783	0.488687
cluster_8	ENSMUSG00000028149	Rap1gds1	5.36343	28.0853	6.56319	14.5891	11.6232	11.6247	17.667	12.4995	16.5803	13.3373	12.6124	15.5823	-0.224442	-0.30507		200.375	196.136	206.233	225.279	243.454	226.788	83.8167	107	160.187	137.51	187.353	167.021	181.125	213.452	246.006	244.987	255.983	220.428	216.377	140.481	226.997	-0.0691222	-0.692293		21.0471	31.8306	22.2532	22.5883	14.8892	16.2596	30.4761	21.8492
cluster_8	ENSMUSG00000028159	Dapp1	15.0919	13.4973	9.78228	11.1858	11.6232	8.5581	21.2964	11.3746	11.5939	12.7905	10.4557	14.755	-0.206126	-0.496907		139.494	160.153	116.201	156.901	181.236	153.987	49.3567	68.4967	55.2025	95.4022	66.6838	72.4528	194.178	186.701	176.404	146.349	162.096	161.248	151.329	67.9325	171.162	-0.177678	-1.33319		26.6329	39.5723	15.0326	11.2009	9.7577	30.161	27.7468	33.3927
cluster_2	ENSMUSG00000028234	Rps20	21.0787	19.5756	8.9775	8.63332	25.9961	23.1244	14.0376	14.7494	14.5858	16.5439	19.2512	14.4576	0.194474	0.413123		123.49	76.8291	119.791	86.4233	69.0797	111.188	358.283	154.742	328.191	346.668	227.066	176.76	107.521	96.5149	71.1348	57.2222	83.1571	110.486	97.8001	265.285	87.6727	0.157707	1.59734		33.215	20.1819	19.391	50.818	17.3005	22.2908	8.1238	11.5242
cluster_9	ENSMUSG00000028249	Sdcbp	62.2378	56.0455	87.0405	31.6058	38.6441	26.9576	35.814	47.3732	44.5046	68.4413	32.4025	42.5639	0.685236	-0.393525		570.048	479.046	504.427	428.816	515.229	466.69	578.579	756.38	736.795	1076.84	961.288	794.751	497.417	445.632	453.446	437.857	455.149	417.762	494.043	817.439	451.211	0.130835	0.857311		82.7504	71.8703	71.9656	55.7519	53.4734	38.741	49.9751	22.3232
cluster_14	ENSMUSG00000028270	Gbp2	1.62169	7.41898	9.78228	4.37916	0.699912	0.125	0.125	0.125	1.12229	6.27432	1.73469	0.457431	3.77783	1.92305		15.7496	22.211	15.449	15.0946	8.11251	15.7259	12.6547	7.57348	3.3262	24.7599	7.44647	5.28532	9.5768	15.7212	9.84983	6.12891	12.6855	5.16446	15.3904	10.1743	9.85446	0.643185	0.0460855		0.740627	0.93764	1.53804	0.125	0.125	0.305385	1.4499	0.317754
cluster_17	ENSMUSG00000028273	Pdlim5	6.86012	1.9485	1.73455	1.82666	2.42465	0.891646	1.93969	3.49987	2.11959	3.51439	1.71432	2.51972	0.480012	-0.555625		24.8041	31.0093	28.1149	20.5381	25.4853	33.2996	11.9952	2.78517	26.24	10.3254	11.6619	9.61334	25.4086	18.8933	32.4979	20.9807	39.6924	21.9627	27.2086	12.1035	26.5726	0.0341223	-1.13451		5.9201	4.98549	5.61388	4.10886	5.98838	8.87189	12.4105	7.34419
cluster_4	ENSMUSG00000028278	Rragd	15.8403	7.41898	15.4157	2.6775	3.57447	4.72487	20.6915	26.5615	15.0844	12.8917	3.65895	20.7791	-0.688698	-2.50563		9.99665	6.07725	14.5649	3.6973	1.86141	2.47203	21.5573	1.98712	6.86437	6.66671	12.7712	6.78348	1.07018	0.918028	0.125	0.125	1.32944	0.68494	6.44493	9.43837	0.708764	3.18479	3.73516		1.15105	2.47263	1.06703	0.644182	0.648516	0.936734	0.245446	0.986938
cluster_1	ENSMUSG00000028291	Akirin2	5.36343	8.02681	3.34409	12.0366	8.74869	7.79146	12.8278	19.2493	20.0709	5.57811	9.5256	17.3827	-1.6398	-0.867768		18.5868	19.5481	21.0482	27.6827	25.6503	22.767	14.1335	19.0122	16.2995	6.09125	8.11206	8.61456	13.3575	10.17	17.1049	15.5961	22.149	21.4027	22.5472	12.0438	16.63	0.439156	-0.465495		6.8969	8.52228	7.66123	11.374	14.0945	5.35798	18.0666	10.467
cluster_2	ENSMUSG00000028333	Anp32b	4.61508	3.16416	12.1966	8.63332	4.7243	4.72487	4.96418	3.49987	1.12229	6.65861	6.0275	3.19545	1.0592	0.915541		28.177	35.4813	43.6688	35.1829	29.0693	25.9037	51.0944	46.9467	48.0857	21.6901	43.9961	59.2939	9.75166	19.5621	20.9562	22.0456	25.9154	29.9306	32.9138	45.1845	21.3603	0.623764	1.0809		36.6748	39.7584	55.6246	90.1616	58.9997	58.9378	32.0865	37.7072
cluster_16	ENSMUSG00000028337	Coro2a	4.61508	15.3208	14.6109	2.6775	7.59886	4.72487	3.14949	2.37491	0.125	11.5156	5.00041	1.88313	2.61238	1.40891		26.9759	23.9261	26.942	24.6327	19.4027	17.5207	19.7438	29.1262	19.8376	14.7519	16.9866	27.9242	15.7205	24.1802	25.2876	28.8774	29.7146	34.5613	23.2333	21.3951	26.3903	-0.183808	-0.302728		7.10211	13.7981	12.0574	7.91274	9.5483	6.70907	8.12019	7.26781
cluster_1	ENSMUSG00000028339	Col15a1	12.0986	6.81115	0.929773	1.82666	1.84974	7.02481	7.98867	5.74978	8.10335	6.61316	3.56707	7.2806	-0.138718	-1.02932		5.42644	5.91121	5.72416	10.3316	6.02707	4.28615	3.58715	3.03789	0.125	4.93649	3.45294	2.55035	5.08719	8.84831	13.3971	10.5528	10.6208	12.4437	6.28443	2.9483	10.1583	-0.692807	-1.7847		7.91679	22.0663	6.24818	3.41316	11.433	10.407	14.1642	12.871
cluster_2	ENSMUSG00000028362	Tnfsf8	2.37004	4.37982	0.929773	0.125	0.699912	0.891646	0.125	0.125	0.125	2.55988	0.572186	0.125	4.35608	2.19456		38.6976	6.54716	13.9756	20.5381	25.8239	19.1774	52.4051	50.9183	64.8212	46.7022	59.5842	74.5585	10.2857	17.836	10.3129	8.34088	17.1592	22.8026	20.7933	58.1649	14.4562	0.52443	2.00846		5.66564	4.09791	6.24818	5.48989	1.27778	5.98662	0.486337	0.367458
cluster_19	ENSMUSG00000028413	B4galt1	17.337	14.1051	12.1966	24.7991	6.44904	10.858	4.96418	9.12465	6.10876	14.5462	14.0354	6.73253	1.11143	1.05985		389.331	629.243	475.995	576.857	516.524	514.887	303.566	321.737	292.234	264.744	305.867	339.658	379.775	525.297	526.874	541.864	593.8	427.956	517.14	304.634	499.261	0.0507593	-0.712716		9.1542	14.3083	11.7433	9.12416	12.8988	9.956	16.6176	7.76243
cluster_2	ENSMUSG00000028416	Bag1	27.0655	8.63464	7.36796	6.93165	11.0483	10.0914	3.14949	0.687478	4.61282	14.356	9.35713	2.8166	2.34963	1.73211		22.7932	15.6322	24.8703	22.9197	21.8302	15.6555	49.2578	44.2838	66.4656	29.3808	44.5086	43.5733	9.58625	11.2274	10.7976	15.6088	14.3976	10.1983	20.6168	46.245	11.9693	0.784482	1.94996		15.1053	10.5087	9.30977	19.8124	10.2718	14.9274	4.46948	3.51941
cluster_1	ENSMUSG00000028456	Unc13b	0.125	0.125	0.125	0.125	0.125	0.891646	1.3348	3.49987	1.62094	0.125	0.380549	2.15187	-4.10559	-2.49944		5.42644	5.76397	6.60824	3.6973	4.11875	7.30416	10.1817	1.18907	0.630452	3.39682	1.45618	1.4567	5.79608	6.99791	10.3129	7.70888	5.28687	11.0438	5.48648	3.05182	7.85775	-0.518236	-1.36445		15.1258	12.0455	10.9599	10.6817	14.2599	11.4108	11.9287	25.0982
cluster_2	ENSMUSG00000028458	Tesk1	60.7411	84.6197	91.0644	193.043	167.424	132.54	4.90369	11.3746	8.10335	78.8084	164.336	8.1272	3.27752	4.33774		14.0184	9.05337	15.1602	12.0071	11.5836	18.3697	31.7789	20.3423	31.4614	18.6011	10.5525	23.7626	10.7583	9.37699	12.1822	13.3968	10.1046	20.2828	13.3654	22.7498	12.6836	0.0755373	0.842887		12.2436	1.4794	3.95591	2.5392	11.457	6.80106	4.34783	4.48925
cluster_9	ENSMUSG00000028459	Cd72	243.278	261.493	210.171	233.253	211.693	198.686	133.202	158.181	146.727	238.314	214.544	146.037	0.706529	0.554939		39.246	17.0419	44.9743	30.0081	20.441	26.652	63.1361	74.8758	84.362	81.2814	51.0869	71.0395	27.5352	27.9391	15.7156	26.9846	18.0195	51.3791	29.7272	70.9636	27.9289	0.0900282	1.34532		11.6147	3.37556	4.36413	2.72091	14.4997	6.51695	0.969324	0.973603
cluster_9	ENSMUSG00000028494	Plin2	9.10516	8.02681	16.2205	3.52833	8.74869	5.49152	2.54459	1.81243	3.61553	11.1175	5.92284	2.65752	2.06468	1.15621		44.1818	24.7172	34.6011	33.4665	32.5195	26.05	125.024	143.463	103.566	128.623	126.411	115.914	25.6449	28.1453	33.6556	22.8767	23.0093	25.3223	32.5894	123.834	26.4423	0.301551	2.22748		9.68877	4.45908	8.41956	6.18213	3.99902	8.87369	3.85882	3.39818
cluster_2	ENSMUSG00000028495	Rps6	35.2973	44.5514	29.6682	40.1141	25.8868	41.9302	12.223	14.7494	14.0871	36.5057	35.977	13.6865	1.41537	1.39432		389.322	314.418	389.334	296.58	282.857	293.729	809.971	629.955	909.646	914.979	642.952	667.671	296.37	244.002	267.862	259.007	261.455	325.865	327.707	762.529	275.76	0.248991	1.46738		53.1151	20.4591	23.2581	35.1525	44.0386	24.2858	17.1103	15.7999
cluster_10	ENSMUSG00000028525	Pde4b	3.11839	3.16416	3.34409	5.22999	2.42465	6.25817	4.35928	0.687478	12.5912	3.20888	4.6376	5.87931	-0.873577	-0.342268		43.8162	54.9358	46.6658	36.901	60.3595	41.2312	10.8412	33.3771	11.4134	12.4424	15.2117	7.44766	41.2403	44.2755	64.9634	46.7469	53.2647	50.2397	47.3182	15.1223	50.1218	-0.0830403	-1.72876		6.07606	2.29655	10.0163	6.00734	4.83665	6.88945	19.43	6.67137
cluster_1	ENSMUSG00000028565	Nfia	17.337	8.02681	16.2205	29.0533	20.8218	16.9912	7.98867	20.9367	31.5397	13.8614	22.2888	20.155	-0.540065	0.145177		200.052	250.306	192.556	216.562	224.268	174.396	79.7544	127.215	95.8206	78.2637	101.96	100.836	198.542	172.992	226.636	211.64	218.98	116.593	209.69	97.3083	190.897	0.135464	-0.97216		15.0929	13.7864	24.6303	8.53576	21.5002	14.8652	32.0202	32.2119
cluster_9	ENSMUSG00000028645	Slc2a1	7.60847	7.41898	5.75841	11.1858	14.4978	10.0914	1.93969	6.87474	4.11417	6.92862	11.925	4.30954	0.685036	1.46839		47.1214	49.9719	49.3593	52.0084	54.4748	34.6402	146.205	83.6544	140.84	124.978	119.041	129.423	41.2403	50.0884	36.2458	37.7253	35.2257	46.88	47.9293	124.023	41.2343	0.217065	1.5887		3.4853	2.84644	5.46159	13.6237	12.3523	3.90858	1.93169	2.30712
cluster_7	ENSMUSG00000028673	Fuca1	3.86674	5.59549	2.53932	7.78249	11.0483	6.25817	2.54459	3.49987	4.61282	4.00051	8.363	3.55243	0.17138	1.23521		162.448	114.444	144.819	130.48	143.054	135.347	386.361	347.727	334.767	408.813	356.255	359.615	129.591	131.506	134.388	117.675	98.7494	134.253	138.432	365.589	124.36	0.154651	1.5557		14.9565	8.84011	11.9506	7.37106	14.4694	7.06713	17.951	12.1267
cluster_9	ENSMUSG00000028691	Prdx1	30.8072	26.2618	17.0252	12.0366	15.6476	9.32475	7.38377	11.3746	6.60741	24.6981	12.3363	8.45525	1.54648	0.544996		180.787	121.159	167.44	126.545	125.914	140.323	354.032	351.161	421.11	425.527	358.373	332.173	145.702	145.965	115.667	116.55	111.659	133.704	143.695	373.729	128.208	0.164522	1.54351		2.8943	13.3114	2.7878	1.16336	4.31313	4.9007	2.17258	1.33729
cluster_9	ENSMUSG00000028692	Akr1a1	66.7279	46.3202	55.6543	46.0699	40.9438	39.9906	14.6425	21.4992	32.537	56.2341	42.3348	22.8929	1.29655	0.886941		485.035	345.607	389.113	366.84	421.482	346.905	792.713	715.288	791.685	857.339	767.63	707.792	360.794	338.19	339.87	330.441	345.542	308.462	392.497	772.075	337.217	0.219007	1.19507		8.43597	4.54937	5.45217	5.82562	3.67339	6.67569	6.14608	2.79204
cluster_6	ENSMUSG00000028756	Pink1	0.873347	6.81115	0.125	0.975832	3.57447	2.42494	1.93969	5.74978	1.62094	2.60317	2.32508	3.10347	-0.253616	-0.416602		18.223	18.6083	47.2758	38.4983	31.9517	11.8602	40.6305	20.8743	22.0279	21.1686	16.9866	15.9389	16.1931	11.2274	11.5756	13.6054	6.13858	7.96416	27.7362	22.9378	11.1174	1.31896	1.04491		0.330209	0.847347	1.85205	0.817243	1.69555	3.55232	0.727228	2.35076
cluster_9	ENSMUSG00000028757	Ddost	42.7808	17.7521	16.2205	12.8875	25.4211	9.32475	20.6915	21.4992	21.5668	25.5845	15.8778	21.2525	0.267635	-0.420622		286.95	255.414	258.753	264.302	246.503	224.717	336.103	307.345	349.848	458.928	403.116	372.817	237.601	241.864	223.923	203.55	213.856	202.924	256.106	371.36	220.62	0.215182	0.751256		3.30574	1.38911	3.5791	3.41316	3.68387	4.45425	1.69079	2.79204
cluster_2	ENSMUSG00000028773	Fabp3	0.125	0.125	0.929773	0.975832	1.27482	3.19158	1.93969	0.687478	0.125	0.393258	1.81408	0.91739	-1.22206	0.98363		7.80295	1.15724	3.07193	0.895596	4.46604	1.91979	47.6916	16.243	34.2262	44.5871	40.4042	27.245	0.361295	1.02112	0.125	0.557913	0.610216	0.68494	3.21892	35.0662	0.560081	2.52287	5.9683		0.125	0.215293	0.125	0.125	0.229703	0.215193	0.125	1.45852
cluster_7	ENSMUSG00000028832	Stmn1	8.35682	14.713	4.95364	3.52833	3.57447	0.891646	2.54459	1.81243	0.125	9.34114	2.66482	1.49401	2.64441	0.834847		28.612	14.7785	40.4979	14.5996	24.0858	16.6039	60.7818	13.6919	58.7069	44.2772	29.5129	38.3214	13.3575	9.37699	7.53439	9.60486	11.9491	14.5715	23.1963	40.882	11.0657	1.0678	1.88537		0.740627	0.215293	0.282005	0.125	1.17203	1.83866	1.69079	0.246229
cluster_9	ENSMUSG00000028837	Psmb2	2.37004	0.125	0.125	0.125	0.125	1.65829	1.93969	1.24996	0.125	0.873347	0.636097	1.10488	-0.339267	-0.796575		55.8816	53.5542	64.8601	41.2643	51.5767	49.0731	84.3657	65.4349	78.7987	92.5981	82.121	65.9974	78.953	47.289	63.4028	50.9907	51.7299	66.9539	52.7017	78.2193	59.8866	-0.184384	0.385292		1.45681	0.305587	2.00906	1.33643	3.3708	0.666156	0.934395	2.79204
cluster_9	ENSMUSG00000028843	Sh3bgrl3	12.8469	5.59549	17.0252	13.7383	5.29921	7.02481	10.4083	6.31226	7.6047	11.8225	8.68744	8.10841	0.54405	0.0995132		240.205	178.789	230.301	181.215	194.244	198.663	450.033	341.05	489.627	421.533	311.552	352.492	203.799	224.206	157.97	133.674	157.966	213.076	203.903	394.381	181.782	0.165675	1.11738		11.4238	11.1832	5.31872	4.79937	15.4546	13.1993	5.42461	4.24073
cluster_10	ENSMUSG00000028868	Wasf2	21.0787	16.5365	9.78228	10.335	15.0727	13.9246	12.8278	23.1866	24.06	15.7992	13.1108	20.0248	-0.341943	-0.611037		108.348	130.979	137.472	135.253	135.393	142.815	70.7891	100.999	103.886	91.9456	84.637	108.422	107.876	129.111	123.772	115.315	122.504	150.984	131.71	93.4464	124.927	0.0762802	-0.418875		45.9348	68.2658	47.1102	42.132	55.489	42.4416	54.7941	73.6613
cluster_5	ENSMUSG00000028874	Fgr	6.11178	7.41898	8.17273	4.37916	10.4734	0.891646	0.729898	1.81243	0.125	7.2345	5.24808	0.889111	3.02446	2.56135		13.8356	5.13742	16.9225	13.5637	3.94164	11.446	19.9087	47.7421	26.9022	23.8534	21.4416	14.9385	12.176	9.64133	7.53439	8.02488	10.2767	24.7316	10.8078	25.7977	12.0642	-0.158653	1.09652		25.3319	16.8175	17.0124	7.04743	29.4325	24.9758	2.29302	0.125
cluster_1	ENSMUSG00000028901	Gmeb1	5.36343	1.9485	3.34409	0.975832	5.29921	1.65829	3.14949	4.06235	2.11959	3.55201	2.64444	3.11047	0.191499	-0.23417		49.8489	61.394	48.154	67.8286	59.941	55.2099	23.0988	33.6432	46.8002	29.3789	29.6327	38.8025	74.5485	49.0284	70.5343	69.9789	63.7881	34.0014	57.0627	33.5594	60.3133	-0.0799265	-0.845759		16.157	17.418	7.34722	15.2488	16.4524	9.42386	9.87749	11.763
cluster_7	ENSMUSG00000028917	Plekhm2	2.37004	6.81115	0.125	4.37916	0.125	1.65829	0.729898	1.24996	2.61823	3.10206	2.05415	1.5327	1.01716	0.42247		29.74	12.1861	17.5001	12.0327	23.1134	13.9297	141.806	98.1124	47.801	56.3233	69.568	47.7331	18.3197	15.9856	19.4203	21.2904	16.815	31.4817	18.0837	76.8906	20.5521	-0.1846	1.90352		17.2333	7.92363	15.692	17.7772	32.0197	21.4141	2.05213	5.82276
cluster_4	ENSMUSG00000028927	Padi2	6.86012	8.02681	13.0014	16.2908	2.42465	10.858	12.8278	7.9997	10.5966	9.2961	9.85783	10.4747	-0.172212	-0.087568		55.5891	53.0687	78.5486	57.2869	76.3536	74.4693	78.6086	94.3802	73.9211	44.5832	121.018	105.923	27.0414	46.6493	62.7961	45.3123	63.5627	56.6538	65.886	86.4057	50.3359	0.388384	0.779539		7.9332	11.5038	6.8762	9.81641	10.2718	10.4972	31.6818	9.29961
cluster_9	ENSMUSG00000028936	Rpl22	9.10516	14.713	8.9775	28.2024	9.89851	9.32475	1.93969	9.12465	2.11959	10.9319	15.8086	4.39464	1.31472	1.84689		95.1927	73.6713	94.5209	79.0184	73.2315	65.3987	230.073	119.12	202.945	253.21	183.869	171.804	80.1416	96.3193	63.1975	52.2926	58.9359	83.9005	80.1723	193.503	72.4646	0.145828	1.41701		19.6199	18.2767	18.8588	16.3789	15.8881	24.8658	6.1509	8.98321
cluster_9	ENSMUSG00000028953	Abcf2	5.36343	0.732832	2.53932	9.48415	0.125	3.95823	0.125	5.74978	1.62094	2.87853	4.52246	2.49857	0.204226	0.856002		62.3475	60.8943	46.9811	52.5187	56.9387	54.6493	85.6961	78.334	104.535	132.137	130.409	80.5278	58.0031	60.9476	39.7961	35.8325	47.9532	46.0401	55.7216	101.94	48.0954	0.212338	1.08375		4.33179	3.82432	6.24818	3.41316	6.30249	5.48425	0.847674	1.45852
cluster_7	ENSMUSG00000028961	Pgd	4.61508	3.16416	12.1966	12.8875	5.29921	1.65829	1.3348	2.93739	0.125	6.65861	6.61499	1.46573	2.1836	2.17412		155.313	131.444	129.306	138.78	132.827	152.028	161.239	191.048	254.122	241.229	202.766	205.284	148.752	131.548	130.251	138.329	150.841	159.546	139.95	209.281	143.211	-0.0332362	0.547299		17.5421	16.2821	9.22656	5.55219	18.2355	25.9174	14.4604	3.51941
cluster_1	ENSMUSG00000028976	Slc2a5	7.60847	17.1443	8.17273	20.545	17.9473	7.02481	18.2719	40.061	37.5235	10.9752	15.1724	31.9521	-1.54167	-1.07447		432.589	547.069	422.629	503.139	629.198	602.742	276.134	331.149	306.195	439.528	353.04	330.502	732.547	749.002	650	557.348	614.673	430.05	522.894	339.425	622.27	-0.251021	-0.87445		2.6029	4.74441	6.25917	8.43019	3.68491	2.20033	17.1801	19.672
cluster_13	ENSMUSG00000028986	Klhl7	6.86012	0.125	0.125	6.08082	4.14939	3.19158	3.75439	1.81243	1.62094	2.37004	4.47393	2.39592	-0.0156677	0.900963		105.543	81.7616	64.6627	81.4373	83.3236	68.7757	132.422	113.18	115.158	127.122	180.278	160.926	102.913	94.2336	87.0109	95.5556	61.2381	70.6859	80.9174	138.181	85.2729	-0.0756379	0.696396		2.17709	5.27172	6.96255	2.40594	3.05879	4.81502	5.54506	3.8831
cluster_3	ENSMUSG00000028989	Angptl7	12.0986	9.24248	13.8061	15.44	10.4734	15.4579	12.8278	10.2496	11.0952	11.7157	13.7904	11.3909	0.040565	0.275787		11.8247	14.6923	10.7339	13.5637	18.1351	18.4871	1.11419	0.657034	3.83165	3.20436	3.22664	0.125	15.2479	16.5142	10.4673	12.7079	8.90018	8.24413	14.5728	2.02648	12.0136	0.278609	-2.56762		0.638023	0.486173	0.753019	0.125	0.43911	0.215193	0.125	0.609916
cluster_2	ENSMUSG00000028998	Tomm7	7.60847	9.85031	4.95364	2.6775	12.1982	1.65829	0.729898	1.81243	2.61823	7.47081	5.51132	1.72019	2.1187	1.67983		24.455	9.40894	18.4077	16.4266	12.7053	12.1929	53.6861	17.9934	41.252	69.3547	47.1222	27.22	17.9227	15.219	11.2067	10.5528	8.21193	12.1105	15.5994	42.7714	12.5373	0.315267	1.77042		0.638023	8.83831	1.38575	1.85561	0.229703	2.54938	0.365891	0.246229
cluster_15	ENSMUSG00000029007	Agtrap	3.86674	1.9485	1.73455	0.125	0.125	0.125	0.729898	2.37491	3.11688	2.51659	0.125	2.0739	0.279127	-4.05234		23.3417	21.5108	17.5119	22.2392	29.8177	40.6403	34.087	29.3869	59.2983	44.2137	43.3483	43.5766	8.60799	12.0204	27.6015	22.5607	20.862	27.5817	25.8436	42.3185	19.8724	0.379043	1.09052		2.4849	0.66676	1.06703	0.644182	0.543813	5.35888	0.847674	2.29258
cluster_12	ENSMUSG00000029009	Mthfr	12.8469	26.8696	22.6586	1.82666	1.27482	1.65829	3.75439	3.49987	3.61553	20.7917	1.58659	3.62326	2.52065	-1.19136		28.3342	22.8375	26.0079	30.2344	13.8652	12.8155	4.7412	28.8548	47.469	15.7142	32.7388	22.2678	14.2862	8.84831	22.8163	27.9326	25.7623	30.6417	22.3491	25.2977	21.7146	0.0415554	0.220341		5.66564	8.79497	6.25132	0.990304	20.1233	13.5691	6.39059	3.04541
cluster_14	ENSMUSG00000029063	Nadk	6.86012	13.4973	8.17273	6.93165	7.02395	3.19158	2.54459	1.81243	3.61553	9.51005	5.71573	2.65752	1.83937	1.10486		89.1527	78.4315	96.4306	98.9059	81.1062	88.7586	81.7361	38.6948	106.754	100.974	83.9581	121.852	93.7805	96.3457	81.8599	59.8481	85.2958	93.1087	88.7976	88.9947	85.0398	0.0623822	0.0655821		12.336	1.11823	1.38104	11.5816	5.36016	7.61099	2.41347	5.94157
cluster_9	ENSMUSG00000029076	Sdf4	11.3502	17.7521	14.6109	22.2466	17.9473	14.6913	5.56908	13.6245	10.0979	14.5711	18.2951	9.76383	0.577589	0.905935		302.523	199.168	285.611	248.485	210.169	223.249	685.993	603.635	774.696	738.322	571.504	657.848	200.48	169.756	180.298	159.263	168.841	193.94	244.868	672	178.763	0.453953	1.91041		20.7239	21.9263	20.1148	19.0527	22.0656	24.2019	12.3731	23.1719
cluster_2	ENSMUSG00000029103	Lrpap1	14.3436	5.59549	9.78228	6.93165	12.7731	10.858	6.77887	7.9997	5.61011	9.90712	10.1876	6.79623	0.543731	0.584007		277.515	154.57	183.418	184.383	159.307	166.708	624.701	425.728	598.486	989.418	864.354	705.135	177.549	167.724	145.622	154.884	128.504	126.109	187.65	701.304	150.065	0.322454	2.22445		14.6015	10.0582	7.02379	4.46363	9.28863	9.32375	2.41347	4.7317
cluster_7	ENSMUSG00000029119	Man2b2	9.10516	7.41898	6.56319	10.335	4.7243	3.95823	4.96418	2.93739	1.62094	7.69578	6.33917	3.17417	1.27769	0.997914		260.272	162.413	183.724	202.593	214.313	229.182	432.709	362.408	460.262	462.334	713.518	485.094	170.444	242.498	202.883	158.767	163.237	171.693	208.75	486.054	184.92	0.174869	1.39421		15.7896	27.9028	19.0362	17.7737	15.5185	22.8418	11.3409	17.5323
cluster_9	ENSMUSG00000029147	Ppm1g	24.0721	42.6732	29.0968	32.4566	39.219	34.6241	67.2686	73.2472	62.4558	31.9474	35.4332	67.6572	-1.08255	-0.933141		135.86	119.013	95.352	110.713	121.903	128.354	111.004	146.078	149.872	191.567	182.172	170.669	139.149	125.228	122.273	116.686	99.9229	118.124	118.533	158.56	120.231	-0.0205184	0.399228		7.63155	19.306	5.59661	6.44345	7.03542	4.01411	2.40022	3.97887
cluster_5	ENSMUSG00000029174	Tbc1d1	3.86674	6.20332	9.78228	5.22999	2.99956	5.49152	1.3348	1.24996	1.12229	6.61744	4.57369	1.23568	2.42097	1.88805		34.312	27.2265	34.2858	41.2915	29.0033	19.176	37.3843	31.781	26.4726	31.6749	63.134	46.3265	18.0574	23.1228	20.1921	23.1579	22.6652	29.2419	30.8825	39.4622	22.7395	0.441587	0.795269		13.6678	8.00941	7.34565	2.72091	7.62385	16.2713	6.9904	3.38606
cluster_1	ENSMUSG00000029204	Rhoh	31.5556	22.0069	37.9493	23.0975	24.8462	20.0578	40.0482	37.811	93.3719	30.504	22.6672	57.0771	-0.903915	-1.33231		211.119	230.576	176.941	237.748	235.965	256.045	188.784	105.955	134.269	117.119	152.265	108.184	205.418	228.824	264.367	198.611	255.182	234.762	224.732	134.429	231.194	-0.0408974	-0.782256		38.4396	31.9742	17.6656	20.8975	23.99	35.6943	63.848	45.0088
cluster_4	ENSMUSG00000029207	Apbb2	0.873347	13.4973	5.75841	0.975832	1.84974	3.19158	4.96418	6.31226	9.10064	6.70969	2.00572	6.79236	-0.0176678	-1.75979		190.379	165.933	140.334	134.842	142.511	127.632	367.734	441.03	226.335	391.688	434.958	487.526	98.5655	97.1202	121.908	126.57	113.512	85.7455	150.272	391.545	107.237	0.486772	1.86838		118.66	121.075	95.6043	142.904	139.74	104.456	42.3424	35.9021
cluster_5	ENSMUSG00000029298	Gbp9	7.60847	9.24248	9.78228	0.975832	0.699912	0.125	0.729898	4.06235	0.623647	8.87774	0.600248	1.8053	2.29796	-1.58861		30.3542	49.6539	52.3033	37.2293	48.6474	40.6127	18.2419	44.8212	42.0843	32.1869	47.841	25.8817	23.0385	22.8505	31.1889	31.3106	33.1231	43.8003	43.1335	35.1762	30.8853	0.481886	0.187677		17.892	11.39	17.5776	15.9479	14.8588	17.2183	26.5231	19.2004
cluster_9	ENSMUSG00000029304	Spp1	3.86674	1.34066	7.36796	26.5008	35.1947	22.3577	0.125	0.125	0.125	4.19179	28.0177	0.125	5.06756	7.80827		31.7125	2.63121	10.0326	31.4251	4.63968	11.9982	272.936	83.8911	96.6647	431.11	251.495	148.919	2.48795	2.76843	0.279362	4.54893	0.469125	3.76461	15.4065	214.169	2.3864	2.69064	6.48777		43.4179	60.8066	57.3862	84.9144	46.4918	42.2919	0.283988	0.246229
cluster_2	ENSMUSG00000029338	Antxr2	0.125	0.125	1.73455	2.6775	1.84974	1.65829	0.729898	1.24996	0.125	0.661515	2.06184	0.701618	-0.0849109	1.55518		6.34049	4.04095	14.8596	1.48758	1.51413	2.88622	30.2869	24.8646	18.4881	11.2877	22.4688	14.6072	1.54277	3.56145	1.97735	4.86493	4.94274	4.60452	5.18817	20.3339	3.58229	0.534341	2.50493		2.99793	0.486173	1.85205	0.471122	1.17203	0.575963	0.486337	1.45852
cluster_1	ENSMUSG00000029343	Crybb1	2.37004	0.125	0.929773	4.37916	0.699912	0.891646	1.3348	2.37491	5.11147	1.1416	1.99024	2.94039	-1.36495	-0.563067		57.8486	115.403	82.2824	107.464	117.64	95.9764	22.7114	9.70161	21.3422	18.9861	18.3177	20.1004	126.29	119.608	104.906	114.515	133.811	109.313	96.1024	18.5266	118.074	-0.297045	-2.67202		0.600059	3.73673	3.4221	0.471122	0.857923	0.575963	3.85882	7.63756
cluster_15	ENSMUSG00000029366	Dck	9.85351	3.16416	13.0014	0.975832	0.125	2.42494	0.729898	0.125	0.623647	8.67301	1.17526	0.492848	4.13732	1.25376		42.7395	36.7783	25.2593	25.6414	27.2183	17.9348	13.1493	33.1111	38.0103	41.1189	29.7681	27.6595	15.9568	17.3073	28.0646	24.4566	25.074	14.6303	29.2619	30.4695	20.9149	0.484493	0.542835		2.58546	2.49339	1.22403	0.298061	1.27674	0.575963	0.486337	0.367458
cluster_1	ENSMUSG00000029385	Ccng2	3.11839	11.6738	3.34409	4.37916	7.02395	5.49152	7.98867	9.68713	10.0979	6.04543	5.63154	9.25791	-0.614842	-0.717157		68.5922	76.4547	94.182	70.1761	89.0294	73.6175	30.9892	46.146	25.5661	39.3656	39.2416	55.5485	71.0135	72.0262	82.0729	98.39	113.81	72.5869	78.6753	39.4762	84.9832	-0.111267	-1.1062		16.9562	7.00625	6.7192	6.35519	5.56957	9.50414	20.4803	23.2931
cluster_9	ENSMUSG00000029390	Tmed2	6.86012	4.95726	4.95364	2.6775	5.87412	0.891646	1.54651	3.66861	3.11688	5.59034	3.14775	2.77733	1.00924	0.180622		422.151	328.72	397.571	321.848	373.355	331.004	363.824	421.012	501.984	452.962	665.418	566.703	262.852	407.265	334.096	333.061	334.212	282.248	362.442	495.317	325.622	0.154549	0.605153		3.69564	4.1584	2.48007	2.42325	1.93427	2.28962	1.24153	5.4809
cluster_6	ENSMUSG00000029392	Rilpl1	7.60847	4.98765	21.0491	6.08082	5.29921	1.65829	4.96418	6.87474	14.5858	11.2151	4.34611	8.80822	0.348516	-1.01913		40.7085	49.3062	44.3289	43.7105	62.8096	49.276	60.0037	58.2497	83.6931	71.9125	69.1243	58.3867	35.8032	38.8856	31.9236	40.2564	37.2801	51.06	48.3566	66.895	39.2015	0.302805	0.770991		3.51095	2.47263	10.1733	2.02867	10.5943	4.36406	4.14307	9.82817
cluster_15	ENSMUSG00000029404	Arl6ip4	3.86674	4.37982	8.17273	0.125	4.14939	2.42494	0.125	0.125	0.623647	5.4731	2.23311	0.291216	4.2322	2.93889		33.206	20.7918	17.78	22.9112	20.4983	28.0243	45.2846	28.8548	64.1001	39.2732	35.623	27.4248	22.0981	19.1577	20.5008	28.2486	20.2511	21.6631	23.8686	40.0934	21.9866	0.118493	0.866744		4.42823	2.92409	1.53804	4.79764	9.75142	9.09556	1.93169	1.83675
cluster_16	ENSMUSG00000029414	Kntc1	16.5886	17.7521	17.83	0.975832	4.14939	3.19158	2.54459	0.687478	1.62094	17.3903	2.77227	1.61767	3.42629	0.777149		0.673425	0.281638	2.77723	1.48588	1.16685	0.539182	4.7412	0.125	0.630452	0.50992	4.78412	0.624386	2.48795	0.653685	3.36661	0.440995	0.125	0.68494	1.15403	1.90251	1.2932	-0.164256	0.556964		0.227605	0.125	1.06703	0.471122	0.43911	0.428047	2.28459	0.731145
cluster_14	ENSMUSG00000029417	Cxcl9	1.62169	2.55633	7.36796	0.125	0.125	0.125	0.125	0.125	0.125	3.84866	0.125	0.125	4.94436	0		0.125	5.45069	1.00908	8.63048	0.125	7.1661	7.37902	2.78517	0.125	8.40077	0.125	0.125	1.30647	0.125	0.742449	0.125	2.36181	6.84428	3.75106	3.15666	1.9175	0.968069	0.719171		0.227605	5.72319	1.53176	0.125	1.48614	1.65828	0.365891	0.973603
cluster_1	ENSMUSG00000029419	Gm996	0.125	0.732832	3.34409	7.78249	1.84974	6.25817	11.0132	5.74978	4.11417	1.40064	5.2968	6.95904	-2.3128	-0.393768		23.3216	29.7312	18.3959	32.2757	31.8736	30.4984	9.85199	23.0025	19.5007	10.3254	24.5299	24.3319	22.3226	32.6391	27.4595	28.8806	32.3058	42.4005	27.6827	18.5904	31.0013	-0.163345	-0.737774		2.99793	4.45908	1.85205	1.68255	10.0394	5.53656	3.61793	7.76243
cluster_9	ENSMUSG00000029430	Ran	3.11839	8.02681	1.73455	0.975832	2.99956	1.65829	4.35928	1.24996	0.623647	4.29325	1.87789	2.07763	1.04713	-0.145822		116.757	111.161	119.025	112.799	123.999	128.762	157.686	147.102	227.611	250.175	224.133	183.505	124.773	119.534	102.654	107.838	86.7343	123.102	118.75	198.368	110.773	0.100331	0.840582		4.96383	2.20175	3.89311	6.10079	3.1614	3.5433	1.4499	7.63393
cluster_2	ENSMUSG00000029455	Aldh2	2.37004	2.55633	1.73455	0.125	4.14939	1.65829	2.54459	1.24996	0.125	2.2203	1.97756	1.30652	0.765033	0.597997		56.7956	20.3673	51.6962	31.466	36.7633	34.9094	136.135	63.0487	132.832	181.505	154.444	160.155	24.8793	29.6336	24.3599	25.0886	31.0928	44.9202	38.6663	138.02	29.9957	0.36632	2.20205		4.02397	3.46585	2.62922	6.41922	1.69555	0.846541	2.41347	0.731145
cluster_9	ENSMUSG00000029465	Arpc3	9.85351	8.02681	6.56319	9.48415	12.1982	10.0914	2.54459	3.49987	4.11417	8.14784	10.5912	3.38621	1.26675	1.64513		33.2627	29.2597	16.9136	18.0086	34.671	41.3637	55.9662	42.2009	48.4901	65.8693	25.8345	74.452	31.1104	23.8577	16.3686	20.0864	21.8599	14.6778	28.9132	52.1355	21.3268	0.439062	1.2896		4.71142	1.84057	2.95108	8.60152	3.3708	1.2975	2.48212	1.65249
cluster_2	ENSMUSG00000029470	P2rx4	56.9994	30.5166	25.073	56.2799	63.3654	66.8232	44.2825	18.1243	30.0438	37.5296	62.1561	30.8169	0.28431	1.01218		176.904	144.721	135.392	167.967	169.377	148.895	270.369	224.415	211.057	421.375	356.905	278.123	160.198	132.09	142.291	135.09	141.555	186.347	157.209	293.707	149.595	0.0716221	0.973315		30.5031	54.2197	32.5559	36.5976	47.855	30.8491	10.6568	15.2629
cluster_2	ENSMUSG00000029472	Anapc5	20.3304	26.2618	18.6348	12.0366	5.29921	5.49152	7.98867	7.9997	5.11147	21.7423	7.60913	7.03328	1.62824	0.113534		99.2675	94.0843	110.903	95.718	90.679	121.088	168.377	108.617	150.878	204.752	182.683	141.733	91.6255	109.246	93.0249	88.2877	100.575	100.844	101.957	159.507	97.2672	0.0679316	0.713592		13.0532	10.1412	6.54649	11.4432	17.7152	26.5893	12.5321	21.5971
cluster_8	ENSMUSG00000029475	Kdm2b	76.3666	85.7381	78.9928	29.9041	39.219	55.3235	54.5658	43.2108	51.4856	80.3658	41.4822	49.7541	0.691767	-0.262322		80.8696	75.1045	86.7646	88.3098	100.887	73.0804	35.5757	80.1961	85.3915	42.4604	68.9468	76.7009	59.1893	96.4065	80.3934	105.724	81.0872	69.1824	84.1694	64.8786	81.9972	0.0377213	-0.337832		19.7019	12.1151	15.4392	2.04251	6.86475	13.92	23.8215	14.8277
cluster_3	ENSMUSG00000029513	Prkab1	1.62169	6.20332	5.75841	0.125	0.699912	2.42494	1.93969	12.4995	2.61823	4.52781	1.08328	5.68582	-0.328555	-2.39196		67.8007	120.379	78.5221	146.465	121.802	103.813	54.0884	23.1062	44.2055	70.5557	50.4878	55.5236	130.342	117.557	126.39	121.793	118	110.713	106.464	49.6612	120.799	-0.182249	-1.28242		4.22918	8.61077	7.50422	8.44403	6.19779	7.75079	7.95397	12.9583
cluster_1	ENSMUSG00000029528	Pxn	6.86012	1.9485	2.53932	5.22999	1.84974	3.95823	4.96418	4.06235	3.11688	3.78265	3.67932	4.0478	-0.0977433	-0.1377		65.7843	57.8477	68.199	87.961	60.5296	74.4472	23.0411	34.9865	37.8655	20.5257	32.7366	35.0621	48.5655	74.4053	66.9639	63.9971	71.3554	58.3392	69.1282	30.7029	63.9377	0.112606	-1.05829		4.22918	14.2559	10.1733	4.28711	10.8309	7.54515	16.0226	7.52118
cluster_19	ENSMUSG00000029534	St7	2.37004	4.98765	8.22907	8.63332	6.44904	6.25817	2.54459	0.687478	1.12229	5.19559	7.11351	1.45145	1.83979	2.29306		2.86713	2.94448	5.13477	5.90872	7.76522	2.05785	7.0493	1.18907	10.4025	5.89879	5.89343	4.12175	2.01536	3.56145	2.90352	4.23294	4.42656	0.528157	4.44636	5.75915	2.94466	0.594523	0.967751		1.32547	4.36879	2.00906	1.33643	1.06733	3.00936	10.3629	1.33729
cluster_5	ENSMUSG00000029561	Oasl2	61.4895	54.222	54.0448	2.6775	0.699912	0.125	0.729898	0.687478	0.623647	56.5854	1.16747	0.680341	6.37803	0.779055		49.1177	48.0562	74.9769	53.6346	66.9335	39.3481	74.6453	195.916	102.119	129.46	123.476	107.327	13.3575	14.3995	17.4136	12.4488	12.5135	54.7024	55.3445	122.157	20.8059	1.41145	2.55367		28.8409	48.9692	75.8468	29.3809	69.4899	86.5747	33.5198	8.61103
cluster_11	ENSMUSG00000029570	Lfng	6.11178	3.16416	6.56319	6.93165	12.1982	10.0914	6.77887	6.87474	7.6047	5.27971	9.7404	7.0861	-0.424535	0.458989		5.24364	2.63121	5.13772	4.20763	4.81332	4.21298	0.784457	2.78517	1.1359	1.85714	2.34363	1.62316	0.833885	5.29554	5.52768	5.49692	4.77068	5.16446	4.37442	1.75491	4.51486	-0.0455917	-1.36329		0.535418	1.65367	1.06546	0.462469	2.53318	0.212487	0.365891	2.30712
cluster_8	ENSMUSG00000029581	Fscn1	6.11178	0.732832	4.95364	2.6775	6.44904	1.65829	9.80336	7.43722	8.10335	3.93275	3.59494	8.44798	-1.10307	-1.23264		193.962	225.87	290.327	286.933	294.734	240.389	117.826	177.824	167.598	106.361	178.791	209.514	148.74	209.749	214.213	290.013	226.076	172.197	255.369	159.653	210.165	0.281064	-0.396584		4.74733	10.6857	4.20712	2.89397	8.35259	4.62652	6.87237	5.94642
cluster_17	ENSMUSG00000029587	Zfp12	3.86674	6.20332	6.56319	1.82666	2.42465	0.891646	5.56908	7.43722	6.60741	5.54441	1.71432	6.5379	-0.237793	-1.93119		19.5027	19.8614	17.1494	23.7702	28.6109	16.2781	14.3033	4.91331	1.26901	16.4841	10.1088	7.44933	15.7205	16.7786	12.3181	20.9807	20.2563	21.6827	20.8621	9.08798	17.9561	0.216408	-0.982446		6.48648	2.38233	1.06703	2.54785	13.0098	4.19449	5.06327	2.91327
cluster_2	ENSMUSG00000029591	Ung	0.125	1.9485	0.929773	0.125	1.27482	3.95823	1.3348	2.37491	0.125	1.00109	1.78602	1.27824	-0.352583	0.482592		2.68432	1.53474	3.956	3.18697	2.2087	1.91979	7.70875	5.97738	1.64136	4.55157	3.00922	4.61947	0.125	2.23974	1.20554	2.33697	0.469125	0.125	2.58175	4.58463	1.08356	1.25257	2.08102		0.125	2.65321	0.282005	0.125	0.125	0.215193	0.125	0.125
cluster_15	ENSMUSG00000029592	Usp30	8.35682	16.5365	13.8061	4.37916	8.74869	3.19158	4.96418	6.87474	13.0898	12.8998	5.43981	8.30958	0.634502	-0.611219		10.1795	4.51086	11.0286	9.66304	7.93886	10.4368	32.6263	20.3423	16.8049	17.4464	16.7647	16.6064	6.03237	7.26225	4.13842	6.7609	1.67356	6.00437	8.9596	20.0985	5.31198	0.754185	1.91977		10.1895	3.17872	4.05012	4.61939	6.30249	5.35076	4.57547	2.54958
cluster_9	ENSMUSG00000029614	Rpl6	19.582	18.366	17.0252	25.65	24.8635	18.9078	14.5881	7.43722	12.5912	18.3244	23.1404	11.5388	0.667272	1.00392		365.078	237.836	321.644	264.128	263.754	261.208	1003.34	549.527	912	1086.87	777.186	661.405	295.345	279.176	194.886	189.223	204.244	313.28	285.608	831.721	246.026	0.215228	1.75729		32.8404	25.6771	27.8128	40.0536	40.2285	23.208	15.0542	22.6918
cluster_7	ENSMUSG00000029616	Erp29	147.549	212.258	152.227	74.1474	82.9124	84.456	78.1568	81.1219	68.9382	170.678	80.5053	76.0723	1.16584	0.0817118		331.204	243.559	289.616	326.315	303.174	328.272	697.143	453.703	517.631	742.502	594.801	533.288	317.219	354.648	279.618	279.585	271.116	297.07	303.69	589.845	299.876	0.0182343	0.975969		38.8674	22.6089	23.1921	30.9783	43.4659	35.2253	22.817	21.9887
cluster_9	ENSMUSG00000029622	Arpc1b	18.0853	11.066	17.0252	12.0366	14.4978	20.8244	19.4817	17.5618	25.0573	15.3922	15.7863	20.7003	-0.427454	-0.390979		364.426	263.648	358.672	301.336	314.133	305.783	620.812	537.179	678.656	841.072	615.035	599.931	361.43	334.873	294.213	278.978	272.398	342.954	318	648.781	314.141	0.0176132	1.04632		53.8692	18.1349	56.3437	41.5194	34.5001	34.6995	16.8886	16.5624
cluster_2	ENSMUSG00000029632	Ndufa4	1.62169	1.34066	0.125	1.82666	3.57447	5.49152	1.3348	0.125	1.12229	1.02912	3.63089	0.860696	0.257834	2.07675		50.8909	37.2419	57.0449	36.8397	36.6019	34.7299	96.5046	49.277	72.5462	107.314	73.8322	55.2023	53.6269	55.1162	43.0269	35.804	32.3798	44.5927	42.2249	75.7793	44.0911	-0.0623939	0.781317		1.04844	0.305587	0.753019	0.644182	2.74258	1.11712	0.245446	0.609916
cluster_9	ENSMUSG00000029642	Polr1d	7.60847	8.63464	10.5871	5.22999	0.699912	1.65829	3.75439	1.24996	2.11959	8.94339	2.5294	2.37464	1.91311	0.0910835		48.3224	38.9211	41.9714	47.3576	39.6024	53.2632	80.1435	54.9298	77.7524	128.904	92.1514	77.9976	48.7309	46.1603	39.2096	41.8364	41.6454	56.7574	44.9063	85.3131	45.7233	-0.02601	0.899837		3.10053	4.45908	6.56219	5.66987	3.3708	1.22535	3.97926	7.6412
cluster_7	ENSMUSG00000029648	Flt1	0.125	1.34066	1.73455	0.975832	1.84974	0.125	1.3348	0.125	2.11959	1.06674	0.983523	1.19313	-0.161544	-0.278717		10.9107	0.281638	3.01004	4.54785	5.50788	2.19591	46.6151	40.3548	26.4085	40.6051	44.0538	58.2302	1.07018	0.653685	0.742449	0.75699	0.469125	1.90841	4.409	42.7112	0.933473	2.23977	5.51586		11.3038	13.0541	7.81823	4.1054	4.64923	16.2695	0.847674	2.94357
cluster_9	ENSMUSG00000029649	Pomp	24.0721	40.8497	28.2921	33.3074	35.7696	36.1574	145.905	96.8713	58.4667	31.0713	35.0781	100.414	-1.69231	-1.51732		99.1377	77.5402	83.0132	74.9205	87.5726	80.8671	176.121	93.5582	166.506	234.085	178.407	149.869	88.2843	91.7567	81.9232	69.9789	65.6601	88.1952	83.8419	166.424	80.9664	0.0503475	1.03947		8.792	5.697	9.07427	10.8548	12.524	11.6742	17.9534	3.51699
cluster_2	ENSMUSG00000029672	Fam3c	12.8469	9.85031	13.8061	1.82666	4.7243	4.72487	4.96418	4.06235	3.61553	12.1678	3.75861	4.21402	1.5298	-0.164997		75.4421	77.6593	89.1163	105.083	79.467	76.0501	113.421	113.384	133.676	94.207	119.851	138.528	32.2422	76.0416	63.6173	63.0017	70.6705	57.7988	83.8029	118.845	60.562	0.468586	0.972591		9.16959	7.34847	6.56219	2.54785	3.94562	8.7366	3.49748	4.7317
cluster_7	ENSMUSG00000029705	Cux1	18.0853	28.0853	19.4396	29.9041	34.6197	41.5239	11.0132	16.4369	16.0817	21.87	35.3492	14.5106	0.591852	1.28457		136.317	120.904	133.627	167.147	131.398	124.592	156.421	172.262	149.419	175.671	204.685	170.481	156.049	124.366	101.039	103.468	120.144	145.516	135.664	171.49	125.097	0.116992	0.455075		152.021	210.65	160.537	132.935	265.337	171.049	128.52	135.503
cluster_1	ENSMUSG00000029765	Plxna4	9.85351	5.59549	7.36796	11.1858	2.99956	7.79146	8.59357	13.6245	16.5803	7.60565	7.32561	12.9328	-0.76589	-0.820013		34.9463	46.9582	30.773	20.368	28.2757	35.1206	20.5335	3.05119	12.0874	6.76679	10.7744	8.4481	31.3112	31.0531	33.3052	40.8694	44.5222	25.6023	32.7403	10.2769	34.4439	-0.0731797	-1.74484		21.0984	28.3796	20.8936	3.45642	35.3105	15.0059	57.9992	53.4815
cluster_13	ENSMUSG00000029781	Fkbp9	3.11839	3.77199	7.36796	0.125	0.699912	1.65829	3.75439	7.43722	3.61553	4.75278	0.827735	4.93571	-0.0544862	-2.57602		44.7303	28.6331	32.5412	60.3438	41.7017	43.0605	68.2156	46.6913	47.0647	88.466	87.7608	60.6323	40.7677	57.7623	29.9169	36.1421	31.7845	21.6827	41.8351	66.4718	36.3427	0.203048	0.871076		3.10053	0.39588	1.22403	0.644182	0.857923	0.485771	0.606783	0.973603
cluster_4	ENSMUSG00000029810	Tmem176b	3.11839	0.732832	4.95364	21.3958	25.9961	21.5911	6.77887	4.62483	9.59929	2.93495	22.9943	7.001	-1.25422	1.71564		459.513	355.01	385.651	428.01	363.121	344.192	621.94	686.186	769.066	1042.98	724.354	698.042	427.592	413.337	403.664	349.739	374.137	438.637	389.249	757.094	401.184	-0.04357	0.916207		13.8761	10.1593	7.97523	12.9315	21.5504	17.8659	6.14728	4.97416
cluster_4	ENSMUSG00000029925	Tbxas1	109.324	101.025	109.574	22.2466	35.7696	35.3907	33.9993	36.6861	41.014	106.641	31.1356	37.2331	1.5181	-0.25802		298.128	281.945	263.286	276.351	289.882	321.635	389.289	477.091	466.287	529.316	588.503	401.771	307.746	301.164	313.542	268.395	297.776	274.157	288.538	475.376	293.797	-0.0260573	0.694252		66.5255	80.3479	75.0414	43.3608	65.5206	55.5394	41.2343	25.1709
cluster_7	ENSMUSG00000029994	Anxa4	2.37004	1.9485	4.95364	0.975832	0.125	0.891646	2.54459	2.37491	7.6047	3.09073	0.664159	4.17473	-0.433739	-2.65208		26.1258	30.1995	31.3624	37.2089	28.7741	35.0613	68.5948	49.6042	91.9169	85.5771	52.3315	57.7209	35.333	18.6819	30.8431	23.8246	20.9428	52.7594	31.4553	67.6242	30.3975	0.0493539	1.15359		4.33179	5.27082	2.79408	4.62458	2.84729	3.30519	0.727228	1.33729
cluster_5	ENSMUSG00000030007	Cct7	8.35682	12.8895	12.1966	6.08082	4.7243	2.42494	2.54459	2.93739	3.11688	11.1476	4.41002	2.86629	1.95948	0.621602		104.891	109.176	112.108	97.858	138.515	114.067	93.3689	192.979	158.625	188.89	143.222	152.975	116.139	126.481	105.104	101.022	96.8223	78.7098	112.769	155.01	104.046	0.116148	0.575136		4.89714	3.91732	6.8762	3.24009	4.93402	2.28962	1.93169	2.42835
cluster_10	ENSMUSG00000030054	Gp9	2.37004	2.55633	0.929773	6.08082	7.02395	5.49152	5.56908	4.62483	2.61823	1.95205	6.19876	4.27071	-1.12949	0.537504		27.5463	29.2597	29.8683	27.3425	32.9432	26.0804	11.8304	8.63755	18.3213	18.401	14.7679	11.7773	49.7469	38.719	34.7006	35.5196	30.6041	29.827	28.8401	13.9559	36.5196	-0.340595	-1.38779		0.227605	2.38233	0.125	0.125	0.125	0.125	1.20901	0.246229
cluster_5	ENSMUSG00000030091	Nup210	2.37004	1.34066	6.56319	0.125	0.125	0.891646	1.3348	0.125	0.623647	3.42463	0.380549	0.694481	2.30194	-0.867854		11.4591	12.9693	11.9127	16.9658	13.669	18.4871	16.9411	3.05119	19.5007	6.28371	15.8773	20.9328	4.14201	6.20488	16.9505	18.1367	7.8678	17.7631	14.2438	13.7645	11.8442	0.266162	0.21677		2.27764	0.39588	0.282005	3.52218	2.63788	1.47067	0.966915	7.16235
cluster_9	ENSMUSG00000030103	Bhlhe40	9.10516	1.34066	12.1966	12.0366	3.57447	13.158	0.729898	0.125	0.125	7.54748	9.5897	0.326633	4.53025	4.87575		25.5189	6.39052	13.0915	3.79937	3.94511	8.68339	113.807	74.1629	108.417	96.9323	86.6559	83.2611	1.30647	3.03277	1.3599	7.07689	6.14718	19.1434	10.2381	93.8726	6.34443	0.690389	3.88714		6.89587	9.87668	6.8762	4.62458	16.2493	12.0313	0.96812	0.609916
cluster_2	ENSMUSG00000030107	Usp18	27.8138	23.2226	8.9775	0.125	1.84974	4.72487	6.17398	4.62483	4.11417	20.0047	2.2332	4.97099	2.00873	-1.15442		13.6528	18.92	26.6473	15.4349	15.4054	18.0729	42.9897	25.9287	64.2787	42.4662	20.9801	15.606	10.0494	9.11265	8.61493	9.28886	16.4709	12.4297	18.0222	35.3749	10.9944	0.713008	1.68596		2.99793	1.29881	1.53804	3.23663	1.17203	5.9758	0.486337	0.609916
cluster_7	ENSMUSG00000030122	Ptms	19.582	14.713	15.4157	24.7991	8.74869	9.32475	6.17398	7.9997	8.10335	16.5702	14.2909	7.42567	1.158	0.944498		20.775	18.7618	14.8596	17.3061	20.6147	15.6223	33.2693	24.8646	35.3382	19.8233	16.7647	35.3916	14.539	15.9856	14.4313	12.1328	14.1773	23.1105	17.9899	27.5753	15.7294	0.193723	0.80991		7.83265	14.4988	17.7032	14.875	19.5872	16.899	17.4595	17.4801
cluster_7	ENSMUSG00000030124	Lag3	26.3171	42.6732	34.7302	25.65	41.5187	51.4903	9.80336	25.999	16.0817	34.5735	39.553	17.2947	0.99934	1.19346		527.944	475.113	499.196	582.413	586.134	501.377	587.028	699.167	642.279	690.145	515.288	671.288	446.061	500.259	353.613	317.7	356.148	389.575	528.696	634.199	393.893	0.424636	0.687134		18.9047	23.055	15.8239	20.7175	31.6449	24.9388	7.35174	8.12854
cluster_8	ENSMUSG00000030257	Srgap3	0.125	2.55633	0.929773	0.125	0.125	0.125	1.3348	2.37491	1.12229	1.2037	0.125	1.61067	-0.420182	-3.68766		1.22185	0.594914	1.30377	1.65599	3.94511	2.33397	0.125	0.391017	0.293484	2.0496	0.568725	1.12377	2.96054	0.918028	2.90352	4.86493	4.08243	5.44443	1.8426	0.758599	3.52898	-0.937508	-2.21784		6.8969	6.75795	13.3212	2.37479	2.11436	10.1589	5.18372	4.59956
cluster_1	ENSMUSG00000030276	Ttll3	0.873347	1.34066	2.53932	3.52833	1.84974	1.65829	3.14949	2.37491	2.61823	1.58444	2.34545	2.71421	-0.776557	-0.210667		12.077	25.3735	12.3754	23.7617	20.0156	15.9371	16.8785	8.22788	6.58468	11.5744	9.85812	10.682	11.4813	18.4228	20.7108	22.0171	26.9891	15.1174	18.2567	10.6343	19.1231	-0.0668881	-0.846594		4.34512	4.34621	7.31895	1.68255	10.2885	9.864	8.50079	7.95276
cluster_16	ENSMUSG00000030283	St8sia1	0.873347	0.732832	7.36796	0.125	0.125	0.125	0.125	0.125	0.125	2.99138	0.125	0.125	4.58081	0		3.59836	4.95728	7.19762	7.61662	2.03506	3.3004	0.125	23.0025	1.47287	2.24206	4.34039	6.94994	3.90572	2.23974	0.7301	1.70814	5.28687	0.40497	4.78422	6.35546	2.37926	1.00777	1.41749		2.17709	3.79813	2.48478	3.93234	6.06482	9.68272	1.99311	3.77036
cluster_9	ENSMUSG00000030291	Med21	102.649	113.79	78.9928	126.899	85.7869	78.3229	60.6148	61.4351	39.5181	98.477	97.0029	53.856	0.870679	0.848921		58.0972	66.5333	83.691	75.8322	77.7861	51.456	86.6886	73.3356	98.2721	116.946	81.4554	85.3852	70.1368	64.8308	61.1908	76.2609	57.4527	53.1429	68.8993	90.3472	63.8358	0.110123	0.501113		2.3823	10.329	4.83514	0.471122	3.69329	3.8211	2.65436	1.33729
cluster_7	ENSMUSG00000030329	Pianp	0.873347	4.98765	2.53932	7.78249	3.57447	3.95823	5.56908	10.2496	10.5966	2.80011	5.10506	8.80509	-1.65286	-0.786409		4.14678	0.438276	0.714385	3.35708	2.72962	0.815304	28.9762	20.6775	22.1964	19.7559	20.5364	32.4186	0.125	0.125	1.3599	0.440995	0.125	0.96491	2.03358	24.0935	0.523467	1.95785	5.5244		5.66667	2.47263	0.910023	2.20173	6.4072	2.30315	0.245446	0.125
cluster_7	ENSMUSG00000030342	Cd9	21.8271	28.0853	16.2205	11.1858	6.44904	6.25817	8.59357	7.9997	21.0682	22.0443	7.96434	12.5538	0.812278	-0.656499		1865.83	1322.27	1627.96	1090.96	1253.09	1200.11	3588.24	2901.21	3202.92	3421.68	3071.07	3291.47	1351.28	1186.77	1094.85	969.851	1003.71	967.898	1393.37	3246.1	1095.73	0.346692	1.56682		37.8588	27.9335	33.5325	18.1233	15.2117	22.4946	4.70194	4.2286
cluster_1	ENSMUSG00000030413	Pglyrp1	3.86674	3.77199	3.34409	0.125	5.87412	0.125	4.35928	7.9997	7.10605	3.66094	2.04137	6.48834	-0.825636	-1.66831		0.490617	0.125	0.419693	1.9962	1.34049	0.125	0.125	0.125	0.125	0.125	0.125	0.125	0.59759	0.125	1.20554	0.75699	1.15737	2.9247	0.749501	0.125	1.12787	-0.589593	-3.17359		0.227605	0.125	0.125	0.125	0.43911	0.215193	0.245446	0.852374
cluster_7	ENSMUSG00000030432	Rpl28	42.7808	48.7515	25.8777	45.3637	36.3445	34.6241	20.0866	23.1866	14.0871	39.1367	38.7774	19.1201	1.03343	1.02013		75.0783	46.8235	68.3434	57.9061	46.1608	47.698	188.012	95.1995	171.303	187.623	112.25	119.467	56.9469	52.063	39.2034	44.2885	41.432	64.9969	57.0017	145.642	49.8218	0.194228	1.54758		9.09674	5.83064	3.82874	6.77746	9.34413	12.6591	2.94463	4.68927
cluster_3	ENSMUSG00000030469	Zfp719	0.125	0.125	2.53932	0.125	4.14939	0.125	1.93969	0.125	2.61823	0.929773	1.46646	1.56098	-0.747497	-0.090108		33.7617	40.8509	22.7869	29.7241	32.945	38.3678	11.006	20.0763	6.69588	17.2539	20.0926	10.2692	17.1477	42.6894	39.81	25.0886	39.0111	28.682	33.0727	14.2323	32.0715	0.0443515	-1.17212		7.03234	19.4821	12.5331	6.00907	12.9543	12.4742	17.3126	17.4753
cluster_10	ENSMUSG00000030472	Ceacam18	0.873347	0.125	0.125	0.975832	1.27482	6.25817	2.54459	4.06235	6.10876	0.374449	2.83627	4.23857	-3.50074	-0.579579		0.125	1.84802	1.00908	0.465219	2.55598	0.953365	0.125	0.125	0.125	0.31746	0.125	0.125	0.361295	0.653685	2.74916	1.34158	1.15737	0.96491	1.15944	0.157077	1.20467	-0.055203	-2.93909		0.227605	0.125	0.125	0.125	0.125	0.125	0.125	0.125
cluster_10	ENSMUSG00000030474	Siglece	0.125	1.9485	0.929773	6.93165	3.57447	1.65829	1.93969	3.49987	3.61553	1.00109	4.05481	3.01836	-1.5922	0.425867		21.3308	31.8489	22.8664	26.8322	18.7046	33.3976	12.0002	2.51915	0.125	4.16666	5.22784	2.78839	28.4804	40.3051	37.4807	22.8229	39.5101	46.0401	25.8301	4.4712	35.7732	-0.469827	-3.00014		5.35886	3.18775	8.24685	1.1599	2.84729	1.23257	9.30898	6.91625
cluster_3	ENSMUSG00000030516	Tjp1	14.3436	27.4774	11.3918	7.78249	4.7243	2.42494	13.4327	19.2493	18.0763	17.7376	4.97724	16.9194	0.0681312	-1.76526		48.5564	78.3187	41.382	62.4446	52.5751	66.3942	21.2293	39.4955	38.9404	20.5257	25.8611	34.8307	38.6576	43.4772	52.1961	77.5438	56.4049	47.7115	58.2785	30.1471	52.6652	0.146114	-0.80483		43.2856	97.2003	78.1595	36.023	62.6978	51.4645	92.1708	102.829
cluster_5	ENSMUSG00000030536	Iqgap1	15.8403	8.02681	11.3918	13.7383	5.87412	3.95823	0.729898	1.24996	1.12229	11.753	7.85689	1.03405	3.50665	2.92565		24.4385	16.9417	53.2109	33.805	14.3636	26.3013	27.4908	62.1123	84.0301	36.0726	42.7226	58.0421	9.3405	19.1577	31.5686	19.0847	26.2733	81.5963	28.1768	51.7451	31.1702	-0.145657	0.731256		8.63912	9.78729	9.07427	8.0858	14.6379	14.1933	0.664597	10.5095
cluster_1	ENSMUSG00000030539	Sema4b	1.62169	0.125	4.14887	0.125	1.27482	0.125	6.17398	2.93739	1.62094	1.96519	0.508275	3.57744	-0.86426	-2.81524		21.3308	59.7743	26.9332	35.5095	34.091	33.9692	12.4898	0.657034	4.00014	2.24206	5.00598	0.790848	32.97	53.2579	56.6216	53.2059	31.2683	43.8003	35.268	4.19765	45.1873	-0.357559	-3.42827		0.945836	0.812132	1.53804	0.711676	1.01184	0.402793	9.14879	9.51904
cluster_1	ENSMUSG00000030541	Idh2	28.5622	24.4383	16.2205	44.3682	47.2678	66.8232	57.5903	47.9356	47.4964	23.0736	52.8197	51.0075	-1.14446	0.0503693		60.8174	68.3033	57.2954	76.283	77.5656	95.8784	67.7144	57.9172	52.4242	55.1685	42.9445	77.8661	110.054	97.8948	85.7946	79.0322	83.8402	77.6711	72.6905	59.0058	89.0478	-0.292813	-0.593723		0.945836	0.93764	0.753019	1.16336	2.95199	1.2975	1.93169	4.36802
cluster_2	ENSMUSG00000030560	Ctsc	42.7808	25.6539	21.0491	34.1583	48.9925	44.5905	12.8278	14.187	16.0817	29.8279	42.5804	14.3655	1.05406	1.56758		468.52	436.791	387.062	393.575	429.393	529.609	535.005	435.292	519.365	792.409	633.563	479.283	545.91	602.739	446.475	409.611	438.824	496.361	440.825	565.819	489.986	-0.152536	0.2076		51.7022	40.0554	46.1902	40.4447	23.0676	36.1029	36.8766	11.0368
cluster_2	ENSMUSG00000030577	Cd22	3.86674	3.77199	0.929773	12.8875	1.27482	4.72487	0.729898	1.24996	1.62094	2.85617	6.29572	1.20026	1.25073	2.39102		21.6964	16.7286	27.5285	19.1773	19.3992	18.349	23.1153	63.1631	24.3867	32.0733	36.5105	51.5268	11.2309	29.467	19.4172	7.07689	6.49131	17.7631	20.4798	38.4626	15.2411	0.426239	1.33549		8.33336	4.17917	9.63163	16.391	16.6105	12.4147	2.3954	0.852374
cluster_1	ENSMUSG00000030589	Rasgrp4	21.0787	12.2816	25.073	12.0366	23.6964	8.5581	11.0132	18.6868	10.5966	19.4778	14.7637	13.4322	0.536136	0.136363		19.6855	15.9454	14.2702	22.6492	20.962	20.8341	7.87362	5.44534	8.54921	8.78569	7.44647	9.28041	16.9019	14.9282	16.333	19.0847	18.1915	22.2426	19.0577	7.89679	17.947	0.0866337	-1.18441		0.330209	0.39588	1.06703	1.35027	1.38772	0.305385	1.4499	2.97146
cluster_7	ENSMUSG00000030649	Anapc15	3.11839	3.77199	4.14887	6.08082	9.3236	4.72487	3.75439	7.43722	2.11959	3.67975	6.70976	4.43706	-0.269998	0.596657		57.397	59.9498	36.2808	63.6915	49.394	30.9402	129.946	72.7131	39.525	71.6585	73.8167	94.3858	42.4572	48.3992	47.647	34.4832	39.2692	54.582	49.6089	80.3408	44.473	0.15767	0.853204		21.7304	6.9268	7.4791	15.3007	21.6174	16.5383	2.94463	3.81157
cluster_7	ENSMUSG00000030657	Xylt1	3.11839	0.125	0.929773	12.0366	1.27482	4.72487	0.729898	0.125	1.12229	1.39105	6.01211	0.659064	1.07769	3.18938		7.5653	3.57104	2.77723	2.33642	4.11875	3.70768	22.7114	30.1849	25.2291	15.7142	13.6586	28.9279	1.54277	5.14751	2.28607	9.60486	8.03987	3.20467	4.01274	22.7377	4.97096	-0.308937	2.19349		6.38388	16.9611	14.7311	12.26	10.9911	22.4928	3.25659	5.82276
cluster_2	ENSMUSG00000030659	Nucb2	3.11839	1.34066	1.73455	0.975832	1.84974	1.65829	3.75439	0.125	1.12229	2.06453	1.49462	1.66723	0.308365	-0.157671		20.9652	22.6809	17.5119	19.5175	18.524	16.14	50.641	17.1501	47.6443	62.8553	46.5276	33.3824	13.901	15.1952	16.1524	14.3448	18.8798	20.8176	19.2232	43.0335	16.5485	0.216155	1.37876		7.61616	7.50196	14.8819	3.58622	7.87723	8.06105	9.64021	5.09539
cluster_9	ENSMUSG00000030662	Ipo5	14.3436	14.713	6.56319	1.82666	0.125	14.6913	1.93969	6.87474	5.61011	11.8732	5.54764	4.80818	1.30415	0.206384		60.0569	56.9815	61.7158	44.4777	45.435	58.3742	83.21	89.1928	98.0345	53.9964	101.494	82.0027	36.5144	59.3034	45.0444	51.3131	53.7379	58.5576	54.5068	84.6551	50.7451	0.103168	0.738327		6.79429	11.502	12.8392	6.01253	11.433	4.18367	6.21473	11.4308
cluster_1	ENSMUSG00000030671	Pde3b	38.2907	63.3395	45.1923	35.0091	52.442	33.0908	44.8874	57.4978	40.5154	48.9408	40.1806	47.6335	0.0390612	-0.245477		347.938	369.222	295.304	336.476	344.373	375.039	242.449	205.269	243.436	266.035	201.623	274.31	427.023	300.902	434.863	403.351	446.154	299.304	344.725	238.854	385.266	-0.160408	-0.689728		40.8385	73.529	61.1967	57.5743	37.6077	49.8158	78.1196	69.171
cluster_9	ENSMUSG00000030681	Mvp	9.85351	4.37982	3.34409	7.78249	2.22918	8.5581	1.3348	2.93739	3.11688	5.85914	6.18992	2.46302	1.25026	1.32949		60.4518	61.2123	64.9515	73.3282	60.3838	68.0357	117.108	132.335	133.189	135.034	100.185	94.5672	71.4436	64.8889	39.6418	52.5802	62.2188	82.4278	64.7272	118.736	62.2002	0.0574533	0.93277		5.05002	4.85366	4.28091	5.83601	3.39698	7.99431	1.08857	5.43483
cluster_3	ENSMUSG00000030691	Fchsd2	22.5754	14.1051	12.1966	14.5891	15.0727	33.8574	14.0376	18.6868	15.0844	16.2924	21.1731	15.9363	0.0318828	0.409917		153.324	215.029	132.442	170.294	226.211	205.007	82.8852	79.3795	72.7872	48.2573	101.294	90.1543	173.421	208.229	204.667	208.755	217.784	153.532	183.718	79.1263	194.398	-0.0815205	-1.29678		72.5905	61.5181	71.7694	79.3834	62.3177	75.5162	126.721	144.196
cluster_9	ENSMUSG00000030695	Aldoa	4.61508	9.85031	7.36796	19.6941	17.9473	17.7579	9.80336	13.062	7.6047	7.27778	18.4664	10.1567	-0.480859	0.862474		433.246	243.998	346.99	309.666	307.253	316.44	985.121	952.128	1058.86	1123.34	1033.02	952.328	287.091	310.965	252.446	236.657	225.971	258.781	326.266	1017.47	261.985	0.316562	1.95742		19.3521	9.96697	6.39891	5.14203	23.6246	14.9806	2.53391	3.16785
cluster_17	ENSMUSG00000030708	Dnajb13	89.9266	59.0847	99.1121	63.9374	86.3619	69.8898	207.605	172.243	187.118	82.7078	73.3963	188.989	-1.1922	-1.36452		8.93454	15.3189	3.07193	3.6973	5.33424	7.30416	5.73038	7.57348	1.64136	2.43452	10.1088	5.78471	3.43313	1.9754	8.61493	1.70498	6.49131	12.1637	7.27684	5.54554	5.73058	0.344632	-0.047351		0.227605	0.305587	0.125	0.125	0.43911	0.215193	0.125	0.731145
cluster_11	ENSMUSG00000030717	Nupr1	9.10516	4.37982	4.95364	0.975832	5.87412	6.25817	1.93969	1.24996	5.61011	6.14621	4.36937	2.93325	1.06719	0.574924		18.223	28.301	16.3331	22.0691	28.7758	29.5319	14.572	11.0317	14.2777	24.1825	15.6554	15.3613	33.4426	30.5191	30.8431	28.5646	29.8918	33.7046	23.8723	15.8468	31.161	-0.384399	-0.975552		4.03013	2.56292	2.79408	4.1054	3.68491	3.28265	0.606783	1.57975
cluster_8	ENSMUSG00000030737	Slco2b1	51.0126	65.163	47.6066	75.849	65.665	53.7902	92.0694	79.4344	108.331	54.5941	65.1014	93.2784	-0.772799	-0.518854		994.402	1129.25	980.087	1280.98	1188.6	1222.73	632.229	797.719	722.208	690.209	778.173	840.525	1217.34	1336.82	1415.5	1147.82	1392.19	1054.8	1132.67	743.51	1260.75	-0.154545	-0.761853		91.0244	124.431	80.4721	64.225	91.8681	107.294	104.516	143.947
cluster_9	ENSMUSG00000030744	Rps3	26.362	10.4642	20.2443	35.8599	17.9473	20.8398	15.8523	14.7494	10.1279	19.0235	24.8823	13.5765	0.486669	0.874005		465.584	371.025	425.782	391.334	343.978	357.501	989.492	642.945	1125.88	1013.22	732.884	728.255	360.874	372.253	294.281	276.134	294.032	386.543	392.534	872.114	330.686	0.247356	1.39905		4.22405	19.0821	9.8169	6.70131	11.1356	5.47162	4.22015	4.00433
cluster_19	ENSMUSG00000030748	Il4ra	9.85351	15.3208	27.4873	30.7549	66.2399	33.8574	1.3348	8.56217	8.10335	17.5539	43.6174	6.00011	1.54873	2.86184		150.54	160.84	167.004	239.478	192.297	153.306	171.416	200.063	173.706	201.548	197.78	170.675	178.043	193.452	196.63	193.059	199.523	204.05	177.244	185.865	194.126	-0.131256	-0.0627415		8.74686	7.96698	16.1677	13.622	12.3439	14.3935	10.7122	10.5204
cluster_1	ENSMUSG00000030774	Pak1	12.8469	15.9286	10.5871	0.975832	2.42465	3.19158	12.223	6.87474	7.6047	13.1209	2.19735	8.9008	0.559856	-2.01817		59.5377	90.5051	76.1557	90.7917	118.026	85.8607	58.9799	43.4831	39.1746	75.5731	57.6695	56.6638	81.4105	88.1511	86.7146	82.0784	80.0841	72.9172	86.8128	55.2573	81.8926	0.084174	-0.567568		20.531	22.6234	21.8482	33.3873	29.3341	23.8845	54.6074	39.2432
cluster_16	ENSMUSG00000030786	Itgam	69.7961	46.3202	47.6066	171.142	186.397	176.454	53.9609	36.6861	72.9274	54.5743	177.997	54.5248	0.00130957	1.70687		435.273	442.173	352.303	441.221	428.563	528.188	467.347	456.272	509.239	254.178	569.396	547.282	318.202	458.662	513.814	398.797	520.278	431.016	437.953	467.286	440.128	-0.00714549	0.0863816		194.681	245.707	250.711	218.578	219.251	211.804	392.779	328.516
cluster_7	ENSMUSG00000030789	Itgax	3.86674	4.37982	4.95364	3.52833	2.42465	0.125	0.125	1.24996	0.623647	4.40007	2.02599	0.666201	2.7235	1.6046		93.0209	18.0397	57.5901	43.5029	39.5937	41.9477	539.411	497.659	322.696	299.107	489.576	508.422	11.987	15.9856	14.4545	19.7041	8.55605	33.7214	48.9492	442.812	17.4014	1.49208	4.66942		81.0789	63.6906	61.0224	56.4234	64.9322	84.0141	4.09971	1.33729
cluster_2	ENSMUSG00000030824	Nucb1	18.8337	17.1443	8.17273	17.9925	12.1982	7.02481	9.19846	11.3746	14.5858	14.7169	12.4051	11.7196	0.328551	0.0820161		327.35	235.991	267.998	232.015	247.599	265.732	457.353	454.74	488.512	594.258	482.841	517.05	271.862	228.496	226.275	235.867	214.628	218.239	262.781	499.125	232.561	0.176249	1.10179		6.93486	8.7128	10.894	4.9534	15.0578	12.8422	7.48182	5.21662
cluster_5	ENSMUSG00000030830	Itgal	36.794	26.2618	31.5112	3.52833	2.99956	10.0914	2.54459	7.9997	2.11959	31.5223	5.53976	4.22129	2.90062	0.39214		8.35138	0.438276	6.60824	4.20763	0.819566	0.953365	15.1276	0.125	0.293484	1.47222	5.00598	4.9524	0.361295	3.56145	1.05117	0.75699	3.73831	24.2024	3.56308	4.49612	5.61194	-0.655377	-0.319819		2.99793	0.305587	0.971255	1.85561	2.685	3.73271	0.847674	0.246229
cluster_2	ENSMUSG00000030835	Nomo1	7.60847	6.20332	10.5871	11.1858	5.29921	9.32475	3.75439	4.62483	4.11417	8.13295	8.60326	4.16446	0.965648	1.04675		20.9652	13.9091	27.2338	21.2186	20.962	27.4527	23.5011	17.9481	28.2922	28.4166	26.9704	35.7479	15.0116	18.1003	19.4203	12.1328	17.5033	17.2032	21.9569	26.8127	16.5619	0.406805	0.695048		2.89737	5.90377	4.52113	8.06849	8.07617	4.89349	3.61793	2.18589
cluster_12	ENSMUSG00000030921	Trim30a	15.0919	37.2027	33.9255	5.22999	7.59886	0.891646	2.54459	7.9997	1.12229	28.7401	4.5735	3.88886	2.88564	0.233951		298.203	412.753	388.25	335.011	322.169	239.845	252.384	424.382	326.974	248.922	262.682	343.078	221.919	232.424	298.81	308.751	281.278	159.859	332.705	309.737	250.507	0.409395	0.306194		55.9778	55.6355	59.6486	43.8834	62.2046	81.8928	25.8944	17.0098
cluster_3	ENSMUSG00000030970	Ctbp2	16.5886	9.24248	7.36796	7.78249	8.74869	10.0914	8.59357	5.74978	5.11147	11.0664	8.87419	6.48494	0.771015	0.452522		36.8658	39.8813	41.3849	38.7399	36.1712	39.2321	22.3817	30.7808	17.6372	29.477	24.9736	27.7577	45.4913	36.0756	43.3279	35.7124	29.3773	35.4376	38.7125	25.5013	37.5704	0.0432061	-0.559021		5.66564	7.60129	5.46316	10.5086	11.9397	10.6	6.50742	9.09474
cluster_8	ENSMUSG00000031012	Cask	0.125	0.125	0.125	2.6775	5.87412	5.49152	6.77887	4.06235	6.10876	0.125	4.68105	5.64999	-5.49825	-0.271418		109.444	116.374	109.757	104.062	118.995	94.9769	17.2709	80.4595	83.8616	99.2033	89.092	78.8615	128.405	105.598	135.898	166.961	141.369	62.8383	108.935	74.7915	123.511	-0.181181	-0.723699		8.36004	6.98729	9.54685	6.87437	5.98629	12.6537	10.6423	21.6941
cluster_8	ENSMUSG00000031015	Swap70	5.36343	3.77199	4.14887	0.125	5.29921	3.19158	7.38377	4.62483	8.10335	4.4281	2.87193	6.70398	-0.598332	-1.223		74.3598	67.7926	85.6153	72.5917	77.7323	88.76	37.2227	68.4914	38.2024	53.8117	69.3462	76.0367	103.636	93.4009	104.33	77.8598	89.6834	82.1562	77.8086	57.1852	91.8445	-0.239264	-0.683553		11.6629	7.70874	14.8834	16.4066	15.3059	18.9644	10.7254	16.9686
cluster_9	ENSMUSG00000031029	Eif3f	0.125	4.37982	0.125	0.125	1.27482	3.95823	1.3348	1.81243	1.62094	1.54327	1.78602	1.58939	-0.0424789	0.168273		208.819	131.804	181.95	137.573	135.565	143.478	294.226	250.62	362.824	196.242	329.085	348.36	81.6468	131.62	117.903	130.947	118.676	170.907	156.532	296.893	125.283	0.321261	1.24475		10.7948	8.87984	7.97523	4.45152	13.7438	9.86581	6.9904	2.77385
cluster_2	ENSMUSG00000031146	Plp2	5.36343	2.55633	0.125	0.125	0.125	0.125	0.125	6.31226	0.125	2.68159	0.125	2.18742	0.293856	-4.12923		7.25453	1.36244	13.0414	1.8261	3.77147	3.22032	16.5817	5.28307	15.297	26.542	15.4269	11.7773	1.78852	0.918028	1.66862	1.38898	2.48569	8.5241	5.07937	15.1513	2.79566	0.861462	2.43819		0.945836	0.757053	0.439009	0.471122	0.125	0.125	0.125	0.125
cluster_18	ENSMUSG00000031155	Pim2	0.873347	0.732832	0.929773	1.82666	0.699912	1.65829	1.93969	2.93739	0.623647	0.845317	1.39496	1.83358	-1.1171	-0.394441		8.717	10.1498	8.96578	6.92938	10.3698	9.44134	4.84671	4.11526	1.30439	8.78569	5.22784	5.21541	10.2857	8.58396	11.0847	7.70888	10.2784	11.6038	9.09553	4.91588	9.92424	-0.125799	-1.01351		0.638023	1.65999	0.633695	0.471122	0.334407	1.17304	0.606783	1.22697
cluster_2	ENSMUSG00000031176	Dynlt3	5.36343	1.9485	0.929773	2.6775	0.699912	3.19158	1.93969	2.93739	0.125	2.74723	2.18966	1.66736	0.720412	0.393142		79.281	46.8031	72.6194	60.8405	63.1568	49.2746	136.952	133.4	108.447	135.975	108.616	106.348	73.1402	65.1559	47.6655	53.2122	33.7718	57.6449	61.9959	121.623	55.0984	0.170163	1.14233		5.56304	0.93764	7.49951	6.00907	4.01577	2.19943	1.57035	2.79204
cluster_12	ENSMUSG00000031207	Msn	134.827	111.358	112.793	68.1915	74.8636	69.8898	43.0727	59.1852	55.9734	119.66	70.9816	52.7438	1.18186	0.428445		496.188	425.14	435.778	487.72	404.722	477.017	387.772	453.658	571.625	331.298	642.171	480.847	364.931	510.304	497.197	438.019	495.768	468.781	454.428	477.895	462.5	-0.0254022	0.0472416		48.1829	96.003	54.4314	23.3048	66.3456	56.8273	38.9121	32.1549
cluster_1	ENSMUSG00000031210	Gpr165	0.873347	1.34066	0.125	0.975832	0.125	0.125	9.19846	9.68713	8.10335	0.77967	0.408611	8.99631	-3.5284	-4.46054		12.0075	21.7724	13.3862	20.0278	21.8302	28.8444	2.26823	0.125	0.125	0.31746	1.01245	2.12254	13.53	17.0429	34.7855	47.8403	22.8407	17.2032	19.6447	0.995115	25.5404	-0.378639	-4.68178		0.740627	0.305587	0.753019	0.125	0.125	2.10924	9.27285	8.85591
cluster_1	ENSMUSG00000031217	Efnb1	1.62169	1.34066	0.125	0.125	0.125	0.125	1.3348	2.93739	0.125	1.02912	0.125	1.46573	-0.510208	-3.55162		5.42279	11.5596	9.84986	16.1153	11.5853	4.95713	1.44391	1.7211	4.00014	0.31746	3.23108	1.62316	4.37831	6.87367	7.23493	4.23294	8.38399	1.80482	9.915	2.05614	5.48478	0.854179	-1.41549		0.125	0.224323	0.125	0.125	0.125	0.215193	0.847674	0.609916
cluster_2	ENSMUSG00000031221	Igbp1	9.10516	2.55633	4.14887	3.52833	6.44904	4.72487	1.93969	2.93739	2.61823	5.27012	4.90075	2.49844	1.07681	0.971974		59.5377	65.7563	72.3159	66.1972	43.5354	57.6011	69.1949	71.4867	122.384	135.322	82.2142	97.2173	55.6543	56.6943	47.204	56.0562	40.5596	66.7579	60.8239	96.3032	53.8211	0.176469	0.839413		11.9245	7.52002	11.5863	14.1447	10.4121	6.19316	8.03106	2.30712
cluster_2	ENSMUSG00000031231	Cox7b	1.62169	2.55633	2.53932	5.22999	0.699912	7.02481	3.75439	0.125	8.10335	2.23911	4.31824	3.99424	-0.834995	0.11252		39.533	32.8561	58.0822	36.4893	50.8005	35.7281	83.7804	36.5108	94.1071	96.4781	62.9809	67.3274	27.2989	35.2826	34.9306	38.4837	30.3839	27.3997	42.2482	73.5308	32.2966	0.38751	1.18697		4.02397	4.13222	0.596014	0.197686	3.68491	1.20731	0.606783	2.30712
cluster_9	ENSMUSG00000031266	Gla	9.10516	1.9485	4.95364	0.125	1.84974	0.891646	1.93969	1.81243	1.62094	5.33577	0.955461	1.79102	1.57491	-0.906515		4.32959	1.3781	8.67109	6.58916	6.37609	2.74815	14.4682	16.8841	16.9734	23.0489	22.2957	16.1054	2.48795	3.0407	1.82299	3.28495	1.3346	2.08479	5.01537	18.2959	2.34266	1.09821	2.9653		4.27433	14.5187	1.74529	2.66034	7.03542	1.14328	0.245446	0.246229
cluster_9	ENSMUSG00000031320	Rps4x	58.4961	64.5552	23.4634	57.9135	55.7938	56.8568	18.2719	20.9367	19.5722	48.8382	56.8547	19.5936	1.31763	1.5369		812.451	572.469	682.262	557.375	535.453	595.008	1872.74	1181.56	1942.77	2010.87	1474.73	1330.65	623.214	623.498	495.678	472.968	513.26	785.581	625.836	1635.55	585.7	0.0956245	1.48155		35.6949	23.539	29.2007	18.9765	38.6925	36.3446	11.5673	12.3497
cluster_3	ENSMUSG00000031378	Abcd1	0.873347	6.81115	4.14887	6.08082	6.44904	5.49152	2.54459	4.62483	3.61553	3.94445	6.00713	3.59498	0.133841	0.740691		53.3204	65.1298	53.765	65.7873	62.2886	79.3926	62.1766	55.4566	38.0339	58.0554	55.3688	61.0501	86.0088	100.832	90.3112	54.5109	104.353	70.1175	63.2806	55.0236	84.3556	-0.41472	-0.616434		9.77906	9.17059	3.73611	5.14376	11.9565	9.50504	5.54506	10.0658
cluster_7	ENSMUSG00000031387	Renbp	6.86012	3.16416	3.34409	0.125	0.699912	0.125	0.729898	0.687478	1.12229	4.45612	0.316637	0.846556	2.39611	-1.41877		85.63	85.1857	85.9542	106.5	98.8037	80.0359	118.872	162.927	178.182	186.711	164.323	148.441	100.418	102.082	70.6686	73.7803	82.1024	93.2235	90.3515	159.909	87.0458	0.0537744	0.877409		5.87085	2.8338	4.82101	5.31682	8.92008	7.38731	0.486337	3.42122
cluster_7	ENSMUSG00000031402	Mpp1	2.37004	4.98765	2.53932	2.6775	2.42465	3.19158	1.93969	1.24996	6.60741	3.299	2.76458	3.26569	0.0146451	-0.240328		27.5134	22.991	28.4155	21.7289	39.9757	24.6915	31.6124	59.7048	63.8086	62.0778	55.5729	44.9033	27.2658	18.8933	20.9685	17.8207	28.5153	36.5211	27.5527	52.9467	24.9975	0.14041	1.08276		3.71616	4.09791	4.67814	4.64016	7.55893	5.44637	1.93169	1.94344
cluster_2	ENSMUSG00000031422	Morf4l2	13.5952	8.63464	2.53932	2.6775	0.699912	4.72487	0.729898	0.687478	4.61282	8.2564	2.70076	2.01007	2.03827	0.426123		83.1164	69.5125	84.69	54.3899	61.9413	71.3036	44.5592	126.457	163.103	155.248	112.421	102.832	63.9246	62.2455	73.2928	54.9059	56.9056	76.2713	70.8256	117.437	64.5909	0.132939	0.862478		14.0792	8.88345	10.4873	13.3157	9.33889	10.204	4.82961	4.07949
cluster_10	ENSMUSG00000031431	Tsc22d3	4.61508	7.41898	0.125	4.37916	1.27482	5.49152	6.77887	4.06235	8.10335	4.05302	3.71517	6.31486	-0.639752	-0.765322		141.809	186.679	141.577	185.789	146.213	181.223	72.0058	21.1403	61.8559	78.4369	62.0225	53.1099	104.804	184.689	192.828	154.318	173.521	210.94	163.882	58.0952	170.183	-0.054432	-1.5506		1.35625	1.29881	0.910023	0.644182	2.21907	0.215193	0.847674	5.82155
cluster_2	ENSMUSG00000031447	Lamp1	30.8072	39.0262	20.2443	18.8433	6.44904	14.6913	6.77887	10.2496	7.10605	30.0259	13.3279	8.04485	1.90007	0.728309		1092.41	908.904	1048.98	975.688	896.599	620.281	875.241	1320.19	1010.98	237.405	1427.42	1546.53	93.2229	296.773	391.728	552.418	574.097	484.927	923.81	1069.63	398.861	1.21171	1.42315		44.0428	70.2423	58.9154	68.7817	54.4618	58.0071	37.9474	34.0534
cluster_7	ENSMUSG00000031451	Gas6	3.86674	13.4973	5.75841	18.8433	20.8218	10.0914	4.96418	4.62483	5.61011	7.70748	16.5855	5.06637	0.605306	1.7109		176.169	117.622	113.476	127.027	132.502	141.913	315.154	231.028	311.474	405.06	319.672	288.757	145.444	127.802	118.228	113.567	112.619	134.793	134.785	311.857	125.409	0.104018	1.31425		5.46043	1.4794	3.78478	6.8761	4.73195	8.05925	4.70194	4.85293
cluster_11	ENSMUSG00000031494	Cd209a	0.125	0.125	0.125	2.6775	1.84974	3.95823	0.125	1.24996	2.61823	0.125	2.82849	1.33106	-3.41258	1.08745		16.7606	1.69138	38.7297	6.25405	9.67528	0.125	0.125	0.125	62.4658	25.3372	8.11206	0.125	8.62926	40.5694	27.7559	31.7245	23.3517	198.344	12.206	16.0484	55.0624	-2.17348	-1.77864		0.125	0.125	0.125	0.125	0.125	1.65828	0.486337	0.125
cluster_14	ENSMUSG00000031497	Tnfsf13b	9.10516	2.55633	2.53932	1.82666	1.27482	1.65829	2.54459	0.125	0.623647	4.7336	1.58659	1.09775	2.1084	0.531388		46.3755	35.2088	29.0049	60.684	26.4664	42.3716	19.518	23.8005	25.3673	51.3193	20.7671	34.9156	36.1127	32.2876	32.6955	31.0925	43.3126	31.4817	40.0185	29.2813	34.4971	0.214193	-0.236496		15.3505	8.79316	14.4674	5.63872	6.40615	7.98259	12.225	9.70209
cluster_2	ENSMUSG00000031511	Arhgef7	0.873347	1.34066	0.125	4.37916	4.14939	4.72487	8.59357	5.02419	1.62094	0.77967	4.41781	5.07956	-2.70377	-0.201374		68.4953	42.2528	40.4979	58.9455	54.1275	53.4869	89.3165	75.6739	97.3404	64.6702	106.828	79.8603	29.4279	46.5806	28.0615	50.3682	33.8079	32.0668	52.9676	85.6148	36.7188	0.528591	1.22134		25.7689	23.1995	23.3743	20.226	24.0057	24.7503	4.94283	15.6156
cluster_5	ENSMUSG00000031555	Adam9	7.60847	9.24248	2.53932	6.93165	4.14939	6.25817	2.54459	4.06235	1.12229	6.46342	5.77974	2.57641	1.32694	1.16564		65.022	38.9712	55.2325	52.1343	33.1169	57.0474	34.087	53.0225	95.5662	45.9959	96.1583	84.3598	32.4974	32.9246	38.2525	50.6842	36.425	28.9619	50.2541	68.1983	36.6243	0.45644	0.896935		3.10053	1.93087	8.76026	1.33643	0.962626	3.8229	6.62907	2.67202
cluster_8	ENSMUSG00000031613	Hpgd	3.11839	0.125	9.78228	0.125	0.125	0.125	6.17398	13.062	8.10335	4.34189	0.125	9.11311	-1.06962	-6.18794		320.61	344.262	302.182	271.002	301.77	412.381	179.319	230.211	326.283	351.853	273.238	321.065	475.458	453.097	393.468	397.647	338.472	380.042	325.368	280.328	406.364	-0.320701	-0.535655		9.39327	10.3309	8.76026	6.87437	15.4996	10.2266	12.4791	14.4434
cluster_8	ENSMUSG00000031618	Nr3c2	2.37004	0.732832	1.73455	0.125	0.125	0.891646	2.54459	0.687478	1.12229	1.61247	0.380549	1.45145	0.151776	-1.93135		7.98576	15.0056	8.0817	14.2441	11.4117	9.51313	3.25742	4.38127	5.17952	2.0496	11.2181	5.45178	14.3027	18.1003	7.07131	7.39289	16.9871	26.7222	11.0403	5.25629	15.0961	-0.45139	-1.52206		6.47109	5.00084	7.69577	7.18761	8.53686	13.0911	5.2873	7.50542
cluster_14	ENSMUSG00000031652	N4bp1	19.582	29.9088	31.5112	38.4124	22.5466	20.8244	17.667	19.2493	13.0898	27.0006	27.2611	16.6687	0.695852	0.709705		47.2896	48.0562	44.9536	61.856	53.9469	48.6575	31.4624	32.5791	14.6146	23.0277	24.8361	33.9168	53.764	25.7662	56.9334	44.0483	46.5818	50.5196	50.7933	26.7394	46.2689	0.134596	-0.791073		41.6162	70.1773	68.3953	45.9636	66.1928	66.3643	76.3852	62.6598
cluster_3	ENSMUSG00000031665	Sall1	36.794	31.7323	24.2682	23.9398	26.571	13.158	29.1601	35.5611	41.014	30.9315	21.2229	35.2451	-0.188346	-0.7318		273.87	399.972	336.201	363.778	327.488	359.548	254.38	230.767	187.749	142.201	182.399	206.703	301.229	371.524	378.166	389.485	406.383	333.236	343.476	200.7	363.337	-0.0810987	-0.85627		111.751	98.3109	141.657	64.6213	129.006	123.27	144.465	204.278
cluster_9	ENSMUSG00000031672	Got2	8.35682	4.47708	11.4884	6.08082	2.0682	8.5581	5.56908	2.93739	5.01174	8.10743	5.56904	4.50607	0.847375	0.30556		42.3976	39.5414	41.0637	26.6025	44.9905	50.6069	63.5483	70.9467	38.1805	92.5596	61.6808	70.0357	32.9913	51.8225	31.9669	39.0019	35.6146	51.9251	40.8671	66.1586	40.5537	0.0111068	0.706095		1.15105	3.54712	4.20712	0.644182	0.962626	3.40982	2.29302	1.45852
cluster_4	ENSMUSG00000031708	Tecr	6.11178	5.59549	6.56319	2.6775	0.125	3.19158	1.93969	1.24996	2.11959	6.09015	1.99803	1.76975	1.78294	0.175034		137.941	95.2168	104.794	120.918	116.428	122.568	190.624	176.098	200.111	301.271	268.237	204.635	122.62	97.6093	109.999	101.307	96.3164	107.522	116.311	223.496	105.895	0.135347	1.07761		8.87306	16.1855	26.2851	13.0509	18.3308	8.66715	10.3099	13.8299
cluster_8	ENSMUSG00000031714	Gab1	1.62169	5.59549	0.125	3.52833	2.99956	3.95823	4.96418	12.4995	17.5776	2.44739	3.49537	11.6804	-2.25478	-1.74058		41.7962	51.0261	57.1716	46.3029	54.3376	49.4182	19.4273	0.125	23.7128	13.4047	17.4303	16.6047	28.478	40.4108	52.1945	68.38	60.3416	43.5204	50.0088	15.1175	48.8876	0.0327137	-1.69325		15.1053	12.4049	15.6685	22.1089	30.8889	13.3599	15.7829	31.5233
cluster_6	ENSMUSG00000031749	St3gal2	11.3502	22.6148	13.0014	4.37916	9.89851	8.5581	14.0376	8.56217	16.0817	15.6555	7.61192	12.8938	0.279983	-0.760349		15.2634	16.572	18.6906	13.9039	37.8052	26.0597	33.8414	26.7267	30.4858	25.9146	18.9833	20.1004	18.0834	15.1317	20.1921	20.5825	20.3062	18.5862	21.3825	26.0087	18.8137	0.184644	0.467212		5.15262	3.30784	6.87149	1.88676	3.02633	2.92097	7.83714	2.52412
cluster_2	ENSMUSG00000031765	Mt1	0.873347	0.732832	3.34409	0.125	2.99956	2.42494	1.3348	1.24996	0.623647	1.65009	1.84983	1.06947	0.625654	0.790504		53.3113	51.98	46.0941	49.2662	40.4046	61.3908	131.926	108.87	131.95	147.611	99.3287	104.588	60.1912	52.2454	22.5955	35.8325	41.9361	49.6797	50.4078	120.712	43.7467	0.204473	1.46433		3.30677	4.097	4.20712	0.471122	3.99483	4.90431	3.13614	1.40154
cluster_9	ENSMUSG00000031781	Ciapin1	3.11839	2.55633	2.53932	6.93165	2.99956	2.42494	2.41151	0.687478	0.623647	2.73801	4.11872	1.24088	1.14177	1.73083		38.7488	35.8306	30.4518	36.03	34.1587	36.9555	76.1274	56.7175	78.3707	74.4202	60.2764	66.5417	42.6581	26.0306	41.9695	32.0405	39.4774	36.8011	35.3626	68.7423	36.4962	-0.0455231	0.913452		1.71127	1.56969	1.69505	1.85561	3.17396	1.94328	4.82118	2.18589
cluster_1	ENSMUSG00000031785	Adgrg1	40.5357	40.8497	17.83	52.0257	51.2922	39.9906	49.7266	68.1849	65.4477	33.0718	47.7695	61.1197	-0.886035	-0.355548		327.9	450.995	324.582	440.494	421.744	427.561	196.183	134.775	98.4962	123.024	159.422	154.102	370.064	493.177	441.696	380.776	426.282	331.411	398.879	144.334	407.234	-0.0299061	-1.49645		10.9426	9.74124	13.5458	8.87322	12.6381	14.6857	30.658	38.8831
cluster_9	ENSMUSG00000031799	Tpm4	1.62169	14.713	8.17273	11.1858	5.29921	5.49152	5.56908	9.68713	12.5912	8.16913	7.32551	9.28246	-0.184325	-0.341577		74.1496	43.9414	64.5684	39.7401	32.2487	35.9573	80.3628	115.255	130.554	117.601	103.986	91.9554	27.5352	31.7351	23.2794	36.1485	25.6057	52.7006	48.4342	106.619	32.8341	0.560834	1.6992		6.88561	7.81077	8.09299	25.1288	17.7371	10.0976	10.1148	5.51727
cluster_7	ENSMUSG00000031805	Jak3	9.85351	6.81115	2.53932	15.44	12.7731	9.32475	0.729898	2.06555	1.12229	6.40133	12.5126	1.30591	2.29331	3.26025		38.3521	50.5217	42.7199	49.1659	47.0707	50.5255	83.7111	62.1469	37.387	85.5733	76.4547	58.5532	64.5319	61.9495	56.1601	54.5773	39.9282	68.6701	46.3926	67.3044	57.6362	-0.313079	0.223725		8.18048	7.61844	6.24818	4.27673	16.9759	17.1326	7.56373	9.70209
cluster_9	ENSMUSG00000031818	Cox4i1	20.3304	8.02681	10.5871	6.08082	16.7975	15.4579	3.75439	10.2496	6.10876	12.9814	12.7787	6.70425	0.953299	0.930597		312.848	203.51	278.94	188.103	204.428	203.407	779.041	435.401	633.093	831.084	519.816	525.173	239.693	216.466	162.32	175.417	186.663	202.846	231.873	620.601	197.234	0.233424	1.65376		3.60432	2.74351	2.74384	3.49622	6.30249	3.46213	0.125	2.18589
cluster_7	ENSMUSG00000031827	Cotl1	18.0853	13.4973	17.0252	15.44	17.9473	13.158	7.98867	7.43722	8.60199	16.2026	15.5151	8.00929	1.01648	0.953924		163.744	121.353	135.872	111.547	98.0588	90.5548	198.318	204.548	233.132	167.346	148.329	208.168	104.088	91.606	109.1	104.094	110.42	85.7959	120.188	193.307	100.851	0.253076	0.938672		13.56	5.72228	7.34722	7.21011	8.85621	9.66558	3.24936	4.24679
cluster_14	ENSMUSG00000031838	Ifi30	16.5886	9.24248	20.2443	18.8433	26.571	23.1244	6.17398	3.49987	3.61553	15.3585	22.8462	4.42979	1.79372	2.36664		94.2329	72.805	90.8903	83.3086	54.3011	74.5342	74.1194	55.4566	63.1751	115.986	44.2757	64.7073	105.04	90.0623	83.4915	72.1719	82.2108	100.592	78.3454	69.62	88.9281	-0.182792	-0.353139		6.38388	3.82793	5.77717	2.54785	8.08245	4.55707	12.1503	2.18589
cluster_9	ENSMUSG00000031848	Lsm4	1.62169	4.37982	3.34409	2.6775	0.125	0.891646	3.14949	1.81243	1.62094	3.1152	1.23138	2.19429	0.505574	-0.833476		35.2955	26.7817	37.1679	18.837	23.6117	23.9308	54.3241	37.942	61.9991	25.1024	46.0217	50.7128	12.0343	29.9957	22.0445	25.0823	22.3004	18.897	27.6041	46.017	21.7257	0.345481	1.08277		1.56146	0.39588	0.910023	0.125	1.59085	0.485771	0.365891	0.125
cluster_11	ENSMUSG00000031849	Comp	3.86674	0.125	0.929773	5.22999	0.125	0.891646	0.125	1.24996	0.125	1.6405	2.08221	0.499985	1.71418	2.05816		4.32959	3.72767	5.42947	6.41905	4.63968	3.71458	0.125	0.125	2.14681	2.81944	1.23431	2.62193	2.72424	3.03277	7.38003	6.12891	3.56625	4.04458	4.71001	1.51208	4.47946	0.0724033	-1.56679		1.61482	5.00084	2.16606	2.72091	1.69555	0.485771	0.125	0.609916
cluster_11	ENSMUSG00000031851	Ntpcr	11.3502	14.1051	5.75841	15.44	16.2225	12.3913	4.96418	4.06235	5.11147	10.4046	14.6846	4.71267	1.1426	1.63969		130.588	179.679	141.572	159.385	162.48	189.376	99.9486	64.7672	58.589	105.733	96.1916	75.8569	191.484	186.769	210.38	180.362	188.865	205.184	160.513	83.5144	193.841	-0.27218	-1.21477		16.0502	2.47263	4.18985	8.2554	9.89486	7.39092	17.9449	14.3864
cluster_10	ENSMUSG00000031880	Rrad	0.125	1.34066	5.75841	4.37916	4.14939	7.79146	0.125	2.37491	1.12229	2.40803	5.44	1.2074	0.995944	2.1717		13.2872	17.1985	23.9951	18.3267	23.2193	22.4908	15.1276	7.8395	5.85346	14.9444	8.99951	15.1066	18.556	19.9507	21.1183	15.6088	16.815	20.6608	19.753	11.3118	18.7849	0.0724924	-0.731741		0.125	0.125	0.125	0.125	0.857923	0.125	0.125	2.30712
cluster_18	ENSMUSG00000031896	Ctrl	0.125	0.125	0.125	0.125	2.42465	0.125	1.3348	4.06235	2.61823	0.125	0.89155	2.67179	-4.41781	-1.58342		1.03904	1.22147	0.419693	0.125	0.298641	0.401122	0.125	0.125	0.125	0.50992	0.125	0.125	0.543242	0.653685	0.896812	0.125	0.813249	0.68494	0.584161	0.189153	0.619488	-0.0847115	-1.71152		0.227605	0.125	0.439009	1.16336	0.125	1.84137	0.125	1.21606
cluster_7	ENSMUSG00000031954	Cfdp1	0.873347	1.9485	0.125	0.975832	4.7243	2.42494	0.125	0.687478	0.125	0.982281	2.70836	0.312493	1.65231	3.11552		23.3417	25.9703	22.2269	21.7289	19.5919	22.4908	42.3286	24.3033	47.3006	41.6925	33.4044	25.7568	26.1174	26.5593	19.1069	27.6861	19.0519	28.122	22.5584	35.7977	24.4406	-0.115613	0.550587		2.67062	3.01439	3.5791	2.37479	4.52882	5.78549	2.29302	9.80029
cluster_1	ENSMUSG00000031958	Ldhd	10.6019	12.8895	15.4157	13.7383	21.3968	13.158	22.5062	34.9986	27.5506	12.969	16.0977	28.3518	-1.12837	-0.816588		28.4603	22.6824	23.111	45.7143	49.328	21.9372	11.006	0.391017	2.65226	9.36307	10.1155	12.2767	24.2224	32.3748	31.1518	41.5204	41.592	14.9634	31.8722	7.6341	30.9708	0.0413912	-2.02038		1.15105	0.486173	1.69505	0.644182	1.06733	0.395578	0.727228	0.487475
cluster_7	ENSMUSG00000031995	St14	1.62169	0.732832	0.929773	0.125	2.42465	0.125	0.729898	2.37491	3.61553	1.09477	0.89155	2.24011	-1.03295	-1.32918		64.1043	24.2535	53.1697	27.3017	37.2843	31.4648	184.608	150.957	186.583	165.448	174.507	182.977	27.7715	24.4445	28.3903	21.9287	22.4931	24.4824	39.5964	174.18	24.9184	0.668156	2.80529		1.56146	2.73448	2.00121	3.1103	3.4776	3.01117	1.20901	1.57975
cluster_9	ENSMUSG00000031996	Aplp2	5.36343	9.24248	6.56319	12.8875	14.4978	1.65829	7.38377	6.31226	3.61553	7.05636	9.68119	5.77052	0.290224	0.746483		153.499	68.0573	109.456	80.5749	71.2885	74.9429	468.14	436.68	429.025	326.427	413.389	420.099	55.4157	63.6677	59.4001	62.6921	52.093	86.3726	92.9698	415.627	63.2735	0.555161	2.71561		29.003	29.3159	34.0584	23.8361	40.463	26.5091	17.9606	9.33841
cluster_18	ENSMUSG00000032000	Birc3	4.61508	2.55633	1.73455	2.6775	0.699912	3.95823	4.96418	3.49987	7.10605	2.96865	2.44521	5.19003	-0.805936	-1.08578		37.4801	51.9691	30.0481	36.9826	34.4904	46.0951	22.38	24.8646	22.8822	31.0071	22.6507	11.8106	47.9322	55.4175	42.2598	39.9404	44.536	44.3603	39.5109	22.5992	45.741	-0.211239	-1.01722		16.749	8.92679	6.58417	7.50258	11.9303	14.2988	14.3846	10.4234
cluster_1	ENSMUSG00000032035	Ets1	9.85351	4.98765	0.929773	8.63332	13.9229	16.2246	12.8278	12.4995	17.079	5.25698	12.9269	14.1355	-1.42701	-0.128939		191.522	280.479	207.883	213.056	244.612	197.967	77.7694	159.735	108.637	114.639	133.955	131.833	215.602	216.809	253.526	263.033	242.943	92.8175	222.587	121.095	214.122	0.0559346	-0.822296		7.61513	3.77285	4.5227	2.54785	6.72759	24.4779	4.58149	6.96595
cluster_10	ENSMUSG00000032041	Tirap	0.125	0.125	0.125	0.125	0.699912	3.19158	0.729898	2.93739	0.125	0.125	1.33883	1.2641	-3.33811	0.0828684		30.8368	43.3587	47.4762	29.3991	63.6048	55.3686	22.2465	22.7365	14.2777	31.6884	32.0976	16.6047	54.0003	40.0407	40.1203	34.2525	43.4847	33.7214	45.0074	23.2752	40.9366	0.136769	-0.814597		3.92137	0.401298	2.01534	0.526501	1.7835	2.28962	3.91302	1.09483
cluster_4	ENSMUSG00000032046	Abhd12	50.2643	28.0853	38.7541	59.6832	44.9682	63.7566	20.6915	22.6241	23.5614	39.0345	56.136	22.2923	0.808203	1.33238		1094.84	979.108	994.091	1049.41	948.223	999.117	1878.09	1849.14	1578.03	1585.36	2279.79	1892.98	768.37	1108.09	891.975	858.491	916.815	846.951	1010.8	1843.9	898.448	0.169989	1.03725		34.3949	34.7742	44.1271	49.5217	61.7638	49.4929	31.5384	33.7721
cluster_4	ENSMUSG00000032076	Cadm1	7.60847	8.02681	13.0014	4.37916	4.7243	1.65829	7.38377	10.2496	11.5939	9.54555	3.58725	9.74242	-0.0294513	-1.4414		317.267	215.145	257.666	215.524	250.073	192.206	472.095	688.676	510.123	586.344	575.939	669.056	196.51	182.183	184.826	195.097	177.003	139.855	241.314	583.705	179.246	0.42897	1.7033		50.434	25.9977	37.1687	51.0481	44.6124	42.9458	22.6604	10.1979
cluster_4	ENSMUSG00000032122	Slc37a2	13.5952	17.1443	7.36796	9.48415	16.2225	14.6913	11.6181	16.4369	15.0844	12.7025	13.466	14.3798	-0.178929	-0.094721		161.971	154.188	126.548	135.013	171.504	181.901	220.916	246.723	203.709	292.824	286.554	253.722	144.903	161.123	148.015	132.214	133.012	146.267	155.188	250.741	144.256	0.105385	0.797572		23.7497	17.4595	4.83514	20.3247	23.6738	11.4821	8.5562	19.8732
cluster_15	ENSMUSG00000032193	Ldlr	3.86674	3.16416	3.34409	1.82666	1.27482	3.95823	0.729898	1.81243	1.62094	3.45833	2.35324	1.38776	1.31732	0.761892		29.0764	3.25776	13.3891	9.31091	15.7527	4.81907	69.8626	76.8018	81.1743	50.74	77.1202	89.0157	4.8509	8.58396	9.325	7.39289	12.1694	12.7181	12.601	74.1191	9.17336	0.458015	3.01432		1.15105	0.305587	1.33394	0.298061	0.75322	0.846541	0.792269	0.488687
cluster_19	ENSMUSG00000032218	Ccnb2	0.125	1.34066	0.125	7.78249	9.3236	10.0914	3.75439	1.24996	0.125	0.530221	9.06583	1.70978	-1.68915	2.40663		8.8998	4.6675	13.9756	2.67664	7.90761	1.78173	0.949321	3.3172	24.2182	14.367	10.5525	9.10563	6.26867	2.50408	5.0646	3.60095	6.31924	0.96491	6.65147	10.4183	4.12041	0.690887	1.33826		0.330209	0.125	0.125	0.125	0.229703	0.125	0.96812	0.246229
cluster_9	ENSMUSG00000032220	Myo1e	0.125	0.125	0.929773	19.6941	18.5222	17.7579	3.14949	1.24996	1.12229	0.393258	18.6581	1.84058	-2.22661	3.34157		71.0601	31.91	32.8359	20.5381	23.3843	31.7395	174.225	142.178	210.22	108.942	213.293	232.672	14.3027	20.7437	20.8096	17.1129	12.3414	23.0825	35.2447	180.255	18.0655	0.964169	3.31873		27.1295	16.5187	17.3767	13.7968	22.7849	23.3839	9.16927	5.58031
cluster_5	ENSMUSG00000032254	Kif23	2.37004	4.37982	0.929773	0.125	0.125	0.125	0.125	0.125	0.125	2.55988	0.125	0.125	4.35608	0		2.13589	3.72767	10.1445	3.52719	8.63343	0.953365	17.1274	0.125	0.630452	2.81944	2.56549	1.29023	0.125	3.03277	0.896812	4.54893	1.32944	5.44443	4.85368	4.09301	2.5629	0.921305	0.675387		0.330209	0.305587	1.22403	0.498811	1.80025	0.212487	1.57035	0.217134
cluster_10	ENSMUSG00000032265	Fam46a	15.8403	8.63464	16.2205	6.93165	2.99956	2.42494	3.75439	4.06235	6.10876	13.5651	4.11872	4.64183	1.54714	-0.172499		137.92	185.949	159.627	140.222	179.846	146.808	106.274	77.0039	84.0352	55.3879	51.2954	79.1379	156.309	123.174	194.719	208.666	178.941	140.113	158.395	75.5225	166.987	-0.0762039	-1.14476		13.3589	17.7322	19.1084	3.41316	7.76311	13.2029	23.253	16.9783
cluster_1	ENSMUSG00000032280	Tle3	27.0655	20.7913	11.3918	12.0366	8.74869	29.2575	14.6425	21.4935	29.0465	19.7495	16.681	21.7275	-0.137706	-0.381322		45.8966	72.0172	78.2185	86.8809	79.4791	64.0085	28.6465	25.3966	23.7128	19.752	22.3113	27.4181	51.401	41.2673	65.11	80.3878	64.1373	59.1987	71.0835	24.5396	60.2504	0.238544	-1.29586		8.85357	14.8473	18.9875	11.8083	13.6296	15.7193	9.80883	35.4451
cluster_9	ENSMUSG00000032294	Pkm	21.0787	18.9374	24.2682	44.3682	23.1215	36.924	6.77887	2.93739	12.5912	21.4281	34.8046	7.43581	1.52694	2.22672		501.583	206.749	421.129	292.269	297.106	283.481	1189.76	1126.82	1382.63	1329.61	1322.75	1307.69	194.78	234.446	206.818	193.429	200.373	241.361	333.72	1276.54	211.868	0.655472	2.59101		18.7108	12.6884	11.8077	9.607	29.7477	23.3478	7.60106	10.4307
cluster_3	ENSMUSG00000032300	1700017B05Rik	29.3105	26.8696	25.073	22.2466	18.5222	13.9246	21.2964	19.2493	27.5506	27.0844	18.2311	22.6987	0.254848	-0.316207		279.944	333.78	251.551	411.059	399.997	395.346	222.86	196.214	176.863	171.595	204.234	194.321	369.612	402.669	374.542	367.732	395.786	342.657	345.279	194.348	375.5	-0.121047	-0.950169		16.7623	28.1945	13.6808	12.9886	29.0043	24.1668	13.0139	36.9665
cluster_10	ENSMUSG00000032305	Fam219b	98.1585	114.397	68.5307	37.5616	46.6929	31.5575	135.017	128.933	120.798	93.6955	38.604	128.249	-0.452896	-1.73213		108.896	121.914	104.078	123.114	146.847	124.884	60.8165	93.763	65.3402	49.1714	65.7964	83.8554	113.547	108.979	134.714	123.363	156.315	79.9165	121.622	69.7905	119.472	0.0257309	-0.775572		1.15105	2.03832	0.282005	1.16336	2.00966	0.666156	2.17258	0.609916
cluster_1	ENSMUSG00000032308	Ulk3	0.873347	5.59549	2.53932	3.52833	1.84974	1.65829	1.3348	0.687478	2.11959	3.00272	2.34545	1.38062	1.12095	0.764549		25.1295	30.3467	28.1355	40.441	29.6423	35.6066	22.1492	15.5673	17.1419	24.1844	25.1955	24.5716	22.573	26.8262	32.0888	21.9287	27.3108	27.2737	31.5503	21.4683	26.3336	0.260751	-0.294693		16.6443	4.63967	12.8408	3.41316	16.6681	10.4719	24.4936	12.8298
cluster_13	ENSMUSG00000032324	Tspan3	9.85351	6.81115	4.14887	12.8875	38.0692	40.7572	3.14949	4.62483	4.11417	6.93784	30.5713	3.96283	0.807956	2.94758		159.523	142.487	171.294	151.184	124.105	148.783	185.211	184.241	235.972	267.965	221.73	190.889	186.649	172.741	143.464	150.299	138.348	105.114	149.563	214.335	149.436	0.00122568	0.520342		5.66154	1.65818	3.73611	8.9511	0.564754	5.16767	12.0491	2.64656
cluster_1	ENSMUSG00000032329	Hmg20a	6.86012	8.63464	7.36796	6.93165	9.89851	10.858	7.98867	18.6868	4.61282	7.62091	9.2294	10.4294	-0.452624	-0.17635		82.3577	111.227	79.9867	82.1892	73.7455	94.825	61.2896	58.9148	28.6022	69.1622	66.919	46.5679	65.1061	81.8069	92.4337	89.2325	87.574	64.2382	87.3885	55.2426	80.0652	0.126268	-0.535394		9.39737	14.6631	17.8885	20.4787	19.6951	16.5094	29.9666	23.5307
cluster_2	ENSMUSG00000032349	Elovl5	3.11839	0.125	4.14887	0.125	2.42465	1.65829	1.93969	0.687478	1.62094	2.46408	1.40265	1.41604	0.799193	-0.0137071		74.7108	53.0217	69.9053	63.746	48.9182	60.3195	45.6275	124.818	113.565	109.438	95.4639	76.3879	53.2914	60.9212	52.5125	46.57	53.4643	58.3392	61.7702	94.2168	54.1831	0.189069	0.798142		5.87085	3.01439	2.96835	2.20173	1.80025	4.63644	1.81124	0.852374
cluster_2	ENSMUSG00000032353	Tmed3	2.37004	6.81115	1.73455	6.08082	2.99956	6.25817	2.54459	1.81243	1.62094	3.63858	5.11285	1.99266	0.868683	1.35944		256.424	143.648	224.339	170.143	183.89	167.506	697.773	418.812	623.43	697.486	624.507	518.638	160.6	154.308	123.703	133.314	116.269	141.311	190.991	596.774	138.251	0.466221	2.1099		6.2823	5.00084	6.09118	9.81641	7.18828	4.36406	4.09971	2.67081
cluster_2	ENSMUSG00000032359	Ctsh	25.5688	12.2816	19.4396	40.1141	28.8706	30.0242	5.56908	14.187	7.6047	19.0967	33.003	9.12024	1.06618	1.85545		597.296	498.741	514.909	628.613	536.392	590.06	901.434	773.219	1151.02	1300.25	983.933	840.517	630.73	601.594	556.692	443.353	469.773	605.132	561.002	991.728	551.212	0.0253977	0.847336		67.4859	59.5389	64.4765	58.2561	59.5012	49.1961	65.1958	40.1257
cluster_18	ENSMUSG00000032376	Usp3	12.8469	11.066	20.2443	29.9041	38.0692	31.5575	52.7511	38.936	41.5127	14.7191	33.1769	44.3999	-1.59287	-0.420377		63.0111	88.1509	51.1039	66.8079	58.4685	63.4949	25.3492	47.476	20.8486	40.9245	51.3753	46.0952	57.5896	78.381	101.385	70.5919	87.0165	81.3135	65.1729	38.6781	79.3796	-0.284497	-1.03725		10.9241	14.6658	7.19021	10.3321	10.5116	22.1906	12.8922	15.9308
cluster_14	ENSMUSG00000032382	Snx1	2.37004	12.2816	2.53932	5.22999	9.3236	7.02481	1.3348	1.24996	1.12229	5.73033	7.1928	1.23568	2.21331	2.54125		70.1699	67.7989	82.3413	90.283	77.7583	73.1895	64.2374	48.5401	77.9647	100.154	72.8583	73.8677	106.311	79.1608	88.4481	68.064	86.1562	80.1937	76.9235	72.937	84.7223	-0.139318	-0.216091		7.82239	9.89745	9.85929	11.952	9.17241	6.69283	4.11175	4.85293
cluster_2	ENSMUSG00000032383	Ppib	9.85351	27.4774	12.1966	17.1416	11.3933	12.3913	5.56908	3.49987	7.5299	16.5092	13.6421	5.53295	1.57715	1.30194		214.197	175.967	221.728	153.392	168.408	189.7	329.842	305.981	409.493	465.023	377.553	301.49	189.853	189.891	172.71	144.263	177.717	152.877	187.232	364.897	171.219	0.128988	1.09165		7.10519	7.21122	6.56376	4.27846	5.45859	5.98752	3.97926	2.90236
cluster_9	ENSMUSG00000032399	Rpl4	54.7543	49.3594	58.0687	90.3132	53.0169	53.7902	26.7405	26.5615	22.5641	54.0608	65.7068	25.2887	1.09609	1.37755		699.298	589.634	736.208	549.507	505.923	545.428	1282.42	1143.8	1394.01	1490.32	1133.8	1162.39	562.141	513.878	473.829	482.321	485.107	605.49	604.333	1267.79	520.461	0.215554	1.28446		69.2763	72.8102	58.4617	91.4457	80.0963	63.3961	38.9567	37.723
cluster_8	ENSMUSG00000032402	Smad3	58.4961	81.5745	76.5785	60.5341	73.7138	62.99	84.8107	119.37	96.3638	72.2163	65.7459	100.182	-0.472221	-0.607644		124.985	142.293	132.483	134.244	118.111	115.947	89.0527	84.4551	72.5749	57.7821	90.0349	115.808	75.1416	119.825	140.817	141.643	163.584	97.9522	128.011	84.9512	123.161	0.055723	-0.535833		14.1603	15.5471	10.1733	5.14376	18.3465	8.39837	17.4391	13.7099
cluster_9	ENSMUSG00000032431	Crtap	2.37004	4.98765	0.125	1.82666	1.27482	3.19158	3.14949	1.81243	4.61282	2.49423	2.09769	3.19158	-0.355676	-0.60547		31.7509	19.7048	20.7535	25.8371	23.5666	26.4946	57.6626	51.2003	76.3135	80.7291	72.4389	54.3916	26.3183	27.6166	20.8096	20.9807	24.5785	33.7214	24.6846	65.456	25.6708	-0.0565222	1.35039		0.228631	0.93764	1.38104	0.471122	1.48614	2.50158	0.365891	1.45852
cluster_8	ENSMUSG00000032436	Cmtm7	22.5754	16.5365	22.6586	10.335	34.6197	25.4243	34.6042	33.8737	46.4991	20.5902	23.4597	38.3257	-0.896355	-0.708128		161.57	199.307	203.248	224.846	189.431	193.004	83.1951	66.3633	74.1957	101.043	94.8271	80.6926	197.06	212.588	194.117	208.862	192.319	191.686	195.234	83.3862	199.439	-0.0307367	-1.25806		10.721	5.9724	5.30615	11.6785	8.41227	13.7315	19.5168	21.939
cluster_9	ENSMUSG00000032518	Rpsa	9.85351	14.4151	20.2443	23.0975	15.6189	24.6193	2.91963	7.9997	6.10876	14.8377	21.1119	5.67603	1.38631	1.8951		459.471	276.76	456.471	335.428	306.324	307.334	1039.27	793.981	1247.08	1008.97	726.342	821.354	289.104	297.635	257.08	229.711	222.519	467.591	356.965	939.5	293.94	0.28026	1.67637		37.9984	39.0288	45.4617	38.9148	88.2318	45.8509	14.1979	11.6187
cluster_13	ENSMUSG00000032554	Trf	28.5622	21.934	7.36796	118.391	97.2852	110.522	38.8384	41.7484	51.4856	19.288	108.733	44.0241	-1.19059	1.30442		1783.27	1348.05	1573.16	1519.77	1453.44	1611.49	2044.24	3119.53	2506.59	2987.77	2851.63	2714.23	1632.27	1537.28	1334.24	1220.23	1331.79	1196.79	1548.2	2704	1375.43	0.170703	0.975208		19.3223	25.5733	86.1196	22.7925	33.1893	21.6792	16.514	13.0965
cluster_9	ENSMUSG00000032575	Manf	12.8469	5.59549	10.5871	2.6775	5.29921	15.4579	7.98867	15.3119	11.0952	9.67648	7.81154	11.4653	-0.244716	-0.553591		53.3113	44.8326	57.2954	61.1637	57.2339	56.6126	101.404	54.1238	94.5637	112.591	99.3842	57.9056	66.3514	70.4904	54.7322	50.1881	38.8012	43.6044	55.0749	86.6621	54.0279	0.0276896	0.681695		1.45886	1.56969	1.22403	3.75928	2.32377	1.21453	2.17258	0.609916
cluster_8	ENSMUSG00000032589	Bsn	2.37004	0.732832	1.73455	5.22999	4.14939	1.65829	3.14949	7.43722	8.60199	1.61247	3.67922	6.39623	-1.98795	-0.797821		8.717	6.7038	7.78701	6.41905	11.759	7.1661	0.784457	2.78783	0.125	2.24206	1.67804	5.78471	7.92273	10.6987	5.37332	4.23294	12.9781	7.96416	8.09199	2.23368	8.19499	-0.0182473	-1.87532		4.02397	16.8943	7.19021	1.16336	4.62724	3.91399	2.89525	1.94344
cluster_1	ENSMUSG00000032594	Ip6k1	25.5688	7.41898	8.9775	36.7108	22.5466	20.8244	14.0376	17.5618	15.5681	13.9884	26.6939	15.7225	-0.168599	0.763679		194.887	236.968	219.347	265.358	233.049	199.291	108.797	78.8448	70.7199	132.385	173.83	152.111	217.103	258.604	280.313	301.575	272.949	134.505	224.817	119.448	244.175	-0.119164	-1.03153		6.28127	3.61574	3.26509	0.52477	3.89432	6.43849	4.21654	3.76187
cluster_1	ENSMUSG00000032596	Uba7	11.3502	22.6148	40.3637	23.9483	13.9229	12.3913	13.4327	42.3109	45.9107	24.7762	16.7542	33.8848	-0.451682	-1.01612		113.801	150.737	108.802	177.798	150.828	166.755	96.3496	96.1066	89.4283	113.865	117.04	109.317	124.416	161.091	160.339	109.456	141.524	153.532	144.787	103.684	141.726	0.0308203	-0.450909		8.33336	5.72319	12.1673	4.62458	12.7365	9.07662	5.90158	9.33841
cluster_1	ENSMUSG00000032609	Klhdc8b	4.61508	3.16416	6.56319	3.52833	1.84974	7.02481	7.38377	12.4995	8.10335	4.78081	4.13429	9.32888	-0.964449	-1.17406		40.5202	40.8556	51.7905	27.5126	50.3143	50.93	68.2617	22.2044	32.1437	39.1963	26.7175	35.082	36.5144	64.8889	63.2144	50.6842	46.4098	41.2106	43.6539	37.2676	50.4871	-0.209805	-0.437992		2.4849	4.9259	0.910023	0.471122	9.5483	4.3397	3.97444	7.07748
cluster_3	ENSMUSG00000032640	Chsy1	11.3502	2.55633	8.17273	21.3958	34.0448	13.9246	19.4817	14.187	17.5776	7.35975	23.1217	17.0821	-1.21476	0.436765		88.065	151.751	109.751	127.032	131.07	105.173	60.6153	75.4078	45.2788	76.0311	37.3979	74.8631	116.143	92.1109	138.287	120.778	143.714	97.8346	118.807	61.599	118.145	0.00806067	-0.939577		7.71773	13.4532	2.63708	4.27846	7.03332	4.73024	14.3171	12.1279
cluster_5	ENSMUSG00000032661	Oas3	44.2775	39.0262	35.535	1.82666	0.125	0.125	0.125	0.125	0.125	39.6129	0.692221	0.125	8.3079	2.4693		4.87802	3.57104	1.30377	8.46037	1.34049	1.09143	0.125	49.1386	4.00014	8.01585	7.8902	2.12254	0.833885	1.44671	4.44715	0.125	1.67356	8.24413	3.44085	11.8821	2.79507	0.299879	2.08783		7.51252	0.493397	2.16606	1.98367	15.4127	8.28203	2.41347	1.57975
cluster_5	ENSMUSG00000032690	Oas2	13.5952	18.9678	8.9775	0.125	0.125	0.125	0.125	0.125	0.125	13.8468	0.125	0.125	6.79149	0		11.4591	8.74009	21.6376	25.9816	8.11251	11.8795	22.2168	39.7615	15.794	10.9027	12.993	9.44354	3.90572	9.37699	11.5478	2.65296	6.14718	14.4035	14.6351	18.5186	8.00569	0.870332	1.20988		6.48648	17.5525	17.8665	8.43538	16.2001	33.5008	3.0157	2.18711
cluster_1	ENSMUSG00000032741	Tpcn1	15.0919	4.37982	11.3918	7.78249	11.6232	5.49152	7.38377	7.9997	12.0925	10.2879	8.29908	9.15866	0.167734	-0.142185		37.4161	34.5854	26.3438	43.5029	47.8729	54.7612	30.6034	12.0958	20.8671	45.9862	37.1783	22.5974	72.6274	75.2988	46.6838	50.6842	40.1983	49.3801	40.747	28.2214	55.8121	-0.453883	-0.98379		13.4379	22.1674	14.0953	15.896	26.7971	29.1192	42.3003	19.0622
cluster_2	ENSMUSG00000032841	Prr5l	4.61508	5.59549	7.36796	7.78249	5.87412	7.79146	1.93969	1.81243	4.11417	5.85951	7.14936	2.6221	1.16006	1.44709		20.4167	24.5605	19.5747	16.7957	15.5791	15.175	27.7727	22.2044	43.2401	38.232	32.0178	25.5937	10.288	12.5491	17.7223	14.9768	12.1694	16.0833	18.6836	31.5101	13.9648	0.419979	1.17402		4.06399	0.39588	1.22403	2.02867	4.23565	5.07838	1.93169	1.96041
cluster_1	ENSMUSG00000032846	Zswim6	1.62169	3.77199	5.75841	6.08082	11.0483	11.6247	9.19846	10.8121	6.10876	3.71737	9.58461	8.70644	-1.2278	0.138638		32.4821	41.2409	29.2996	37.2089	46.6574	33.5357	18.941	14.4899	5.68498	23.6051	12.3275	14.4307	42.169	46.3823	60.4807	46.5763	53.9805	47.4344	36.7374	14.9132	49.5039	-0.43029	-1.73095		32.5152	25.4929	31.6782	40.038	21.7284	25.8227	26.3858	29.2175
cluster_3	ENSMUSG00000032915	Adgre4	1.62169	0.732832	1.73455	2.6775	1.84974	3.19158	0.729898	1.81243	1.62094	1.36302	2.57294	1.38776	-0.0259444	0.890661		5.79206	2.78785	9.26047	11.1821	1.51413	0.815304	0.125	3.5912	0.125	0.50992	0.125	0.125	0.833885	7.79094	5.37332	6.4449	4.94274	16.6432	5.22532	0.766854	7.00484	-0.422832	-3.19133		0.227605	0.125	0.125	0.125	0.125	0.125	1.4499	0.246229
cluster_1	ENSMUSG00000033004	Mycbp2	18.0853	11.066	15.4157	26.5008	11.6232	15.4579	31.5797	48.4981	43.0086	14.8557	17.8606	41.0288	-1.46562	-1.19985		153.423	212.75	185.493	228.594	223.411	203.08	128.238	163.531	80.251	89.6996	103.748	116.525	149.319	149.473	233.891	267.669	223.419	215.512	201.125	113.666	206.547	-0.0383793	-0.861677		143.976	258.63	161.089	191.593	156.895	175.495	199.735	284.066
cluster_15	ENSMUSG00000033096	Apmap	0.125	3.77199	6.56319	4.37916	2.99956	7.79146	0.125	1.81243	0.623647	3.48673	5.05673	0.853694	2.03008	2.56641		29.1915	24.7172	23.7004	25.6669	29.2968	20.2819	42.9897	34.7072	45.0479	63.0478	49.6004	58.8861	41.4766	31.8461	22.3161	19.4007	20.2563	25.0423	25.4758	49.0465	26.723	-0.0689575	0.876067		3.10053	1.4794	0.125	1.85561	2.00861	1.3877	4.09971	0.973603
cluster_8	ENSMUSG00000033152	Podxl2	0.125	5.59549	3.34409	2.6775	2.42465	3.19158	9.80336	9.68713	12.5912	3.02153	2.76458	10.6939	-1.82344	-1.95166		1.77028	1.3781	0.125	1.31577	2.72962	3.02428	0.125	0.125	0.125	0.702379	0.346863	0.291462	1.30647	0.389343	2.44044	1.70498	1.5015	1.24488	1.72384	0.285951	1.43127	0.268333	-2.32346		0.330209	0.215293	0.125	0.125	0.125	0.125	0.486337	0.367458
cluster_5	ENSMUSG00000033161	Atp1a1	37.5424	37.2027	59.6782	44.3682	34.0448	43.8238	16.4572	20.9367	26.5533	44.8078	40.7456	21.3157	1.07183	0.934726		31.0196	22.211	37.2563	29.3838	20.1563	15.7259	58.6518	53.8232	46.4581	43.1378	31.4076	38.2681	20.203	19.6864	26.6753	24.1501	26.1632	13.5636	25.9588	45.2911	21.7403	0.255855	1.05886		13.8843	23.5408	15.0043	4.35634	11.1513	5.62675	8.57427	6.91261
cluster_1	ENSMUSG00000033174	Mgll	3.11839	3.16416	2.53932	2.6775	3.57447	2.42494	7.38377	7.43722	9.10064	2.94062	2.8923	7.97388	-1.43916	-1.46306		51.3077	48.8833	37.6983	59.3231	57.253	55.0677	11.1017	33.1031	41.2301	39.9622	35.4012	39.9644	83.6411	64.8889	58.7703	55.2851	55.7682	42.1205	51.5888	33.4604	60.079	-0.219803	-0.844405		1.35625	5.90377	2.16606	1.68255	1.2181	1.74847	1.69079	1.70098
cluster_9	ENSMUSG00000033307	Mif	0.125	3.77199	0.929773	2.21805	3.57447	2.42494	0.125	0.125	2.11959	1.60892	2.73915	0.789862	1.02642	1.79406		84.6373	26.0141	68.6116	42.6762	28.9547	42.402	305.909	173.459	254.506	283.385	225.267	182.802	30.021	32.6761	24.1268	31.0609	22.9061	33.3407	48.8826	237.555	29.0219	0.752178	3.03304		0.783721	1.75028	0.910023	3.7662	3.58021	1.11712	1.81124	0.125
cluster_7	ENSMUSG00000033350	Chst2	0.873347	2.55633	0.929773	12.8875	8.17377	10.858	0.125	0.125	0.623647	1.45315	10.6398	0.291216	2.31902	5.19123		97.1999	12.8127	41.9684	32.1056	56.9057	29.8081	205.838	180.692	138.134	303.265	351.997	297.729	14.539	19.422	12.6284	14.4585	2.53387	9.36401	45.1334	246.276	12.1576	1.89233	4.34034		30.7976	25.1119	40.3151	29.1819	27.4704	39.5789	4.34542	2.06466
cluster_5	ENSMUSG00000033355	Rtp4	5.36343	13.4973	4.95364	0.125	1.27482	0.125	2.54459	0.125	1.12229	7.93812	0.508275	1.26396	2.65085	-1.31427		40.5951	62.6549	45.4929	64.6697	47.5291	51.5223	28.7256	104.824	90.5656	75.9984	47.2442	53.308	33.9105	19.6864	32.5396	24.1406	29.3756	44.4443	52.0773	66.7776	30.6828	0.763225	1.12193		4.33179	2.65321	5.30615	5.98484	6.09309	8.16297	3.02172	0.852374
cluster_1	ENSMUSG00000033392	Clasp2	6.86012	4.98765	15.4157	6.93165	5.87412	4.72487	8.59357	2.37491	13.5885	9.08782	5.84355	8.18565	0.150838	-0.486251		128.99	177.391	136.862	184.007	162.985	172.533	85.3598	125.18	122.48	87.3074	133.893	127.791	141.666	151.104	163.19	182.777	175.647	162.102	160.461	113.668	162.748	-0.020412	-0.517805		58.234	81.3962	53.9085	39.8788	54.6629	55.8938	84.3009	53.9774
cluster_8	ENSMUSG00000033446	Lpar6	48.7676	31.1244	33.1207	69.8932	54.1668	75.2563	68.4784	36.1236	74.4234	37.6709	66.4387	59.6751	-0.66368	0.154895		146.209	195.484	147.772	192.048	192.943	207.288	91.9544	95.8034	104.882	116.825	68.2302	97.5053	270.768	225.874	221.783	221.59	263.208	189.998	180.291	95.8666	232.204	-0.365065	-1.27629		30.615	39.2554	20.2232	25.0163	22.2855	23.0051	61.7438	55.2284
cluster_9	ENSMUSG00000033475	Tomm6	6.11178	0.732832	2.64394	5.82557	0.125	3.44458	3.14949	1.33433	0.125	3.16285	3.13172	1.53627	1.04179	1.02752		19.0512	15.6008	18.8999	10.3146	12.5004	16.0876	63.2927	26.724	54.3954	45.5802	42.9157	37.4974	17.2209	11.1507	10.7961	12.5341	12.8387	16.3773	15.4091	45.0676	13.4863	0.192285	1.74059		1.56146	0.66676	0.910023	0.125	0.903993	4.09438	0.125	1.09483
cluster_5	ENSMUSG00000033538	Casp4	2.37004	1.9485	4.95364	0.125	0.125	0.125	0.729898	0.125	0.623647	3.09073	0.125	0.492848	2.64873	-1.97921		35.2242	39.9111	28.1208	35.7323	35.5479	48.7486	33.5924	39.5594	42.7515	43.5247	38.0613	35.2485	33.2063	26.7945	28.858	22.567	25.7623	25.8823	37.2141	38.7896	27.1784	0.453391	0.513211		9.40147	3.73673	6.89033	3.06703	7.97775	13.6539	7.35174	3.27695
cluster_9	ENSMUSG00000033685	Ucp2	40.5357	40.8497	54.0448	57.9816	41.5187	40.7572	49.7266	64.81	140.743	45.1434	46.7525	85.0933	-0.91453	-0.864003		318.928	307.446	346.908	313.962	311.478	303.319	482.631	575.6	712.793	640.673	483.752	592.214	261.838	319.906	277.559	214.578	251.733	279.513	317.007	581.277	267.521	0.24486	1.11957		21.7879	109.59	49.2251	36.5491	52.6515	40.3834	28.5237	34.0837
cluster_3	ENSMUSG00000033697	Arhgap39	9.10516	9.85031	23.4634	7.78249	14.4978	11.6247	11.6181	9.12465	9.59929	14.1396	11.3017	10.114	0.483391	0.160181		74.8114	101.003	82.9336	114.568	101.417	77.6295	57.168	47.7421	55.2042	34.7947	43.6101	58.713	62.9795	74.6696	84.4161	105.5	104.052	104.825	92.0604	49.5387	89.4072	0.0421906	-0.851835		47.7335	57.2057	53.1879	37.8055	77.3405	60.3827	45.6908	63.0877
cluster_10	ENSMUSG00000033713	Foxn3	18.0853	12.2816	4.14887	14.5891	11.0483	16.9912	27.9503	20.3742	15.583	11.5053	14.2096	21.3025	-0.888728	-0.584162		348.783	406.771	354.077	394.039	402.499	301.516	168.199	240.716	151.087	167.802	232.089	230.334	281.763	321.811	395.381	386.881	424.066	246.216	367.948	198.371	342.686	0.102612	-0.788686		25.3749	42.4672	25.9099	22.4498	28.909	26.8662	37.4078	34.8947
cluster_18	ENSMUSG00000033720	Sfxn5	2.37004	0.125	0.929773	3.52833	1.27482	0.125	1.3348	1.24996	2.11959	1.1416	1.64272	1.56811	-0.457966	0.0670548		15.8465	28.1632	27.5314	28.5333	31.2068	20.558	25.0195	16.8841	8.04376	14.1746	11.8793	17.6035	24.2271	32.6391	24.3599	24.7726	21.1166	21.6379	25.3065	15.6008	24.7922	0.0296234	-0.668269		3.51095	0.757053	2.79408	7.56661	3.58021	0.666156	3.0169	1.21606
cluster_8	ENSMUSG00000033730	Egr3	1.62169	0.125	4.95364	0.975832	1.84974	3.19158	6.17398	4.62483	4.61282	2.23344	2.00572	5.13721	-1.20171	-1.35687		5.42644	5.29406	6.31355	0.125	3.0769	3.3004	1.93851	1.7211	0.125	1.0873	0.346863	0.291462	2.01536	3.29711	2.5948	3.60095	1.67356	6.00437	3.92272	0.918372	3.19769	0.294825	-1.79988		0.740627	1.20852	3.26352	0.644182	6.56006	5.28853	0.245446	2.71809
cluster_3	ENSMUSG00000033857	Engase	0.125	1.34066	0.929773	2.6775	3.57447	1.65829	0.729898	7.43722	1.12229	0.798479	2.63675	3.09647	-1.9553	-0.231861		11.8558	21.4262	12.2074	21.1982	17.8399	15.0356	31.2843	29.1209	18.3213	6.66863	9.22137	9.89632	17.6156	12.5491	22.0445	20.3487	13.0297	19.6641	16.5938	17.4188	17.5419	-0.0801598	-0.0101623		3.20314	1.78008	1.22403	4.79764	4.41784	4.27386	3.13614	5.94399
cluster_9	ENSMUSG00000033880	Lgals3bp	105.642	115.613	77.3752	30.7549	25.9961	13.9246	7.38377	5.1873	14.0871	99.5434	23.5585	8.88606	3.48571	1.40663		527.657	260.11	461.163	366.139	285.076	303.998	1035.55	1668.44	1480.88	1528.27	1217.09	1153.66	198.05	175.482	174.862	165.706	201.213	197.146	367.357	1347.31	185.41	0.986466	2.8613		42.7315	41.9832	39.5661	34.3893	58.6751	49.1817	4.46104	4.24679
cluster_8	ENSMUSG00000033949	Trim36	5.36343	3.77199	0.929773	1.82666	4.7243	6.25817	4.96418	9.12465	3.61553	3.35506	4.26971	5.90145	-0.81473	-0.466932		49.3005	59.0209	46.3917	47.0752	51.3492	62.7825	11.1709	42.4217	9.39163	22.7717	36.5105	22.2644	60.4298	51.6718	53.5344	47.8403	42.2803	53.8793	52.6533	24.0885	51.606	0.028987	-1.09919		4.43849	7.80354	4.67814	4.9707	3.89327	6.2581	6.02684	5.58031
cluster_5	ENSMUSG00000034006	Pqlc1	0.873347	2.55633	2.53932	1.82666	1.27482	1.65829	0.729898	1.24996	1.62094	1.98966	1.58659	1.20026	0.729173	0.40258		8.16857	6.23388	11.9127	4.54785	6.72337	6.61386	24.3584	61.5749	15.4571	17.6369	18.9833	27.7577	21.3915	6.73357	9.5411	11.1848	7.35162	25.6023	7.36671	27.6281	13.6342	-0.888134	1.01891		1.86928	0.66676	0.753019	1.33643	0.43911	0.938538	0.125	0.246229
cluster_9	ENSMUSG00000034024	Cct2	5.36343	1.9485	1.73455	5.22999	1.84974	3.95823	2.54459	5.74978	1.62094	3.01549	3.67932	3.3051	-0.132303	0.154743		134.869	134.238	134.21	99.7666	111.026	121.895	221.462	174.943	230.51	258.164	198.921	201.982	130.262	118.651	115.127	132.211	115.238	100.435	122.668	214.33	118.654	0.0479931	0.853074		7.89114	4.72996	5.93417	5.14376	4.10373	7.97176	4.70194	7.51997
cluster_8	ENSMUSG00000034041	Lyl1	14.3436	5.59549	7.36796	10.335	9.89851	15.4579	9.80336	14.7494	8.60199	9.10235	11.8971	11.0516	-0.279944	0.106359		80.5607	93.0098	112.406	101.988	115.053	104.499	62.0612	39.7669	52.1849	69.7492	48.7129	65.731	127.639	115.394	103.361	115.463	121.842	116.867	101.253	56.3677	116.761	-0.205598	-1.05062		9.76982	3.46585	7.97994	4.80629	28.8231	5.44005	12.8682	13.636
cluster_22	ENSMUSG00000034101	Ctnnd1	5.22873	6.68958	6.56319	1.08644	5.29921	0.684651	21.2964	9.794	15.4085	6.1605	2.35677	15.4996	-1.33112	-2.71735		39.0632	37.09	35.1934	32.6193	50.5383	43.737	80.4122	11.2977	41.4997	18.4087	35.1771	46.7344	34.3878	29.467	38.2494	28.5646	47.6142	52.471	39.7069	38.9216	38.459	0.0460677	0.0172505		11.8229	19.2582	12.3761	17.9105	11.5576	22.3972	19.7998	23.7853
cluster_8	ENSMUSG00000034107	Ano7	9.10516	6.81115	0.929773	0.975832	7.59886	12.3913	15.8523	7.43722	12.0925	5.61536	6.98867	11.794	-1.07061	-0.754965		4.87802	7.9569	1.30377	5.73861	4.12396	5.78549	0.454728	0.125	1.80984	0.702379	1.45618	0.95731	7.45014	3.8258	8.15184	9.28886	5.28687	7.96416	4.96446	0.917573	6.99461	-0.494608	-2.93035		2.27969	11.8586	2.00906	2.17404	1.17203	5.62675	9.15843	0.852374
cluster_2	ENSMUSG00000034220	Gpc1	0.125	0.125	5.75841	2.6775	1.27482	2.42494	0.125	0.125	0.125	2.0028	2.12575	0.125	4.00202	4.08797		0.673425	0.125	0.125	0.125	0.125	0.125	0.125	0.923051	0.125	0.31746	2.12176	1.29023	0.125	0.125	0.125	0.125	0.125	0.125	0.216404	0.817085	0.125	0.7918	2.70856		0.432814	0.66676	0.125	0.125	1.06628	0.125	0.125	0.125
cluster_1	ENSMUSG00000034248	Slc25a37	0.274669	0.732832	2.70027	2.6775	1.71751	0.99131	3.35515	1.24996	1.62094	1.23593	1.79544	2.07535	-0.747763	-0.209019		168.446	210.275	142.821	202.576	188.41	237.456	94.3943	98.0193	72.1924	60.9423	72.8361	85.6016	218.225	173.793	266.999	216.857	267.718	175.062	191.664	80.6643	219.776	-0.197453	-1.44603		50.1334	22.1999	21.3253	22.3893	27.7991	59.2607	71.2072	68.029
cluster_3	ENSMUSG00000034255	Arhgap27	5.36343	4.98765	12.1966	2.6775	9.89851	10.858	4.35928	4.06235	9.10064	7.51589	7.81135	5.84076	0.363789	0.419416		157.327	161.929	137.281	172.902	184.011	217.714	82.0625	103.34	124.589	87.5903	120.825	124.927	198.154	269.554	210.902	191.495	183.199	187.425	171.861	107.222	206.788	-0.266914	-0.94755		11.3274	12.9837	13.7844	6.72554	27.7363	18.6163	23.6071	19.2562
cluster_8	ENSMUSG00000034265	Zdhhc14	1.62169	1.34066	0.929773	1.82666	5.87412	5.49152	1.3348	2.93739	2.11959	1.29738	4.39744	2.13059	-0.715656	1.04541		7.92543	18.4501	11.6121	14.5231	22.2278	17.5207	6.88443	2.78517	4.50559	6.28371	6.55902	3.78716	15.4842	17.6245	13.4002	10.8688	19.9122	17.4859	15.3765	5.13418	15.796	-0.0388258	-1.62135		6.17867	3.69791	3.4221	3.12068	5.98838	3.73271	5.29332	4.24557
cluster_5	ENSMUSG00000034317	Trim59	3.86674	6.20332	4.95364	3.52833	1.84974	3.95823	0.125	1.24996	2.11959	5.0079	3.1121	1.16485	2.10406	1.41775		4.32959	4.19759	10.5041	5.79985	6.72337	2.47203	6.38984	0.125	1.1359	4.35912	3.23108	3.95363	1.07018	2.23974	6.60822	2.65296	0.641187	6.00437	5.67109	3.19909	3.20278	0.824302	-0.00165987		0.125	0.125	1.53804	0.817243	0.75322	0.125	0.606783	0.246229
cluster_11	ENSMUSG00000034330	Plcg2	45.7742	43.8889	27.4873	53.7274	58.1911	51.4903	23.716	20.3742	32.0384	39.0501	54.4696	25.3762	0.62185	1.10198		159.534	126.469	159.795	170.372	125.841	154.195	145.535	115.619	144.657	117.726	157.932	153.268	144.48	178.612	196.076	140.743	178.456	163.969	149.368	139.123	167.056	-0.16146	-0.263971		15.8204	15.7078	18.7301	14.1429	22.9964	18.9753	13.4114	30.8323
cluster_12	ENSMUSG00000034422	Parp14	79.4498	67.5943	74.9689	3.52833	12.7731	7.79146	23.1111	13.6245	11.5939	74.0043	8.03095	16.1098	2.19967	-1.0043		42.7175	63.8688	48.4369	62.3834	52.5595	52.3051	65.2431	69.2735	54.3735	39.9565	45.6046	32.4619	49.9832	48.4944	36.4002	42.9708	40.8866	51.1524	53.7119	51.1522	44.9813	0.255917	0.185472		49.4121	35.0685	46.9626	43.1254	52.7929	68.8825	36.6345	30.8323
cluster_5	ENSMUSG00000034459	Ifit1	11.3502	5.59549	4.14887	0.125	0.125	0.125	0.125	0.125	0.125	7.03152	0.125	0.125	5.81384	0		16.6253	26.3728	25.445	19.2742	17.1332	10.9876	14.9628	42.9059	30.2213	18.8302	16.0991	16.4216	6.74126	12.0204	9.64607	20.3487	10.7929	21.9627	19.3064	23.2401	13.5853	0.507026	0.77457		0.638023	1.75028	2.03575	1.50949	3.68282	4.43892	2.41347	0.823279
cluster_9	ENSMUSG00000034566	Atp5h	9.86099	8.02681	4.95364	7.78249	13.348	11.9237	16.7355	13.6245	17.5776	7.61382	11.018	15.9792	-1.0695	-0.536326		70.5227	61.842	69.0624	49.6728	53.1308	61.9638	118.623	94.4281	113.188	152.703	121.781	99.1816	74.5532	46.1444	39.8625	56.0151	46.8313	53.4565	61.0324	116.651	52.8105	0.208751	1.1433		5.66462	3.33041	3.31377	2.72091	3.8116	4.13226	1.08857	10.6331
cluster_7	ENSMUSG00000034574	Daam1	1.62169	0.125	3.34409	0.975832	1.27482	0.125	1.3348	0.687478	2.61823	1.69693	0.791885	1.54684	0.133606	-0.965956		13.8356	11.8729	13.3862	12.3729	13.3217	14.6697	28.3168	7.8395	29.9467	13.4047	12.3275	23.0968	5.29513	12.0204	10.1586	9.28886	9.2443	9.92395	13.2432	19.1553	9.32187	0.506556	1.03905		18.286	30.4762	33.8245	93.8686	31.4313	26.6416	12.8971	12.2661
cluster_7	ENSMUSG00000034593	Myo5a	1.62169	4.37982	4.14887	0.125	2.42465	5.49152	1.93969	5.1873	2.11959	3.38346	2.68039	3.08219	0.134542	-0.201515		34.8568	15.0119	15.7437	14.5843	7.07066	17.6587	69.1965	86.2454	74.4265	60.9423	70.5065	96.6663	6.50496	2.50408	8.92365	9.92085	10.2767	30.3618	17.4877	76.3306	11.4153	0.615365	2.74129		185.588	206.503	159.061	291.546	198.747	236.059	38.1377	28.6563
cluster_1	ENSMUSG00000034610	Zcchc11	21.8271	18.36	30.7064	7.78249	10.4734	3.19158	7.38377	11.937	8.10335	23.6311	7.14916	9.14139	1.3702	-0.354639		22.7932	23.179	20.1641	29.9129	29.0207	25.3901	32.1087	6.23807	5.68498	18.7936	15.2117	14.1078	24.4634	23.6541	28.219	20.9775	23.67	33.1615	25.0767	15.3575	25.6909	-0.0349126	-0.742318		51.6663	66.2459	48.3411	83.0955	29.7142	41.5379	73.6511	82.0188
cluster_13	ENSMUSG00000034612	Chst11	2.37004	3.16416	0.929773	3.52833	2.42465	4.72487	1.3348	10.2496	2.11959	2.15466	3.55928	4.568	-1.0841	-0.359975		19.3199	12.4994	11.0286	23.9063	3.25055	17.7968	89.4814	84.1013	52.8605	29.9563	26.7485	30.4677	9.5768	9.64133	17.392	11.5008	9.41636	13.2836	14.6336	52.2693	11.8018	0.310275	2.14695		12.5535	20.078	25.5629	7.04743	27.9405	18.9284	8.4478	9.2099
cluster_1	ENSMUSG00000034652	Cd300a	0.873347	4.37982	4.14887	0.975832	0.699912	3.19158	2.54459	4.62483	9.10064	3.13401	1.62244	5.42335	-0.791174	-1.74102		175.171	182.735	163.65	212.84	175.11	205.566	88.085	100.123	141.141	177.019	125.1	120.247	213.603	256.936	228.75	170.93	197.501	185.334	185.846	125.286	208.842	-0.16831	-0.737189		9.45893	9.42521	11.197	6.16828	4.52673	7.46488	17.7932	12.6225
cluster_4	ENSMUSG00000034656	Cacna1a	4.61508	0.732832	5.75841	1.82666	7.02395	5.49152	2.54459	5.1873	3.11688	3.70211	4.78071	3.61626	0.0338496	0.402727		5.56721	2.31793	2.48254	4.88807	6.20245	5.64743	51.8676	40.3069	32.3055	28.0297	27.4141	33.464	2.72424	6.99791	2.13171	5.81291	2.53387	8.24413	4.5176	35.5646	4.7408	-0.0695718	2.90724		42.9203	47.4405	39.5991	36.9298	52.9834	68.0238	7.54566	9.21718
cluster_9	ENSMUSG00000034708	Grn	119.112	149.652	81.4071	77.5507	62.7904	67.5898	28.5552	43.4358	39.5181	116.724	69.3103	37.1697	1.6509	0.898943		2196.92	1721.42	1726.96	1856.26	1725.97	1843.78	3543.24	4503.1	4572.4	4974.39	4459.39	4176.96	1902.09	1881.73	1566.12	1366.63	1507.83	1471.75	1845.22	4371.58	1616.02	0.191344	1.43571		97.6619	113.048	102.255	102.084	139.811	105.707	47.2723	51.0363
cluster_7	ENSMUSG00000034714	Ttyh2	0.873347	2.55633	6.56319	0.125	2.99956	0.891646	0.729898	3.49987	0.125	3.33095	1.33874	1.45159	1.1983	-0.116762		55.5159	37.5615	39.3574	44.8638	38.3261	27.5991	106.464	143.317	132.038	103.861	118.837	118.636	25.1723	31.0531	25.5948	33.1497	38.4089	26.1622	40.5373	120.525	29.9235	0.437972	2.00999		44.6554	2.8338	3.4221	0.990304	4.62724	2.92097	0.486337	0.26805
cluster_10	ENSMUSG00000034723	Tmx4	8.35682	6.20332	12.1966	7.78249	8.17377	6.25817	6.77887	6.87474	9.59929	8.91891	7.40481	7.75097	0.202491	-0.0659139		371.789	513.301	433.792	376.802	594.392	615.517	322.258	338.001	231.791	227.772	389.23	362.613	431.38	574.407	557.642	575.075	641.978	315.433	484.265	311.944	515.986	-0.091533	-0.726043		5.83289	8.99	11.1153	7.05435	2.21907	7.24571	11.3084	7.51997
cluster_8	ENSMUSG00000034792	Gna15	12.8469	26.2618	16.2205	16.2908	13.9229	6.25817	20.0866	14.7494	18.0763	18.443	12.1573	17.6374	0.0644351	-0.53682		192.641	220.187	156.904	240.886	261.056	211.29	93.2716	98.0193	130.535	146.954	126.809	95.338	336.108	300.947	275.628	239.017	255.636	245.079	213.827	115.155	275.403	-0.365095	-1.25797		7.61513	3.28527	3.89311	11.7201	15.3154	12.0728	10.4881	11.6551
cluster_7	ENSMUSG00000034807	Colgalt1	15.8403	19.5756	14.6109	6.93165	13.9229	14.6913	3.75439	14.187	9.59929	16.6756	11.8486	9.18021	0.86114	0.368118		159.766	121.845	164.142	122.687	108.998	160.75	291.298	151.087	231.961	224.506	269.322	273.62	94.4162	137.073	118.058	111.987	118.218	135.936	139.698	240.299	119.281	0.227945	1.01046		17.2723	16.9178	12.5284	9.29722	18.4763	11.4514	10.9651	7.76243
cluster_11	ENSMUSG00000034833	Tespa1	1.41216	3.16416	1.83112	2.54136	0.125	0.584987	0.125	0.125	0.125	2.13581	1.08378	0.125	4.09478	3.11608		0.307808	0.751552	0.419693	0.125	0.125	0.953365	0.125	0.125	0.125	0.431011	0.568725	0.125	0.125	1.71106	0.430637	0.75699	0.297062	7.37343	0.44707	0.249956	1.78236	-1.99522	-2.83404		0.125	0.125	0.125	0.125	0.38257	0.125	0.125	0.226832
cluster_5	ENSMUSG00000034842	Art3	51.7609	17.7521	78.9928	9.48415	15.0727	13.9246	5.56908	2.93739	0.125	49.5019	12.8272	2.87716	4.10477	2.15649		0.490617	0.594914	1.00908	0.125	0.819566	0.125	0.125	7.04144	0.125	2.62698	1.23431	0.624386	0.59759	1.9754	0.433725	0.125	1.5015	0.125	0.527362	1.96285	0.793035	-0.58859	1.3075		0.227605	0.305587	0.125	0.125	0.125	0.125	4.58149	0.609916
cluster_7	ENSMUSG00000034854	Mfsd12	22.5754	12.2816	10.5871	9.48415	17.3724	13.158	27.9503	23.1866	21.5668	15.148	13.3382	24.2346	-0.677936	-0.861506		77.7327	52.1288	53.1667	60.5139	41.8632	53.9425	138.901	166.064	132.324	89.5938	113.313	128.634	39.1846	64.3603	36.1516	35.2005	40.4117	38.2009	56.558	128.138	42.2516	0.420724	1.60062		16.8772	5.5417	8.28924	12.4608	14.1238	10.2158	6.26773	1.21606
cluster_3	ENSMUSG00000034863	Ano8	3.86674	1.34066	0.929773	14.5891	11.0483	12.3913	6.77887	3.49987	4.61282	2.04572	12.6763	4.96385	-1.27885	1.3526		2.3187	2.47457	3.66131	2.16631	2.29552	1.64367	0.125	2.51915	0.125	0.125	1.01245	0.624386	0.361295	1.18237	0.279362	1.07299	2.53387	1.24488	2.42668	0.755165	1.11246	1.12523	-0.558891		0.740627	1.29881	0.125	0.298061	3.42734	2.43574	2.05213	1.33729
cluster_9	ENSMUSG00000034875	Nudt19	6.86012	4.98765	7.36796	2.6775	5.87412	1.65829	1.3348	1.24996	0.125	6.40525	3.4033	0.903251	2.82606	1.91374		20.7824	19.5481	32.8359	14.8633	10.1945	23.6147	30.6892	31.781	46.8136	63.8561	42.483	41.068	28.0078	22.565	21.3328	15.2833	23.0093	19.163	20.3065	42.7818	21.5602	-0.0864323	0.988627		0.125	0.125	0.282005	0.125	0.125	0.305385	0.486337	0.609916
cluster_11	ENSMUSG00000034906	Ncaph	2.37004	2.55633	0.125	0.125	3.57447	0.891646	3.75439	1.81243	5.61011	1.68379	1.53037	3.72564	-1.14578	-1.28361		24.0016	38.8271	18.1013	24.4507	18.8904	17.9348	5.72379	1.7211	13.8902	11.0991	8.78874	10.6121	35.3164	22.0443	25.5763	14.5249	29.484	14.6834	23.701	8.63916	23.6049	0.00586154	-1.45012		1.86825	0.757053	0.910023	1.50949	2.11436	1.74847	0.606783	2.98964
cluster_9	ENSMUSG00000034926	Dhcr24	7.60847	2.55633	1.73455	1.82666	0.125	0.125	2.54459	0.125	0.125	3.96645	0.692221	0.93153	2.09017	-0.428369		0.856234	0.751552	0.125	0.635329	0.472283	0.125	5.55398	2.78517	4.00014	5.89879	2.12176	0.95731	0.125	0.918028	1.82299	1.07299	0.125	1.52485	0.494233	3.55286	0.931475	-0.914326	1.93139		0.432814	0.125	0.125	1.17375	0.229703	0.125	0.125	0.367458
cluster_2	ENSMUSG00000034947	Tmem106a	15.8403	4.37982	13.8061	1.82666	5.87412	2.42494	1.93969	2.93739	0.125	11.3421	3.37524	1.66736	2.76605	1.01742		32.6649	32.7057	31.9518	23.2599	29.644	33.2596	61.6078	70.0822	63.2021	76.4411	57.1948	71.5372	24.4634	24.7089	32.0811	38.6764	22.1782	36.5295	30.581	66.6775	29.7729	0.0386345	1.1632		3.25033	18.1909	11.5863	7.39355	3.99902	8.19905	1.81124	1.21606
cluster_15	ENSMUSG00000034993	Vat1	33.0523	40.2419	45.1923	17.1416	6.44904	0.891646	17.667	13.6245	12.0925	39.4955	8.16077	14.4613	1.44949	-0.825424		1.95126	2.00466	8.67109	4.03242	2.03506	2.74815	21.7766	11.0237	11.4134	7.77143	8.99951	11.4128	2.72424	2.23974	1.94956	2.65296	2.53387	1.80482	3.57377	12.0663	2.31753	0.624857	2.38031		1.25365	2.47353	1.18949	0.298061	5.25546	2.4673	0.245446	0.611128
cluster_7	ENSMUSG00000034994	Eef2	151.291	156.946	98.3073	185.606	116.257	135.821	73.3176	81.1219	51.9843	135.515	145.895	68.8079	0.977803	1.08428		1084.39	653.808	841.62	796.471	676.222	793.138	1660.93	1796.81	2105.08	2169.39	2018.81	1814.15	786.626	823.645	662.117	622.424	671.56	842.874	807.608	1927.53	734.874	0.136157	1.39118		63.5777	117.192	66.0403	141.632	168.643	91.9267	33.5113	34.7432
cluster_19	ENSMUSG00000034998	Foxn2	8.35682	8.02681	3.34409	0.975832	3.57447	3.19158	1.93969	2.93739	1.12229	6.57591	2.58063	1.99979	1.71734	0.367873		42.9022	55.1974	47.6029	46.5326	27.3485	40.3559	49.8893	30.717	21.6522	20.3333	24.7495	48.4007	30.1345	32.1105	66.3804	51.6322	67.0245	33.1559	43.3232	32.6237	46.7397	-0.109506	-0.518729		5.66359	4.91055	5.22765	2.20173	4.62515	2.83078	2.54355	1.33729
cluster_14	ENSMUSG00000035004	Igsf6	8.35682	9.85031	8.17273	12.8875	11.0483	13.158	8.59357	4.62483	3.11688	8.79329	12.3646	5.44509	0.691446	1.18319		87.5019	83.2998	60.4869	73.1054	72.4397	68.9027	31.7789	72.4816	65.2964	77.8788	59.1383	74.174	89.9171	100.501	90.4254	77.686	84.8158	110.433	74.2894	63.458	92.2965	-0.313119	-0.540474		22.3902	19.1742	25.555	25.2257	21.5892	35.6663	22.6568	9.08989
cluster_14	ENSMUSG00000035042	Ccl5	0.125	3.77199	1.73455	0.975832	0.125	0.891646	0.125	0.125	0.125	1.87718	0.664159	0.125	3.90857	2.4096		5.06083	3.25776	1.30377	3.86741	1.68777	4.54294	8.69794	0.391017	1.1359	9.36307	1.23431	0.639368	3.66942	2.76843	3.05788	0.75699	0.641187	7.68139	3.28675	3.57694	3.09588	0.0863089	0.208372		0.535418	1.75028	0.753019	0.644182	1.90496	0.575963	0.245446	0.125
cluster_3	ENSMUSG00000035045	Zc3h12b	3.86674	6.20332	0.125	2.6775	12.1982	13.158	11.6181	11.3746	22.5641	3.39835	9.34454	15.1856	-2.15979	-0.700505		10.9107	7.80026	2.18785	0.635329	2.38234	7.58028	10.0169	5.44534	7.20133	5.32141	2.34363	1.29023	3.66942	9.11265	2.44044	5.49692	7.8678	13.2836	5.24946	5.2698	6.97847	-0.410742	-0.405163		2.4849	1.38911	0.596014	4.9707	2.21907	5.62675	1.20901	1.09483
cluster_1	ENSMUSG00000035064	Eef2k	6.11178	3.77199	3.34409	9.48415	11.6232	7.79146	12.223	9.12465	18.5749	4.40929	9.63295	13.3075	-1.59362	-0.466191		113.027	126.712	116.526	176.399	172.226	184.877	60.3004	34.7977	49.4134	75.6693	74.3647	82.9865	156.42	145.778	160.35	142.791	169.586	138.665	148.295	62.922	152.265	-0.0381181	-1.27495		15.2643	22.7823	9.81062	11.6907	18.2607	15.0302	33.6342	58.6398
cluster_1	ENSMUSG00000035069	Oma1	3.11839	0.125	0.125	0.125	1.84974	0.125	0.125	1.24996	5.11147	1.1228	0.699912	2.16214	-0.945365	-1.62721		37.4143	42.5003	30.3398	40.1007	37.6315	43.0578	25.0195	26.1947	25.9031	29.3519	26.0741	18.9352	47.384	50.3607	49.9609	50.3746	50.9178	38.2149	38.5074	25.2464	47.8688	-0.31395	-0.923008		6.67014	17.7755	8.76026	13.7968	5.3654	6.07772	17.0633	10.9144
cluster_15	ENSMUSG00000035086	Becn1	7.60847	6.81115	15.4157	3.52833	1.84974	3.19158	1.3348	1.24996	1.62094	9.9451	2.85655	1.4019	2.82661	1.02689		74.8315	71.7274	51.7787	53.1992	45.6243	66.4356	68.3788	118.237	113.88	116.74	112.186	114.668	56.3632	68.8541	74.9907	63.4504	44.376	89.7154	60.5994	107.348	66.2916	-0.129523	0.695399		9.04851	2.11145	5.76775	13.731	8.29186	5.53656	2.29302	8.4898
cluster_2	ENSMUSG00000035105	Egln3	0.125	0.125	0.125	3.52833	5.87412	12.3913	0.125	0.125	0.623647	0.125	7.26459	0.291216	-1.22016	4.64072		17.1262	2.47457	5.72416	3.52719	2.72962	4.95713	70.3423	87.9958	95.6538	98.6798	85.571	40.3572	0.59759	3.29711	0.433725	3.91694	1.32944	2.64473	6.08981	79.7667	2.03659	1.58024	5.29156		1.25365	3.18685	0.596014	0.125	2.06096	0.305385	0.125	0.125
cluster_10	ENSMUSG00000035107	Dcbld2	178.98	163.024	128.889	166.888	209.968	215.552	465.896	377.762	361.145	156.964	197.469	401.601	-1.35533	-1.02413		118.916	159.365	109.161	147.098	137.823	102.446	39.8573	149.619	50.5254	64.2141	51.3709	83.8554	116.566	112.426	155.432	161.27	135.841	71.2374	129.135	73.2403	125.462	0.0416258	-0.776542		7.34015	21.7078	14.2554	5.66295	17.5057	12.3118	25.6595	9.58086
cluster_20	ENSMUSG00000035109	Shc4	43.5291	14.713	39.5589	207.728	134.654	112.822	44.8874	33.8737	31.0411	32.6003	151.735	36.6007	-0.166986	2.05161		0.125	1.3781	3.07193	1.8261	2.03506	1.13975	5.56552	0.391017	0.461968	1.85714	1.8999	2.45547	0.833885	2.76843	0.433725	1.07299	1.5015	0.96491	1.59599	2.10517	1.26257	0.338084	0.737571		0.330209	0.125	0.753019	0.125	0.229703	0.125	0.125	1.33729
cluster_3	ENSMUSG00000035133	Arhgap5	15.0919	14.1051	12.1966	3.52833	6.44904	3.95823	18.8768	21.4992	31.0411	13.7979	4.6452	23.8057	-0.786859	-2.3575		405.746	400.952	367.017	371.255	412.47	325.077	272.883	470.079	331.102	206.403	286.998	358.902	371.581	356.789	542.931	590.388	484.085	298.979	380.419	321.061	440.792	-0.212508	-0.45725		150.123	144.242	168.503	194.81	79.242	112.157	283.641	202.895
cluster_9	ENSMUSG00000035150	Eif2s3x	3.11839	4.31296	4.95364	1.82666	2.25792	7.02481	0.125	2.13867	0.623647	4.12833	3.70313	0.96244	2.10079	1.94398		143.246	115.074	111.062	78.9759	91.983	82.4865	135.014	146.118	213.621	122.008	181.957	177.913	76.4436	99.3328	110.29	81.9488	95.2015	88.8027	103.805	162.772	92.0033	0.174112	0.823094		3.93573	4.50874	5.28888	3.58622	13.7364	2.608	3.91422	1.94344
cluster_12	ENSMUSG00000035208	Slfn8	30.8072	34.7714	26.6825	4.37916	4.7243	6.25817	9.80336	8.56217	2.11959	30.7537	5.12054	6.82837	2.17115	-0.415246		65.7861	83.7932	84.8727	121.151	101.299	102.864	17.8644	51.1471	61.829	34.2943	82.4782	72.0832	59.3665	89.7345	78.8529	77.7208	103.497	94.1446	93.2944	53.2827	83.886	0.153361	-0.654763		55.4535	47.2699	52.0198	37.4265	62.7899	94.5468	49.7185	52.5784
cluster_9	ENSMUSG00000035227	Spcs2	0.125	0.125	0.125	0.975832	5.29921	3.95823	0.125	2.37491	0.125	0.125	3.41109	0.874971	-2.80731	1.96293		189.343	191.768	228.223	201.601	183.084	177.011	206.159	293.329	232.803	326.212	256.678	243.785	224.82	213.05	206.597	178.138	181.19	144.931	195.172	259.828	191.454	0.0277436	0.440555		3.30574	2.92409	3.73611	3.08434	0.648516	5.89733	1.20901	2.54594
cluster_9	ENSMUSG00000035232	Pdk3	0.873347	1.9485	1.73455	0.125	4.14939	0.891646	1.93969	0.125	0.125	1.5188	1.72201	0.729898	1.05716	1.23833		17.234	13.9091	19.3979	18.4951	22.872	20.2833	35.4043	30.4509	35.5067	45.1625	30.5202	35.4149	25.8812	9.11265	10.8208	16.2408	12.5118	23.6425	18.6986	35.4099	16.3683	0.192027	1.11325		0.740627	0.39588	0.439009	0.125	0.543813	0.575963	0.365891	0.488687
cluster_15	ENSMUSG00000035273	Hpse	1.62169	5.59549	10.5871	0.125	0.699912	0.891646	0.729898	0.125	0.125	5.93474	0.572186	0.326633	4.18345	0.808816		15.2981	0.125	9.55516	7.60982	4.63968	3.43708	86.8419	78.8634	33.8218	49.4024	166.511	133.02	0.125	0.653685	0.125	1.70498	0.125	0.40497	6.77747	91.4101	0.523105	3.69557	7.44911		1.56146	0.757053	1.38104	1.68255	0.43911	4.09348	0.125	0.125
cluster_9	ENSMUSG00000035295	Wdr38	17.337	20.7913	22.6586	16.2908	15.6476	23.891	5.09726	8.56217	6.60741	20.2623	18.6098	6.75561	1.58464	1.46191		2.13589	1.3781	2.18785	0.805438	3.0769	2.47203	5.92987	5.97738	9.38826	7.66557	8.46704	1.95608	4.8509	5.41185	0.896812	2.02097	2.53215	0.96491	2.00937	6.56403	2.7796	-0.468134	1.23971		0.638023	1.4794	0.439009	0.592264	0.857923	1.2975	0.486337	0.488687
cluster_2	ENSMUSG00000035311	Gnptab	16.5886	11.6738	8.17273	0.125	5.29921	0.891646	0.729898	1.81243	3.61553	12.1451	2.10529	2.05262	2.56483	0.0365496		22.4276	15.004	27.5314	19.5175	15.2318	10.1551	44.3333	26.4607	50.8438	25.6644	28.7453	20.748	6.97755	8.58396	10.3129	13.0745	9.41636	18.603	18.3112	32.7992	11.1614	0.714214	1.55515		32.31	30.5241	28.9307	17.1853	22.6362	38.4542	9.47881	7.51512
cluster_14	ENSMUSG00000035352	Ccl12	9.10516	7.41898	8.17273	4.37916	5.87412	6.25817	1.3348	0.125	1.12229	8.23229	5.50382	0.860696	3.25772	2.67686		52.7738	72.1064	71.7324	55.5807	46.6522	48.5788	98.1417	30.4616	33.9903	56.6889	21.6457	27.9242	67.2328	49.8214	41.3398	32.6725	38.839	46.88	57.9041	44.8087	46.1309	0.327931	-0.041954		4.53699	3.91732	6.09118	6.31712	4.83351	2.37982	6.00155	0.125
cluster_9	ENSMUSG00000035376	Hacd2	0.125	0.125	3.34409	1.82666	0.699912	2.42494	0.729898	0.125	1.12229	1.19803	1.6505	0.659064	0.862175	1.32442		62.5687	29.0827	58.3121	45.4558	42.8425	39.4047	119.638	139.491	122.006	87.5345	109.421	116.695	18.8845	30.8046	43.1998	31.8983	30.4992	33.517	46.2777	115.798	31.4672	0.556468	1.87969		2.20787	5.05863	1.49879	1.57352	2.84729	2.30406	1.28128	0.966329
cluster_14	ENSMUSG00000035385	Ccl2	7.60847	5.59549	3.34409	2.6775	12.1982	10.0914	1.93969	0.687478	0.125	5.51602	8.32235	0.91739	2.58802	3.18138		409.8	411.464	253.855	324.963	344.3	201.825	189.585	208.688	78.4701	151.179	266.385	204.059	320.291	418.315	623.17	255.181	381.071	276.562	324.368	183.061	379.098	-0.22494	-1.05025		9.86422	6.35524	10.6443	2.54785	0.962626	4.99631	3.13614	0.488687
cluster_10	ENSMUSG00000035397	Klf16	0.125	0.732832	0.929773	2.6775	0.699912	0.125	1.3348	4.06235	3.11688	0.595868	1.16747	2.83801	-2.25181	-1.28149		9.08261	15.1607	15.0423	15.2647	11.0644	6.75192	6.38984	3.58322	2.48378	5.89879	5.89343	12.7761	13.1212	9.37699	9.5411	14.9768	12.1694	13.5636	12.0611	6.17086	12.1248	-0.00760168	-0.974421		0.227605	0.125	0.282005	0.125	0.75322	0.395578	0.125	1.09362
cluster_19	ENSMUSG00000035455	Fignl1	12.8469	14.713	23.4634	38.4124	43.2434	37.6906	25.5307	19.8117	13.5885	17.0078	39.7822	19.6436	-0.207869	1.01806		9.91987	5.60733	12.7968	6.92428	4.98696	4.54294	0.125	0.125	11.0765	3.78174	12.5493	4.78594	1.77906	3.56145	1.3599	5.92667	1.32944	5.16446	7.46303	5.40724	3.18683	1.22764	0.76277		2.05807	6.80671	0.753019	2.26749	0.125	0.125	1.08495	0.246229
cluster_20	ENSMUSG00000035493	Tgfbi	4.61508	3.16416	2.53932	15.44	10.4734	2.42494	3.75439	2.37491	1.12229	3.43952	9.44611	2.4172	0.508872	1.96639		83.482	64.699	77.3345	77.205	71.5333	78.4096	104.918	54.9219	49.7924	150.415	111.405	70.6999	73.849	82.3303	88.0745	76.1534	78.5837	143.775	75.4439	90.3586	90.461	-0.261891	-0.00163394		1.15105	3.82432	2.94637	3.40969	10.4906	6.43308	3.84798	4.34619
cluster_5	ENSMUSG00000035673	Sbno2	17.337	18.7854	13.8061	25.65	27.7208	21.5911	6.77887	8.56217	10.0979	16.6429	24.9873	8.47966	0.972824	1.55912		87.5312	122.005	97.963	122.434	111.603	127.417	119.619	146.551	131.991	76.9165	99.9721	99.8607	113.343	101.633	100.465	117.043	114.195	123.592	111.492	112.485	111.712	-0.00284151	0.00994955		12.3349	8.04282	11.2739	16.2197	24.2151	13.7062	9.27646	7.48845
cluster_1	ENSMUSG00000035697	Arhgap45	13.5952	28.0853	16.2205	28.2024	13.9229	16.2246	11.0132	20.3742	19.0736	19.3003	19.45	16.8203	0.19842	0.209563		345.746	420.612	334.218	466.71	468.007	462.964	294.103	347.344	239.581	276.374	308.508	284.827	468.762	532.141	469.35	449.161	514.182	501.389	416.376	291.789	489.164	-0.23243	-0.745391		61.2362	36.2026	45.4161	24.1718	105.483	50.8142	30.7303	79.0366
cluster_10	ENSMUSG00000035778	Ggta1	6.11178	2.55633	3.34409	2.6775	7.02395	3.19158	15.2474	3.49987	9.59929	4.00407	4.29768	9.44887	-1.23868	-1.13658		87.4032	105.24	64.368	114.826	96.2268	100.755	13.479	8.90356	2.98923	20.3333	16.7647	25.9266	90.3897	106.919	126.546	117.691	112.575	116.047	94.8032	14.7327	111.695	-0.236551	-2.92246		3.10053	3.10468	7.65337	3.41316	1.27674	7.34041	17.032	8.2231
cluster_9	ENSMUSG00000035885	Cox8a	21.0787	18.9678	20.2443	23.0975	11.0483	17.7579	4.96418	7.43722	5.61011	20.0969	17.3012	6.00384	1.74302	1.52692		103.34	53.6654	106.435	54.2215	60.2761	65.6624	246.803	119.827	216.831	260.446	187.899	175.598	96.4176	80.8235	59.0575	59.6048	49.2488	86.5966	73.9336	201.234	71.9581	0.039072	1.48364		2.89532	1.02793	2.00749	1.16336	2.63788	5.44637	0.847674	2.53503
cluster_3	ENSMUSG00000035900	Gramd4	68.9729	63.3395	58.8734	100.523	100.735	118.188	216.073	159.869	122.293	63.7286	106.482	166.079	-1.38185	-0.641255		12.9216	3.57104	7.19762	15.7751	5.1606	8.54671	6.38984	15.554	8.71769	4.93649	1.01245	1.95608	5.08719	7.26225	9.5411	6.7609	8.21193	4.37215	8.86211	6.42776	6.87259	0.366796	-0.0965377		3.51095	0.66676	1.22403	0.817243	1.90496	0.846541	5.06568	2.18589
cluster_1	ENSMUSG00000035914	Cd276	0.873347	0.125	1.73455	0.125	0.125	0.125	3.14949	1.24996	5.61011	0.910964	0.125	3.33652	-1.87288	-4.73834		17.6746	21.4278	10.7339	14.7544	31.0332	19.1801	18.0952	7.57348	7.36982	8.78569	11.44	16.9377	19.5012	25.7662	23.9014	11.8168	16.1216	18.883	19.134	11.7003	19.3317	-0.0148308	-0.724423		6.98103	1.83696	2.94951	1.16336	4.41784	4.08807	3.477	3.64064
cluster_5	ENSMUSG00000035929	H2-Q4	29.3105	18.9678	33.008	11.1858	10.4734	1.65829	2.54459	4.06235	6.60741	27.0955	7.77251	4.40478	2.62091	0.81931		4.27475	5.44286	12.7968	7.22877	6.01492	5.77168	6.32389	20.9674	3.89905	10.1522	4.00538	6.50549	2.72897	5.1105	8.36486	3.27863	4.0876	2.82391	6.92163	8.64223	4.39908	0.65391	0.974203		10.5527	8.84734	6.40676	6.12329	3.69957	11.3675	0.491155	0.973603
cluster_3	ENSMUSG00000036036	Zfp57	0.125	0.125	0.125	0.125	4.14939	0.125	0.125	2.93739	0.125	0.125	1.46646	1.06246	-3.08741	0.464926		0.307808	1.84802	4.54539	0.465219	0.298641	0.953365	0.125	0.125	0.125	0.50992	0.125	0.125	1.54277	3.8258	2.90352	2.65296	2.53387	0.125	1.40307	0.189153	2.26399	-0.690275	-3.58124		0.227605	1.84057	0.439009	0.298061	0.43911	0.215193	0.96812	1.21606
cluster_1	ENSMUSG00000036040	Adamtsl2	3.11839	0.125	0.125	0.975832	0.125	0.125	0.125	2.93739	0.125	1.1228	0.408611	1.06246	0.0796823	-1.37862		3.96398	11.5596	2.48254	9.47762	10.1962	7.8564	0.125	0.125	0.125	0.31746	0.125	0.125	8.39532	8.58396	6.76258	4.23294	10.1046	5.44443	7.58939	0.157077	7.25398	0.0652114	-5.52923		0.125	0.578273	0.283575	5.16107	0.43911	0.216095	3.89977	2.18711
cluster_9	ENSMUSG00000036067	Slc2a6	9.85351	23.8304	8.9775	12.0366	17.3724	19.2911	16.4572	19.8117	14.0871	14.2205	16.2334	16.7854	-0.239233	-0.0482395		13.8356	5.60733	9.84986	16.1153	3.94511	11.446	53.7586	73.5457	27.8255	89.9864	46.7162	36.8016	5.08719	5.67619	3.36661	7.39289	9.9446	25.0171	10.1332	54.7723	9.4141	0.106194	2.54055		1.86928	1.57421	1.22403	0.125	1.17203	1.64655	0.365891	0.246229
cluster_2	ENSMUSG00000036158	Prickle1	3.86674	1.34066	0.929773	0.125	0.125	2.42494	4.96418	1.24996	2.61823	2.04572	0.891646	2.94412	-0.525227	-1.7233		14.4736	10.7764	12.5021	11.6924	15.5791	7.8564	22.2168	40.8256	30.4521	17.8602	40.0603	31.9192	1.54277	8.05528	5.99077	14.0003	4.42656	7.96416	12.1467	30.5557	6.99665	0.795825	2.12671		1.45886	1.56969	1.85205	1.85561	5.25546	9.41485	1.19817	0.731145
cluster_9	ENSMUSG00000036199	Ndufa13	3.11839	8.02681	11.3918	0.975832	8.17377	3.95823	3.75439	6.31226	6.60741	7.51234	4.36928	5.55802	0.434692	-0.347176		42.5055	32.8326	43.5745	33.3015	28.2671	44.3569	115.589	56.9675	97.615	120.741	89.3227	75.9551	43.2654	44.0561	25.8387	36.4044	31.0498	39.4132	37.473	92.6985	36.6713	0.0312016	1.3379		1.41576	0.847347	1.53804	0.990304	1.6788	0.485771	0.245446	1.94344
cluster_8	ENSMUSG00000036353	P2ry12	300.961	296.139	182.809	169.441	298.505	130.455	617.121	722.347	727.152	259.969	199.467	688.873	-1.4059	-1.78809		3189.67	4049.42	3348.15	3642.6	4199.22	3914.12	1630.39	1696.03	1950.71	2695.04	2354.75	2020.97	5632.91	5404.31	4792.01	4396.02	4733.52	3095.69	3723.86	2057.98	4675.74	-0.328396	-1.18397		31.5189	72.0716	63.1106	25.7051	32.2302	31.7168	193.292	136.86
cluster_8	ENSMUSG00000036362	P2ry13	54.7543	32.3401	57.2639	42.6666	39.794	26.191	54.5658	79.9969	71.4315	48.1194	36.2172	68.6647	-0.512949	-0.922896		690.238	989.036	665.438	760.807	869.228	967.046	400.569	449.01	410.173	640.516	516.743	534.087	1324.89	1300.29	1111.71	941.475	1108.35	820.3	823.632	491.85	1101.17	-0.418963	-1.16275		25.0661	45.7692	27.2884	10.8582	22.1127	16.1892	84.9802	52.5008
cluster_15	ENSMUSG00000036381	P2ry14	12.8469	8.02681	13.0014	0.125	0.125	0.891646	0.729898	0.125	0.125	11.2917	0.380549	0.326633	5.11145	0.220412		1.58747	0.281638	1.59846	0.635329	0.645924	0.125	1.77364	0.125	0.461968	4.16666	1.23431	0.125	2.01536	0.125	1.51426	0.75699	0.125	0.125	0.812304	1.31443	0.776935	0.0642245	0.758571		2.89532	2.47263	2.16606	4.45152	0.762643	0.49479	0.486337	0.608704
cluster_2	ENSMUSG00000036390	Gadd45a	3.11839	1.34066	2.53932	12.0366	1.27482	1.65829	1.93969	3.49987	3.11688	2.33279	4.98992	2.85215	-0.289992	0.806968		3.23274	2.78785	1.59846	2.84675	1.16685	2.05785	10.5114	9.70161	6.86437	6.66863	5.00598	5.61825	1.77906	0.389343	0.279362	2.02097	1.15737	1.52485	2.28175	7.39505	1.19183	0.936966	2.63338		3.20314	0.215293	1.06703	0.298061	0.125	0.305385	0.245446	0.367458
cluster_9	ENSMUSG00000036427	Gpi1	0.873347	3.77199	0.929773	2.6775	0.125	4.72487	0.729898	2.93739	2.61823	1.85837	2.50912	2.09517	-0.173032	0.260113		183.027	108.827	138.224	151.701	119.068	145.148	400.705	383.918	469.861	504.046	421.456	408.341	115.094	130.541	113.453	85.5575	110.947	172.273	140.999	431.388	121.311	0.216975	1.83028		17.4087	12.2929	12.3353	17.7287	24.5659	18.4621	11.0422	8.80379
cluster_4	ENSMUSG00000036526	Card11	0.873347	0.125	6.56319	4.37916	0.699912	0.125	0.125	3.49987	0.125	2.52051	1.73469	1.24996	1.01184	0.4728		4.14678	5.13898	13.3832	4.20763	7.76522	5.09519	5.39901	5.97738	26.3142	10.3254	21.8387	22.2644	2.01536	5.41185	3.67533	5.81291	3.91037	1.52485	6.62284	15.3532	3.72511	0.830165	2.04318		2.89532	1.93087	2.48007	3.24009	7.34953	2.65039	3.13614	1.33729
cluster_8	ENSMUSG00000036528	Ppfibp2	7.60847	0.125	4.95364	0.125	3.57447	0.891646	1.93969	1.81243	0.125	4.22904	1.53037	1.29238	1.7103	0.243858		19.6855	30.8261	26.3526	22.4093	23.221	24.0399	13.479	14.5857	18.9952	13.9821	11.2115	15.4345	24.9242	24.7089	22.9706	17.8207	30.2359	30.0818	24.4224	14.6147	25.1237	-0.0408422	-0.781631		3.81876	1.11823	16.9355	3.58622	8.00288	3.37194	5.24033	6.28707
cluster_8	ENSMUSG00000036561	Ppp6r2	18.0853	28.0853	29.0968	23.9483	27.1459	26.9576	59.405	47.3732	35.0303	25.0891	26.0173	47.2695	-0.913846	-0.86144		41.6225	54.9514	45.2189	71.5625	54.7908	48.3082	31.2843	33.9092	26.914	26.6844	36.9542	32.4186	40.0589	49.2954	42.5638	40.8884	48.9907	43.5204	52.7424	31.3608	44.2196	0.254277	-0.495723		5.56201	3.19949	4.70169	6.18213	3.29646	9.05407	17.2391	7.52118
cluster_4	ENSMUSG00000036564	Ndrg4	3.11839	0.732832	4.95364	19.6941	15.6476	20.8244	7.98867	6.87474	11.5939	2.93495	18.7221	8.81909	-1.58729	1.08604		0.673425	0.125	0.125	0.125	0.125	0.263061	3.25247	0.125	4.16862	1.47222	0.790588	0.291462	0.59759	0.125	0.125	0.125	0.125	0.96491	0.239414	1.68339	0.34375	-0.52185	2.29194		7.02002	1.75028	2.32307	0.990304	0.543813	1.98928	0.125	1.70098
cluster_8	ENSMUSG00000036568	Bicral	0.873347	5.59549	7.36796	0.125	0.699912	10.858	0.729898	8.56217	3.11688	4.61226	3.89432	4.13632	0.157128	-0.0869762		31.0196	25.5004	26.3526	38.2312	35.7718	27.461	5.06763	11.5637	22.7019	11.6187	21.4238	23.9291	13.3575	20.4794	33.776	25.708	29.3773	23.0825	30.7228	16.0508	24.2968	0.338544	-0.59812		13.5662	9.15614	12.833	6.55767	11.0969	13.9398	12.0491	10.4367
cluster_16	ENSMUSG00000036594	H2-Aa	6.86012	0.732832	8.17273	3.52833	1.84974	3.95823	0.125	0.687478	0.125	5.25523	3.1121	0.312493	4.07186	3.31599		238.134	37.8199	442.164	159.688	72.8808	50.7961	198.244	51.9132	816.48	404.708	182.458	165.75	139.775	250.19	214.843	167.881	193.181	1289.05	166.914	303.259	375.819	-1.17094	-0.309489		9.56462	10.2993	4.36413	9.81641	10.8592	8.41731	0.486337	2.67081
cluster_2	ENSMUSG00000036617	Etl4	0.125	0.125	0.125	6.08082	2.42465	13.158	0.125	0.125	0.125	0.125	7.22115	0.125	0	5.85223		18.223	1.69138	3.956	7.09949	3.96074	7.8564	52.5024	50.4022	59.5999	42.2737	42.2789	61.5711	1.77906	1.9754	0.279362	3.91694	3.91037	0.96491	7.13117	51.438	2.13767	1.7381	4.58872		37.9861	18.2767	21.0773	34.218	39.3175	22.4107	1.32946	1.80039
cluster_11	ENSMUSG00000036622	Atp13a2	11.3502	4.98765	4.14887	14.5891	20.8218	25.4243	7.38377	8.56217	9.10064	6.82891	20.2784	8.34886	-0.289925	1.28029		88.2387	112.861	92.6585	108.107	93.1968	81.5822	39.8573	70.0875	58.4104	36.2478	38.5073	85.1072	42.4218	74.1409	58.6283	81.0198	64.829	76.8368	96.1073	54.7029	66.3128	0.535359	-0.27767		21.6689	11.5923	7.81823	13.577	14.0202	12.7366	3.52639	8.77954
cluster_2	ENSMUSG00000036636	Clcn7	1.62169	12.8895	13.8061	9.48415	2.99956	7.02481	4.35928	1.24996	6.60741	9.4391	6.50284	4.07222	1.21284	0.675256		102.132	76.8776	87.9257	108.648	94.9315	81.0686	156.886	136.802	181.899	131.904	171.086	183.411	96.5334	96.6074	102.02	89.8676	95.2858	114.678	91.9306	160.331	99.1652	-0.109289	0.693151		13.5662	12.5945	7.64866	13.2776	24.8852	19.5083	15.1807	12.3691
cluster_13	ENSMUSG00000036661	Dennd3	4.61508	1.34066	0.125	5.22999	5.87412	0.125	0.729898	0.125	0.623647	2.02692	3.74304	0.492848	2.04007	2.92499		5.9639	1.06483	3.35188	6.58916	4.29239	2.88622	15.1276	9.70161	11.9172	6.47617	3.6748	6.2841	2.02245	2.23974	6.29949	4.86493	0.985312	2.9247	4.02473	8.86359	3.22277	0.320591	1.45959		0.535418	0.125	0.753019	0.125	0.125	1.83866	0.245446	0.246229
cluster_1	ENSMUSG00000036769	Wdr44	11.3502	12.8895	2.53932	6.08082	5.29921	0.891646	12.8278	3.49987	12.0925	8.92633	4.09056	9.47341	-0.0858171	-1.21159		65.022	105.884	74.0929	77.8667	74.381	77.185	37.714	15.022	26.4085	15.2985	30.7421	20.4334	80.229	72.5443	116.045	100.596	124.049	88.0272	79.0719	24.2697	96.9151	-0.293556	-1.99756		15.7117	36.4103	23.5988	39.4513	18.0293	30.5578	40.1443	57.2239
cluster_7	ENSMUSG00000036825	Ssx2ip	3.86674	4.37982	4.14887	2.6775	5.29921	1.65829	0.125	0.687478	0.623647	4.13181	3.21167	0.478708	3.10955	2.7461		7.98576	2.16129	3.36662	4.03752	3.25055	3.9907	12.3629	1.7211	10.4025	9.17061	4.78412	7.28287	5.79608	1.71106	5.52768	2.67508	2.70593	1.80482	4.13207	7.62068	3.37011	0.294071	1.17713		0.638023	0.93764	1.38104	0.644182	3.1614	3.55232	0.96812	0.488687
cluster_2	ENSMUSG00000036875	Dna2	5.36343	5.59549	2.53932	0.975832	1.84974	6.25817	0.125	0.125	0.125	4.49941	3.02791	0.125	5.16974	4.59832		19.8683	9.36664	13.9756	11.3522	14.19	4.12876	12.8195	9.16958	10.7395	26.1244	28.3016	17.2756	9.81309	6.99791	8.76929	6.4449	6.66337	20.0029	12.1469	17.405	9.78191	0.312401	0.831316		11.8219	4.91055	4.20712	8.43192	3.99902	6.97874	6.26773	0.125
cluster_2	ENSMUSG00000036887	C1qa	53.2576	51.7907	58.0687	61.3849	47.8427	48.4237	19.4817	22.0617	30.5424	54.3723	52.5504	24.0286	1.17812	1.12895		2222.5	2134.18	2222.93	2304.58	2207.22	2496.47	3324.2	2633.89	3046.35	3898.3	3278.15	2951.99	2729.43	2661.84	2024.45	1978.13	2003.21	2219.77	2264.65	3188.81	2269.47	-0.00307041	0.490664		9.81189	16.9864	11.3603	6.54209	12.0329	9.50684	17.5956	5.66517
cluster_2	ENSMUSG00000036894	Rap2b	18.0853	31.1244	14.6109	9.48415	11.0483	10.858	3.75439	6.87474	7.6047	21.2736	10.4635	6.07794	1.80741	0.783712		62.7753	42.2606	70.5565	48.9464	42.4883	36.2168	174.884	107.74	115.72	108.563	126.729	159.576	29.064	31.3174	41.031	51.2277	37.9735	51.9195	50.5407	132.202	40.4222	0.322297	1.70952		3.40834	11.6708	3.4221	1.85561	1.90496	3.55232	0.365891	0.246229
cluster_2	ENSMUSG00000036905	C1qb	117.615	142.358	87.0405	206.877	171.449	170.32	60.0099	110.371	103.345	115.671	182.882	91.2418	0.342263	1.00315		4919.32	4622.32	4999.2	4851.73	4819.52	4925.46	7002.58	6566.62	6716.76	8131.2	7198.51	7069.18	4919.8	4734.9	4263.05	4162.01	4291.89	3986.08	4856.26	7114.14	4392.96	0.144654	0.695498		230.101	263.523	217.184	219.395	381.187	239.381	153.41	123.589
cluster_1	ENSMUSG00000036918	Ttc7	3.86674	4.98765	0.125	6.93165	2.99956	14.6913	6.17398	1.24996	4.61282	2.99313	8.20749	4.01225	-0.422757	1.03253		23.5025	30.3561	32.8153	32.2757	41.9691	29.9461	21.0628	15.022	7.70679	9.5921	11.136	19.2681	21.1482	21.0081	30.3939	28.9596	40.5596	46.3201	31.8108	13.9646	31.3982	0.0188336	-1.16891		10.6943	13.046	8.44625	6.00907	14.9929	9.49602	8.43575	18.199
cluster_12	ENSMUSG00000036986	Pml	6.86012	14.1051	17.83	2.6775	7.02395	0.891646	0.125	0.125	1.12229	12.9318	3.53103	0.457431	4.82122	2.94846		27.1806	46.9582	45.5077	31.255	31.3805	28.5655	30.2951	43.2198	26.0749	28.0297	33.4044	22.9303	29.4256	35.5469	37.0176	17.8207	30.0638	29.5219	35.1413	30.659	29.8994	0.233048	0.0361954		11.7193	5.16879	13.9414	6.67708	11.9575	7.61099	5.90639	3.15573
cluster_3	ENSMUSG00000037022	Mmaa	1.62169	6.20332	0.929773	3.52833	0.699912	5.49152	21.2964	7.43722	28.5479	2.91826	3.23992	19.0938	-2.70993	-2.55908		13.1044	24.8738	14.8596	18.4849	14.3601	15.8639	15.98	13.6919	11.9189	22.4503	9.6651	12.7778	15.4865	17.836	21.5814	20.6647	18.7731	21.6911	16.9245	14.414	19.3388	-0.192387	-0.424028		6.0617	0.66676	2.95108	2.74514	2.00966	2.65039	14.5701	2.79204
cluster_2	ENSMUSG00000037072	Selenof	7.60847	9.24248	4.14887	5.22999	6.44904	3.95823	1.3348	0.125	3.11688	6.99994	5.21242	1.52556	2.198	1.77262		169.943	149.981	160.438	155.775	140.644	147.04	264.936	177.484	295.756	299.138	207.846	198.797	187.471	167.909	128.953	120.516	155.666	138.231	153.97	240.66	149.791	0.039699	0.684043		2.58751	3.73041	3.26509	1.45065	2.13635	2.56201	3.03858	7.64605
cluster_8	ENSMUSG00000037112	Sik2	3.86674	12.2816	5.75841	2.6775	7.02395	11.6247	6.17398	25.999	10.5966	7.30226	7.10871	14.2565	-0.965207	-1.00396		33.0305	27.8499	33.1158	41.9941	34.7769	52.1739	6.1953	20.7546	20.6834	18.4087	17.2084	22.3277	42.1879	32.1105	25.9035	36.7741	32.3024	40.7207	37.1569	17.5964	34.9998	0.0862803	-0.992071		45.2033	69.175	48.4809	63.9464	42.4722	48.0444	88.272	93.5623
cluster_8	ENSMUSG00000037211	Spry1	0.125	3.16416	2.53932	0.125	1.27482	0.125	3.75439	1.81243	10.5966	1.94283	0.508275	5.3878	-1.47154	-3.40602		9.63104	12.8127	5.42947	7.95004	9.15435	12.2026	8.36821	12.6278	9.39163	5.51387	8.77765	3.95363	5.79608	5.41185	9.69547	11.8168	6.31924	6.00437	9.53002	8.10546	7.50731	0.344184	0.1106		0.227605	0.486173	0.282005	0.125	0.125	0.125	0.96812	0.731145
cluster_2	ENSMUSG00000037225	Fgf2	21.0787	18.36	31.5112	20.545	32.895	10.858	30.3699	26.5615	27.0519	23.6499	21.4327	27.9944	-0.243303	-0.385328		7.25453	9.21001	8.96578	10.5017	5.33424	8.40865	29.7874	8.36621	23.6033	11.0606	11.8948	8.61456	5.08719	2.50408	5.52768	7.64569	8.93975	7.40422	8.27915	15.5545	6.18477	0.420762	1.33054		25.7105	14.413	9.89226	4.80976	12.2423	11.1258	2.27134	1.36639
cluster_2	ENSMUSG00000037242	Clic4	9.85351	5.59549	13.8061	5.22999	2.99956	7.02481	0.125	2.37491	11.0952	9.75171	5.08479	4.53171	1.1056	0.166131		24.0747	7.9569	18.1013	11.1821	8.63343	9.09895	21.1155	61.841	40.8156	18.7936	30.041	34.5727	5.55978	8.31962	9.38674	8.34088	22.3555	27.0021	13.1746	34.5299	13.4941	-0.0345737	1.35552		4.05475	5.37736	2.63708	3.58622	7.46889	3.37464	2.60979	1.21606
cluster_2	ENSMUSG00000037278	Tmem97	6.11178	0.125	5.75841	0.125	1.27482	8.5581	1.3348	4.06235	5.61011	3.9984	3.31931	3.66909	0.124001	-0.144537		22.7932	6.04278	12.3223	18.325	10.889	15.6486	24.5414	26.1761	48.2407	55.5149	37.3979	32.2006	17.3745	15.9856	14.1843	9.92085	19.0622	16.604	14.3368	37.3453	15.5219	-0.114581	1.26662		0.638023	0.549379	0.125	0.640721	0.78149	0.125	0.125	1.70098
cluster_4	ENSMUSG00000037306	Man1c1	5.36343	4.37982	7.36796	16.2908	11.6232	6.25817	7.98867	6.87474	10.0979	5.70374	11.3907	8.32045	-0.544754	0.453128		63.735	70.1422	39.6138	61.3644	84.0546	72.7988	137.574	152.553	72.9236	91.4221	104.376	112.653	54.8202	42.9697	57.8673	64.8945	56.3894	64.7981	65.2848	111.917	56.9565	0.196886	0.974496		32.2351	60.0202	47.0521	43.1566	44.4962	33.7263	35.0037	24.4557
cluster_15	ENSMUSG00000037321	Tap1	15.8403	22.6148	19.4396	7.78249	4.14939	2.42494	1.93969	1.24996	0.623647	19.2982	4.7856	1.2711	3.92432	1.91262		72.7785	60.3476	59.0783	69.841	64.8933	80.8022	67.6616	103.39	120.701	113.869	65.8918	70.2105	73.2583	91.5928	60.7894	68.4621	62.4769	95.6676	67.9568	90.2872	75.3745	-0.149459	0.260445		12.4375	8.16201	14.0984	6.35519	17.9842	13.2634	0.606783	10.6937
cluster_2	ENSMUSG00000037331	Larp1	23.3238	29.9088	17.0252	12.8875	16.7975	14.6913	6.17398	11.937	12.5912	23.4193	14.7921	10.2341	1.19432	0.531445		43.085	21.4278	25.7397	27.1724	36.4161	26.7045	63.146	66.3633	33.1462	30.7261	34.9574	45.2362	26.59	22.0654	25.0221	43.4258	26.9512	24.1968	30.0909	45.5959	28.0419	0.101742	0.701318		60.9818	57.6283	48.966	78.0197	75.5899	57.9989	45.2042	52.3662
cluster_1	ENSMUSG00000037347	Chst7	3.86674	0.125	1.73455	0.125	0.699912	2.42494	1.93969	2.93739	3.61553	1.90876	1.08328	2.83087	-0.56861	-1.38584		35.7726	81.8901	46.6864	56.9416	56.5515	60.7061	33.1028	15.288	12.0874	21.1031	17.4303	13.2755	100.777	91.7858	55.1876	69.369	53.9805	44.4219	56.4247	18.7145	69.2537	-0.295563	-1.88773		0.125	1.02793	0.282005	0.125	0.125	0.305385	2.76878	0.367458
cluster_7	ENSMUSG00000037370	Enpp1	1.62169	1.9485	2.53932	0.125	0.699912	0.891646	0.125	0.125	1.12229	2.0365	0.572186	0.457431	2.15447	0.32293		16.3547	10.4631	19.5747	12.8832	16.1399	5.48176	9.68712	55.7226	38.3709	39.1943	47.7434	41.5624	11.4672	9.11265	5.52768	13.0808	10.7929	8.24413	13.4829	38.7135	9.70422	0.474449	1.99615		8.44623	6.57917	6.8291	3.33874	7.45737	10.6279	4.84406	3.07208
cluster_14	ENSMUSG00000037405	Icam1	42.0324	34.7714	34.7302	33.3074	35.1947	25.4243	13.4327	22.6241	12.5912	37.178	31.3088	16.216	1.19703	0.949149		137.032	195.157	143.519	197.444	197.302	207.223	99.8777	167.088	78.8071	131.96	88.2045	108.492	235.059	195.474	194.656	173.29	182.339	188.287	179.613	112.405	194.851	-0.117481	-0.793666		20.4397	7.33583	13.4704	6.36903	14.9929	16.062	11.9275	9.09352
cluster_3	ENSMUSG00000037410	Tbc1d2b	12.0986	6.81115	7.36796	15.44	10.4734	20.0578	6.17398	2.37491	13.0898	8.75922	15.3237	7.2129	0.280223	1.08712		13.8356	25.0304	5.72416	26.8254	35.6451	16.14	12.9844	8.63755	6.69588	4.07235	9.44323	12.4415	12.4123	12.0204	11.8565	21.2967	23.0093	29.2251	20.5335	9.04582	18.3034	0.165866	-1.01679		6.69579	9.96607	6.12572	4.1054	7.38094	8.24234	5.49326	5.58031
[truncated: 765 more rows]
[truncated: 34 more columns]

## Sheet: Supp Tab 2
			West															Krasemann																								Friedman
[truncated: 566 more rows]
[truncated: 34 more columns]

## Sheet: Supp Tab 3
geneSet	description	link	size	overlap	expect	enrichmentRatio	pValue	FDR	geneList
[truncated: 20 more rows]

[truncated: 12 more sheets: Supp Tab 4, Supp Tab 5, Supp Tab 6, Supp Tab 7, Supp Tab 8, Supp Tab 9, Supp Tab 10, Supp Tab 11, Supp Tab 12, Supp Tab 13, Supp Tab 14, Supp Tab 15]
